# Supplementary material for: DIA-Based Quantitative Proteomics in the Flower Buds of Two Malus sieversii (Ledeb.) M. Roem Subtypes at Different Overwintering Stages
Source: Int J Mol Sci. 2024 Mar 4;25(5):2964. doi: 10.3390/ijms25052964 (PMC10932172; doi:10.3390/ijms25052964)
Supplement: Supplementary file 1 [file ijms-25-02964-s001.zip]

Archive with 8 entries (8 files):
- Supplementary Figure.pdf
- Table S1The detailed information of the peptides.xlsx
- Table S2 The detailed information of the proteins identified.xlsx
- Table S3 The detailed information of the differentially expression proteins and non-differentially expres-sion proteins in each comparison group.xlsx
- Table S4 The list of proteins in each cluster.xlsx
- Table S5 The detailed information of subcellular localization of DEPs in each comparison group.xlsx
- Table S6 The detailed information of domains of DEPs in each comparison group.xlsx
- Table S7 The detailed information of co-expression protein module.xlsx
