# Supplementary material for: DIA-Based Quantitative Proteomics in the Flower Buds of Two Malus sieversii (Ledeb.) M. Roem Subtypes at Different Overwintering Stages
Source: Int J Mol Sci. 2024 Mar 4;25(5):2964. doi: 10.3390/ijms25052964 (PMC10932172; doi:10.3390/ijms25052964)
Supplement: Supplementary file 1 [file ijms-25-02964-s001.zip › Table S1The detailed information of the peptides.xlsx]

## Sheet: sheet1
Sequence	Modifications	Charge	Missed.Cleavages	PEP.IsProteinGroupSpecific	PEP.IsProteotypic	PG.Cscore	PG.ProteinAccessions	PG.ProteinDescriptions	PG.ProteinGroups	PG.ProteinNames	PG.Genes	GL1-1	GL1-2	GL1-3	GL2-1	GL2-2	GL2-3	GL3-1	GL3-2	GL3-3	HC2-1	HC2-2	HC2-3	HC3-1	HC3-2	HC3-3	HC1-1	HC1-2	HC1-3	QC-1	QC-2	QC-3	QC-4
QTNTPVEEAR		2	0	FALSE	FALSE	0.67707	A0A023IRK2;A0A498HDY8	Malic enzyme	A0A023IRK2;A0A498HDY8	A0A023IRK2_MALDO;A0A498HDY8_MALDO	NADP-ME3;DVH24_027393								447.682	484.241				392.439	353.321	352.534
QYEVPLHR		2	0	FALSE	FALSE	0.722577	A0A023IRL7;A0A023IRN2;A0A498HMK0	Malic enzyme	A0A023IRL7;A0A023IRN2;A0A498HMK0	A0A023IRL7_MALDO;A0A023IRN2_MALDO;A0A498HMK0_MALDO	NADP-ME2;NADP-ME1;DVH24_012380			365.081					311.009	780.238				531.992	491.541					339.385	693.139	768.544	818.508
AIFGSGSPFDPVEYENK		2	0	FALSE	FALSE	0.722577	A0A023IRL7;A0A023IRN2;A0A498HMK0	Malic enzyme	A0A023IRL7;A0A023IRN2;A0A498HMK0	A0A023IRL7_MALDO;A0A023IRN2_MALDO;A0A498HMK0_MALDO	NADP-ME2;NADP-ME1;DVH24_012380							83.9816					32.9004	241.902	169.052					89.7699		188.012
VYELGLASNLPR		2	0	FALSE	FALSE	0.722577	A0A023IRL7;A0A023IRN2;A0A498HMK0	Malic enzyme	A0A023IRL7;A0A023IRN2;A0A498HMK0	A0A023IRL7_MALDO;A0A023IRN2_MALDO;A0A498HMK0_MALDO	NADP-ME2;NADP-ME1;DVH24_012380							35.1735	22.4706						37.6876	28.8017
HPQGLYISLK		2	0	FALSE	FALSE	0.722577	A0A023IRL7;A0A023IRN2;A0A498HMK0	Malic enzyme	A0A023IRL7;A0A023IRN2;A0A498HMK0	A0A023IRL7_MALDO;A0A023IRN2_MALDO;A0A498HMK0_MALDO	NADP-ME2;NADP-ME1;DVH24_012380													211.026		210.709
LLKDPLYLGLER		3	1	FALSE	FALSE	0.804885	A0A023IRP7	Malic enzyme	A0A023IRP7	A0A023IRP7_MALDO	NAD-ME1	607.212	753.87	671.923	966.439	896.649	1036.31	651.862	732.317	608.476	768.592	783.193	729.705	816.622	764.953	744.697	601.077	750.888	699.286	499.147	517.652	732.124	692.188
LLKDPLYLGLER		2	1	FALSE	FALSE	0.804885	A0A023IRP7	Malic enzyme	A0A023IRP7	A0A023IRP7_MALDO	NAD-ME1	284.017	357.651	527.681	268.993	243.519	334.07	263.501	440.183	339.623	265.955	327.526	192.29	598.651	373.181	286.255	352.641	373.448	294.57	513.919	718.569	721.402	720.162
EAIEEDLAEGYR		2	0	FALSE	FALSE	0.804885	A0A023IRP7	Malic enzyme	A0A023IRP7	A0A023IRP7_MALDO	NAD-ME1	959.363	1299.43	1260.08	1280.36	1225.84	990.571	786.55	970.408	824.12	840.273	777.601	872.659	700.198	889.317	920.119	1211.94	912.15	909.719	971.823	1059.92	1198.39	1038.7
DPLYLGLER		2	0	FALSE	FALSE	0.804885	A0A023IRP7	Malic enzyme	A0A023IRP7	A0A023IRP7_MALDO	NAD-ME1	850.239	1030.24	648.245		789.297	1042.36	621.188	497.271	591.47	858.974	705.704	880.217	544.508	585.101	728.913	713.188	788.525	1271.24	500.941	529.861	528.675	608.031
LDLYVAAAGINPQR		2	0	FALSE	FALSE	0.804885	A0A023IRP7	Malic enzyme	A0A023IRP7	A0A023IRP7_MALDO	NAD-ME1	401.003	344.56	374.497	517.082	356.717	309.262	318.226	302.037	250.972	277.554	233.33	217.594	289.051		261.288	398.421	318.441	454.149	332.552	325.936		299.655
GTSFSFTER		2	0	FALSE	FALSE	0.804885	A0A023IRP7	Malic enzyme	A0A023IRP7	A0A023IRP7_MALDO	NAD-ME1	724.917	465.287	208.898	762.919	684.524	918.352	701.552	255.662	259.644	320.343	431.6	527.949		316.43	496.701	268.077	500.705	491.852			230.274	323.479
GMYFSAEDR	M2(Oxidation)	2	0	FALSE	FALSE	0.804885	A0A023IRP7	Malic enzyme	A0A023IRP7	A0A023IRP7_MALDO	NAD-ME1	1154.86	1270.56	608.813	1137.39	1411.54	1479.6	511.645	256.473		753.991	726.953	1240.63		312.804		483.678	828.523	694.57
MLGNNEDAFQSAGR	M1(Oxidation)	2	0	FALSE	FALSE	0.804885	A0A023IRP7	Malic enzyme	A0A023IRP7	A0A023IRP7_MALDO	NAD-ME1	430.257	433.379	372.752	430.878	348.914	378.838	249.81	400.236	256.192	440.519	441.255	316.901	399.926	352.456	313.203	399.525	473.907	256.469	151.648	215.89	238.4	191.358
MLGNNEDAFQSAGR		2	0	FALSE	FALSE	0.804885	A0A023IRP7	Malic enzyme	A0A023IRP7	A0A023IRP7_MALDO	NAD-ME1												74.91							82.9545		105.464	164.272
GIIYPSISSIR		2	0	FALSE	FALSE	0.804885	A0A023IRP7	Malic enzyme	A0A023IRP7	A0A023IRP7_MALDO	NAD-ME1	1949.52	1815.41	309.911	1337.46	1070.97	1725.75	566.241			668.462	625.785	886.08					1209.37	726.77
QFWVVDAK		2	0	FALSE	FALSE	0.804885	A0A023IRP7	Malic enzyme	A0A023IRP7	A0A023IRP7_MALDO	NAD-ME1	679.034	440.102		701.055	537.237	805.456	430.041				294.78	403.53					306.339	215.168			139.774
IVVAGAGSAGIGVLNAAR		2	0	FALSE	FALSE	0.804885	A0A023IRP7	Malic enzyme	A0A023IRP7	A0A023IRP7_MALDO	NAD-ME1	147.543		112.834	185.157	155.153	103.692	67.4521			79.575		90.4697		77.65			100.486					63.5579
VLPVMIDVGTNNEK	M5(Oxidation)	2	0	FALSE	FALSE	0.804885	A0A023IRP7	Malic enzyme	A0A023IRP7	A0A023IRP7_MALDO	NAD-ME1	2050.19	2395.12	2326.6	2516.66	2206.83	1987.8		1512.56		1921.21	1886.72	1976.94	927.438	1465.41	1622.76	1881.39	1957.49	1814.6	1040.16
SLDILHDPWFNK		2	0	FALSE	FALSE	0.804885	A0A023IRP7	Malic enzyme	A0A023IRP7	A0A023IRP7_MALDO	NAD-ME1	327.953		372.256		342.444					291.053	304.015	257.096		414.095		546.46	346.723		423.768	631.299	487.479	530.202
DGPFDPNALAK		2	0	FALSE	FALSE	0.804885	A0A023IRP7	Malic enzyme	A0A023IRP7	A0A023IRP7_MALDO	NAD-ME1	699.24	658.655			466.57	723.829
VISFEQQYAR		2	0	FALSE	FALSE	0.820496	A0A023IRR3;A0A498JEQ4	Malic enzyme	A0A023IRR3;A0A498JEQ4	A0A023IRR3_MALDO;A0A498JEQ4_MALDO	NAD-ME2;DVH24_014172	2975.36	3575.9	2206.23	2809.03	2397.69	2581.17	1271.33	972.049	965.731	1991.71	1981.88	2001.62	811.778	1148.37	1245.61	1812.03	2516.69	1977.24	1786.93	1549.86	1168.64	1095.14
NNFFLIDK		2	0	FALSE	FALSE	0.820496	A0A023IRR3;A0A498JEQ4	Malic enzyme	A0A023IRR3;A0A498JEQ4	A0A023IRR3_MALDO;A0A498JEQ4_MALDO	NAD-ME2;DVH24_014172	532.87	525.931	226.195	701.908	497.183	764.38	576.757	334.734	345.813	432.357	418.246	529.486	265.287	281.028	424.797	268.639	345.263	406.939				252.172
NITAEVGAAVLR		2	0	TRUE	FALSE	0.820496	A0A023IRR3;A0A498JEQ4	Malic enzyme	A0A023IRR3;A0A498JEQ4	A0A023IRR3_MALDO;A0A498JEQ4_MALDO	NAD-ME2;DVH24_014172	561.997	422.159	220.41	722.812	470.505	362.869	161.34		29.4672	206.849	146.674	324.238	16.5138	50.0697	81.8072	251.696	448.72	422.246	121.312
EGASLLEVVKK		2	1	FALSE	FALSE	0.820496	A0A023IRR3;A0A498JEQ4	Malic enzyme	A0A023IRR3;A0A498JEQ4	A0A023IRR3_MALDO;A0A498JEQ4_MALDO	NAD-ME2;DVH24_014172	133.091	116.505	87.7995	88.4418	54.574			55.2443		69.0759	38.4212		93.2175	55.607	34.4773	61.073	42.412		69.2606	87.819	69.3202	78.0318
ILGLGDLGVQGIGIPIGK		2	0	FALSE	FALSE	0.820496	A0A023IRR3;A0A498JEQ4	Malic enzyme	A0A023IRR3;A0A498JEQ4	A0A023IRR3_MALDO;A0A498JEQ4_MALDO	NAD-ME2;DVH24_014172	37.7353		171.447	185.501	168.073		158.676	85.7822		79.2208	105.22	47.8898	41.4227	188.601					96.6478	507.768	410.785	157.991
WAFETLQR		2	0	FALSE	FALSE	0.820496	A0A023IRR3;A0A498JEQ4	Malic enzyme	A0A023IRR3;A0A498JEQ4	A0A023IRR3_MALDO;A0A498JEQ4_MALDO	NAD-ME2;DVH24_014172	1447.31	1235.37	465.564	1162.75	1119.24		877.179		336.275			886.329		393.908				542.391	361.479		291.104	398.684
EGASLLEVVK		2	0	FALSE	FALSE	0.820496	A0A023IRR3;A0A498JEQ4	Malic enzyme	A0A023IRR3;A0A498JEQ4	A0A023IRR3_MALDO;A0A498JEQ4_MALDO	NAD-ME2;DVH24_014172	634.458	300.527		835.522	505.123	1478.67	636.919	114.106		319.527	267.582	583.64			313.046		328.917	290.878
ILPVMLDVGTNNQK	M5(Oxidation)	2	0	FALSE	FALSE	0.820496	A0A023IRR3;A0A498JEQ4	Malic enzyme	A0A023IRR3;A0A498JEQ4	A0A023IRR3_MALDO;A0A498JEQ4_MALDO	NAD-ME2;DVH24_014172	2116.37	3089.59	2360.22	2884.03	2297.14	2402.75	1317.87	1381.46	1413.85	2260.63	2110.47	2366.09	1500.97	1823.66	1467.81	2217.22	2490.17	2298.94	1171.29	1271.16	1137.98
ILPVMLDVGTNNQK		2	0	FALSE	FALSE	0.820496	A0A023IRR3;A0A498JEQ4	Malic enzyme	A0A023IRR3;A0A498JEQ4	A0A023IRR3_MALDO;A0A498JEQ4_MALDO	NAD-ME2;DVH24_014172											294.057
NETLYYR		2	0	FALSE	FALSE	0.820496	A0A023IRR3;A0A498JEQ4	Malic enzyme	A0A023IRR3;A0A498JEQ4	A0A023IRR3_MALDO;A0A498JEQ4_MALDO	NAD-ME2;DVH24_014172	1296.02	1033.91		1585.16	972.341	1493.36	1162.1				554.566	1197.62					588.603
SMWFPVYSPLVHEK	M2(Oxidation)	3	0	FALSE	FALSE	0.820496	A0A023IRR3;A0A498JEQ4	Malic enzyme	A0A023IRR3;A0A498JEQ4	A0A023IRR3_MALDO;A0A498JEQ4_MALDO	NAD-ME2;DVH24_014172	222.711	254.821	373.274	219.221	243.521	216.263	216.228	292.096	303.81	263.187	270.775	294.834	414.992	313.159	273.367	275.626	313.889	210.38		380.03	461.585	355.883
SMWFPVYSPLVHEK	M2(Oxidation)	2	0	FALSE	FALSE	0.820496	A0A023IRR3;A0A498JEQ4	Malic enzyme	A0A023IRR3;A0A498JEQ4	A0A023IRR3_MALDO;A0A498JEQ4_MALDO	NAD-ME2;DVH24_014172	111.631		156.685	154.314	169.451	95.2295		157.57				191.6	206.675			178.762						165.803
SMWFPVYSPLVHEK		3	0	FALSE	FALSE	0.820496	A0A023IRR3;A0A498JEQ4	Malic enzyme	A0A023IRR3;A0A498JEQ4	A0A023IRR3_MALDO;A0A498JEQ4_MALDO	NAD-ME2;DVH24_014172												36.8605							86.5595	82.5608	82.9867	94.9313
EETVEYVSR		2	0	TRUE	FALSE	0.820496	A0A023IRR3;A0A498JEQ4	Malic enzyme	A0A023IRR3;A0A498JEQ4	A0A023IRR3_MALDO;A0A498JEQ4_MALDO	NAD-ME2;DVH24_014172	712.751	688.809	501.368	788.363	789.272	770.014				531.959		553.415						845.29
LDMYVAAAGINPQR	M3(Oxidation)	2	0	FALSE	FALSE	0.820496	A0A023IRR3;A0A498JEQ4	Malic enzyme	A0A023IRR3;A0A498JEQ4	A0A023IRR3_MALDO;A0A498JEQ4_MALDO	NAD-ME2;DVH24_014172	800.096	1084.52	961.61	878.359	774.555	814.209	510.13	827.336	803.692		772.939	729.702	936.327	735.358	717.186		775.786			626.737	643.337
AIVQFEDFQMK	M10(Oxidation)	2	0	FALSE	FALSE	0.820496	A0A023IRR3;A0A498JEQ4	Malic enzyme	A0A023IRR3;A0A498JEQ4	A0A023IRR3_MALDO;A0A498JEQ4_MALDO	NAD-ME2;DVH24_014172	446.59	684.928	433.673	621.487	592.422	644.153	299.431			420.985	462.183	542.844			235.132		495.06	499.334
AIVQFEDFQMK		2	0	FALSE	FALSE	0.820496	A0A023IRR3;A0A498JEQ4	Malic enzyme	A0A023IRR3;A0A498JEQ4	A0A023IRR3_MALDO;A0A498JEQ4_MALDO	NAD-ME2;DVH24_014172												101.243
VKPHVLLGLSGVGGVFNHEVLK		4	0	FALSE	FALSE	0.820496	A0A023IRR3;A0A498JEQ4	Malic enzyme	A0A023IRR3;A0A498JEQ4	A0A023IRR3_MALDO;A0A498JEQ4_MALDO	NAD-ME2;DVH24_014172									72.2591	106.449			78.4568						115.293	132.423	133.316	117.525
DTGFPLTER		2	0	FALSE	FALSE	0.820496	A0A023IRR3;A0A498JEQ4	Malic enzyme	A0A023IRR3;A0A498JEQ4	A0A023IRR3_MALDO;A0A498JEQ4_MALDO	NAD-ME2;DVH24_014172					1273.78		1374.84				562.503	932.529			740.862
GADILHDPWFNK		2	0	FALSE	FALSE	0.820496	A0A023IRR3;A0A498JEQ4	Malic enzyme	A0A023IRR3;A0A498JEQ4	A0A023IRR3_MALDO;A0A498JEQ4_MALDO	NAD-ME2;DVH24_014172							523.316						225.102	337.787					403.263		678.034	526.072
MENSTQESHLR	Acetyl (Protein N-term);M1(Oxidation)	2	2	FALSE	FALSE	0.805565	A0A059U7J8;A0A540M6Y4;Q9M610;X2EXM4	Transcription factor WD40;WD_REPEATS_REGION domain-containing protein;TTG1;TTG1 protein	A0A059U7J8;A0A540M6Y4;Q9M610;X2EXM4	A0A059U7J8_9ROSA;A0A540M6Y4_MALBA;Q9M610_MALDO;X2EXM4_9ROSA	;C1H46_019766;TTG1;TTG1	98.4397	117.932	107.272	132.171	87.9562	112.006	110.804	116.302	153.484	57.5731	84.7089	54.1053	115.35	106.362	121.58	111.758	113.165	92.8454	62.452	84.9081	84.8151	84.6512
MENSTQESHLR	Acetyl (Protein N-term)	2	2	FALSE	FALSE	0.805565	A0A059U7J8;A0A540M6Y4;Q9M610;X2EXM4	Transcription factor WD40;WD_REPEATS_REGION domain-containing protein;TTG1;TTG1 protein	A0A059U7J8;A0A540M6Y4;Q9M610;X2EXM4	A0A059U7J8_9ROSA;A0A540M6Y4_MALBA;Q9M610_MALDO;X2EXM4_9ROSA	;C1H46_019766;TTG1;TTG1											10.4885								37.5606
IAVGSFIEEYSNR		2	0	FALSE	FALSE	0.805565	A0A059U7J8;A0A540M6Y4;Q9M610;X2EXM4	Transcription factor WD40;WD_REPEATS_REGION domain-containing protein;TTG1;TTG1 protein	A0A059U7J8;A0A540M6Y4;Q9M610;X2EXM4	A0A059U7J8_9ROSA;A0A540M6Y4_MALBA;Q9M610_MALDO;X2EXM4_9ROSA	;C1H46_019766;TTG1;TTG1					229.632			223.421			176.216	196.899		163.951	191.296				228.068	222.231	204.357	190.522
TNDVLASSGDYLR		2	0	TRUE	FALSE	0.805565	A0A059U7J8;A0A540M6Y4;Q9M610;X2EXM4	Transcription factor WD40;WD_REPEATS_REGION domain-containing protein;TTG1;TTG1 protein	A0A059U7J8;A0A540M6Y4;Q9M610;X2EXM4	A0A059U7J8_9ROSA;A0A540M6Y4_MALBA;Q9M610_MALDO;X2EXM4_9ROSA	;C1H46_019766;TTG1;TTG1					383.913		689.149		628.601		313.313			390.813					432.105	527.281	486.838
SPTMPVAELER	M4(Oxidation)	2	0	FALSE	FALSE	0.805565	A0A059U7J8;A0A540M6Y4;Q9M610;X2EXM4	Transcription factor WD40;WD_REPEATS_REGION domain-containing protein;TTG1;TTG1 protein	A0A059U7J8;A0A540M6Y4;Q9M610;X2EXM4	A0A059U7J8_9ROSA;A0A540M6Y4_MALBA;Q9M610_MALDO;X2EXM4_9ROSA	;C1H46_019766;TTG1;TTG1	326.381							396.975	469.618			381.785					303.049		301.587
GVVETQLIAHDK		2	0	FALSE	FALSE	0.805565	A0A059U7J8;A0A540M6Y4;Q9M610;X2EXM4	Transcription factor WD40;WD_REPEATS_REGION domain-containing protein;TTG1;TTG1 protein	A0A059U7J8;A0A540M6Y4;Q9M610;X2EXM4	A0A059U7J8_9ROSA;A0A540M6Y4_MALBA;Q9M610_MALDO;X2EXM4_9ROSA	;C1H46_019766;TTG1;TTG1					50.374							96.8922
VFASVSADGSVR		2	0	FALSE	FALSE	0.805565	A0A059U7J8;A0A540M6Y4;Q9M610;X2EXM4	Transcription factor WD40;WD_REPEATS_REGION domain-containing protein;TTG1;TTG1 protein	A0A059U7J8;A0A540M6Y4;Q9M610;X2EXM4	A0A059U7J8_9ROSA;A0A540M6Y4_MALBA;Q9M610_MALDO;X2EXM4_9ROSA	;C1H46_019766;TTG1;TTG1									251.805
SVADPDVATPADYEGVVWEK		2	0	TRUE	TRUE	0.655953	A0A059V989	Cystatin 1	A0A059V989	A0A059V989_9ROSA									176.23														151.846
GDSQVVAGINYR		2	0	TRUE	TRUE	0.655953	A0A059V989	Cystatin 1	A0A059V989	A0A059V989_9ROSA			299.69
GLITGGWAPIK		2	0	TRUE	TRUE	0.655953	A0A059V989	Cystatin 1	A0A059V989	A0A059V989_9ROSA		246.541
QLISFHR		2	0	TRUE	TRUE	0.655953	A0A059V989	Cystatin 1	A0A059V989	A0A059V989_9ROSA													203.605
LFDSEVVVKPWLR		3	0	TRUE	FALSE	0.68091	A0A059VDR2;Q84XY6	Cystatin 2;Cystatin	A0A059VDR2;Q84XY6	A0A059VDR2_9ROSA;Q84XY6_MALDO	;DVH24_004158	328.945						463.009	547.759	692.536				259.28				137.267		380.738	506.095	452.716	383.674
ENTLLEFVR		2	0	TRUE	FALSE	0.819064	A0A059VEH4;A0A498JDD2	Cysteine proteinase inhibitor;Cysteine proteinase inhibitor (Fragment)	A0A059VEH4;A0A498JDD2	A0A059VEH4_9ROSA;A0A498JDD2_MALDO	;DVH24_015916	26598.3	29435.3	22556.8	19083.1	14993.8	19145.1	30926.8	25483.3	31817.4	20442.6	18579.5	16146.1	12224.7	19125	22526.2	21540.9	21984.8	18406.4	13264.8	7755.56	11388	13525.4
DNQGSANSVETESLAR		2	0	TRUE	FALSE	0.819064	A0A059VEH4;A0A498JDD2	Cysteine proteinase inhibitor;Cysteine proteinase inhibitor (Fragment)	A0A059VEH4;A0A498JDD2	A0A059VEH4_9ROSA;A0A498JDD2_MALDO	;DVH24_015916	2808.04	3680.14	2492.36	2476.87	1913.11	2388.09	3822.96	4587.46	5798.01	1341.66	1196.75	1083.36	2013.45	1601.07	2100.99	1646.04	1739.22	1227.05	2077.67	2770.85	2716.6	2509.9
KENTLLEFVR		2	1	TRUE	FALSE	0.819064	A0A059VEH4;A0A498JDD2	Cysteine proteinase inhibitor;Cysteine proteinase inhibitor (Fragment)	A0A059VEH4;A0A498JDD2	A0A059VEH4_9ROSA;A0A498JDD2_MALDO	;DVH24_015916			204.405				117.246	123.195	186.22		65.868		127.147	112.051	94.3936					131.921	114.159	118.417
NMEGTFSLNQMEADHS	M2(Oxidation);M11(Oxidation)	2	0	FALSE	FALSE	0.792353	A0A059VIJ7;Q84LB7	Cysteine proteinase inhibitor;Cysteine proteinase inhibitor (Fragment)	A0A059VIJ7;Q84LB7	A0A059VIJ7_9ROSA;Q84LB7_MALDO		74.9901	86.8511	150.669	161.306	123.355	211.404	78.0877	128.611	138.575	333.213	353.103	407.411	179.704	152.753	184.599	181.929	159.355	142.157		74.289	62.9658	70.2138
NMEGTFSLNQMEADHS	M2(Oxidation)	2	0	FALSE	FALSE	0.792353	A0A059VIJ7;Q84LB7	Cysteine proteinase inhibitor;Cysteine proteinase inhibitor (Fragment)	A0A059VIJ7;Q84LB7	A0A059VIJ7_9ROSA;Q84LB7_MALDO													90.1127
NMEGTFSLNQMEADHS	M11(Oxidation)	2	0	FALSE	FALSE	0.792353	A0A059VIJ7;Q84LB7	Cysteine proteinase inhibitor;Cysteine proteinase inhibitor (Fragment)	A0A059VIJ7;Q84LB7	A0A059VIJ7_9ROSA;Q84LB7_MALDO																						35.5102
GLDPVSLVFK		2	0	FALSE	FALSE	0.790883	A0A060PJX1;A0A498K537;A0A540KBU2	Cullin 1-like protein A;CULLIN_2 domain-containing protein;CULLIN_2 domain-containing protein	A0A060PJX1;A0A498K537;A0A540KBU2	A0A060PJX1_MALDO;A0A498K537_MALDO;A0A540KBU2_MALBA	MdCUL1A;DVH24_002699;C1H46_042776		204.692	388.748	186.368	231.759	219.108	173.269	291.669	313.475	323.488	289.186	362.949	729.347	423.645	335.424	207.776	387.171	246.371	457.921	631.848	626.375	451.178
IAVIGLIDK		2	0	TRUE	FALSE	0.790883	A0A060PJX1;A0A498K537;A0A540KBU2	Cullin 1-like protein A;CULLIN_2 domain-containing protein;CULLIN_2 domain-containing protein	A0A060PJX1;A0A498K537;A0A540KBU2	A0A060PJX1_MALDO;A0A498K537_MALDO;A0A540KBU2_MALBA	MdCUL1A;DVH24_002699;C1H46_042776	91.8469		117.127		179.265	128.937	137.857	112.78	168.83	229.162	208.811	367.117	130.1	178.541		129.468	205.006	288.739	73.8694	107.991	131.422	104.655
NIIELHDK		2	0	FALSE	FALSE	0.790883	A0A060PJX1;A0A498K537;A0A540KBU2	Cullin 1-like protein A;CULLIN_2 domain-containing protein;CULLIN_2 domain-containing protein	A0A060PJX1;A0A498K537;A0A540KBU2	A0A060PJX1_MALDO;A0A498K537_MALDO;A0A540KBU2_MALBA	MdCUL1A;DVH24_002699;C1H46_042776											346.434	470.239		632.26
FVATEGEGLHPAPSR		2	0	TRUE	FALSE	0.8162	A0A068EPI9;A0A498HYH9;A0A540MU89	Phosphotransferase	A0A068EPI9;A0A498HYH9;A0A540MU89	A0A068EPI9_MALDO;A0A498HYH9_MALDO;A0A540MU89_MALBA	HXK1;DVH24_029358;C1H46_012006	106.199	99.2381	111.567	102.555	112.232	95.5516	35.5197	77.3921	88.3828	153.39	217.905	234.799	189.445	132.507	112.797	100.923	181.616	100.514	207.459	233.59	207.208	182.95
FVATEGEGLHPAPSR		3	0	TRUE	FALSE	0.8162	A0A068EPI9;A0A498HYH9;A0A540MU89	Phosphotransferase	A0A068EPI9;A0A498HYH9;A0A540MU89	A0A068EPI9_MALDO;A0A498HYH9_MALDO;A0A540MU89_MALBA	HXK1;DVH24_029358;C1H46_012006	989.034	1253.88	889.697	1131.33	1291.59	1151.57	1010.88		721.071	1582.97	1808.47	2730.85	616.131	840.449	737.068	1109	1976.46	996.659	865.185	856.361	936.654	867.969
LSAAGMLGVLK	M6(Oxidation)	2	0	TRUE	FALSE	0.8162	A0A068EPI9;A0A498HYH9;A0A540MU89	Phosphotransferase	A0A068EPI9;A0A498HYH9;A0A540MU89	A0A068EPI9_MALDO;A0A498HYH9_MALDO;A0A540MU89_MALBA	HXK1;DVH24_029358;C1H46_012006	425.886	328.48	105.736	393.66	437.311	426.015	267.44			220.646	186.297	329.934			221.607		211.989	296.292
LSAAGMLGVLK		2	0	TRUE	FALSE	0.8162	A0A068EPI9;A0A498HYH9;A0A540MU89	Phosphotransferase	A0A068EPI9;A0A498HYH9;A0A540MU89	A0A068EPI9_MALDO;A0A498HYH9_MALDO;A0A540MU89_MALBA	HXK1;DVH24_029358;C1H46_012006			485.022																433.502	337.241	516.795	554.931
SGEMVINMEWGNFR	M4(Oxidation);M8(Oxidation)	2	0	FALSE	FALSE	0.8162	A0A068EPI9;A0A498HYH9;A0A540MU89	Phosphotransferase	A0A068EPI9;A0A498HYH9;A0A540MU89	A0A068EPI9_MALDO;A0A498HYH9_MALDO;A0A540MU89_MALBA	HXK1;DVH24_029358;C1H46_012006					149.278	118.341				148.466	232.889	176.608					171.898
TPEMSAIHHDSSPDLK	M4(Oxidation)	3	0	TRUE	FALSE	0.8162	A0A068EPI9;A0A498HYH9;A0A540MU89	Phosphotransferase	A0A068EPI9;A0A498HYH9;A0A540MU89	A0A068EPI9_MALDO;A0A498HYH9_MALDO;A0A540MU89_MALBA	HXK1;DVH24_029358;C1H46_012006	181.55		179.566		222.03	222.815				252.076	281.185	330.766	179.364	188.823	142.95	211.133	259.612		155.713	291.82	247.553	118.685
TPEMSAIHHDSSPDLK		3	0	TRUE	FALSE	0.8162	A0A068EPI9;A0A498HYH9;A0A540MU89	Phosphotransferase	A0A068EPI9;A0A498HYH9;A0A540MU89	A0A068EPI9_MALDO;A0A498HYH9_MALDO;A0A540MU89_MALBA	HXK1;DVH24_029358;C1H46_012006												83.7182							209.85	184.312	289.292
TPEMSAIHHDSSPDLK	M4(Oxidation)	4	0	TRUE	FALSE	0.8162	A0A068EPI9;A0A498HYH9;A0A540MU89	Phosphotransferase	A0A068EPI9;A0A498HYH9;A0A540MU89	A0A068EPI9_MALDO;A0A498HYH9_MALDO;A0A540MU89_MALBA	HXK1;DVH24_029358;C1H46_012006							29.4958
ELYDSLSAGETNQPPAR		2	0	TRUE	FALSE	0.679259	A0A075LUN3;A0A222UAF9;A0A498ILZ1;A0A498K3G7;A0A540M2M3;A0A540MLR0;D9ZIP4;G3GJ75;X2EZI0	Basic helix-loop-helix transcription factor;BHLH domain class transcription factor;BHLH domain-containing protein;BHLH domain-containing protein;BHLH domain-containing protein;BHLH domain-containing protein;BHLH domain class transcription factor;BHLH transcription factor;BHLH3 protein	A0A075LUN3;A0A222UAF9;A0A498ILZ1;A0A498K3G7;A0A540M2M3;A0A540MLR0;D9ZIP4;G3GJ75;X2EZI0	A0A075LUN3_MALDO;A0A222UAF9_MALDO;A0A498ILZ1_MALDO;A0A498K3G7_MALDO;A0A540M2M3_MALBA;A0A540MLR0_MALBA;D9ZIP4_MALDO;G3GJ75_MALDO;X2EZI0_9ROSA	bHLH3b;bHLH3;DVH24_027109;DVH24_002817;C1H46_021564;C1H46_015108;BHLH3;TTL1;bHLH3		98.5694	91.4312						112.384			73.8268	224.301	93.6204					69.8004		197.965	158.754
STVGTPAYIAPEVLSK		2	0	FALSE	FALSE	0.698957	A0A076JU29;A0A076VC19;A0A498JG21;A0A540MGN6	SnRK2.8;Sucrose non-fermenting-1-related protein kinase 2.7;Protein kinase domain-containing protein;Protein kinase domain-containing protein	A0A076JU29;A0A076VC19;A0A498JG21;A0A540MGN6	A0A076JU29_MALDO;A0A076VC19_9ROSA;A0A498JG21_MALDO;A0A540MGN6_MALBA	;SnRK2.7;DVH24_042567;C1H46_016558								89.6863			117.653	48.5069	160.213	92.7081					157.579	163.736	142.4	110.223
KFDDDFVNEIK		2	1	TRUE	FALSE	0.671721	A0A076JU37;A0A498JV31;A0A540MCB8	SKP1-like protein	A0A076JU37;A0A498JV31;A0A540MCB8	A0A076JU37_MALHU;A0A498JV31_MALDO;A0A540MCB8_MALBA	SKP1-6;DVH24_009989;C1H46_018120							153.218	167.395	236.698				221.4
LENTLLDGSASPR		2	0	FALSE	FALSE	0.777631	A0A076JVE4;A0A076V804;A0A540LY36	SnRK2.1;Sucrose non-fermenting-1-related protein kinase 2.2;Protein kinase domain-containing protein	A0A076JVE4;A0A076V804;A0A540LY36	A0A076JVE4_MALDO;A0A076V804_9ROSA;A0A540LY36_MALBA	DVH24_001156;SnRK2.2;C1H46_023196	1466.7	1223.17	1450.83	1483.2	1828.32	1552.74		810.574		1739.58	1567.57	1379.83	1539.96	1239.69		1738.76	1010.8	1344.93	1685.78	1595.55	1706.07	1552.29
IMSVQYTIPDYVR	M2(Oxidation)	2	0	TRUE	FALSE	0.777631	A0A076JVE4;A0A076V804;A0A540LY36	SnRK2.1;Sucrose non-fermenting-1-related protein kinase 2.2;Protein kinase domain-containing protein	A0A076JVE4;A0A076V804;A0A540LY36	A0A076JVE4_MALDO;A0A076V804_9ROSA;A0A540LY36_MALBA	DVH24_001156;SnRK2.2;C1H46_023196				368.907	514.695	397.498	266.08			514.638	526.7	499.522	313.55	377.567	309.019		337.299	322.378	214.374		282.789
QSIEEINK		2	0	FALSE	FALSE	0.777631	A0A076JVE4;A0A076V804;A0A540LY36	SnRK2.1;Sucrose non-fermenting-1-related protein kinase 2.2;Protein kinase domain-containing protein	A0A076JVE4;A0A076V804;A0A540LY36	A0A076JVE4_MALDO;A0A076V804_9ROSA;A0A540LY36_MALBA	DVH24_001156;SnRK2.2;C1H46_023196										531.601	392.197				462.487		325.838					212.37
LENTLLDGSSAPR		2	0	TRUE	FALSE	0.750441	A0A076JVF0;A0A076V737;A0A076V7H8;A0A540KZF7;A0A540NUI8	SnRK2.7;Sucrose non-fermenting-1-related protein kinase 2.6;Sucrose non-fermenting-1-related protein kinase 2.12;Protein kinase domain-containing protein;Protein kinase domain-containing protein	A0A076JVF0;A0A076V737;A0A076V7H8;A0A540KZF7;A0A540NUI8	A0A076JVF0_MALDO;A0A076V737_9ROSA;A0A076V7H8_9ROSA;A0A540KZF7_MALBA;A0A540NUI8_MALBA	;SnRK2.6;SnRK2.12;C1H46_034988;C1H46_000089		1227.84	1238.29	1505.74	1659.04	1593.88				1813.85	1693.53	1382.94	1387.82	1394.1	1063.94	1825.82	974.326	1259.01	1786.48	1537.06	1438.35	1606.22
STVGTPAYIAPEVLLR		2	0	FALSE	FALSE	0.786777	A0A076JYZ4;A0A076V734;A0A498KIB7	SnRK2.3;Sucrose non-fermenting-1-related protein kinase 2.1;Protein kinase domain-containing protein	A0A076JYZ4;A0A076V734;A0A498KIB7	A0A076JYZ4_MALDO;A0A076V734_9ROSA;A0A498KIB7_MALDO	;SnRK2.1;DVH24_026333	108.349	120.555	184.678	94.4236	132.043	90.1392	132.59	209.691	227.461	88.7345	80.7338	83.556	304.558	173.956	206.059	143.55	108.7	124.21	265.54	356.629	304.905	236.551
ITIPEIK		2	0	FALSE	FALSE	0.786777	A0A076JYZ4;A0A076V734;A0A498KIB7	SnRK2.3;Sucrose non-fermenting-1-related protein kinase 2.1;Protein kinase domain-containing protein	A0A076JYZ4;A0A076V734;A0A498KIB7	A0A076JYZ4_MALDO;A0A076V734_9ROSA;A0A498KIB7_MALDO	;SnRK2.1;DVH24_026333											12.0841							16.9015	14.471			9.37066
STVGTPAYIAPEVLSR		2	0	FALSE	FALSE	0.804788	A0A076JYZ8;A0A076V730	SnRK2.9;Sucrose non-fermenting-1-related protein kinase 2.11	A0A076JYZ8;A0A076V730	A0A076JYZ8_MALDO;A0A076V730_9ROSA	DVH24_016376;SnRK2.11	1527.02	1811.14	2455.46	2071.47	2631.01	1969.14	1573.84	2426.5	2172.83	2436.17	3025.89	2052.51	2758.52	2677.94	2330.43	2862.55	2174.31	2397.06	3304.64	4663.34	4118.88	3742.59
ELTEAAQTVYYR		2	0	TRUE	FALSE	0.804788	A0A076JYZ8;A0A076V730	SnRK2.9;Sucrose non-fermenting-1-related protein kinase 2.11	A0A076JYZ8;A0A076V730	A0A076JYZ8_MALDO;A0A076V730_9ROSA	DVH24_016376;SnRK2.11	403.319	547.206	564.924		380.369	429.536	470.062			518.7	446.76	440.669	591.375	485		649.319	489.303	655.844	498.458	619.855	522.673
NHPWFLK		2	0	FALSE	FALSE	0.804788	A0A076JYZ8;A0A076V730	SnRK2.9;Sucrose non-fermenting-1-related protein kinase 2.11	A0A076JYZ8;A0A076V730	A0A076JYZ8_MALDO;A0A076V730_9ROSA	DVH24_016376;SnRK2.11			214.584		439.147			304.664		302.933	300.924	377.854	352.06	343.679		255.434	138.832	315.207	245.999	246.691	370.396	444.562
LENTLLDGSPAPR		2	0	FALSE	FALSE	0.804788	A0A076JYZ8;A0A076V730	SnRK2.9;Sucrose non-fermenting-1-related protein kinase 2.11	A0A076JYZ8;A0A076V730	A0A076JYZ8_MALDO;A0A076V730_9ROSA	DVH24_016376;SnRK2.11	414.923			459.023	396.152	393.75	302.44			457.461	451.917	435.271			304.188	485.996	448.135		462.119	354.193
ICDFGYSK	C2(Carbamidomethyl)	2	1	FALSE	FALSE	0.804788	A0A076JYZ8;A0A076V730	SnRK2.9;Sucrose non-fermenting-1-related protein kinase 2.11	A0A076JYZ8;A0A076V730	A0A076JYZ8_MALDO;A0A076V730_9ROSA	DVH24_016376;SnRK2.11										282.594		310.681
TNYAVVER		2	0	FALSE	FALSE	0.683976	A0A076JZE2;A0A076V9W4;A0A498JPS7	SnRK2.5;Sucrose non-fermenting-1-related protein kinase 2.4;Protein kinase domain-containing protein	A0A076JZE2;A0A076V9W4;A0A498JPS7	A0A076JZE2_MALDO;A0A076V9W4_9ROSA;A0A498JPS7_MALDO	;SnRK2.4;DVH24_035813				401.7		367.734
LENTLLDGSAAPR		2	0	TRUE	FALSE	0.791766	A0A076V9V9;A0A540N5G0;L7TBA8	Sucrose non-fermenting-1-related protein kinase 2.5;Protein kinase domain-containing protein;SnRK2.4	A0A076V9V9;A0A540N5G0;L7TBA8	A0A076V9V9_9ROSA;A0A540N5G0_MALBA;L7TBA8_MALDO	SnRK2.5;C1H46_008108;DVH24_033174	885.513	1033.17	942.722	892.506	897.894	964.295	620.342	698.589	747.691	1250.92	1320.65	1283.34	653.069	871.668	1012.33	1411.39	961.393	1179.37	1017.39	923.773	968.861	846.145
IFVANPAR		2	0	TRUE	FALSE	0.791766	A0A076V9V9;A0A540N5G0;L7TBA8	Sucrose non-fermenting-1-related protein kinase 2.5;Protein kinase domain-containing protein;SnRK2.4	A0A076V9V9;A0A540N5G0;L7TBA8	A0A076V9V9_9ROSA;A0A540N5G0_MALBA;L7TBA8_MALDO	SnRK2.5;C1H46_008108;DVH24_033174	1536.24	877.385	145.123	1492.27	1865.22	2213.12	848.953		171.361	1044.9	1321.8	2480.61	51.9211	276.062	374.319		1128.71	1145.26
ELTEAAQIIYYR		2	0	TRUE	FALSE	0.791766	A0A076V9V9;A0A540N5G0;L7TBA8	Sucrose non-fermenting-1-related protein kinase 2.5;Protein kinase domain-containing protein;SnRK2.4	A0A076V9V9;A0A540N5G0;L7TBA8	A0A076V9V9_9ROSA;A0A540N5G0_MALBA;L7TBA8_MALDO	SnRK2.5;C1H46_008108;DVH24_033174			438.152	409.203	443.163	356.647					319.414	286.681		279.19	373.181				459.355	393.174
ENPTFSPQTVEDIMK	M14(Oxidation)	2	0	TRUE	FALSE	0.791766	A0A076V9V9;A0A540N5G0;L7TBA8	Sucrose non-fermenting-1-related protein kinase 2.5;Protein kinase domain-containing protein;SnRK2.4	A0A076V9V9;A0A540N5G0;L7TBA8	A0A076V9V9_9ROSA;A0A540N5G0_MALBA;L7TBA8_MALDO	SnRK2.5;C1H46_008108;DVH24_033174		245.295			225.124					399.372	430.964	344.118			302.337	410.316
NTAVIFPYGWTALR		2	0	FALSE	FALSE	0.781445	A0A078BFK6;A0A498ITY1	L-ascorbate oxidase	A0A078BFK6;A0A498ITY1	A0A078BFK6_MALDO;A0A498ITY1_MALDO	Ascorbate oxidase;DVH24_040151			296.189				825.453	1037.16	1178.97				861.53	616.911	673.203				649.733	789.608	719.945	722.573
IPQEAIACGLTGK	C8(Carbamidomethyl)	2	1	FALSE	FALSE	0.781445	A0A078BFK6;A0A498ITY1	L-ascorbate oxidase	A0A078BFK6;A0A498ITY1	A0A078BFK6_MALDO;A0A498ITY1_MALDO	Ascorbate oxidase;DVH24_040151									570.024				457.025	319.21					457.529	525.061	533.872	485.345
GSEHCAPEILHVLPNK	C5(Carbamidomethyl)	3	1	FALSE	FALSE	0.781445	A0A078BFK6;A0A498ITY1	L-ascorbate oxidase	A0A078BFK6;A0A498ITY1	A0A078BFK6_MALDO;A0A498ITY1_MALDO	Ascorbate oxidase;DVH24_040151							53.8113	79.5198	110.683				94.9803	45.5409					42.4907	63.39		70.6331
GSEHCAPEILHVLPNK	C5(Carbamidomethyl)	4	1	FALSE	FALSE	0.781445	A0A078BFK6;A0A498ITY1	L-ascorbate oxidase	A0A078BFK6;A0A498ITY1	A0A078BFK6_MALDO;A0A498ITY1_MALDO	Ascorbate oxidase;DVH24_040151							55.0284	24.0714	61.3674						47.9321
LPASSPPTTPAWNDYAHSK		3	0	TRUE	FALSE	0.781445	A0A078BFK6;A0A498ITY1	L-ascorbate oxidase	A0A078BFK6;A0A498ITY1	A0A078BFK6_MALDO;A0A498ITY1_MALDO	Ascorbate oxidase;DVH24_040151								111.036	229.542				147.624						190.04	199.75	169.34	220.014
WIGEPQTLLINGR		2	0	FALSE	FALSE	0.781445	A0A078BFK6;A0A498ITY1	L-ascorbate oxidase	A0A078BFK6;A0A498ITY1	A0A078BFK6_MALDO;A0A498ITY1_MALDO	Ascorbate oxidase;DVH24_040151																			139.072	248.133	181.459	220.329
ITLLNTQNK		2	0	FALSE	FALSE	0.781445	A0A078BFK6;A0A498ITY1	L-ascorbate oxidase	A0A078BFK6;A0A498ITY1	A0A078BFK6_MALDO;A0A498ITY1_MALDO	Ascorbate oxidase;DVH24_040151					446.21							573.208
AGDTVVIDLTNK		2	0	FALSE	FALSE	0.781445	A0A078BFK6;A0A498ITY1	L-ascorbate oxidase	A0A078BFK6;A0A498ITY1	A0A078BFK6_MALDO;A0A498ITY1_MALDO	Ascorbate oxidase;DVH24_040151																			237.036
HIAQAAAIR		2	0	FALSE	FALSE	0.782445	A0A089WYN7;A0A498HIP6;A0A540MA08	diacylglycerol kinase	A0A089WYN7;A0A498HIP6;A0A540MA08	A0A089WYN7_9ROSA;A0A498HIP6_MALDO;A0A540MA08_MALBA	DGK;DVH24_015491;C1H46_018822	105.102	139.444			138.143	155.059	299.596	280.037	244.565	236.048	186.626	192.084	289.573	239.71	207.014		118.093		196.752	108.354	63.8674	259.231
EPVPPVGVIPLGTGNDLSR		2	0	TRUE	FALSE	0.782445	A0A089WYN7;A0A498HIP6;A0A540MA08	diacylglycerol kinase	A0A089WYN7;A0A498HIP6;A0A540MA08	A0A089WYN7_9ROSA;A0A498HIP6_MALDO;A0A540MA08_MALBA	DGK;DVH24_015491;C1H46_018822			154.056		140.418			152.508	153.203		103.254		348.546	163.619		116.856			192.852	212.801	257.832	279.314
TFVDFPWQVR		2	0	TRUE	FALSE	0.677459	A0A089X463;A0A498I1I5;A0A540MML0	Diacylglycerol kinase	A0A089X463;A0A498I1I5;A0A540MML0	A0A089X463_9ROSA;A0A498I1I5_MALDO;A0A540MML0_MALBA	DGK;DVH24_023730;C1H46_014383								186.316		221.013		189.349	298.432	180.323					221.077			237.843
VLSWGGGLGSVER		2	0	FALSE	FALSE	0.677459	A0A089X463;A0A498I1I5;A0A540MML0	Diacylglycerol kinase	A0A089X463;A0A498I1I5;A0A540MML0	A0A089X463_9ROSA;A0A498I1I5_MALDO;A0A540MML0_MALBA	DGK;DVH24_023730;C1H46_014383					445.133					420.424	480.274						358.008
PLLVFINK		2	0	FALSE	FALSE	0.677459	A0A089X463;A0A498I1I5;A0A540MML0	Diacylglycerol kinase	A0A089X463;A0A498I1I5;A0A540MML0	A0A089X463_9ROSA;A0A498I1I5_MALDO;A0A540MML0_MALBA	DGK;DVH24_023730;C1H46_014383									57.2462			36.1051								86.0249
LTGILSLGALQPGEVR		2	0	TRUE	FALSE	0.662371	A0A096ZNR4;A0A498JSH2	Amine oxidase	A0A096ZNR4;A0A498JSH2	A0A096ZNR4_MALDO;A0A498JSH2_MALDO	;DVH24_008681							130.495		155.09				285.387	193.542								168.343
VGLSGILMVK	M8(Oxidation)	2	0	FALSE	FALSE	0.795101	A0A096ZNR5;A0A498KCA8;A0A540L0B4	Amine oxidase	A0A096ZNR5;A0A498KCA8;A0A540L0B4	A0A096ZNR5_MALDO;A0A498KCA8_MALDO;A0A540L0B4_MALBA	;DVH24_006254;C1H46_034550	524.252	548.749	380.327	511.379	562.178	446.493	630.041	397.509	338.953	448.599	361.651	565.787	336.785	327.98	501.186	518.465	517.506	785.647	243.816	299.097	248.595	392.774
VWDPETGELR		2	0	TRUE	FALSE	0.795101	A0A096ZNR5;A0A498KCA8;A0A540L0B4	Amine oxidase	A0A096ZNR5;A0A498KCA8;A0A540L0B4	A0A096ZNR5_MALDO;A0A498KCA8_MALDO;A0A540L0B4_MALBA	;DVH24_006254;C1H46_034550	1216.34	1106.45		1179.07	921.503	1060.94	656.289			636.336	693.106	1081.04		267.119	372.481	606.45	986.78	967.179	313.865
LYDPSEFHVINPSK		3	0	TRUE	FALSE	0.795101	A0A096ZNR5;A0A498KCA8;A0A540L0B4	Amine oxidase	A0A096ZNR5;A0A498KCA8;A0A540L0B4	A0A096ZNR5_MALDO;A0A498KCA8_MALDO;A0A540L0B4_MALBA	;DVH24_006254;C1H46_034550								106.131				260.64							217.992
SLVLGWK		2	0	TRUE	FALSE	0.795101	A0A096ZNR5;A0A498KCA8;A0A540L0B4	Amine oxidase	A0A096ZNR5;A0A498KCA8;A0A540L0B4	A0A096ZNR5_MALDO;A0A498KCA8_MALDO;A0A540L0B4_MALBA	;DVH24_006254;C1H46_034550												9.41001
DKFEDDTIVK		2	1	TRUE	FALSE	0.689199	A0A0A8LFY2;A0A498IEB1;A0A540L3X8;A0A540LMT6;A0A540LXR3	Putative 30S ribosomal protein (Fragment);Uncharacterized protein;Uncharacterized protein;Uncharacterized protein;Uncharacterized protein	A0A0A8LFY2;A0A498IEB1;A0A540L3X8;A0A540LMT6;A0A540LXR3	A0A0A8LFY2_MALBA;A0A498IEB1_MALDO;A0A540L3X8_MALBA;A0A540LMT6_MALBA;A0A540LXR3_MALBA	s31;DVH24_036117;C1H46_033402;C1H46_026643;C1H46_023134							387.742	529.716	522.046				335.468		294.576				278.747	266.008	263.017
VPVPAAPPK		2	0	TRUE	FALSE	0.689199	A0A0A8LFY2;A0A498IEB1;A0A540L3X8;A0A540LMT6;A0A540LXR3	Putative 30S ribosomal protein (Fragment);Uncharacterized protein;Uncharacterized protein;Uncharacterized protein;Uncharacterized protein	A0A0A8LFY2;A0A498IEB1;A0A540L3X8;A0A540LMT6;A0A540LXR3	A0A0A8LFY2_MALBA;A0A498IEB1_MALDO;A0A540L3X8_MALBA;A0A540LMT6_MALBA;A0A540LXR3_MALBA	s31;DVH24_036117;C1H46_033402;C1H46_026643;C1H46_023134									69.0317
LIGLTGNPDEIR		2	0	TRUE	FALSE	0.745865	A0A0A8LGA4;A0A498IKW9;A0A498K1H5;A0A540KZ38;A0A540M673	Uncharacterized protein (Fragment);Thioredoxin domain-containing protein;Thioredoxin domain-containing protein;Thioredoxin domain-containing protein;Thioredoxin domain-containing protein	A0A0A8LGA4;A0A498IKW9;A0A498K1H5;A0A540KZ38;A0A540M673	A0A0A8LGA4_MALBA;A0A498IKW9_MALDO;A0A498K1H5_MALDO;A0A540KZ38_MALBA;A0A540M673_MALBA	sco1;DVH24_036204;DVH24_014790;C1H46_034957;C1H46_020058			375.548		200.648	220.32	443.405	448.737	443.036	196.2	241.639	285.548	274.067	339.473	256.443		303.178		312.866	292.248	449.489	310.613
IGATSDLQASK		2	0	FALSE	FALSE	0.849215	A0A0B5W3U1	Pectinesterase	A0A0B5W3U1	A0A0B5W3U1_MALDO		21817.9	21514.3	16014.6	13074	10753	13418.9	11728.2	7786.43	8425.81	7827.03	11310.4	11118.9	6176.29	7216.12	5350.29	9072.53	15983.2	10119.3	11609.9	15440.8	13119.2	9129.92
VNTIITASR		2	0	FALSE	FALSE	0.849215	A0A0B5W3U1	Pectinesterase	A0A0B5W3U1	A0A0B5W3U1_MALDO		31512.5	27002.7	4948.46	21056.7	15148	18179.2	17295.2	3686.74	4235.13	9823.71	9396.66	13214.6	2052.73	3532.52	5499.58	4678.64	17411.4	14598.3	1646.62	1387.66	2492.49	2851.28
TLVQHADDLK		2	0	FALSE	FALSE	0.849215	A0A0B5W3U1	Pectinesterase	A0A0B5W3U1	A0A0B5W3U1_MALDO		9933.91	7793.2	7876.08	5797.74	5420.38	6420.71	4645.35	5321.08	6210.21	5661.79	5919.55	7598.8	5210.31	4313.53	3574.37	7345.37	9606.12	4386.38	7357.37	7503.03	6811.83	5729.66
DITFQNTAGPSK		2	0	FALSE	FALSE	0.849215	A0A0B5W3U1	Pectinesterase	A0A0B5W3U1	A0A0B5W3U1_MALDO		13098.5	10480.3	6129.22	9837.58	7728.28	10644.5	8224.34	1781.85	2326.87	5751.8	5509.82	7224.71	870.938	2052.87	2409.11	6431.98	9815.3	9236.53	4192.48	2025.73	1710.04	1922.18
VGSDLSAFYR		2	0	FALSE	FALSE	0.849215	A0A0B5W3U1	Pectinesterase	A0A0B5W3U1	A0A0B5W3U1_MALDO		11408.3	10427.7	4911.96	7595.77	6647.41	7410.91	7361.99	3570.84	4142.8	5365.02	6571.04	8133.36	2160.44	3080.3	3661.16	4832.1	6382.04	7259.71	3654.32	1774.26	2474.54	3181.27
TVSEAVAAAPEK		2	0	FALSE	FALSE	0.849215	A0A0B5W3U1	Pectinesterase	A0A0B5W3U1	A0A0B5W3U1_MALDO		1588.05	1355.25	1163.44	959.045	995.772	1180.26	1510.14	754.769	819.773	815.762	848.387	888.157	581.994	940.353	644.643	1135.25	1128.64	1047.87	838.024	912.503	924.239	612.903
NVVDGSTTFNSATVAAVGEK		2	0	FALSE	FALSE	0.849215	A0A0B5W3U1	Pectinesterase	A0A0B5W3U1	A0A0B5W3U1_MALDO		1772.11	1851.74	1953.33	1477.64	1161.39	1091.12	1429.31	2387.42	2760.9	1219.16	1420.68	1119.76	2980.33	1700.11	1824.57	1970.21	1407.28	1474.4	1824.2	3039.59	2926.17	2772.83
NVVDGSTTFNSATVAAVGEK		3	0	FALSE	FALSE	0.849215	A0A0B5W3U1	Pectinesterase	A0A0B5W3U1	A0A0B5W3U1_MALDO		345.16	303.24	171.611	328.643	176.448	187.691	184.442				151.054	122.052					297.701	219.94
TNIMFLGDGR	M4(Oxidation)	2	0	FALSE	FALSE	0.849215	A0A0B5W3U1	Pectinesterase	A0A0B5W3U1	A0A0B5W3U1_MALDO		7302.94	5935.94	3082.76	5825.2	4400.98	4953.09	4523.19	1941.8	2001.05	3655.14	3660	3970.55	1034.86	1837.25	2168.72	3699.3	4467.71	4152.61	1333.64	687.383	882.779	838.224
TNIMFLGDGR		2	0	FALSE	FALSE	0.849215	A0A0B5W3U1	Pectinesterase	A0A0B5W3U1	A0A0B5W3U1_MALDO										429.39			2312.56					1731.52		519.508
LCSNVLAMIK	C2(Carbamidomethyl);M8(Oxidation)	2	1	FALSE	FALSE	0.849215	A0A0B5W3U1	Pectinesterase	A0A0B5W3U1	A0A0B5W3U1_MALDO		1456.99	1281.91	922.708	1120.95	1150.84	920.334	582.743	700.336	728.779	916.401	986.196	1091.32	536.356	501.593	437.207	1088.49	928.43	1144.91	499.953	472.399	400.983	386.573
LCSNVLAMIK	C2(Carbamidomethyl)	2	1	FALSE	FALSE	0.849215	A0A0B5W3U1	Pectinesterase	A0A0B5W3U1	A0A0B5W3U1_MALDO																				150.393
TDPNQNTGIVIQK		2	0	FALSE	FALSE	0.849215	A0A0B5W3U1	Pectinesterase	A0A0B5W3U1	A0A0B5W3U1_MALDO		27403.5	28485.3	23677.8	20046.2	16325.6	19657.2	21944.7	23304.7	26445.5	16997.2	17060.6	14916	20214.8	17352.2	18143.1	21833.7	21414.3	16859.6	24558.6	27766.6	25991.6	24131.3
VLLAGEEHIEK		2	0	FALSE	FALSE	0.849215	A0A0B5W3U1	Pectinesterase	A0A0B5W3U1	A0A0B5W3U1_MALDO		1127.17	1012.89	1084.25	901.143	935.235	908.297	698.237	1095.93	1320.05	970.342	944.27	1669.76	992.638	702.88	621.853	1167.69	1239.84	935.91	1381.13	1371.21	1135.87	1104.2
KVLLAGEEHIEK		2	1	FALSE	FALSE	0.849215	A0A0B5W3U1	Pectinesterase	A0A0B5W3U1	A0A0B5W3U1_MALDO		80.5364	49.8005	65.2396	64.5375	78.6385	69.1619	81.8883	95.2328	87.0609	74.844	57.4909	44.834	99.4857	50.2794	34.965	85.1384	50.6627	39.4107	146.573	117.601	124.485	117.507
CDILAYQDSLYVHSNR	C1(Carbamidomethyl)	3	1	FALSE	FALSE	0.849215	A0A0B5W3U1	Pectinesterase	A0A0B5W3U1	A0A0B5W3U1_MALDO		102.069	128.151	160.566		156.327	172.111			222.937	133.821	148.257	105.759	200.549	141.648	171.543	259.849	135.808		206.597	191.191	155.156	167.211
LEAGMNELQQIVEDR	M5(Oxidation)	2	0	TRUE	FALSE	0.655518	A0A0D4CZ16;A0A1W6GWY7;A0A498J6G7;A0A540KDV4;X5CLL0	Peptidylprolyl isomerase	A0A0D4CZ16;A0A1W6GWY7;A0A498J6G7;A0A540KDV4;X5CLL0	A0A0D4CZ16_MALDO;A0A1W6GWY7_MALHU;A0A498J6G7_MALDO;A0A540KDV4_MALBA;X5CLL0_MALBA	CYP38a;CYP38;DVH24_031789;C1H46_042111;CYP38		143.949						282.469			172.829	99.1321						186.861
LEAGMNELQQIVEDR		2	0	TRUE	FALSE	0.655518	A0A0D4CZ16;A0A1W6GWY7;A0A498J6G7;A0A540KDV4;X5CLL0	Peptidylprolyl isomerase	A0A0D4CZ16;A0A1W6GWY7;A0A498J6G7;A0A540KDV4;X5CLL0	A0A0D4CZ16_MALDO;A0A1W6GWY7_MALHU;A0A498J6G7_MALDO;A0A540KDV4_MALBA;X5CLL0_MALBA	CYP38a;CYP38;DVH24_031789;C1H46_042111;CYP38																		77.5599
ESELTPSNSNILDGR		2	0	FALSE	FALSE	0.734739	A0A0D4CZ52;A0A498HKF5;A0A540L5H9	Peptidylprolyl isomerase	A0A0D4CZ52;A0A498HKF5;A0A540L5H9	A0A0D4CZ52_MALDO;A0A498HKF5_MALDO;A0A540L5H9_MALBA	CYP38b;DVH24_037217;C1H46_032672	393.029	514.448	581.049		385.482	458.665	540.547		861.739				749.971	543.685	577.358	645.322	500.588	485.115	399.543	629.565	521.112	586.062
LPFNAFGTMAMAR	M9(Oxidation);M11(Oxidation)	2	0	FALSE	FALSE	0.734739	A0A0D4CZ52;A0A498HKF5;A0A540L5H9	Peptidylprolyl isomerase	A0A0D4CZ52;A0A498HKF5;A0A540L5H9	A0A0D4CZ52_MALDO;A0A498HKF5_MALDO;A0A540L5H9_MALBA	CYP38b;DVH24_037217;C1H46_032672	143.53	258.525	206.903	127.059	98.2044		140.312	209.587			128.635	139.276	173.887	121.321			171.505
ELQQIVEDR		2	0	FALSE	FALSE	0.734739	A0A0D4CZ52;A0A498HKF5;A0A540L5H9	Peptidylprolyl isomerase	A0A0D4CZ52;A0A498HKF5;A0A540L5H9	A0A0D4CZ52_MALDO;A0A498HKF5_MALDO;A0A540L5H9_MALBA	CYP38b;DVH24_037217;C1H46_032672	392.79	331.871		459.508
GAELIEANNQLSHR		2	0	TRUE	FALSE	0.741343	A0A0D5CTU0;A0A1B2LP93;A0A498HV49;A0A540LRU5	Dormancy-associated MADS-box transcription factor;Dormancy-associated MADS box 1 protein;Uncharacterized protein;Uncharacterized protein	A0A0D5CTU0;A0A1B2LP93;A0A498HV49;A0A540LRU5	A0A0D5CTU0_MALDO;A0A1B2LP93_MALDO;A0A498HV49_MALDO;A0A540LRU5_MALBA	DAM1;DAM1;DVH24_016704;C1H46_025270	48.0914										32.6072	42.4471				69.9747	56.2432
LGPVVSGGQYEK		2	0	FALSE	FALSE	0.825915	A0A0E3T3B5	Aminoaldehyde dehydrogenase 2	A0A0E3T3B5	A0A0E3T3B5_MALDO	AMADH2	1855.69	2307.33	2075.07	2119.67	2364.63	2212.51	1417.46	1485.15	1582.71	2252.36	2613.72	2586.61	1446.64	1590.1	1627.23	2650.98	1911.19	2304.98	2133.47	2041.01	1866.71	1838.92
QLFIDGEWR		2	0	FALSE	FALSE	0.825915	A0A0E3T3B5	Aminoaldehyde dehydrogenase 2	A0A0E3T3B5	A0A0E3T3B5_MALDO	AMADH2	977.171	1149.25	852.995	814.272	824.61	711.546	406.281	326.23	257.997	886.922	925.473	1057.51	367.563	456.359	395.079	1033.66	928.689	976.935	721.775	534.43	631.361	545.417
LIIHENIAAK		2	0	TRUE	TRUE	0.825915	A0A0E3T3B5	Aminoaldehyde dehydrogenase 2	A0A0E3T3B5	A0A0E3T3B5_MALDO	AMADH2	185.941	169.999	281.424	191.032	179.387			130.249	112.797	299.818	324.906	351.294	448.759	217.576	245.823	331.918	385.005	310.411	311.207	354.392	284.361	339.882
IMTAAAQLVK	M2(Oxidation)	2	0	FALSE	FALSE	0.825915	A0A0E3T3B5	Aminoaldehyde dehydrogenase 2	A0A0E3T3B5	A0A0E3T3B5_MALDO	AMADH2	481.135	452.358	272.707	435.069	471.85	470.305	241.467		136.146	325.577	420.965	547.795		158.479	189.459	305.763	355.854	454.769	104.745
WGLDNYLTVK		2	0	FALSE	FALSE	0.825915	A0A0E3T3B5	Aminoaldehyde dehydrogenase 2	A0A0E3T3B5	A0A0E3T3B5_MALDO	AMADH2	270.197	309.928	389.583		249.754		235.952	318.136	253.804		170.131	159.358	362.624	268.301	300.229	194.193			389.467	446.178	431.125	422.893
VLSGGARPEHLK		3	0	FALSE	FALSE	0.825915	A0A0E3T3B5	Aminoaldehyde dehydrogenase 2	A0A0E3T3B5	A0A0E3T3B5_MALDO	AMADH2			31.919	25.0538	29.157	37.5502	15.0635	71.5283		22.2604	72.0639	46.6052	59.9953	31.9294	28.0723	32.2015			57.0569		54.6538	85.4235
VLSGGARPEHLK		2	0	FALSE	FALSE	0.825915	A0A0E3T3B5	Aminoaldehyde dehydrogenase 2	A0A0E3T3B5	A0A0E3T3B5_MALDO	AMADH2	18.5976		18.3352			16.8353	21.0395	19.1085	16.1281		20.2003	12.6118	23.4917	20.3862	15.084		35.1279		47.0364	31.57	23.4538	45.7715
EEVFGPVLCVK	C9(Carbamidomethyl)	2	1	FALSE	FALSE	0.825915	A0A0E3T3B5	Aminoaldehyde dehydrogenase 2	A0A0E3T3B5	A0A0E3T3B5_MALDO	AMADH2	869.036	997.813		802.067	958.085	860.883				748.173	697.714	742.786				827.018	684.586	871.133		248.734
TPISLPMEQFK	M7(Oxidation)	2	0	FALSE	FALSE	0.825915	A0A0E3T3B5	Aminoaldehyde dehydrogenase 2	A0A0E3T3B5	A0A0E3T3B5_MALDO	AMADH2	1304.68	1577.49		1568.49	1810.48		1453.63		1131.35	1106.72	1028.66	1084.06	928.908	916.804		1123.66	1010.49	1242.01		756.607	816.608	632.258
TPISLPMEQFK		2	0	FALSE	FALSE	0.825915	A0A0E3T3B5	Aminoaldehyde dehydrogenase 2	A0A0E3T3B5	A0A0E3T3B5_MALDO	AMADH2																			428.274		478.731	466.706
IADPLEEGCR	C9(Carbamidomethyl)	2	1	FALSE	FALSE	0.825915	A0A0E3T3B5	Aminoaldehyde dehydrogenase 2	A0A0E3T3B5	A0A0E3T3B5_MALDO	AMADH2			1124.46		1317.78	1717.39				1088.04		943.42		593.389		1366.78	2048.98	1644.85	650.339
IAFTGSTMTGSK	M8(Oxidation)	2	0	FALSE	FALSE	0.825915	A0A0E3T3B5	Aminoaldehyde dehydrogenase 2	A0A0E3T3B5	A0A0E3T3B5_MALDO	AMADH2	797.046	915.977	597.073	720.701	809.087	892.708	519.741	328.602	303.676	593.255	770.863	787.595		416.26	319.428	572.239	842.064	685.053	403.354	437.006	429.381	316.263
IMTAAAQLVKPVSLELGGK	M2(Oxidation)	3	0	FALSE	FALSE	0.825915	A0A0E3T3B5	Aminoaldehyde dehydrogenase 2	A0A0E3T3B5	A0A0E3T3B5_MALDO	AMADH2	383.955	367.071	420.308	354.018	451.54	343.418	195.723	357.707	295.271	400.008	425.795	295.367	474.487	306.703	280.288	416.811	366.563	395.614	258.048	312.062	335.568	323.86
IMTAAAQLVKPVSLELGGK		3	0	FALSE	FALSE	0.825915	A0A0E3T3B5	Aminoaldehyde dehydrogenase 2	A0A0E3T3B5	A0A0E3T3B5_MALDO	AMADH2			135.159				87.4164		142.706										149.077			93.7228
IMTAAAQLVKPVSLELGGK	M2(Oxidation)	2	0	FALSE	FALSE	0.825915	A0A0E3T3B5	Aminoaldehyde dehydrogenase 2	A0A0E3T3B5	A0A0E3T3B5_MALDO	AMADH2										11.4422							12.4857
SPIVVFDDVDIDK		2	0	FALSE	FALSE	0.825915	A0A0E3T3B5	Aminoaldehyde dehydrogenase 2	A0A0E3T3B5	A0A0E3T3B5_MALDO	AMADH2								675.275					934.807	826.34	794.406				396.894		1089.88	1134.31
QVTEYVSDDPWGWYK		2	0	FALSE	FALSE	0.825915	A0A0E3T3B5	Aminoaldehyde dehydrogenase 2	A0A0E3T3B5	A0A0E3T3B5_MALDO	AMADH2														136.986					130.857	169.04	182.119	145.072
DWALAPGAVR		2	0	FALSE	FALSE	0.825915	A0A0E3T3B5	Aminoaldehyde dehydrogenase 2	A0A0E3T3B5	A0A0E3T3B5_MALDO	AMADH2	625.425			558.258		1630.45						236.499
PVSLELGGK		2	0	FALSE	FALSE	0.825915	A0A0E3T3B5	Aminoaldehyde dehydrogenase 2	A0A0E3T3B5	A0A0E3T3B5_MALDO	AMADH2			52.8857									81.3519							40.951
LVLIGASPR		2	0	FALSE	FALSE	0.714483	A0A0F6PU41;A0A498JA38;A0A540MWW9;A0A540MY66	D14a protein;AB hydrolase-1 domain-containing protein;AB hydrolase-1 domain-containing protein;AB hydrolase-1 domain-containing protein	A0A0F6PU41;A0A498JA38;A0A540MWW9;A0A540MY66	A0A0F6PU41_MALHU;A0A498JA38_MALDO;A0A540MWW9_MALBA;A0A540MY66_MALBA	D14a;DVH24_020620;C1H46_011098;C1H46_011102	351.241		66.5987	293.461	269.38	456.835	504.186					222.885			290.995		210.759			115.843
VSTTILDALNVR		2	0	TRUE	FALSE	0.714483	A0A0F6PU41;A0A498JA38;A0A540MWW9;A0A540MY66	D14a protein;AB hydrolase-1 domain-containing protein;AB hydrolase-1 domain-containing protein;AB hydrolase-1 domain-containing protein	A0A0F6PU41;A0A498JA38;A0A540MWW9;A0A540MY66	A0A0F6PU41_MALHU;A0A498JA38_MALDO;A0A540MWW9_MALBA;A0A540MY66_MALBA	D14a;DVH24_020620;C1H46_011098;C1H46_011102	231.734		447.653									200.438		525.956					372.608		394.179
AESVNQALDAAVSLR		2	0	TRUE	FALSE	0.733645	A0A0G2QS78;A0A540NDJ6	Geranylgeranyl diphosphate synthase;Uncharacterized protein	A0A0G2QS78;A0A540NDJ6	A0A0G2QS78_MALDO;A0A540NDJ6_MALBA	GGPPS-1;C1H46_005278		318.092	370.901				380.957	482.012	382.422			228.323							335.559	372.758	449.96	290.447
DPITIHEAMR	M9(Oxidation)	2	0	TRUE	FALSE	0.733645	A0A0G2QS78;A0A540NDJ6	Geranylgeranyl diphosphate synthase;Uncharacterized protein	A0A0G2QS78;A0A540NDJ6	A0A0G2QS78_MALDO;A0A540NDJ6_MALBA	GGPPS-1;C1H46_005278		203.004	218.571				195.438	194.162	230.976		150.171	130.198	234.1	207.173	202.29		153.419			234.751	140.312	154.407
EQLAGFDPEK		2	0	TRUE	FALSE	0.733645	A0A0G2QS78;A0A540NDJ6	Geranylgeranyl diphosphate synthase;Uncharacterized protein	A0A0G2QS78;A0A540NDJ6	A0A0G2QS78_MALDO;A0A540NDJ6_MALBA	GGPPS-1;C1H46_005278							723.778
LCGQIPVGGK	C2(Carbamidomethyl)	2	1	FALSE	FALSE	0.838847	A0A0H4SPM2;A0A0H4T655;A0A411AR45;A0A498I0J9;H9BE11;P93270	Pgip protein;Pgip protein;Polygalacturonase-inhibiting protein 2;Uncharacterized protein;Pgip protein;Polygalacturonase-inhibiting protein	A0A0H4SPM2;A0A0H4T655;A0A411AR45;A0A498I0J9;H9BE11;P93270	A0A0H4SPM2_MALDO;A0A0H4T655_MALDO;A0A411AR45_MALDO;A0A498I0J9_MALDO;H9BE11_MALPM;P93270_MALDO	pgip;pgip;pgip2;DVH24_019508;PGIP;mdpgip1	3570.6	3830.96	2786.05	4031.26	3485.39	3558.86	3230.19	2812.7	3811.72	3752.05	4915.33	6005.06	2564.2	2719.2	2938.6	1979.54	3340.91	2610.24	3227.75	2368.98	4043.5	4431.42
VEFPTSLTSLDINHNK		3	0	FALSE	FALSE	0.838847	A0A0H4SPM2;A0A0H4T655;A0A411AR45;A0A498I0J9;H9BE11;P93270	Pgip protein;Pgip protein;Polygalacturonase-inhibiting protein 2;Uncharacterized protein;Pgip protein;Polygalacturonase-inhibiting protein	A0A0H4SPM2;A0A0H4T655;A0A411AR45;A0A498I0J9;H9BE11;P93270	A0A0H4SPM2_MALDO;A0A0H4T655_MALDO;A0A411AR45_MALDO;A0A498I0J9_MALDO;H9BE11_MALPM;P93270_MALDO	pgip;pgip;pgip2;DVH24_019508;PGIP;mdpgip1	1615.79	1874.48	1535.67	1650.08	1628.29	1853.2	1685.96	1770.66	2231.3	1904.64	2184.89	2994.54	1746.18	1501.18	1199.35	1242.83	2193.13	1389.23	1918.74	2101.79	2113.12	1937.58
VEFPTSLTSLDINHNK		2	0	FALSE	FALSE	0.838847	A0A0H4SPM2;A0A0H4T655;A0A411AR45;A0A498I0J9;H9BE11;P93270	Pgip protein;Pgip protein;Polygalacturonase-inhibiting protein 2;Uncharacterized protein;Pgip protein;Polygalacturonase-inhibiting protein	A0A0H4SPM2;A0A0H4T655;A0A411AR45;A0A498I0J9;H9BE11;P93270	A0A0H4SPM2_MALDO;A0A0H4T655_MALDO;A0A411AR45_MALDO;A0A498I0J9_MALDO;H9BE11_MALPM;P93270_MALDO	pgip;pgip;pgip2;DVH24_019508;PGIP;mdpgip1	332.002	401.154	658.07	524.238	401.911	403.347	429.449	1005.77	1197.9	566.725	692.584	597.567	1336.69	838.711	639.591	539.174	603.639	364.54	914.683	1402.5	1330.22	1397
TTQIVDLSR		2	0	FALSE	FALSE	0.838847	A0A0H4SPM2;A0A0H4T655;A0A411AR45;A0A498I0J9;H9BE11;P93270	Pgip protein;Pgip protein;Polygalacturonase-inhibiting protein 2;Uncharacterized protein;Pgip protein;Polygalacturonase-inhibiting protein	A0A0H4SPM2;A0A0H4T655;A0A411AR45;A0A498I0J9;H9BE11;P93270	A0A0H4SPM2_MALDO;A0A0H4T655_MALDO;A0A411AR45_MALDO;A0A498I0J9_MALDO;H9BE11_MALPM;P93270_MALDO	pgip;pgip;pgip2;DVH24_019508;PGIP;mdpgip1	3143.56	1845.57	524.073	1738.74	2208.54	4640.63	4664.05	734.535	674.936	1221.77	3245.26	7260.74	408.212	647.205	991.446	678.868	2894.94	784.004	629.984	380.149	451.329	761.448
LQSFDEYSYFHNR		3	0	FALSE	FALSE	0.838847	A0A0H4SPM2;A0A0H4T655;A0A411AR45;A0A498I0J9;H9BE11;P93270	Pgip protein;Pgip protein;Polygalacturonase-inhibiting protein 2;Uncharacterized protein;Pgip protein;Polygalacturonase-inhibiting protein	A0A0H4SPM2;A0A0H4T655;A0A411AR45;A0A498I0J9;H9BE11;P93270	A0A0H4SPM2_MALDO;A0A0H4T655_MALDO;A0A411AR45_MALDO;A0A498I0J9_MALDO;H9BE11_MALPM;P93270_MALDO	pgip;pgip;pgip2;DVH24_019508;PGIP;mdpgip1	1323.31	1270.07	1307.43	1272.8	1243.05	1244.88	1524.72	1738.03	2050.74	1543.95	2119.29	2295.48	1626.93	1466.54	1264.22	1095.75	938.75	904.928	1823.03	1940.93	2171.78	2078.66
LQSFDEYSYFHNR		2	0	FALSE	FALSE	0.838847	A0A0H4SPM2;A0A0H4T655;A0A411AR45;A0A498I0J9;H9BE11;P93270	Pgip protein;Pgip protein;Polygalacturonase-inhibiting protein 2;Uncharacterized protein;Pgip protein;Polygalacturonase-inhibiting protein	A0A0H4SPM2;A0A0H4T655;A0A411AR45;A0A498I0J9;H9BE11;P93270	A0A0H4SPM2_MALDO;A0A0H4T655_MALDO;A0A411AR45_MALDO;A0A498I0J9_MALDO;H9BE11_MALPM;P93270_MALDO	pgip;pgip;pgip2;DVH24_019508;PGIP;mdpgip1	98.8864	132.834	142.312	144.094	97.2977	121.914	106.977	264.524	250.872	183.86	200.485	149.564	293.088	175.546	158.984	136.108	68.2362	193.736	189.672	429.398	378.29	332.006
AFGDPYVLTSWK		2	0	FALSE	FALSE	0.838847	A0A0H4SPM2;A0A0H4T655;A0A411AR45;A0A498I0J9;H9BE11;P93270	Pgip protein;Pgip protein;Polygalacturonase-inhibiting protein 2;Uncharacterized protein;Pgip protein;Polygalacturonase-inhibiting protein	A0A0H4SPM2;A0A0H4T655;A0A411AR45;A0A498I0J9;H9BE11;P93270	A0A0H4SPM2_MALDO;A0A0H4T655_MALDO;A0A411AR45_MALDO;A0A498I0J9_MALDO;H9BE11_MALPM;P93270_MALDO	pgip;pgip;pgip2;DVH24_019508;PGIP;mdpgip1	817.99	846.663	1053.5	851.682	822.912	800.516	968.911	1014.2	1234.72	983.656	932.857	832.62	1117.06	953.719	834.609	893.504	898.156	985.246	1651.99	1986.71	1872.04	1594.77
CLCGAPLPSCK	C1(Carbamidomethyl);C3(Carbamidomethyl);C10(Carbamidomethyl)	2	3	FALSE	FALSE	0.838847	A0A0H4SPM2;A0A0H4T655;A0A411AR45;A0A498I0J9;H9BE11;P93270	Pgip protein;Pgip protein;Polygalacturonase-inhibiting protein 2;Uncharacterized protein;Pgip protein;Polygalacturonase-inhibiting protein	A0A0H4SPM2;A0A0H4T655;A0A411AR45;A0A498I0J9;H9BE11;P93270	A0A0H4SPM2_MALDO;A0A0H4T655_MALDO;A0A411AR45_MALDO;A0A498I0J9_MALDO;H9BE11_MALPM;P93270_MALDO	pgip;pgip;pgip2;DVH24_019508;PGIP;mdpgip1	894.511		661.735	819.038					470.785		553.001	626.435							716.395	729.814	605.967	497.288
AFFDLPIEQK		2	0	TRUE	FALSE	0.822806	A0A0K0PXP9;A0A498JHV2;A0A540MD23;A0A540NI07;C3UZH3;P51091;Q2EGB7;Q8L5N4	Anthocyanidin synthase protein;Fe2OG dioxygenase domain-containing protein;Fe2OG dioxygenase domain-containing protein;Fe2OG dioxygenase domain-containing protein;Anthocyanidin synthase protein;Leucoanthocyanidin dioxygenase;Anthocyanidin synthase;Anthocyanidin synthase	A0A0K0PXP9;A0A498JHV2;A0A540MD23;A0A540NI07;C3UZH3;P51091;Q2EGB7;Q8L5N4	A0A0K0PXP9_9ROSA;A0A498JHV2_MALDO;A0A540MD23_MALBA;A0A540NI07_MALBA;C3UZH3_9ROSA;LDOX_MALDO;Q2EGB7_MALDO;Q8L5N4_MALDO	ANS-2;DVH24_007939;C1H46_017792;C1H46_003777;ANS;ANS;ANS;MdANS	729.683	441.229	2847.31	335.944	498.299	479.922	4234.62	4500.23	4993.72	510.565	545.022	516.469	4153.28	4534.79	2829.12	944.531	1112.81	906.769	4781.71	4984.92	4849.17	4420.47
VLSLGLGLDEGR		2	0	FALSE	FALSE	0.822806	A0A0K0PXP9;A0A498JHV2;A0A540MD23;A0A540NI07;C3UZH3;P51091;Q2EGB7;Q8L5N4	Anthocyanidin synthase protein;Fe2OG dioxygenase domain-containing protein;Fe2OG dioxygenase domain-containing protein;Fe2OG dioxygenase domain-containing protein;Anthocyanidin synthase protein;Leucoanthocyanidin dioxygenase;Anthocyanidin synthase;Anthocyanidin synthase	A0A0K0PXP9;A0A498JHV2;A0A540MD23;A0A540NI07;C3UZH3;P51091;Q2EGB7;Q8L5N4	A0A0K0PXP9_9ROSA;A0A498JHV2_MALDO;A0A540MD23_MALBA;A0A540NI07_MALBA;C3UZH3_9ROSA;LDOX_MALDO;Q2EGB7_MALDO;Q8L5N4_MALDO	ANS-2;DVH24_007939;C1H46_017792;C1H46_003777;ANS;ANS;ANS;MdANS	475.407		1065.26				1921.62	2054.66	1813.47	288.625	273.274	314.74	2118.06	2400.65	1719.93	533.237	611.363	674.933	1399.02	1542.2	1431.95	1185.67
NNEGPQVPTIDLK		2	0	FALSE	FALSE	0.822806	A0A0K0PXP9;A0A498JHV2;A0A540MD23;A0A540NI07;C3UZH3;P51091;Q2EGB7;Q8L5N4	Anthocyanidin synthase protein;Fe2OG dioxygenase domain-containing protein;Fe2OG dioxygenase domain-containing protein;Fe2OG dioxygenase domain-containing protein;Anthocyanidin synthase protein;Leucoanthocyanidin dioxygenase;Anthocyanidin synthase;Anthocyanidin synthase	A0A0K0PXP9;A0A498JHV2;A0A540MD23;A0A540NI07;C3UZH3;P51091;Q2EGB7;Q8L5N4	A0A0K0PXP9_9ROSA;A0A498JHV2_MALDO;A0A540MD23_MALBA;A0A540NI07_MALBA;C3UZH3_9ROSA;LDOX_MALDO;Q2EGB7_MALDO;Q8L5N4_MALDO	ANS-2;DVH24_007939;C1H46_017792;C1H46_003777;ANS;ANS;ANS;MdANS	463.404	333.152	997.082				1725.97	1911.99		267.801	271.019	220.978	1190.53	1583.38	1341.67		661.232		1140.12	1022.11	829.747	977.67
EVGGLEELLLQMK	M12(Oxidation)	2	0	FALSE	FALSE	0.822806	A0A0K0PXP9;A0A498JHV2;A0A540MD23;A0A540NI07;C3UZH3;P51091;Q2EGB7;Q8L5N4	Anthocyanidin synthase protein;Fe2OG dioxygenase domain-containing protein;Fe2OG dioxygenase domain-containing protein;Fe2OG dioxygenase domain-containing protein;Anthocyanidin synthase protein;Leucoanthocyanidin dioxygenase;Anthocyanidin synthase;Anthocyanidin synthase	A0A0K0PXP9;A0A498JHV2;A0A540MD23;A0A540NI07;C3UZH3;P51091;Q2EGB7;Q8L5N4	A0A0K0PXP9_9ROSA;A0A498JHV2_MALDO;A0A540MD23_MALBA;A0A540NI07_MALBA;C3UZH3_9ROSA;LDOX_MALDO;Q2EGB7_MALDO;Q8L5N4_MALDO	ANS-2;DVH24_007939;C1H46_017792;C1H46_003777;ANS;ANS;ANS;MdANS			638.968				941.442	1303.97	1194.42		110.844	126.653	1550.5	1059.58	967.94	383.353	322.358		488.091	648.972	572.95	449.252
EVGGLEELLLQMK		2	0	FALSE	FALSE	0.822806	A0A0K0PXP9;A0A498JHV2;A0A540MD23;A0A540NI07;C3UZH3;P51091;Q2EGB7;Q8L5N4	Anthocyanidin synthase protein;Fe2OG dioxygenase domain-containing protein;Fe2OG dioxygenase domain-containing protein;Fe2OG dioxygenase domain-containing protein;Anthocyanidin synthase protein;Leucoanthocyanidin dioxygenase;Anthocyanidin synthase;Anthocyanidin synthase	A0A0K0PXP9;A0A498JHV2;A0A540MD23;A0A540NI07;C3UZH3;P51091;Q2EGB7;Q8L5N4	A0A0K0PXP9_9ROSA;A0A498JHV2_MALDO;A0A540MD23_MALBA;A0A540NI07_MALBA;C3UZH3_9ROSA;LDOX_MALDO;Q2EGB7_MALDO;Q8L5N4_MALDO	ANS-2;DVH24_007939;C1H46_017792;C1H46_003777;ANS;ANS;ANS;MdANS								28.6558	75.6173				79.2784						49.4611	67.3887	65.6994	56.6378
KSQEALLPK		2	1	FALSE	FALSE	0.822806	A0A0K0PXP9;A0A498JHV2;A0A540MD23;A0A540NI07;C3UZH3;P51091;Q2EGB7;Q8L5N4	Anthocyanidin synthase protein;Fe2OG dioxygenase domain-containing protein;Fe2OG dioxygenase domain-containing protein;Fe2OG dioxygenase domain-containing protein;Anthocyanidin synthase protein;Leucoanthocyanidin dioxygenase;Anthocyanidin synthase;Anthocyanidin synthase	A0A0K0PXP9;A0A498JHV2;A0A540MD23;A0A540NI07;C3UZH3;P51091;Q2EGB7;Q8L5N4	A0A0K0PXP9_9ROSA;A0A498JHV2_MALDO;A0A540MD23_MALBA;A0A540NI07_MALBA;C3UZH3_9ROSA;LDOX_MALDO;Q2EGB7_MALDO;Q8L5N4_MALDO	ANS-2;DVH24_007939;C1H46_017792;C1H46_003777;ANS;ANS;ANS;MdANS	112.347		87.0682				306.581	307.236	261.139				266.497	282.519	194.901				237.046		132.55	267.967
VETLAGSGISTIPK		2	0	FALSE	FALSE	0.822806	A0A0K0PXP9;A0A498JHV2;A0A540MD23;A0A540NI07;C3UZH3;P51091;Q2EGB7;Q8L5N4	Anthocyanidin synthase protein;Fe2OG dioxygenase domain-containing protein;Fe2OG dioxygenase domain-containing protein;Fe2OG dioxygenase domain-containing protein;Anthocyanidin synthase protein;Leucoanthocyanidin dioxygenase;Anthocyanidin synthase;Anthocyanidin synthase	A0A0K0PXP9;A0A498JHV2;A0A540MD23;A0A540NI07;C3UZH3;P51091;Q2EGB7;Q8L5N4	A0A0K0PXP9_9ROSA;A0A498JHV2_MALDO;A0A540MD23_MALBA;A0A540NI07_MALBA;C3UZH3_9ROSA;LDOX_MALDO;Q2EGB7_MALDO;Q8L5N4_MALDO	ANS-2;DVH24_007939;C1H46_017792;C1H46_003777;ANS;ANS;ANS;MdANS			22.7407				11.2182	38.3465	53.4483				30.7496	20.1046					43.9452	24.1109	14.2588	17.5469
TFAEHIQHK		2	0	FALSE	FALSE	0.822806	A0A0K0PXP9;A0A498JHV2;A0A540MD23;A0A540NI07;C3UZH3;P51091;Q2EGB7;Q8L5N4	Anthocyanidin synthase protein;Fe2OG dioxygenase domain-containing protein;Fe2OG dioxygenase domain-containing protein;Fe2OG dioxygenase domain-containing protein;Anthocyanidin synthase protein;Leucoanthocyanidin dioxygenase;Anthocyanidin synthase;Anthocyanidin synthase	A0A0K0PXP9;A0A498JHV2;A0A540MD23;A0A540NI07;C3UZH3;P51091;Q2EGB7;Q8L5N4	A0A0K0PXP9_9ROSA;A0A498JHV2_MALDO;A0A540MD23_MALBA;A0A540NI07_MALBA;C3UZH3_9ROSA;LDOX_MALDO;Q2EGB7_MALDO;Q8L5N4_MALDO	ANS-2;DVH24_007939;C1H46_017792;C1H46_003777;ANS;ANS;ANS;MdANS																			117.489
FEYQAEVSR		2	0	FALSE	FALSE	0.852464	A0A0N9P9N3;A0A0N9PZU3;A0A498HJI5;A0A540LN25	HSP90.5;HSP90.5;HATPase_c domain-containing protein;HATPase_c domain-containing protein	A0A0N9P9N3;A0A0N9PZU3;A0A498HJI5;A0A540LN25	A0A0N9P9N3_MALDO;A0A0N9PZU3_MALDO;A0A498HJI5_MALDO;A0A540LN25_MALBA	HSP90.5;HSP90.5;DVH24_007318;C1H46_026534	3571.97	3394.83	2798.43	2822.62	3166.05	2733.03	2753.95	1800.21	2121.69	2973.61	2788.09	3110.07	2177.67	2450.85	1850.56	2169.86	2413.4	2780.68	1893.56	1797.88	1861.51	1700.62
ELVSNASDALDK		2	0	TRUE	FALSE	0.852464	A0A0N9P9N3;A0A0N9PZU3;A0A498HJI5;A0A540LN25	HSP90.5;HSP90.5;HATPase_c domain-containing protein;HATPase_c domain-containing protein	A0A0N9P9N3;A0A0N9PZU3;A0A498HJI5;A0A540LN25	A0A0N9P9N3_MALDO;A0A0N9PZU3_MALDO;A0A498HJI5_MALDO;A0A540LN25_MALBA	HSP90.5;HSP90.5;DVH24_007318;C1H46_026534	1282.43	1550.38	1619.97	1556.51	1688.14	1721.31	1678.56	905.865	911.255	1388.24	1204.4	1349.17	629.006	1140.29	981.021	1303.19	1291.99	1468.23	1345	999.755	1138.21	881.437
TVEVEEEEEPK		2	0	FALSE	FALSE	0.852464	A0A0N9P9N3;A0A0N9PZU3;A0A498HJI5;A0A540LN25	HSP90.5;HSP90.5;HATPase_c domain-containing protein;HATPase_c domain-containing protein	A0A0N9P9N3;A0A0N9PZU3;A0A498HJI5;A0A540LN25	A0A0N9P9N3_MALDO;A0A0N9PZU3_MALDO;A0A498HJI5_MALDO;A0A540LN25_MALBA	HSP90.5;HSP90.5;DVH24_007318;C1H46_026534	473.621	699.143	950.168	673.09	846.142	820.25	863.979	792.902	702.498	703.753	700.891	623.922	1000.53	1050.65	931.497	638.454	444.948	499.522	801.194	997.135	895.906	751.701
FLSVTEPHLLGDSGELQIR		3	0	TRUE	FALSE	0.852464	A0A0N9P9N3;A0A0N9PZU3;A0A498HJI5;A0A540LN25	HSP90.5;HSP90.5;HATPase_c domain-containing protein;HATPase_c domain-containing protein	A0A0N9P9N3;A0A0N9PZU3;A0A498HJI5;A0A540LN25	A0A0N9P9N3_MALDO;A0A0N9PZU3_MALDO;A0A498HJI5_MALDO;A0A540LN25_MALBA	HSP90.5;HSP90.5;DVH24_007318;C1H46_026534	158.518	162.217	329.075	318.353	273.344	195.014	417.124	661.846	527.588	229.888	306.323	311.072	586.598	790.949	603.895	171.235	255.301	261.255	357.958	393.806	360.484	447.738
NYSQFVSFPIYTWQEK		2	0	FALSE	FALSE	0.852464	A0A0N9P9N3;A0A0N9PZU3;A0A498HJI5;A0A540LN25	HSP90.5;HSP90.5;HATPase_c domain-containing protein;HATPase_c domain-containing protein	A0A0N9P9N3;A0A0N9PZU3;A0A498HJI5;A0A540LN25	A0A0N9P9N3_MALDO;A0A0N9PZU3_MALDO;A0A498HJI5_MALDO;A0A540LN25_MALBA	HSP90.5;HSP90.5;DVH24_007318;C1H46_026534	48.1847		208.666	106.837	137.09	103.725	160.902	412.693	419.321	128.385	89.2682	77.6329	764.662	479.433	400.016			123.43	233.268	378.915	366.776	412.522
EETNPENLIQR		2	0	FALSE	FALSE	0.852464	A0A0N9P9N3;A0A0N9PZU3;A0A498HJI5;A0A540LN25	HSP90.5;HSP90.5;HATPase_c domain-containing protein;HATPase_c domain-containing protein	A0A0N9P9N3;A0A0N9PZU3;A0A498HJI5;A0A540LN25	A0A0N9P9N3_MALDO;A0A0N9PZU3_MALDO;A0A498HJI5_MALDO;A0A540LN25_MALBA	HSP90.5;HSP90.5;DVH24_007318;C1H46_026534	1110.39		1725.2	1528.46	1737.32	1720.05	2109.89		1335.26	1578.47	1351.22	1363.26	966.931	2017.99	1703.1		996.06		1435.15	1243.23	1105.73	917.989
SVLYIPGMGPLNNEDVVNPK	M8(Oxidation)	2	0	TRUE	FALSE	0.852464	A0A0N9P9N3;A0A0N9PZU3;A0A498HJI5;A0A540LN25	HSP90.5;HSP90.5;HATPase_c domain-containing protein;HATPase_c domain-containing protein	A0A0N9P9N3;A0A0N9PZU3;A0A498HJI5;A0A540LN25	A0A0N9P9N3_MALDO;A0A0N9PZU3_MALDO;A0A498HJI5_MALDO;A0A540LN25_MALBA	HSP90.5;HSP90.5;DVH24_007318;C1H46_026534	179.188		783.114	408.048	713.453	492.005	684.858	1247.2	1108.96	643.693	669.087	632.289	2135.87	1413.05	1093.32	497.907	440.145	427.59	529.207	813.828	804.324	769.11
SVLYIPGMGPLNNEDVVNPK		2	0	TRUE	FALSE	0.852464	A0A0N9P9N3;A0A0N9PZU3;A0A498HJI5;A0A540LN25	HSP90.5;HSP90.5;HATPase_c domain-containing protein;HATPase_c domain-containing protein	A0A0N9P9N3;A0A0N9PZU3;A0A498HJI5;A0A540LN25	A0A0N9P9N3_MALDO;A0A0N9PZU3_MALDO;A0A498HJI5_MALDO;A0A540LN25_MALBA	HSP90.5;HSP90.5;DVH24_007318;C1H46_026534									98.0009			76.7137	152.715						137.756	195.28	195.337	222.279
EEATDAPGER		2	0	TRUE	FALSE	0.852464	A0A0N9P9N3;A0A0N9PZU3;A0A498HJI5;A0A540LN25	HSP90.5;HSP90.5;HATPase_c domain-containing protein;HATPase_c domain-containing protein	A0A0N9P9N3;A0A0N9PZU3;A0A498HJI5;A0A540LN25	A0A0N9P9N3_MALDO;A0A0N9PZU3_MALDO;A0A498HJI5_MALDO;A0A540LN25_MALBA	HSP90.5;HSP90.5;DVH24_007318;C1H46_026534				256.101	275.516	308.145	351.768	333.648	318.484	201.225	210.899	258.032	356.085	297.209	341.886				211.771			213.112
AQALGDTASLEFMR	M13(Oxidation)	2	0	TRUE	FALSE	0.852464	A0A0N9P9N3;A0A0N9PZU3;A0A498HJI5;A0A540LN25	HSP90.5;HSP90.5;HATPase_c domain-containing protein;HATPase_c domain-containing protein	A0A0N9P9N3;A0A0N9PZU3;A0A498HJI5;A0A540LN25	A0A0N9P9N3_MALDO;A0A0N9PZU3_MALDO;A0A498HJI5_MALDO;A0A540LN25_MALBA	HSP90.5;HSP90.5;DVH24_007318;C1H46_026534	288.262	236.212	404.782	329.735	358.228	242.169	311.696	427.166	449.577	392.347	314.574	329.362	695.309	549.176	436.534		266.926		365.459	433.384	433.373	372.648
ILEINPDHPIVK		2	0	TRUE	FALSE	0.852464	A0A0N9P9N3;A0A0N9PZU3;A0A498HJI5;A0A540LN25	HSP90.5;HSP90.5;HATPase_c domain-containing protein;HATPase_c domain-containing protein	A0A0N9P9N3;A0A0N9PZU3;A0A498HJI5;A0A540LN25	A0A0N9P9N3_MALDO;A0A0N9PZU3_MALDO;A0A498HJI5_MALDO;A0A540LN25_MALBA	HSP90.5;HSP90.5;DVH24_007318;C1H46_026534	242.069	209.32	302.413	259.349	272.632	197.706		327.783	368.107	294.263	297.513	360.479	494.39	480.947	324.442	202.102	243.531		437.387	405.769	361.037	427.086
ILEINPDHPIVK		3	0	TRUE	FALSE	0.852464	A0A0N9P9N3;A0A0N9PZU3;A0A498HJI5;A0A540LN25	HSP90.5;HSP90.5;HATPase_c domain-containing protein;HATPase_c domain-containing protein	A0A0N9P9N3;A0A0N9PZU3;A0A498HJI5;A0A540LN25	A0A0N9P9N3_MALDO;A0A0N9PZU3_MALDO;A0A498HJI5_MALDO;A0A540LN25_MALBA	HSP90.5;HSP90.5;DVH24_007318;C1H46_026534												65.5796
RILEINPDHPIVK		3	1	TRUE	FALSE	0.852464	A0A0N9P9N3;A0A0N9PZU3;A0A498HJI5;A0A540LN25	HSP90.5;HSP90.5;HATPase_c domain-containing protein;HATPase_c domain-containing protein	A0A0N9P9N3;A0A0N9PZU3;A0A498HJI5;A0A540LN25	A0A0N9P9N3_MALDO;A0A0N9PZU3_MALDO;A0A498HJI5_MALDO;A0A540LN25_MALBA	HSP90.5;HSP90.5;DVH24_007318;C1H46_026534			193.658		118.578			212.06			142.998		217.348	148.285					217.572	208.08	184.92	221.874
QYVWEAAADSSSYVIK		2	0	FALSE	FALSE	0.852464	A0A0N9P9N3;A0A0N9PZU3;A0A498HJI5;A0A540LN25	HSP90.5;HSP90.5;HATPase_c domain-containing protein;HATPase_c domain-containing protein	A0A0N9P9N3;A0A0N9PZU3;A0A498HJI5;A0A540LN25	A0A0N9P9N3_MALDO;A0A0N9PZU3_MALDO;A0A498HJI5_MALDO;A0A540LN25_MALBA	HSP90.5;HSP90.5;DVH24_007318;C1H46_026534						89.7903			158.2		102.316	82.5175	324.434		198.686				136.71	193.821	177.076	181.157
AIYYLASDSLQSAK		2	0	TRUE	FALSE	0.852464	A0A0N9P9N3;A0A0N9PZU3;A0A498HJI5;A0A540LN25	HSP90.5;HSP90.5;HATPase_c domain-containing protein;HATPase_c domain-containing protein	A0A0N9P9N3;A0A0N9PZU3;A0A498HJI5;A0A540LN25	A0A0N9P9N3_MALDO;A0A0N9PZU3_MALDO;A0A498HJI5_MALDO;A0A540LN25_MALBA	HSP90.5;HSP90.5;DVH24_007318;C1H46_026534	467.439	143.656		79.6901	39.9519	142.856	103.306					85.4081					94.4699		44.2249
EVQKEEYQEFYKK		3	2	TRUE	FALSE	0.852464	A0A0N9P9N3;A0A0N9PZU3;A0A498HJI5;A0A540LN25	HSP90.5;HSP90.5;HATPase_c domain-containing protein;HATPase_c domain-containing protein	A0A0N9P9N3;A0A0N9PZU3;A0A498HJI5;A0A540LN25	A0A0N9P9N3_MALDO;A0A0N9PZU3_MALDO;A0A498HJI5_MALDO;A0A540LN25_MALBA	HSP90.5;HSP90.5;DVH24_007318;C1H46_026534			70.9376						102.195				128.488	86.1204	181.393				108.086	114.337	133.732	82.7555
IKPDPDNGTVTISDTGIGMTK	M19(Oxidation)	3	0	TRUE	FALSE	0.852464	A0A0N9P9N3;A0A0N9PZU3;A0A498HJI5;A0A540LN25	HSP90.5;HSP90.5;HATPase_c domain-containing protein;HATPase_c domain-containing protein	A0A0N9P9N3;A0A0N9PZU3;A0A498HJI5;A0A540LN25	A0A0N9P9N3_MALDO;A0A0N9PZU3_MALDO;A0A498HJI5_MALDO;A0A540LN25_MALBA	HSP90.5;HSP90.5;DVH24_007318;C1H46_026534			74.8374	48.734	48.7269		80.397	47.4893		70.3409	70.749	77.9839	107.21	64.0996	96.1234		40.6112	47.3426	54.1295		44.1424
ETEQQYTLVCDWIK	C10(Carbamidomethyl)	2	1	TRUE	FALSE	0.852464	A0A0N9P9N3;A0A0N9PZU3;A0A498HJI5;A0A540LN25	HSP90.5;HSP90.5;HATPase_c domain-containing protein;HATPase_c domain-containing protein	A0A0N9P9N3;A0A0N9PZU3;A0A498HJI5;A0A540LN25	A0A0N9P9N3_MALDO;A0A0N9PZU3_MALDO;A0A498HJI5_MALDO;A0A540LN25_MALBA	HSP90.5;HSP90.5;DVH24_007318;C1H46_026534								112.202	111.861				163.736	143.948	121.105						113.257	98.1162
EVQKEEYQEFYK		2	1	TRUE	FALSE	0.852464	A0A0N9P9N3;A0A0N9PZU3;A0A498HJI5;A0A540LN25	HSP90.5;HSP90.5;HATPase_c domain-containing protein;HATPase_c domain-containing protein	A0A0N9P9N3;A0A0N9PZU3;A0A498HJI5;A0A540LN25	A0A0N9P9N3_MALDO;A0A0N9PZU3_MALDO;A0A498HJI5_MALDO;A0A540LN25_MALBA	HSP90.5;HSP90.5;DVH24_007318;C1H46_026534					38.3634			134.986	125.225				130.729	81.0344	102.344					135.559		96.356
EVQKEEYQEFYK		3	1	TRUE	FALSE	0.852464	A0A0N9P9N3;A0A0N9PZU3;A0A498HJI5;A0A540LN25	HSP90.5;HSP90.5;HATPase_c domain-containing protein;HATPase_c domain-containing protein	A0A0N9P9N3;A0A0N9PZU3;A0A498HJI5;A0A540LN25	A0A0N9P9N3_MALDO;A0A0N9PZU3_MALDO;A0A498HJI5_MALDO;A0A540LN25_MALBA	HSP90.5;HSP90.5;DVH24_007318;C1H46_026534				193.635	282.058	268.087	203.017
EEYQEFYK		2	0	TRUE	FALSE	0.852464	A0A0N9P9N3;A0A0N9PZU3;A0A498HJI5;A0A540LN25	HSP90.5;HSP90.5;HATPase_c domain-containing protein;HATPase_c domain-containing protein	A0A0N9P9N3;A0A0N9PZU3;A0A498HJI5;A0A540LN25	A0A0N9P9N3_MALDO;A0A0N9PZU3_MALDO;A0A498HJI5_MALDO;A0A540LN25_MALBA	HSP90.5;HSP90.5;DVH24_007318;C1H46_026534					288.753	331.412	393.222					225.608
SLGPAVIFNQDK		2	0	FALSE	FALSE	0.810864	A0A0S2PIB5;A0A498KLU7	Aquaporin (Fragment);Uncharacterized protein	A0A0S2PIB5;A0A498KLU7	A0A0S2PIB5_9ROSA;A0A498KLU7_MALDO	PIP2;1;DVH24_023274	6635.9	6468.38	6597.03	5289.51	5055.4	5152.99	4540.29	3288.97	3396.72	11642.5	12845.2	14598.3	3840.89	6343.79	5734.29	8778	8588.28	9582.94	6240.35	4450.41	4598.02	4318.18
DYHDPPPAPLFDPAELAK		3	0	FALSE	FALSE	0.810864	A0A0S2PIB5;A0A498KLU7	Aquaporin (Fragment);Uncharacterized protein	A0A0S2PIB5;A0A498KLU7	A0A0S2PIB5_9ROSA;A0A498KLU7_MALDO	PIP2;1;DVH24_023274	1359.63	1743.78	1862.21	1683.86	2344.1	1489.42	2252.71	3764.25	4129.74	2103.1	1935.31	964.084	1584.38	2727.81	2683.52	1762.72	1599.8	2042.69	2270.59	2332.54	3065.83	2958.37
DYHDPPPAPLFDPAELAK		2	0	FALSE	FALSE	0.810864	A0A0S2PIB5;A0A498KLU7	Aquaporin (Fragment);Uncharacterized protein	A0A0S2PIB5;A0A498KLU7	A0A0S2PIB5_9ROSA;A0A498KLU7_MALDO	PIP2;1;DVH24_023274								227.83	325.437				253.689									279.802
VPTEFGDFPSK		2	0	FALSE	FALSE	0.738386	A0A0S3G584;A0A540MZF2	Anthocyanidin reductase 1;Epimerase domain-containing protein	A0A0S3G584;A0A540MZF2	A0A0S3G584_9ROSA;A0A540MZF2_MALBA	ANR1;C1H46_010266			397.334				1572.29	1701.45	1928.61					489.486					1102.61	875.869	958.795	955.79
QPIGTSAQTQDEGK		2	0	FALSE	FALSE	0.809118	A0A0U1SU77;G4XN32;Q76HL9	PIP11;Aquaporin PIP1;Plasma membrane intrinsic protein	A0A0U1SU77;G4XN32;Q76HL9	A0A0U1SU77_9ROSA;G4XN32_9ROSA;Q76HL9_MALDO	;PIP1;1;MdPIP1b	86.9471	76.251	147.41	45.4409	57.6387	40.9675	144.215	191.431	177.089	89.1061	71.7555	86.0131	185.266	217.359	216.23	93.4352	64.5919	58.4925	174.428	191.415	218.734	221.017
SLGAAIIYNK		2	0	FALSE	FALSE	0.809118	A0A0U1SU77;G4XN32;Q76HL9	PIP11;Aquaporin PIP1;Plasma membrane intrinsic protein	A0A0U1SU77;G4XN32;Q76HL9	A0A0U1SU77_9ROSA;G4XN32_9ROSA;Q76HL9_MALDO	;PIP1;1;MdPIP1b	1987.25	795.942		1354.56	1038.01	1792.02	1171.41			470.856	437.638	1064.05			408.927		687.975	771.137
MEGKEEDVK	Acetyl (Protein N-term);M1(Oxidation)	2	3	FALSE	FALSE	0.809118	A0A0U1SU77;G4XN32;Q76HL9	PIP11;Aquaporin PIP1;Plasma membrane intrinsic protein	A0A0U1SU77;G4XN32;Q76HL9	A0A0U1SU77_9ROSA;G4XN32_9ROSA;Q76HL9_MALDO	;PIP1;1;MdPIP1b	150.867	111.865		136.877	159.333	194.274	531.606	587.711	610.062	163.659	124.647	26.1571	432.116	577.352	559.06	239.404	123.966	162.529	256.851		38.7468	253.043
SSTFEMLGGGANSVAHGYTK	M6(Oxidation)	3	0	FALSE	FALSE	0.809118	A0A0U1SU77;G4XN32;Q76HL9	PIP11;Aquaporin PIP1;Plasma membrane intrinsic protein	A0A0U1SU77;G4XN32;Q76HL9	A0A0U1SU77_9ROSA;G4XN32_9ROSA;Q76HL9_MALDO	;PIP1;1;MdPIP1b	1170.39	1338.5	1219.43	1413.83	1033.29	1063.79	1144.3	1418.72	1295.44	1017.34	821.693	751.617	1922.16	1279.5	1245.31	1528.96	700.693	1244.79	1510.62	1361.19	1519.8	1504.76
QPIGTSAQTQDEGKDYK		3	1	FALSE	FALSE	0.809118	A0A0U1SU77;G4XN32;Q76HL9	PIP11;Aquaporin PIP1;Plasma membrane intrinsic protein	A0A0U1SU77;G4XN32;Q76HL9	A0A0U1SU77_9ROSA;G4XN32_9ROSA;Q76HL9_MALDO	;PIP1;1;MdPIP1b													90.2907		113.288					77.0282	147.804
TNTNTLIESVK		2	0	TRUE	FALSE	0.734471	A0A0U2HUH5;J7MR52	Ribosomal protein S3	A0A0U2HUH5;J7MR52	A0A0U2HUH5_MALHU;J7MR52_MALDO	rps3	97.1267		107.655	175.568	105.273	119.648	139.495	100.677		129.624	129.82	135.691		157.331	108.129		95.9807		131.3	103.873	99.8511	111.675
SNDPNSLEDILR		2	0	TRUE	FALSE	0.802095	A0A0U2J2I0;J7MB93	Mitochondrial protein YMF19	A0A0U2J2I0;J7MB93	A0A0U2J2I0_MALHU;J7MB93_MALDO	atp8	8621.13	10219.1	8776.69	8764.61	7464.65	9105.74	7606.55	6429.5	6698.35	6865.3	6358.63	5363.55	3975.26	5334.48	6074.4	9659.8	7541.47	7347.56	5552.34	4592.31	4931.66	4475.77
NILDLISK		2	0	TRUE	FALSE	0.802095	A0A0U2J2I0;J7MB93	Mitochondrial protein YMF19	A0A0U2J2I0;J7MB93	A0A0U2J2I0_MALHU;J7MB93_MALDO	atp8	1328.54	2263.22	5726.25	4136.38	3930.19	3684.72	2775.8	6211.26	6051.68	4037.29	3067.41	1774.75	4648.96	4813.29	4765.82	4845.72	5321.64	5494.39	2863.92	4537.57	6096.12	6230.12
SSYSTSSNPGWVITCR	C15(Carbamidomethyl)	2	1	TRUE	FALSE	0.802095	A0A0U2J2I0;J7MB93	Mitochondrial protein YMF19	A0A0U2J2I0;J7MB93	A0A0U2J2I0_MALHU;J7MB93_MALDO	atp8	148.899	184.072	304.63	87.3677	161.112	136.063	177.716	359.859	358.318	140.741	167.275	100.418	422.852	265.011	227.157	252.654	89.493	187.795	216.506	422.927	353.349	321.924
ITLISCFGEISGSR	C6(Carbamidomethyl)	2	1	TRUE	FALSE	0.802095	A0A0U2J2I0;J7MB93	Mitochondrial protein YMF19	A0A0U2J2I0;J7MB93	A0A0U2J2I0_MALHU;J7MB93_MALDO	atp8	197.576	169.068	310.495		202.693	153.624					171.539	192.121	344.738	285.66	293.285	281.347	201.242		282.537	373.179		262.129
ILTGYEITGAR		2	0	TRUE	FALSE	0.741036	A0A0U2JAM4;J7MFW9	NADH dehydrogenase subunit 2	A0A0U2JAM4;J7MFW9	A0A0U2JAM4_MALHU;J7MFW9_MALDO	nad2	845.614	892.288		790.03	915.881	815.284				656.053	690.719	864.561		299.193			762.323		270.438
STLVDHMDVEK	M7(Oxidation)	2	0	TRUE	TRUE	0.690503	A0A0U2N3G1	Ribosomal protein L10	A0A0U2N3G1	A0A0U2N3G1_MALHU	rpl10								80.2375	103.954
VVSVGDGIAR		2	0	TRUE	FALSE	0.841031	A0A0U2N8T4;J7MPY1	ATP synthase subunit alpha	A0A0U2N8T4;J7MPY1	A0A0U2N8T4_MALHU;J7MPY1_MALDO	atp1	76529.3	62849.9	11194.2	82391.8	63903.6	79597.8	35756.9	7000.18	7344.3	40423.5	37563.1	53209.1	3582.4	11616.4	16423.1	13308.1	50014.8	51217.1	3643.38	2015.85	5877.52	7159.82
VVDGLGVPIDGR		2	0	TRUE	FALSE	0.841031	A0A0U2N8T4;J7MPY1	ATP synthase subunit alpha	A0A0U2N8T4;J7MPY1	A0A0U2N8T4_MALHU;J7MPY1_MALDO	atp1	86037.6	66321.9	21435.8	75153.3	53798.6	72512.7	30411	6078.28	5510.14	36965	34664	55224	3414.39	7595.74	12227.6	22540.2	67411.4	39669	12191.8	3368.93	3310.15	3448.39
EAFPGDVFYLHSR		2	0	TRUE	FALSE	0.841031	A0A0U2N8T4;J7MPY1	ATP synthase subunit alpha	A0A0U2N8T4;J7MPY1	A0A0U2N8T4_MALHU;J7MPY1_MALDO	atp1	12514.1	14357.3	15934.5	10885.7	9171.65	9650.92	6188.96	10647.9	10005.9	12349.3	11446.4	9943.93	17052.8	12901.6	11229.8	13764.6	12674.7	9180.81	16786.4	20824.6	20481.6	19092.9
EAFPGDVFYLHSR		3	0	TRUE	FALSE	0.841031	A0A0U2N8T4;J7MPY1	ATP synthase subunit alpha	A0A0U2N8T4;J7MPY1	A0A0U2N8T4_MALHU;J7MPY1_MALDO	atp1	14084	11909.7	5432.39	15072.4	11768.3	17955.8	9964.3	5887.56	5303.76	11977.8	11599.6	13883.1	4592.34	7751.75	10288.8	6207.01	11230.3	7678.36	3499.91	2714.09	4342.7	5169.52
AAELTTLLESR		2	0	TRUE	FALSE	0.841031	A0A0U2N8T4;J7MPY1	ATP synthase subunit alpha	A0A0U2N8T4;J7MPY1	A0A0U2N8T4_MALHU;J7MPY1_MALDO	atp1	57151.2	46360.2	8156.14	66092.1	34117	59342.6	21197.8	2152.78	1655.66	21867.4	17760.9	30724.1	1143.9	2912.03	4767.34	11362.6	31082.4	25620.2	3517.84	1494.54	1242.87	1297.67
QPQYAPLPIEK		2	0	TRUE	FALSE	0.841031	A0A0U2N8T4;J7MPY1	ATP synthase subunit alpha	A0A0U2N8T4;J7MPY1	A0A0U2N8T4_MALHU;J7MPY1_MALDO	atp1	20287.5	20530.2	15443.3	16446.9	16541.4	16445	9242.47	6975.5	6426.65	15715.4	15150.5	18897	4499.47	8237.47	7526.47	11757.2	14163.9	12837.5	13528.7	8150.69	7255.43	5460.02
TGSIVDVPAGK		2	0	TRUE	FALSE	0.841031	A0A0U2N8T4;J7MPY1	ATP synthase subunit alpha	A0A0U2N8T4;J7MPY1	A0A0U2N8T4_MALHU;J7MPY1_MALDO	atp1	18902.9	13685.5	5162.39	22296.5	22008.7	25147.8	13544.4	3476.84	3956.72	14087	14496.8	20469.6	2420.01	6038.84	8420.51	6191.85	14117.5	13958.3	3176.31	1687.07	4018.81	5961.34
TAIAIDTILNQK		2	0	TRUE	FALSE	0.841031	A0A0U2N8T4;J7MPY1	ATP synthase subunit alpha	A0A0U2N8T4;J7MPY1	A0A0U2N8T4_MALHU;J7MPY1_MALDO	atp1	11357.8	9491.19	7678.41	11775.5	10854.4	10081.1	7185.16	3676.19	3286.91	8685.53	8465.85	10628.9	2283.03	4541.55	4324.15	7925.45	12600	9264.46	6244.71	3658.72	3553.51	2880.57
SVKPELLQSLLEK		2	0	TRUE	FALSE	0.841031	A0A0U2N8T4;J7MPY1	ATP synthase subunit alpha	A0A0U2N8T4;J7MPY1	A0A0U2N8T4_MALHU;J7MPY1_MALDO	atp1	2611.37	3309.32	3761.92	3220.93	2762.7	2732.25	2073.23	3096.28	2509.21	2988.69	2591	2266.2	4350.14	3462.81	2297.4	3584.64	3176.52	2942.51	5314.67	6135.57	5921.93	5454.7
SVKPELLQSLLEK		3	0	TRUE	FALSE	0.841031	A0A0U2N8T4;J7MPY1	ATP synthase subunit alpha	A0A0U2N8T4;J7MPY1	A0A0U2N8T4_MALHU;J7MPY1_MALDO	atp1	2174.13	2483.12	2812.67	3044.99	3017.08	2862.89	2105.39	3738.25	3065.15	3209.33	2556.69	2392.46	4113.38	4083.49	2926.68	2996.37	2788.79	2852.56	2767.3	3986.28	4906.01	5647.02
ESALPYLS		1	0	TRUE	FALSE	0.841031	A0A0U2N8T4;J7MPY1	ATP synthase subunit alpha	A0A0U2N8T4;J7MPY1	A0A0U2N8T4_MALHU;J7MPY1_MALDO	atp1	2860.95	3821.19	3912.71	3684.9	3359	3586.66	2410.12	3976.86	3845.23	3724.23	3537.44	3266.47	5546.48	3466.58	3598.1	3590.45	3470.86	3019.71	3390.06	5296.2	5503.19	5612.96
ITNFYTNFQVDEIGR		2	0	TRUE	FALSE	0.841031	A0A0U2N8T4;J7MPY1	ATP synthase subunit alpha	A0A0U2N8T4;J7MPY1	A0A0U2N8T4_MALHU;J7MPY1_MALDO	atp1	1967.32	1334.62	2899.64	2868.95	2465.96	1545	2035.44	3374.41	3206.72	2110.55	2605.26	2140.12	4494.91	4159.32	3533.31	2704.36	2428.5	2795.27	3470.22	4585.88	3864.19	4003.87
RTGSIVDVPAGK		2	1	TRUE	FALSE	0.841031	A0A0U2N8T4;J7MPY1	ATP synthase subunit alpha	A0A0U2N8T4;J7MPY1	A0A0U2N8T4_MALHU;J7MPY1_MALDO	atp1		198.738	232.468				184.196	251.326		208.648	188.528	124.857	264.461	205.154	199.828	214.923	223.051		303.967	352.227	257.049	308.966
AVDSLVPVGR		2	0	TRUE	FALSE	0.841031	A0A0U2N8T4;J7MPY1	ATP synthase subunit alpha	A0A0U2N8T4;J7MPY1	A0A0U2N8T4_MALHU;J7MPY1_MALDO	atp1	13241.3	2309.66		11125.3	5610.53	28347.1	5504.68			1206.3	1589.67	5225.49			903.698		6450.5	2448.89
VYGLNQIQAGEMVEFAGGVK	M12(Oxidation)	2	0	TRUE	FALSE	0.841031	A0A0U2N8T4;J7MPY1	ATP synthase subunit alpha	A0A0U2N8T4;J7MPY1	A0A0U2N8T4_MALHU;J7MPY1_MALDO	atp1	117.971	77.2956	229.672	281.738	197.484	141.306	120.082	413.737	333.34	172.138	220.793	209.106	679.386	469.505	365.612	244.513	145.597	209.677	160.435	248.377	216.349	246.219
VYGLNQIQAGEMVEFAGGVK		2	0	TRUE	FALSE	0.841031	A0A0U2N8T4;J7MPY1	ATP synthase subunit alpha	A0A0U2N8T4;J7MPY1	A0A0U2N8T4_MALHU;J7MPY1_MALDO	atp1										28.0156	34.532	84.3815	102.515						160.502	158.358	185.619	202.436
VYGLNQIQAGEMVEFAGGVK		3	0	TRUE	FALSE	0.841031	A0A0U2N8T4;J7MPY1	ATP synthase subunit alpha	A0A0U2N8T4;J7MPY1	A0A0U2N8T4_MALHU;J7MPY1_MALDO	atp1												94.61							212.388
LELAQYR		2	0	TRUE	FALSE	0.841031	A0A0U2N8T4;J7MPY1	ATP synthase subunit alpha	A0A0U2N8T4;J7MPY1	A0A0U2N8T4_MALHU;J7MPY1_MALDO	atp1				123.965	86.1223	296.462	156.666			189.634				90.175	162.874						123.903	187.588
SVHEPMQTGLK	M6(Oxidation)	2	0	TRUE	FALSE	0.841031	A0A0U2N8T4;J7MPY1	ATP synthase subunit alpha	A0A0U2N8T4;J7MPY1	A0A0U2N8T4_MALHU;J7MPY1_MALDO	atp1	707.32	495.44	496.606	762.167	742.103	766.61	525.86	846.896	866.916	741.927	1046.64	1262.46	986.075	865.899	712.522	745.603	1308.39	623.574	859.116	421.124	389.217	862.776
SVHEPMQTGLK		2	0	TRUE	FALSE	0.841031	A0A0U2N8T4;J7MPY1	ATP synthase subunit alpha	A0A0U2N8T4;J7MPY1	A0A0U2N8T4_MALHU;J7MPY1_MALDO	atp1												96.6225
DNGMHALIIYDDLSK	M4(Oxidation)	3	0	TRUE	FALSE	0.841031	A0A0U2N8T4;J7MPY1	ATP synthase subunit alpha	A0A0U2N8T4;J7MPY1	A0A0U2N8T4_MALHU;J7MPY1_MALDO	atp1	258.861	152.021	87.8254	297.122	167.095	203.018	140.003	128.347		208.069	160.349	209.229		105.431	204.627		304.318	205.865
DNGMHALIIYDDLSK	M4(Oxidation)	2	0	TRUE	FALSE	0.841031	A0A0U2N8T4;J7MPY1	ATP synthase subunit alpha	A0A0U2N8T4;J7MPY1	A0A0U2N8T4_MALHU;J7MPY1_MALDO	atp1		139.659						180.202			114.93	96.4321	233.527				154.675
KSVHEPMQTGLK		2	1	TRUE	FALSE	0.841031	A0A0U2N8T4;J7MPY1	ATP synthase subunit alpha	A0A0U2N8T4;J7MPY1	A0A0U2N8T4_MALHU;J7MPY1_MALDO	atp1																		166.312				233.567
KSVHEPMQTGLK	M7(Oxidation)	2	1	TRUE	FALSE	0.841031	A0A0U2N8T4;J7MPY1	ATP synthase subunit alpha	A0A0U2N8T4;J7MPY1	A0A0U2N8T4_MALHU;J7MPY1_MALDO	atp1								7.75434									11.1257
SSMQEEDLER	M3(Oxidation)	2	0	TRUE	FALSE	0.776798	A0A0U2N8V3;J9JES1	Ribosomal protein S4 (Fragment);Ribosomal protein S4	A0A0U2N8V3;J9JES1	A0A0U2N8V3_MALHU;J9JES1_MALDO	rps4	80.1676			137.19		107.115	171.564	291.074	194.698	129.069	107.53	128.303	184.025	209.564	222.984	186.603
SSMQEEDLER		2	0	TRUE	FALSE	0.776798	A0A0U2N8V3;J9JES1	Ribosomal protein S4 (Fragment);Ribosomal protein S4	A0A0U2N8V3;J9JES1	A0A0U2N8V3_MALHU;J9JES1_MALDO	rps4												126.105									136.4
SPIVYNSSLYR		2	0	TRUE	FALSE	0.776798	A0A0U2N8V3;J9JES1	Ribosomal protein S4 (Fragment);Ribosomal protein S4	A0A0U2N8V3;J9JES1	A0A0U2N8V3_MALHU;J9JES1_MALDO	rps4			264.014								184.387	172.1			241.437
GIPNSYTDETDHI		2	0	TRUE	FALSE	0.77755	A0A0U2P5U8;J7MB82	Cytochrome b	A0A0U2P5U8;J7MB82	A0A0U2P5U8_MALHU;J7MB82_MALDO	cob;cob2	3246.44	3698.41	3263.56	2385.1	2355.81	2259.6	1613.5	1613.22	2088.68	2509.52	3078.42	4216.37	1415.24	2357.17	2034.35	2593.82	3517.98	1848.02	3084.94	2905.45	2686.46	2574.7
DVEGGWLLR		2	0	TRUE	FALSE	0.77755	A0A0U2P5U8;J7MB82	Cytochrome b	A0A0U2P5U8;J7MB82	A0A0U2P5U8_MALHU;J7MB82_MALDO	cob;cob2	3854.53	3442.17	938.583	4060.35	3002.86	3971.69	2846.86	974.74	883.409	2438.02	2157.66	2680.81	624.556	1327.11	2149.24	1419.07	1966.35	2725.84			503.37	749.797
VQTSADEVTR		2	0	TRUE	FALSE	0.807932	A0A0U2P5W4;J7MB90	NADH dehydrogenase subunit 9	A0A0U2P5W4;J7MB90	A0A0U2P5W4_MALHU;J7MB90_MALDO	nad9	4980.39	3886.64	3715.51	4083.13	3722.98	4702.93	4795.31	5042.78	6311.81	3426.42	4110.97	3652.44	4298.82	3813.75	4546.8	4059.53	4781.81	3891.95	4095.66	2805.38	2764.27	5060.8
YFDFASPWEQR		2	0	TRUE	FALSE	0.807932	A0A0U2P5W4;J7MB90	NADH dehydrogenase subunit 9	A0A0U2P5W4;J7MB90	A0A0U2P5W4_MALHU;J7MB90_MALDO	nad9	1118.79	946.879	1422.1	938.827	785.909	882.067	1364.77	1564.58	1903.06	701.632	815.896	706.035	1483.28	1224.85	1471.64	1229.62	1295.1	988.667	1752.74	2321.94	2100.04	2024.82
FEVVYNLLSTR		2	0	TRUE	FALSE	0.807932	A0A0U2P5W4;J7MB90	NADH dehydrogenase subunit 9	A0A0U2P5W4;J7MB90	A0A0U2P5W4_MALHU;J7MB90_MALDO	nad9	1317.96	999.027	1721.01	1382.87	836.002	1130.93	1148.36	1654.07	1804.77	826.478	885.072	616.498	1354.86	1297.75	1278.95	1499.22	1055.21	1190.59	1303.73	1568.93	1678.13	1328.31
YSWETLPK		2	0	TRUE	FALSE	0.807932	A0A0U2P5W4;J7MB90	NADH dehydrogenase subunit 9	A0A0U2P5W4;J7MB90	A0A0U2P5W4_MALHU;J7MB90_MALDO	nad9	1036.39	696.918	518.03	906.397		1003.54	1268.29	823.393	810.728	586.953	633.456	863.141	675.033	578.908	646.701	556.757		813.502	757.913	456.81	548.789	752.317
VVSEPIEMTQEFR	M8(Oxidation)	2	0	TRUE	FALSE	0.807932	A0A0U2P5W4;J7MB90	NADH dehydrogenase subunit 9	A0A0U2P5W4;J7MB90	A0A0U2P5W4_MALHU;J7MB90_MALDO	nad9	4344.14	3995.78	4897.96	3542.14	2971.57	3485.22	3557.77	4503.25	5657.35	3363.52	3687.16	3448.03	3749.21	3293.67	3129.14	4019.88	4570.03	3513.19	1880.82	2561.79	2218.26	2021.24
VVSEPIEMTQEFR		2	0	TRUE	FALSE	0.807932	A0A0U2P5W4;J7MB90	NADH dehydrogenase subunit 9	A0A0U2P5W4;J7MB90	A0A0U2P5W4_MALHU;J7MB90_MALDO	nad9												180.314							421.193			368.409
MDNQFIFK	M1(Oxidation)	2	0	TRUE	FALSE	0.807932	A0A0U2P5W4;J7MB90	NADH dehydrogenase subunit 9	A0A0U2P5W4;J7MB90	A0A0U2P5W4_MALHU;J7MB90_MALDO	nad9	294.975	229.445	161.949	279.121	221.893	293.431	291.336	173.207	240.955	184.318	198.403	196.029	170.577	184.869	236.363	194.318	184.143	236.081	139.213			200.27
APYDFIIK		2	0	TRUE	FALSE	0.788958	A0A0U2P8X0;I0J0J8	Ribosomal protein L5	A0A0U2P8X0;I0J0J8	A0A0U2P8X0_MALHU;I0J0J8_MALDO	rpl5		243.11	321.191	265.882	250.37	240.562	544.98	544.719	603.223	344.366	287.785	238.341	491.291	453.637	372.617	284.305	188.678		491.77	402.696	486.389	535.885
GYASDLAR		2	0	TRUE	FALSE	0.788958	A0A0U2P8X0;I0J0J8	Ribosomal protein L5	A0A0U2P8X0;I0J0J8	A0A0U2P8X0_MALHU;I0J0J8_MALDO	rpl5													102.469			93.7668
SNPFLGSNK		2	0	TRUE	FALSE	0.788958	A0A0U2P8X0;I0J0J8	Ribosomal protein L5	A0A0U2P8X0;I0J0J8	A0A0U2P8X0_MALHU;I0J0J8_MALDO	rpl5								896.274
LVDIGTVTAQQAK		2	0	TRUE	FALSE	0.833597	A0A0U2PCG6;J7MB86	NADH dehydrogenase subunit 7	A0A0U2PCG6;J7MB86	A0A0U2PCG6_MALHU;J7MB86_MALDO	nad7	802.231	964.859	1186.34	522.263	592.578	601.883	615.294	713.101	832.768	751.408	886.139	753.881	701.583	789.141	584.389	908.828	748.194	485.272	983.556	814.068	966.372	876.402
LLEFYER		2	0	TRUE	FALSE	0.833597	A0A0U2PCG6;J7MB86	NADH dehydrogenase subunit 7	A0A0U2PCG6;J7MB86	A0A0U2PCG6_MALHU;J7MB86_MALDO	nad7	6018.79	4563.62	1204.84	6923.67	5104.13	7578.55	3097.29	979.172	735.841	3589.5	3390.68	4247.07	766.902	1543	2323.42	1641.43	3519.12	3831.13	753.829		500.547	1177.52
DWGFSGVMLR	M8(Oxidation)	2	0	TRUE	FALSE	0.833597	A0A0U2PCG6;J7MB86	NADH dehydrogenase subunit 7	A0A0U2PCG6;J7MB86	A0A0U2PCG6_MALHU;J7MB86_MALDO	nad7	1458.89	1699	1736.23	1623.41	1485.3	1640.48	1449.36	1400.19	1517.61	1259.16	1295.85	1232.07	1277.28	1380.78	1536.79	1660.64	1651.01	1457.64	868.303	761.435	929.846	914.631
DWGFSGVMLR		2	0	TRUE	FALSE	0.833597	A0A0U2PCG6;J7MB86	NADH dehydrogenase subunit 7	A0A0U2PCG6;J7MB86	A0A0U2PCG6_MALHU;J7MB86_MALDO	nad7									541.293			269.268							534.248		718.798	607.029
LLNCEVPLR	C4(Carbamidomethyl)	2	1	TRUE	FALSE	0.833597	A0A0U2PCG6;J7MB86	NADH dehydrogenase subunit 7	A0A0U2PCG6;J7MB86	A0A0U2PCG6_MALHU;J7MB86_MALDO	nad7	424.677	415.671	242.68			495.652					371.666	315.765				283.029	241.358	305.423			271.823
IIVQCLNQMPSGMIK	C5(Carbamidomethyl);M9(Oxidation);M13(Oxidation)	2	1	TRUE	FALSE	0.833597	A0A0U2PCG6;J7MB86	NADH dehydrogenase subunit 7	A0A0U2PCG6;J7MB86	A0A0U2PCG6_MALHU;J7MB86_MALDO	nad7		157.014	190.932									148.828
ASIVELIR		2	0	TRUE	FALSE	0.793564	A0A0U2PF25;J7MB97	ATP synthase protein MI25	A0A0U2PF25;J7MB97	A0A0U2PF25_MALHU;J7MB97_MALDO	atp4	961.713	1324.28	954.121	4311.55	3912.17	2640.55	1325.4	1435.31	1238.51	3910.97	3109.06	2264.16	627.719	1849.51	1882.39	1421.46	2302	4056.12	430.237	416.16	691.193	1057.24
LQDDLVTGFHFSVSER		3	0	FALSE	FALSE	0.793564	A0A0U2PF25;J7MB97	ATP synthase protein MI25	A0A0U2PF25;J7MB97	A0A0U2PF25_MALHU;J7MB97_MALDO	atp4	462.445		503.437	634.259	474.839	366.382	388.127	738.363	548.379	310.212	317.982	341.532	904.965	832.82	778.998	625.002	419.472	618.562	679.761	795.341	588.051	558.301
ICGTVVESLPIAR	C2(Carbamidomethyl)	2	1	FALSE	FALSE	0.793564	A0A0U2PF25;J7MB97	ATP synthase protein MI25	A0A0U2PF25;J7MB97	A0A0U2PF25_MALHU;J7MB97_MALDO	atp4	336.154	501.466	421.754	339.533	344.084	388.726		363.604	358.548	321.581	387.025	478.258	265.964	359.634	331.098	446.487	324.049	475.811		314.676	342.039	336.427
MVLVGGSLR	M1(Oxidation)	2	0	TRUE	FALSE	0.793564	A0A0U2PF25;J7MB97	ATP synthase protein MI25	A0A0U2PF25;J7MB97	A0A0U2PF25_MALHU;J7MB97_MALDO	atp4	3957.83	3205.17	1230.65	5417.45	4763.91	6339.82	4071.05	1298.74	1365.97	3346.17	4051.88	5346.07	771.239	1598.44	2659.01	1717.75	4779.63	4357.09	269.415		574.465	752.758
MVLVGGSLR		2	0	TRUE	FALSE	0.793564	A0A0U2PF25;J7MB97	ATP synthase protein MI25	A0A0U2PF25;J7MB97	A0A0U2PF25_MALHU;J7MB97_MALDO	atp4	712.332	507.705		741.609	425.444	1083.96				313.552		986.176		217.406								313.052
PTLNQLIR		2	0	TRUE	FALSE	0.78392	A0A0U2PF45;I0J0J5	Ribosomal protein S12	A0A0U2PF45;I0J0J5	A0A0U2PF45_MALHU;I0J0J5_MALDO	rps12								180.658	248.345				203.569	157.127					193.796	227.949	268.015	238.214
DLLGIPDR		2	0	TRUE	FALSE	0.78392	A0A0U2PF45;I0J0J5	Ribosomal protein S12	A0A0U2PF45;I0J0J5	A0A0U2PF45_MALHU;I0J0J5_MALDO	rps12		27.9706
YAFLGALR		2	0	TRUE	FALSE	0.798216	A0A0U2PH88;J9JER7	NADH-ubiquinone oxidoreductase chain 1	A0A0U2PH88;J9JER7	A0A0U2PH88_MALHU;J9JER7_MALDO	nad1	628.75	641.047	291.805	412.801	564.823	671.689	717.69	556.486	460.503	650.329	640.549	638.488	331.872	559.262	806.291	242.144	345.19	585.009	220.965	94.0447	204.81	353.469
AGLINAAPWIR		2	0	FALSE	FALSE	0.808564	A0A0Y0D5H4;A0A498I687;A0A540KRW6	Nucleobase-ascorbate transporter 12;Uncharacterized protein;Uncharacterized protein	A0A0Y0D5H4;A0A498I687;A0A540KRW6	A0A0Y0D5H4_MALDO;A0A498I687_MALDO;A0A540KRW6_MALBA	;DVH24_039566;C1H46_037595	1480.65	1741	1784	1127.88	1179.51	1230.63	2375.13	2042.35	1744.87	1607.45	1522.51	1691.14	1270.04	2483.13	2540.34	1703.88	1438.7	1846.25	2146.82	1238.93	1335.6	2066.46
YASATPVPPAILSR		2	0	FALSE	FALSE	0.808564	A0A0Y0D5H4;A0A498I687;A0A540KRW6	Nucleobase-ascorbate transporter 12;Uncharacterized protein;Uncharacterized protein	A0A0Y0D5H4;A0A498I687;A0A540KRW6	A0A0Y0D5H4_MALDO;A0A498I687_MALDO;A0A540KRW6_MALBA	;DVH24_039566;C1H46_037595	1184.25	1509.59	1582.6	736.339	1023.06	736.698	1480.01	1303.39	1465.57	1107.36	1413.11	1607.43	751.618	1145.32	1095.72	1182.79	972.754	1158.96	1182.75	820.979	957.769	854.262
SEEFYSLPFNLNK		2	0	FALSE	FALSE	0.808564	A0A0Y0D5H4;A0A498I687;A0A540KRW6	Nucleobase-ascorbate transporter 12;Uncharacterized protein;Uncharacterized protein	A0A0Y0D5H4;A0A498I687;A0A540KRW6	A0A0Y0D5H4_MALDO;A0A498I687_MALDO;A0A540KRW6_MALBA	;DVH24_039566;C1H46_037595	536.901	424.684	723.06	372.127	524.318	359.723	986.109	1145.97	1035.93	517.49	514.477	464.856	1252.5	1092.57	1141.22	698.889	436.151	465.508	1253.1	1332.99	1319.18	1172.42
FSDGQDPIEK		2	0	TRUE	FALSE	0.808564	A0A0Y0D5H4;A0A498I687;A0A540KRW6	Nucleobase-ascorbate transporter 12;Uncharacterized protein;Uncharacterized protein	A0A0Y0D5H4;A0A498I687;A0A540KRW6	A0A0Y0D5H4_MALDO;A0A498I687_MALDO;A0A540KRW6_MALBA	;DVH24_039566;C1H46_037595								428.24	402.35	307.749		328.778	290.288	336.804			294.015
SYLIASAPWIR		2	0	FALSE	FALSE	0.800616	A0A109QMC9;A0A498JBW5	Nucleobase-ascorbate transporter 7;Uncharacterized protein	A0A109QMC9;A0A498JBW5	A0A109QMC9_MALDO;A0A498JBW5_MALDO	;DVH24_020295	399.953	433.166	628.951	476.386	788.106	519.376	325.138			603.967	619.836	553.885				649.699	399.433	486.445			670.106	649.999
NEEFYSLPVR		2	0	FALSE	FALSE	0.800616	A0A109QMC9;A0A498JBW5	Nucleobase-ascorbate transporter 7;Uncharacterized protein	A0A109QMC9;A0A498JBW5	A0A109QMC9_MALDO;A0A498JBW5_MALDO	;DVH24_020295	819.428	622.791	185.785	968.422	761.578	926.486	268.076			452.285	396.62	586.709			112.856	330.584	510.976	409.326	107.998
GENAPPPPPQVVAR	Acetyl (Protein N-term)	2	2	TRUE	FALSE	0.800616	A0A109QMC9;A0A498JBW5	Nucleobase-ascorbate transporter 7;Uncharacterized protein	A0A109QMC9;A0A498JBW5	A0A109QMC9_MALDO;A0A498JBW5_MALDO	;DVH24_020295	360.642	501.17	246.154	763.373	573.559	674.867	221.272			578.21	591.274	483.414				457.035	477.562	548.044
FPYPFQWGK		2	0	FALSE	FALSE	0.800616	A0A109QMC9;A0A498JBW5	Nucleobase-ascorbate transporter 7;Uncharacterized protein	A0A109QMC9;A0A498JBW5	A0A109QMC9_MALDO;A0A498JBW5_MALDO	;DVH24_020295												193.804
FSDSQDPIEK		2	0	TRUE	FALSE	0.731483	A0A109QME0;A0A498JQU6	Nucleobase-ascorbate transporter 6;Uncharacterized protein	A0A109QME0;A0A498JQU6	A0A109QME0_MALDO;A0A498JQU6_MALDO	;DVH24_008757							365.942	341.652	348.174	269.715		218.285		298.816	369.258	245.028				270.812	275.332	267.008
IPDYLWVAEDGMK	M12(Oxidation)	2	0	FALSE	FALSE	0.676801	A0A142LT04;A0A498H824	Terpene cyclase/mutase family member	A0A142LT04;A0A498H824	A0A142LT04_MALDO;A0A498H824_MALDO	;DVH24_027685											215.306	282.527
FDPEAGTTEER		2	0	TRUE	FALSE	0.676801	A0A142LT04;A0A498H824	Terpene cyclase/mutase family member	A0A142LT04;A0A498H824	A0A142LT04_MALDO;A0A498H824_MALDO	;DVH24_027685							132.441
VADGGNDPYIYSTNNFVGR		2	0	FALSE	FALSE	0.676801	A0A142LT04;A0A498H824	Terpene cyclase/mutase family member	A0A142LT04;A0A498H824	A0A142LT04_MALDO;A0A498H824_MALDO	;DVH24_027685																				61.5132
IQAFQGLSVK		2	0	TRUE	FALSE	0.832383	A0A166AJ07;A0A498HQW2;A0A540MSD1	UV resistance locus 8 protein;Uncharacterized protein;Uncharacterized protein	A0A166AJ07;A0A498HQW2;A0A540MSD1	A0A166AJ07_MALDO;A0A498HQW2_MALDO;A0A540MSD1_MALBA	UVR8;DVH24_012016;C1H46_012745	1078.84	945.283	527.774	973.381	1087.93	1082.21	745.196	554.607	423.145	743.23	890.915	943.869	372.129	468.014	493.201	594.067	583.018	677.76	650.743	347.053	293.075	481.093
SEVYSWGWGDFGR		2	0	TRUE	FALSE	0.832383	A0A166AJ07;A0A498HQW2;A0A540MSD1	UV resistance locus 8 protein;Uncharacterized protein;Uncharacterized protein	A0A166AJ07;A0A498HQW2;A0A540MSD1	A0A166AJ07_MALDO;A0A498HQW2_MALDO;A0A540MSD1_MALBA	UVR8;DVH24_012016;C1H46_012745	420.257	371.701	638.195	694.961	525.737	526.394	539.385	726.136	706.789	507.533	513.403	372.144	667.381	527.008	576.514	567.057	461.398	462.702	892.584	899.186	908.629	801.089
QNVFSWGR		2	0	TRUE	FALSE	0.832383	A0A166AJ07;A0A498HQW2;A0A540MSD1	UV resistance locus 8 protein;Uncharacterized protein;Uncharacterized protein	A0A166AJ07;A0A498HQW2;A0A540MSD1	A0A166AJ07_MALDO;A0A498HQW2_MALDO;A0A540MSD1_MALBA	UVR8;DVH24_012016;C1H46_012745	2802.24	1709	941.944	3086.61	3148.02	3447.96	3098.76	1961.64	1481.31	2187.68	2604.98	3578.17	1200.94	1654.65	1880.53		1382.8	2099.55	1185.63	696.121	1093.69	1873.5
HTISVSSSGR		2	0	FALSE	FALSE	0.832383	A0A166AJ07;A0A498HQW2;A0A540MSD1	UV resistance locus 8 protein;Uncharacterized protein;Uncharacterized protein	A0A166AJ07;A0A498HQW2;A0A540MSD1	A0A166AJ07_MALDO;A0A498HQW2_MALDO;A0A540MSD1_MALBA	UVR8;DVH24_012016;C1H46_012745	255.078	217.3		386.82	345.995	540.574	246.243	272.514	244.273	331.4	236.323	350.932	274.445	145.117	179.191	240.997	238.768	223.517	365.951	92.2888	26.9411	276.608
NQNGQLGLGTTEDSLVPQK		2	0	TRUE	FALSE	0.832383	A0A166AJ07;A0A498HQW2;A0A540MSD1	UV resistance locus 8 protein;Uncharacterized protein;Uncharacterized protein	A0A166AJ07;A0A498HQW2;A0A540MSD1	A0A166AJ07_MALDO;A0A498HQW2_MALDO;A0A540MSD1_MALBA	UVR8;DVH24_012016;C1H46_012745	148.595	128.675	176.652	171.437	146.394	223.813	98.9252	261.522	173.847	170.974	178.498	165.783	289.626	150.883	160.393	138.857	134.647		202.868	418.444	304.099	266.398
YGNLGLGDR		2	0	FALSE	FALSE	0.832383	A0A166AJ07;A0A498HQW2;A0A540MSD1	UV resistance locus 8 protein;Uncharacterized protein;Uncharacterized protein	A0A166AJ07;A0A498HQW2;A0A540MSD1	A0A166AJ07_MALDO;A0A498HQW2_MALDO;A0A540MSD1_MALBA	UVR8;DVH24_012016;C1H46_012745	1506.33	1278.01	684.645	2066.4	1731.39	2109.27	1286.03	1015.69	973.681	1287.79	1750.54	2761.97	651.026	853.756	918.405	724.598	1377.3				786.474	837.591
TWVSPSVR		2	0	TRUE	FALSE	0.832383	A0A166AJ07;A0A498HQW2;A0A540MSD1	UV resistance locus 8 protein;Uncharacterized protein;Uncharacterized protein	A0A166AJ07;A0A498HQW2;A0A540MSD1	A0A166AJ07_MALDO;A0A498HQW2_MALDO;A0A540MSD1_MALBA	UVR8;DVH24_012016;C1H46_012745	1530.86	972.057		2042.85	2269.82	3002.49	1459.75	489.508	354.67	1242.09	955.377	1157		432.994	652.545	482.225	830.164		315.68		352.02	413.988
HTLAVTER		2	0	TRUE	FALSE	0.832383	A0A166AJ07;A0A498HQW2;A0A540MSD1	UV resistance locus 8 protein;Uncharacterized protein;Uncharacterized protein	A0A166AJ07;A0A498HQW2;A0A540MSD1	A0A166AJ07_MALDO;A0A498HQW2_MALDO;A0A540MSD1_MALBA	UVR8;DVH24_012016;C1H46_012745				422.759	468.28	773.901	240.148	454.013	509.5	478.433	382.039	724.438	512.365	372.234	307.201	364.074	397.464	159.369	533.042			604.016
AEEGAGAGAGGSEVVLSAPPTPIR	Acetyl (Protein N-term)	2	2	TRUE	FALSE	0.832383	A0A166AJ07;A0A498HQW2;A0A540MSD1	UV resistance locus 8 protein;Uncharacterized protein;Uncharacterized protein	A0A166AJ07;A0A498HQW2;A0A540MSD1	A0A166AJ07_MALDO;A0A498HQW2_MALDO;A0A540MSD1_MALBA	UVR8;DVH24_012016;C1H46_012745			156.348	212.628	346.182	301.528	247.836	279.659	290.701	243.142	234.275	197.8	199.28				171.814	203.048	150.236	323.001	220.667	240.688
YAVVPDETVR		2	0	TRUE	FALSE	0.832383	A0A166AJ07;A0A498HQW2;A0A540MSD1	UV resistance locus 8 protein;Uncharacterized protein;Uncharacterized protein	A0A166AJ07;A0A498HQW2;A0A540MSD1	A0A166AJ07_MALDO;A0A498HQW2_MALDO;A0A540MSD1_MALBA	UVR8;DVH24_012016;C1H46_012745	4229.01	3312.74	1075.64	4099.12	3665.33	5305.5	1757.12			2093.3	2589.81	4373.56					3850.04	2689.33	550.944
LYTYGWSK		2	0	FALSE	FALSE	0.832383	A0A166AJ07;A0A498HQW2;A0A540MSD1	UV resistance locus 8 protein;Uncharacterized protein;Uncharacterized protein	A0A166AJ07;A0A498HQW2;A0A540MSD1	A0A166AJ07_MALDO;A0A498HQW2_MALDO;A0A540MSD1_MALBA	UVR8;DVH24_012016;C1H46_012745	614.204	461.736	233.959	803.63		1135.85	809.071			379.465	388.686	520.949					331.368	501.104				389.553
GQASTSVGGNGNDASVPESDVK		2	0	TRUE	FALSE	0.832383	A0A166AJ07;A0A498HQW2;A0A540MSD1	UV resistance locus 8 protein;Uncharacterized protein;Uncharacterized protein	A0A166AJ07;A0A498HQW2;A0A540MSD1	A0A166AJ07_MALDO;A0A498HQW2_MALDO;A0A540MSD1_MALBA	UVR8;DVH24_012016;C1H46_012745			102.541	42.2028						107.583	142.956	230.389		97.2301					127.367	195.817		144.022
GEDGQLGHGDAEDR		2	0	TRUE	FALSE	0.832383	A0A166AJ07;A0A498HQW2;A0A540MSD1	UV resistance locus 8 protein;Uncharacterized protein;Uncharacterized protein	A0A166AJ07;A0A498HQW2;A0A540MSD1	A0A166AJ07_MALDO;A0A498HQW2_MALDO;A0A540MSD1_MALBA	UVR8;DVH24_012016;C1H46_012745	48.8427				54.9153	44.397		60.3549	45.3808	52.4045	35.4289	54.4013	35.6542	33.4084	50.9439					23.1027	30.1992	92.7099
LGHGNSSDLFTPQPIK		3	0	TRUE	FALSE	0.832383	A0A166AJ07;A0A498HQW2;A0A540MSD1	UV resistance locus 8 protein;Uncharacterized protein;Uncharacterized protein	A0A166AJ07;A0A498HQW2;A0A540MSD1	A0A166AJ07_MALDO;A0A498HQW2_MALDO;A0A540MSD1_MALBA	UVR8;DVH24_012016;C1H46_012745	526.691	367.927		835.653	627.838	859.548	434.747			307.879	267.163	491.284			106.033	119.338	374.068	370.324
MVAAGAEHTAAVTEDGSLYGWGWGR		3	0	TRUE	FALSE	0.832383	A0A166AJ07;A0A498HQW2;A0A540MSD1	UV resistance locus 8 protein;Uncharacterized protein;Uncharacterized protein	A0A166AJ07;A0A498HQW2;A0A540MSD1	A0A166AJ07_MALDO;A0A498HQW2_MALDO;A0A540MSD1_MALBA	UVR8;DVH24_012016;C1H46_012745																			71.6869
TVDGVTPLDVLR		2	0	FALSE	FALSE	0.767745	A0A191XY21;A0A540N4K8	NPR8;Uncharacterized protein	A0A191XY21;A0A540N4K8	A0A191XY21_MALDO;A0A540N4K8_MALBA	DVH24_004895;C1H46_008406	710.293	805.597	1004.95	638.5	705.778	668.967	712.369	731.721	683.68	660.66	751.956	675.703	560.727	801.564	641.437	925.411	967.956	794.904	729.094	665.298	700.694	586.711
SFGVEQLALLTQK		2	0	FALSE	FALSE	0.767745	A0A191XY21;A0A540N4K8	NPR8;Uncharacterized protein	A0A191XY21;A0A540N4K8	A0A191XY21_MALDO;A0A540N4K8_MALBA	DVH24_004895;C1H46_008406	67.9006		115.629	107.783	95.4253		89.0366	122.75	138.645	112.37	94.6909	89.0343	223.668	130.452		129.606	133.052	79.8641	175.175	233.589	207.933	204.817
ALLELGAGDVNYPAGPVGK		2	0	TRUE	FALSE	0.767745	A0A191XY21;A0A540N4K8	NPR8;Uncharacterized protein	A0A191XY21;A0A540N4K8	A0A191XY21_MALDO;A0A540N4K8_MALBA	DVH24_004895;C1H46_008406													150.343						109.889			91.0384
VFVNDQFLNWDPEHR		3	0	FALSE	FALSE	0.796359	A0A1B1UZZ5;A0A498JA17	Phosphoenolpyruvate carboxykinase (ATP)	A0A1B1UZZ5;A0A498JA17	A0A1B1UZZ5_MALDO;A0A498JA17_MALDO	PCK1;DVH24_033444		87.1925	161.159				99.9886	156.407	182.962	134.16	207.857	156.134	362.263	287.357	241.285	178.39	202.816		269.849	361.802	371.538	269.463
FGTVLENVVFDEYNR		2	0	TRUE	FALSE	0.796359	A0A1B1UZZ5;A0A498JA17	Phosphoenolpyruvate carboxykinase (ATP)	A0A1B1UZZ5;A0A498JA17	A0A1B1UZZ5_MALDO;A0A498JA17_MALDO	PCK1;DVH24_033444	86.9345						106.066	185.936	130.813		212.407	135.366	402.191	265.362	288.899	170.926	193.907	214.588	159.971	251.274	259.574	226.932
AEIGGFNYSR		2	0	FALSE	FALSE	0.796359	A0A1B1UZZ5;A0A498JA17	Phosphoenolpyruvate carboxykinase (ATP)	A0A1B1UZZ5;A0A498JA17	A0A1B1UZZ5_MALDO;A0A498JA17_MALDO	PCK1;DVH24_033444	588.66	470.354	330.104	409.66		412.751				522.506	442.34	522.537		242.235		667.856	816.22	770.745
QQLQSISASLASLTR		2	0	FALSE	FALSE	0.796359	A0A1B1UZZ5;A0A498JA17	Phosphoenolpyruvate carboxykinase (ATP)	A0A1B1UZZ5;A0A498JA17	A0A1B1UZZ5_MALDO;A0A498JA17_MALDO	PCK1;DVH24_033444			184.805							197.632	159.872	135.156	326.92		201.431	199.149	235.952		231.149	275.753		231.213
DTLLHLGGLFK		2	0	FALSE	FALSE	0.796359	A0A1B1UZZ5;A0A498JA17	Phosphoenolpyruvate carboxykinase (ATP)	A0A1B1UZZ5;A0A498JA17	A0A1B1UZZ5_MALDO;A0A498JA17_MALDO	PCK1;DVH24_033444								234.029	175.65	176.834			383.113	330.292	292.21				308.379	361.271	294.148	346.316
AAYPIEYIPNAK		2	0	FALSE	FALSE	0.796359	A0A1B1UZZ5;A0A498JA17	Phosphoenolpyruvate carboxykinase (ATP)	A0A1B1UZZ5;A0A498JA17	A0A1B1UZZ5_MALDO;A0A498JA17_MALDO	PCK1;DVH24_033444	480.501				560.727	457.627	519.677			495.223		559.269					384.108	670.945
TIDELHSLQK		2	0	FALSE	FALSE	0.796359	A0A1B1UZZ5;A0A498JA17	Phosphoenolpyruvate carboxykinase (ATP)	A0A1B1UZZ5;A0A498JA17	A0A1B1UZZ5_MALDO;A0A498JA17_MALDO	PCK1;DVH24_033444													297.731	87.582	268.755				203.618	232.124	160.308
AVDYLNSLDK		2	0	FALSE	FALSE	0.796359	A0A1B1UZZ5;A0A498JA17	Phosphoenolpyruvate carboxykinase (ATP)	A0A1B1UZZ5;A0A498JA17	A0A1B1UZZ5_MALDO;A0A498JA17_MALDO	PCK1;DVH24_033444												493.252					620.768	960.532
GSFITASGALATLSGAK		2	0	FALSE	FALSE	0.796359	A0A1B1UZZ5;A0A498JA17	Phosphoenolpyruvate carboxykinase (ATP)	A0A1B1UZZ5;A0A498JA17	A0A1B1UZZ5_MALDO;A0A498JA17_MALDO	PCK1;DVH24_033444											1
GGYFLEAPVSGSK		2	0	TRUE	FALSE	0.810411	A0A1C8M582;A0A498I271;A0A540KBV3	Glyoxylate/succinic semialdehyde reductase 1;Uncharacterized protein;Uncharacterized protein	A0A1C8M582;A0A498I271;A0A540KBV3	A0A1C8M582_MALDO;A0A498I271_MALDO;A0A540KBV3_MALBA	;DVH24_018983;C1H46_042765	1492.11	1206.07	681.992		967.162	1062.51	807.735			819.957	1086.81	1579.94		345.593	365.36	769.11	1310.62	1142.66	566.205
ALYEEVIPAFNVMGK	M13(Oxidation)	2	0	TRUE	FALSE	0.810411	A0A1C8M582;A0A498I271;A0A540KBV3	Glyoxylate/succinic semialdehyde reductase 1;Uncharacterized protein;Uncharacterized protein	A0A1C8M582;A0A498I271;A0A540KBV3	A0A1C8M582_MALDO;A0A498I271_MALDO;A0A540KBV3_MALBA	;DVH24_018983;C1H46_042765	1159.07	1046.92	1742.86	1102.79	1131.85	1347.48	1547.64	2169.65	2362.83	1438.75	1230.74	1047.7	2620.21	1942.11	1890.35	2076.1	1213	1961.35		1458.77	1369.49	1353.02
ALYEEVIPAFNVMGK		2	0	TRUE	FALSE	0.810411	A0A1C8M582;A0A498I271;A0A540KBV3	Glyoxylate/succinic semialdehyde reductase 1;Uncharacterized protein;Uncharacterized protein	A0A1C8M582;A0A498I271;A0A540KBV3	A0A1C8M582_MALDO;A0A498I271_MALDO;A0A540KBV3_MALBA	;DVH24_018983;C1H46_042765																					300.114	385.068
SYVDMSTVDADTSSK	M5(Oxidation)	2	0	TRUE	FALSE	0.810411	A0A1C8M582;A0A498I271;A0A540KBV3	Glyoxylate/succinic semialdehyde reductase 1;Uncharacterized protein;Uncharacterized protein	A0A1C8M582;A0A498I271;A0A540KBV3	A0A1C8M582_MALDO;A0A498I271_MALDO;A0A540KBV3_MALBA	;DVH24_018983;C1H46_042765	191.027	232.403	231.527		200.48	201.086	238.495	300.932	341.96	229.603	250.229	215.225	410.65	268.172	327.162	386.072	185.784	218.839	176.155	236.497	291.209	259.457
LALALGDETATSMPVAAAANEAFKK	M13(Oxidation)	3	1	TRUE	FALSE	0.810411	A0A1C8M582;A0A498I271;A0A540KBV3	Glyoxylate/succinic semialdehyde reductase 1;Uncharacterized protein;Uncharacterized protein	A0A1C8M582;A0A498I271;A0A540KBV3	A0A1C8M582_MALDO;A0A498I271_MALDO;A0A540KBV3_MALBA	;DVH24_018983;C1H46_042765			106.253					162.243			98.6635		172.206	93.4198	105.634	115					89.9578	95.3608
SHELVEHGASVAETPAEVVR		3	0	TRUE	FALSE	0.810411	A0A1C8M582;A0A498I271;A0A540KBV3	Glyoxylate/succinic semialdehyde reductase 1;Uncharacterized protein;Uncharacterized protein	A0A1C8M582;A0A498I271;A0A540KBV3	A0A1C8M582_MALDO;A0A498I271_MALDO;A0A540KBV3_MALBA	;DVH24_018983;C1H46_042765	54.5871		96.4541		69.394	74.458	82.432	84.2071	128.273	83.9967	95.241	96.3236	101.673	107.358	60.9115	86.8448	112.381		76.0421	127.308	100.832	108.125
KPAEDGQLVILAAGEK		3	0	TRUE	FALSE	0.810411	A0A1C8M582;A0A498I271;A0A540KBV3	Glyoxylate/succinic semialdehyde reductase 1;Uncharacterized protein;Uncharacterized protein	A0A1C8M582;A0A498I271;A0A540KBV3	A0A1C8M582_MALDO;A0A498I271_MALDO;A0A540KBV3_MALBA	;DVH24_018983;C1H46_042765	478.211	405.663		426.318	365.815	767.354	556.704				223.571	284.685					385.429
KPAEDGQLVILAAGEK		2	0	TRUE	FALSE	0.810411	A0A1C8M582;A0A498I271;A0A540KBV3	Glyoxylate/succinic semialdehyde reductase 1;Uncharacterized protein;Uncharacterized protein	A0A1C8M582;A0A498I271;A0A540KBV3	A0A1C8M582_MALDO;A0A498I271_MALDO;A0A540KBV3_MALBA	;DVH24_018983;C1H46_042765															61.4069
SFYLGQVGNGAK		2	0	TRUE	FALSE	0.810411	A0A1C8M582;A0A498I271;A0A540KBV3	Glyoxylate/succinic semialdehyde reductase 1;Uncharacterized protein;Uncharacterized protein	A0A1C8M582;A0A498I271;A0A540KBV3	A0A1C8M582_MALDO;A0A498I271_MALDO;A0A540KBV3_MALBA	;DVH24_018983;C1H46_042765			385.457		458.095														342.659
SMGLGDLDFSAVYETVK	M2(Oxidation)	2	0	TRUE	FALSE	0.810411	A0A1C8M582;A0A498I271;A0A540KBV3	Glyoxylate/succinic semialdehyde reductase 1;Uncharacterized protein;Uncharacterized protein	A0A1C8M582;A0A498I271;A0A540KBV3	A0A1C8M582_MALDO;A0A498I271_MALDO;A0A540KBV3_MALBA	;DVH24_018983;C1H46_042765									153.398				248.841				95.8592
ATGASFLEAPVSGSK		2	0	TRUE	FALSE	0.759983	A0A1C8M593;A0A540NBF0	Glyoxylate/succinic semialdehyde reductase 2;Uncharacterized protein	A0A1C8M593;A0A540NBF0	A0A1C8M593_MALDO;A0A540NBF0_MALBA	;C1H46_006579	306.437	441.926	446.131	516.502	555.124	542.682		475.348	359.742	437.1	456.861	451.806	407.565	373.458	371.966	411.434	384.986	367.607	502.952	352.182	411.187	338.164
SHGLSDEDFSAVIEALKPK		3	0	FALSE	FALSE	0.759983	A0A1C8M593;A0A540NBF0	Glyoxylate/succinic semialdehyde reductase 2;Uncharacterized protein	A0A1C8M593;A0A540NBF0	A0A1C8M593_MALDO;A0A540NBF0_MALBA	;C1H46_006579		122.427	268.871		177.156		150.021	218.662		209.535	211.399	149.113	394.185	317.046	227.733	276.089	285.476		338.096	409.721	350.93	333.968
GYVDVSTVDVATSK		2	0	TRUE	FALSE	0.759983	A0A1C8M593;A0A540NBF0	Glyoxylate/succinic semialdehyde reductase 2;Uncharacterized protein	A0A1C8M593;A0A540NBF0	A0A1C8M593_MALDO;A0A540NBF0_MALBA	;C1H46_006579	246.475	345.97	314.171			284.243				304.099	361.65	356.25				290.975	248.172		248.738	231.82
KPAEDGQLIFLTAGDK		3	0	FALSE	FALSE	0.759983	A0A1C8M593;A0A540NBF0	Glyoxylate/succinic semialdehyde reductase 2;Uncharacterized protein	A0A1C8M593;A0A540NBF0	A0A1C8M593_MALDO;A0A540NBF0_MALBA	;C1H46_006579									12.4847
GPSMIQSVYPTAFPLK	M4(Oxidation)	2	0	FALSE	FALSE	0.759983	A0A1C8M593;A0A540NBF0	Glyoxylate/succinic semialdehyde reductase 2;Uncharacterized protein	A0A1C8M593;A0A540NBF0	A0A1C8M593_MALDO;A0A540NBF0_MALBA	;C1H46_006579													138.515
THYSTTHGAYLSGLR		3	0	TRUE	FALSE	0.655837	A0A1C8M5K2;A0A540LDA7	Polyamine oxidase 5;Amino_oxidase domain-containing protein	A0A1C8M5K2;A0A540LDA7	A0A1C8M5K2_MALDO;A0A540LDA7_MALBA	DVH24_018113;C1H46_029995			205.584				328.426		401.286				268.984	263.921						325.31
GYLPVINTLAK		2	0	FALSE	FALSE	0.667726	A0A1C8M5L7	Polyamine oxidase 2	A0A1C8M5L7	A0A1C8M5L7_MALDO					91.2887		135.01	143.127	2067.82	2329.78	149.216	151.21	132.39		3185.68			149.491
VGEVFENILK		2	0	TRUE	TRUE	0.667726	A0A1C8M5L7	Polyamine oxidase 2	A0A1C8M5L7	A0A1C8M5L7_MALDO				243.679										298.161	233.161	383.645
INTSEFGGDR		2	0	FALSE	FALSE	0.678763	A0A1C8M5M0;A0A498HZZ5;A0A540LM85	Polyamine oxidase 6;Amino_oxidase domain-containing protein;Amino_oxidase domain-containing protein	A0A1C8M5M0;A0A498HZZ5;A0A540LM85	A0A1C8M5M0_MALDO;A0A498HZZ5_MALDO;A0A540LM85_MALBA	;DVH24_029442;C1H46_026795							329.61	239.107	225.009				152.899	308.07					132.304		157.67	144.384
GYESDTRPVK		2	0	TRUE	FALSE	0.678763	A0A1C8M5M0;A0A498HZZ5;A0A540LM85	Polyamine oxidase 6;Amino_oxidase domain-containing protein;Amino_oxidase domain-containing protein	A0A1C8M5M0;A0A498HZZ5;A0A540LM85	A0A1C8M5M0_MALDO;A0A498HZZ5_MALDO;A0A540LM85_MALBA	;DVH24_029442;C1H46_026795									51.2056
IVINQILQSPGIYYR		2	0	TRUE	FALSE	0.762036	A0A1C8YB54;A0A1S6KLB0;A0A1S6KLS6;A0A223A9S0;A0A223FXG9;A0A223FYG5;A0A2D3E2M8;A0A346QDY2;A0A3G5AW44;A0A3S8RGA9;A0A498KQG2;A0A4Y5V064;A0A649Z757;A0A650B0E9;A0A650B0N9;A0A650B116;A0A650B598;A0A6M5U7T9;A0A6M5U8U0;A0A6M5U8X9;A0A7D5Y470;A0A7M1IB15;A0A7U3I0L7	DNA-directed RNA polymerase subunit beta;DNA-directed RNA polymerase subunit beta;DNA-directed RNA polymerase subunit beta;DNA-directed RNA polymerase subunit beta;DNA-directed RNA polymerase subunit beta;DNA-directed RNA polymerase subunit beta;DNA-directed RNA polymerase subunit beta;DNA-directed RNA polymerase subunit beta;DNA-directed RNA polymerase subunit beta;DNA-directed RNA polymerase su…	A0A1C8YB54;A0A1S6KLB0;A0A1S6KLS6;A0A223A9S0;A0A223FXG9;A0A223FYG5;A0A2D3E2M8;A0A346QDY2;A0A3G5AW44;A0A3S8RGA9;A0A498KQG2;A0A4Y5V064;A0A649Z757;A0A650B0E9;A0A650B0N9;A0A650B116;A0A650B598;A0A6M5U7T9;A0A6M5U8U0;A0A6M5U8X9;A0A7D5Y470;A0A7M1IB15;A0A7U3I0L7	A0A1C8YB54_9ROSA;A0A1S6KLB0_MALBA;A0A1S6KLS6_9ROSA;A0A223A9S0_MALDO;A0A223FXG9_9ROSA;A0A223FYG5_9ROSA;A0A2D3E2M8_MALMI;A0A346QDY2_9ROSA;A0A3G5AW44_MALHU;A0A3S8RGA9_9ROSA;A0A498KQG2_MALDO;A0A4Y5V064_9ROSA;A0A649Z757_9ROSA;A0A650B0E9_9ROSA;A0A650B0N9_9ROSA;A0A650B116_9ROSA;A0A650B598_9ROSA;A0A6M5U7T9_9ROSA;A0A6M5U8U0_9ROSA;A0A6M5U8X9_9ROSA;A0A7D5Y470_9ROSA;A0A7M1IB15_9ROSA;A0A7U3I0L7_9ROSA	rpoB;rpoB;rpoB;rpoB;rpoB;rpoB;rpoB;rpoB;rpoB;rpoB;DVH24_001608;rpoB;rpoB;rpoB;rpoB;rpoB;rpoB;rpoB;rpoB;rpoB;rpoB;rpoB;rpoB			78.4528			69.4731	42.7853	143.148	85.6074	36.1536		43.3707	196.252	133.241	98.4873				76.7281	120.162	113.54	104.334
GIQEEQVVPAR		2	0	TRUE	FALSE	0.762036	A0A1C8YB54;A0A1S6KLB0;A0A1S6KLS6;A0A223A9S0;A0A223FXG9;A0A223FYG5;A0A2D3E2M8;A0A346QDY2;A0A3G5AW44;A0A3S8RGA9;A0A498KQG2;A0A4Y5V064;A0A649Z757;A0A650B0E9;A0A650B0N9;A0A650B116;A0A650B598;A0A6M5U7T9;A0A6M5U8U0;A0A6M5U8X9;A0A7D5Y470;A0A7M1IB15;A0A7U3I0L7	DNA-directed RNA polymerase subunit beta;DNA-directed RNA polymerase subunit beta;DNA-directed RNA polymerase subunit beta;DNA-directed RNA polymerase subunit beta;DNA-directed RNA polymerase subunit beta;DNA-directed RNA polymerase subunit beta;DNA-directed RNA polymerase subunit beta;DNA-directed RNA polymerase subunit beta;DNA-directed RNA polymerase subunit beta;DNA-directed RNA polymerase su…	A0A1C8YB54;A0A1S6KLB0;A0A1S6KLS6;A0A223A9S0;A0A223FXG9;A0A223FYG5;A0A2D3E2M8;A0A346QDY2;A0A3G5AW44;A0A3S8RGA9;A0A498KQG2;A0A4Y5V064;A0A649Z757;A0A650B0E9;A0A650B0N9;A0A650B116;A0A650B598;A0A6M5U7T9;A0A6M5U8U0;A0A6M5U8X9;A0A7D5Y470;A0A7M1IB15;A0A7U3I0L7	A0A1C8YB54_9ROSA;A0A1S6KLB0_MALBA;A0A1S6KLS6_9ROSA;A0A223A9S0_MALDO;A0A223FXG9_9ROSA;A0A223FYG5_9ROSA;A0A2D3E2M8_MALMI;A0A346QDY2_9ROSA;A0A3G5AW44_MALHU;A0A3S8RGA9_9ROSA;A0A498KQG2_MALDO;A0A4Y5V064_9ROSA;A0A649Z757_9ROSA;A0A650B0E9_9ROSA;A0A650B0N9_9ROSA;A0A650B116_9ROSA;A0A650B598_9ROSA;A0A6M5U7T9_9ROSA;A0A6M5U8U0_9ROSA;A0A6M5U8X9_9ROSA;A0A7D5Y470_9ROSA;A0A7M1IB15_9ROSA;A0A7U3I0L7_9ROSA	rpoB;rpoB;rpoB;rpoB;rpoB;rpoB;rpoB;rpoB;rpoB;rpoB;DVH24_001608;rpoB;rpoB;rpoB;rpoB;rpoB;rpoB;rpoB;rpoB;rpoB;rpoB;rpoB;rpoB											126.352	161.617					97.4004
TNPLTQIVHGR		2	0	FALSE	FALSE	0.762036	A0A1C8YB54;A0A1S6KLB0;A0A1S6KLS6;A0A223A9S0;A0A223FXG9;A0A223FYG5;A0A2D3E2M8;A0A346QDY2;A0A3G5AW44;A0A3S8RGA9;A0A498KQG2;A0A4Y5V064;A0A649Z757;A0A650B0E9;A0A650B0N9;A0A650B116;A0A650B598;A0A6M5U7T9;A0A6M5U8U0;A0A6M5U8X9;A0A7D5Y470;A0A7M1IB15;A0A7U3I0L7	DNA-directed RNA polymerase subunit beta;DNA-directed RNA polymerase subunit beta;DNA-directed RNA polymerase subunit beta;DNA-directed RNA polymerase subunit beta;DNA-directed RNA polymerase subunit beta;DNA-directed RNA polymerase subunit beta;DNA-directed RNA polymerase subunit beta;DNA-directed RNA polymerase subunit beta;DNA-directed RNA polymerase subunit beta;DNA-directed RNA polymerase su…	A0A1C8YB54;A0A1S6KLB0;A0A1S6KLS6;A0A223A9S0;A0A223FXG9;A0A223FYG5;A0A2D3E2M8;A0A346QDY2;A0A3G5AW44;A0A3S8RGA9;A0A498KQG2;A0A4Y5V064;A0A649Z757;A0A650B0E9;A0A650B0N9;A0A650B116;A0A650B598;A0A6M5U7T9;A0A6M5U8U0;A0A6M5U8X9;A0A7D5Y470;A0A7M1IB15;A0A7U3I0L7	A0A1C8YB54_9ROSA;A0A1S6KLB0_MALBA;A0A1S6KLS6_9ROSA;A0A223A9S0_MALDO;A0A223FXG9_9ROSA;A0A223FYG5_9ROSA;A0A2D3E2M8_MALMI;A0A346QDY2_9ROSA;A0A3G5AW44_MALHU;A0A3S8RGA9_9ROSA;A0A498KQG2_MALDO;A0A4Y5V064_9ROSA;A0A649Z757_9ROSA;A0A650B0E9_9ROSA;A0A650B0N9_9ROSA;A0A650B116_9ROSA;A0A650B598_9ROSA;A0A6M5U7T9_9ROSA;A0A6M5U8U0_9ROSA;A0A6M5U8X9_9ROSA;A0A7D5Y470_9ROSA;A0A7M1IB15_9ROSA;A0A7U3I0L7_9ROSA	rpoB;rpoB;rpoB;rpoB;rpoB;rpoB;rpoB;rpoB;rpoB;rpoB;DVH24_001608;rpoB;rpoB;rpoB;rpoB;rpoB;rpoB;rpoB;rpoB;rpoB;rpoB;rpoB;rpoB															133.704
INTIINQIEK		2	0	FALSE	FALSE	0.749082	A0A1C8YB56;A0A1S6KLH9;A0A223FYL7;A0A2D3E2M7;A0A3G5AW45;A0A4Y5V0H3;A0A650B0B6;A0A650B0N3;A0A650B0S1;A0A650B141;A0A6M5UB27;A0A6M5UBV9;A0A6M8TVA4;A0A7D5Y0K4;A0A7M1IBN1;A0A7U3HZ03;A0A7U3K7Q2	Protein TIC 214;Protein TIC 214;Protein TIC 214;Protein TIC 214;Protein TIC 214;Protein TIC 214;Protein TIC 214;Protein TIC 214;Protein TIC 214;Protein TIC 214;Protein TIC 214;Protein TIC 214;Protein TIC 214;Protein TIC 214;Protein TIC 214;Hypothetical chloroplast RF1;Hypothetical chloroplast RF1	A0A1C8YB56;A0A1S6KLH9;A0A223FYL7;A0A2D3E2M7;A0A3G5AW45;A0A4Y5V0H3;A0A650B0B6;A0A650B0N3;A0A650B0S1;A0A650B141;A0A6M5UB27;A0A6M5UBV9;A0A6M8TVA4;A0A7D5Y0K4;A0A7M1IBN1;A0A7U3HZ03;A0A7U3K7Q2	A0A1C8YB56_9ROSA;A0A1S6KLH9_MALBA;A0A223FYL7_9ROSA;A0A2D3E2M7_MALMI;A0A3G5AW45_MALHU;A0A4Y5V0H3_9ROSA;A0A650B0B6_MALBA;A0A650B0N3_9ROSA;A0A650B0S1_9ROSA;A0A650B141_9ROSA;A0A6M5UB27_9ROSA;A0A6M5UBV9_9ROSA;A0A6M8TVA4_9ROSA;A0A7D5Y0K4_9ROSA;A0A7M1IBN1_9ROSA;A0A7U3HZ03_MALDO;A0A7U3K7Q2_9ROSA	ycf1;ycf1;ycf1;ycf1;ycf1;ycf1;ycf1;ycf1;ycf1;ycf1;ycf1;ycf1;ycf1;ycf1;ycf1-fragment;ycf1;ycf1			168.502	156.143	192.998	121.059	133.224		374.504	158.454	123.874	148.5		104.859	384.996		122.359		158.107
LSFFEPILK		2	0	FALSE	FALSE	0.749082	A0A1C8YB56;A0A1S6KLH9;A0A223FYL7;A0A2D3E2M7;A0A3G5AW45;A0A4Y5V0H3;A0A650B0B6;A0A650B0N3;A0A650B0S1;A0A650B141;A0A6M5UB27;A0A6M5UBV9;A0A6M8TVA4;A0A7D5Y0K4;A0A7M1IBN1;A0A7U3HZ03;A0A7U3K7Q2	Protein TIC 214;Protein TIC 214;Protein TIC 214;Protein TIC 214;Protein TIC 214;Protein TIC 214;Protein TIC 214;Protein TIC 214;Protein TIC 214;Protein TIC 214;Protein TIC 214;Protein TIC 214;Protein TIC 214;Protein TIC 214;Protein TIC 214;Hypothetical chloroplast RF1;Hypothetical chloroplast RF1	A0A1C8YB56;A0A1S6KLH9;A0A223FYL7;A0A2D3E2M7;A0A3G5AW45;A0A4Y5V0H3;A0A650B0B6;A0A650B0N3;A0A650B0S1;A0A650B141;A0A6M5UB27;A0A6M5UBV9;A0A6M8TVA4;A0A7D5Y0K4;A0A7M1IBN1;A0A7U3HZ03;A0A7U3K7Q2	A0A1C8YB56_9ROSA;A0A1S6KLH9_MALBA;A0A223FYL7_9ROSA;A0A2D3E2M7_MALMI;A0A3G5AW45_MALHU;A0A4Y5V0H3_9ROSA;A0A650B0B6_MALBA;A0A650B0N3_9ROSA;A0A650B0S1_9ROSA;A0A650B141_9ROSA;A0A6M5UB27_9ROSA;A0A6M5UBV9_9ROSA;A0A6M8TVA4_9ROSA;A0A7D5Y0K4_9ROSA;A0A7M1IBN1_9ROSA;A0A7U3HZ03_MALDO;A0A7U3K7Q2_9ROSA	ycf1;ycf1;ycf1;ycf1;ycf1;ycf1;ycf1;ycf1;ycf1;ycf1;ycf1;ycf1;ycf1;ycf1;ycf1-fragment;ycf1;ycf1			67.4998						64.0133				111.772	79.4107					90.2977		104.814
GFLIIEPIR		2	0	FALSE	FALSE	0.749082	A0A1C8YB56;A0A1S6KLH9;A0A223FYL7;A0A2D3E2M7;A0A3G5AW45;A0A4Y5V0H3;A0A650B0B6;A0A650B0N3;A0A650B0S1;A0A650B141;A0A6M5UB27;A0A6M5UBV9;A0A6M8TVA4;A0A7D5Y0K4;A0A7M1IBN1;A0A7U3HZ03;A0A7U3K7Q2	Protein TIC 214;Protein TIC 214;Protein TIC 214;Protein TIC 214;Protein TIC 214;Protein TIC 214;Protein TIC 214;Protein TIC 214;Protein TIC 214;Protein TIC 214;Protein TIC 214;Protein TIC 214;Protein TIC 214;Protein TIC 214;Protein TIC 214;Hypothetical chloroplast RF1;Hypothetical chloroplast RF1	A0A1C8YB56;A0A1S6KLH9;A0A223FYL7;A0A2D3E2M7;A0A3G5AW45;A0A4Y5V0H3;A0A650B0B6;A0A650B0N3;A0A650B0S1;A0A650B141;A0A6M5UB27;A0A6M5UBV9;A0A6M8TVA4;A0A7D5Y0K4;A0A7M1IBN1;A0A7U3HZ03;A0A7U3K7Q2	A0A1C8YB56_9ROSA;A0A1S6KLH9_MALBA;A0A223FYL7_9ROSA;A0A2D3E2M7_MALMI;A0A3G5AW45_MALHU;A0A4Y5V0H3_9ROSA;A0A650B0B6_MALBA;A0A650B0N3_9ROSA;A0A650B0S1_9ROSA;A0A650B141_9ROSA;A0A6M5UB27_9ROSA;A0A6M5UBV9_9ROSA;A0A6M8TVA4_9ROSA;A0A7D5Y0K4_9ROSA;A0A7M1IBN1_9ROSA;A0A7U3HZ03_MALDO;A0A7U3K7Q2_9ROSA	ycf1;ycf1;ycf1;ycf1;ycf1;ycf1;ycf1;ycf1;ycf1;ycf1;ycf1;ycf1;ycf1;ycf1;ycf1-fragment;ycf1;ycf1												552.731		395.794					394.829
IETDLLLNQK		2	0	FALSE	FALSE	0.749082	A0A1C8YB56;A0A1S6KLH9;A0A223FYL7;A0A2D3E2M7;A0A3G5AW45;A0A4Y5V0H3;A0A650B0B6;A0A650B0N3;A0A650B0S1;A0A650B141;A0A6M5UB27;A0A6M5UBV9;A0A6M8TVA4;A0A7D5Y0K4;A0A7M1IBN1;A0A7U3HZ03;A0A7U3K7Q2	Protein TIC 214;Protein TIC 214;Protein TIC 214;Protein TIC 214;Protein TIC 214;Protein TIC 214;Protein TIC 214;Protein TIC 214;Protein TIC 214;Protein TIC 214;Protein TIC 214;Protein TIC 214;Protein TIC 214;Protein TIC 214;Protein TIC 214;Hypothetical chloroplast RF1;Hypothetical chloroplast RF1	A0A1C8YB56;A0A1S6KLH9;A0A223FYL7;A0A2D3E2M7;A0A3G5AW45;A0A4Y5V0H3;A0A650B0B6;A0A650B0N3;A0A650B0S1;A0A650B141;A0A6M5UB27;A0A6M5UBV9;A0A6M8TVA4;A0A7D5Y0K4;A0A7M1IBN1;A0A7U3HZ03;A0A7U3K7Q2	A0A1C8YB56_9ROSA;A0A1S6KLH9_MALBA;A0A223FYL7_9ROSA;A0A2D3E2M7_MALMI;A0A3G5AW45_MALHU;A0A4Y5V0H3_9ROSA;A0A650B0B6_MALBA;A0A650B0N3_9ROSA;A0A650B0S1_9ROSA;A0A650B141_9ROSA;A0A6M5UB27_9ROSA;A0A6M5UBV9_9ROSA;A0A6M8TVA4_9ROSA;A0A7D5Y0K4_9ROSA;A0A7M1IBN1_9ROSA;A0A7U3HZ03_MALDO;A0A7U3K7Q2_9ROSA	ycf1;ycf1;ycf1;ycf1;ycf1;ycf1;ycf1;ycf1;ycf1;ycf1;ycf1;ycf1;ycf1;ycf1;ycf1-fragment;ycf1;ycf1											154.539	91.2186		321.712
ETNNTDQTGEVALIR		2	0	FALSE	FALSE	0.749082	A0A1C8YB56;A0A1S6KLH9;A0A223FYL7;A0A2D3E2M7;A0A3G5AW45;A0A4Y5V0H3;A0A650B0B6;A0A650B0N3;A0A650B0S1;A0A650B141;A0A6M5UB27;A0A6M5UBV9;A0A6M8TVA4;A0A7D5Y0K4;A0A7M1IBN1;A0A7U3HZ03;A0A7U3K7Q2	Protein TIC 214;Protein TIC 214;Protein TIC 214;Protein TIC 214;Protein TIC 214;Protein TIC 214;Protein TIC 214;Protein TIC 214;Protein TIC 214;Protein TIC 214;Protein TIC 214;Protein TIC 214;Protein TIC 214;Protein TIC 214;Protein TIC 214;Hypothetical chloroplast RF1;Hypothetical chloroplast RF1	A0A1C8YB56;A0A1S6KLH9;A0A223FYL7;A0A2D3E2M7;A0A3G5AW45;A0A4Y5V0H3;A0A650B0B6;A0A650B0N3;A0A650B0S1;A0A650B141;A0A6M5UB27;A0A6M5UBV9;A0A6M8TVA4;A0A7D5Y0K4;A0A7M1IBN1;A0A7U3HZ03;A0A7U3K7Q2	A0A1C8YB56_9ROSA;A0A1S6KLH9_MALBA;A0A223FYL7_9ROSA;A0A2D3E2M7_MALMI;A0A3G5AW45_MALHU;A0A4Y5V0H3_9ROSA;A0A650B0B6_MALBA;A0A650B0N3_9ROSA;A0A650B0S1_9ROSA;A0A650B141_9ROSA;A0A6M5UB27_9ROSA;A0A6M5UBV9_9ROSA;A0A6M8TVA4_9ROSA;A0A7D5Y0K4_9ROSA;A0A7M1IBN1_9ROSA;A0A7U3HZ03_MALDO;A0A7U3K7Q2_9ROSA	ycf1;ycf1;ycf1;ycf1;ycf1;ycf1;ycf1;ycf1;ycf1;ycf1;ycf1;ycf1;ycf1;ycf1;ycf1-fragment;ycf1;ycf1					54.6668								62.339	60.2365
KIEVYELSEIKK		3	2	FALSE	FALSE	0.749082	A0A1C8YB56;A0A1S6KLH9;A0A223FYL7;A0A2D3E2M7;A0A3G5AW45;A0A4Y5V0H3;A0A650B0B6;A0A650B0N3;A0A650B0S1;A0A650B141;A0A6M5UB27;A0A6M5UBV9;A0A6M8TVA4;A0A7D5Y0K4;A0A7M1IBN1;A0A7U3HZ03;A0A7U3K7Q2	Protein TIC 214;Protein TIC 214;Protein TIC 214;Protein TIC 214;Protein TIC 214;Protein TIC 214;Protein TIC 214;Protein TIC 214;Protein TIC 214;Protein TIC 214;Protein TIC 214;Protein TIC 214;Protein TIC 214;Protein TIC 214;Protein TIC 214;Hypothetical chloroplast RF1;Hypothetical chloroplast RF1	A0A1C8YB56;A0A1S6KLH9;A0A223FYL7;A0A2D3E2M7;A0A3G5AW45;A0A4Y5V0H3;A0A650B0B6;A0A650B0N3;A0A650B0S1;A0A650B141;A0A6M5UB27;A0A6M5UBV9;A0A6M8TVA4;A0A7D5Y0K4;A0A7M1IBN1;A0A7U3HZ03;A0A7U3K7Q2	A0A1C8YB56_9ROSA;A0A1S6KLH9_MALBA;A0A223FYL7_9ROSA;A0A2D3E2M7_MALMI;A0A3G5AW45_MALHU;A0A4Y5V0H3_9ROSA;A0A650B0B6_MALBA;A0A650B0N3_9ROSA;A0A650B0S1_9ROSA;A0A650B141_9ROSA;A0A6M5UB27_9ROSA;A0A6M5UBV9_9ROSA;A0A6M8TVA4_9ROSA;A0A7D5Y0K4_9ROSA;A0A7M1IBN1_9ROSA;A0A7U3HZ03_MALDO;A0A7U3K7Q2_9ROSA	ycf1;ycf1;ycf1;ycf1;ycf1;ycf1;ycf1;ycf1;ycf1;ycf1;ycf1;ycf1;ycf1;ycf1;ycf1-fragment;ycf1;ycf1					415.831
LFLVTEHEQVR		2	0	FALSE	FALSE	0.749082	A0A1C8YB56;A0A1S6KLH9;A0A223FYL7;A0A2D3E2M7;A0A3G5AW45;A0A4Y5V0H3;A0A650B0B6;A0A650B0N3;A0A650B0S1;A0A650B141;A0A6M5UB27;A0A6M5UBV9;A0A6M8TVA4;A0A7D5Y0K4;A0A7M1IBN1;A0A7U3HZ03;A0A7U3K7Q2	Protein TIC 214;Protein TIC 214;Protein TIC 214;Protein TIC 214;Protein TIC 214;Protein TIC 214;Protein TIC 214;Protein TIC 214;Protein TIC 214;Protein TIC 214;Protein TIC 214;Protein TIC 214;Protein TIC 214;Protein TIC 214;Protein TIC 214;Hypothetical chloroplast RF1;Hypothetical chloroplast RF1	A0A1C8YB56;A0A1S6KLH9;A0A223FYL7;A0A2D3E2M7;A0A3G5AW45;A0A4Y5V0H3;A0A650B0B6;A0A650B0N3;A0A650B0S1;A0A650B141;A0A6M5UB27;A0A6M5UBV9;A0A6M8TVA4;A0A7D5Y0K4;A0A7M1IBN1;A0A7U3HZ03;A0A7U3K7Q2	A0A1C8YB56_9ROSA;A0A1S6KLH9_MALBA;A0A223FYL7_9ROSA;A0A2D3E2M7_MALMI;A0A3G5AW45_MALHU;A0A4Y5V0H3_9ROSA;A0A650B0B6_MALBA;A0A650B0N3_9ROSA;A0A650B0S1_9ROSA;A0A650B141_9ROSA;A0A6M5UB27_9ROSA;A0A6M5UBV9_9ROSA;A0A6M8TVA4_9ROSA;A0A7D5Y0K4_9ROSA;A0A7M1IBN1_9ROSA;A0A7U3HZ03_MALDO;A0A7U3K7Q2_9ROSA	ycf1;ycf1;ycf1;ycf1;ycf1;ycf1;ycf1;ycf1;ycf1;ycf1;ycf1;ycf1;ycf1;ycf1;ycf1-fragment;ycf1;ycf1												69.0389
VVIFTDNQQNSDAYTNTK		2	0	FALSE	FALSE	0.749082	A0A1C8YB56;A0A1S6KLH9;A0A223FYL7;A0A2D3E2M7;A0A3G5AW45;A0A4Y5V0H3;A0A650B0B6;A0A650B0N3;A0A650B0S1;A0A650B141;A0A6M5UB27;A0A6M5UBV9;A0A6M8TVA4;A0A7D5Y0K4;A0A7M1IBN1;A0A7U3HZ03;A0A7U3K7Q2	Protein TIC 214;Protein TIC 214;Protein TIC 214;Protein TIC 214;Protein TIC 214;Protein TIC 214;Protein TIC 214;Protein TIC 214;Protein TIC 214;Protein TIC 214;Protein TIC 214;Protein TIC 214;Protein TIC 214;Protein TIC 214;Protein TIC 214;Hypothetical chloroplast RF1;Hypothetical chloroplast RF1	A0A1C8YB56;A0A1S6KLH9;A0A223FYL7;A0A2D3E2M7;A0A3G5AW45;A0A4Y5V0H3;A0A650B0B6;A0A650B0N3;A0A650B0S1;A0A650B141;A0A6M5UB27;A0A6M5UBV9;A0A6M8TVA4;A0A7D5Y0K4;A0A7M1IBN1;A0A7U3HZ03;A0A7U3K7Q2	A0A1C8YB56_9ROSA;A0A1S6KLH9_MALBA;A0A223FYL7_9ROSA;A0A2D3E2M7_MALMI;A0A3G5AW45_MALHU;A0A4Y5V0H3_9ROSA;A0A650B0B6_MALBA;A0A650B0N3_9ROSA;A0A650B0S1_9ROSA;A0A650B141_9ROSA;A0A6M5UB27_9ROSA;A0A6M5UBV9_9ROSA;A0A6M8TVA4_9ROSA;A0A7D5Y0K4_9ROSA;A0A7M1IBN1_9ROSA;A0A7U3HZ03_MALDO;A0A7U3K7Q2_9ROSA	ycf1;ycf1;ycf1;ycf1;ycf1;ycf1;ycf1;ycf1;ycf1;ycf1;ycf1;ycf1;ycf1;ycf1;ycf1-fragment;ycf1;ycf1														25.3596
LEIDPYDR		2	0	TRUE	FALSE	0.7368	A0A1C8YB61;A0A1S6KLB7;A0A1S6KLT7;A0A223FXR7;A0A223FY09;A0A223FYF6;A0A2D3E2N9;A0A346QE02;A0A3G5AW49;A0A3Q8RZ79;A0A4Y5V081;A0A649Z739;A0A650B0J0;A0A650B0M2;A0A650B0Z8;A0A650B5T6;A0A6M5U7V5;A0A6M5UBK3;A0A6M8TZC9;A0A7M1IBD2;A0A7M1IBJ6;A0A7U3HYJ3;A0A7U3K7L3	Photosystem I assembly protein Ycf3	A0A1C8YB61;A0A1S6KLB7;A0A1S6KLT7;A0A223FXR7;A0A223FY09;A0A223FYF6;A0A2D3E2N9;A0A346QE02;A0A3G5AW49;A0A3Q8RZ79;A0A4Y5V081;A0A649Z739;A0A650B0J0;A0A650B0M2;A0A650B0Z8;A0A650B5T6;A0A6M5U7V5;A0A6M5UBK3;A0A6M8TZC9;A0A7M1IBD2;A0A7M1IBJ6;A0A7U3HYJ3;A0A7U3K7L3	A0A1C8YB61_9ROSA;A0A1S6KLB7_MALBA;A0A1S6KLT7_9ROSA;A0A223FXR7_9ROSA;A0A223FY09_9ROSA;A0A223FYF6_9ROSA;A0A2D3E2N9_MALMI;A0A346QE02_9ROSA;A0A3G5AW49_MALHU;A0A3Q8RZ79_9ROSA;A0A4Y5V081_9ROSA;A0A649Z739_9ROSA;A0A650B0J0_9ROSA;A0A650B0M2_9ROSA;A0A650B0Z8_9ROSA;A0A650B5T6_9ROSA;A0A6M5U7V5_9ROSA;A0A6M5UBK3_9ROSA;A0A6M8TZC9_9ROSA;A0A7M1IBD2_9ROSA;A0A7M1IBJ6_9ROSA;A0A7U3HYJ3_MALDO;A0A7U3K7L3_9ROSA	ycf3	485.387			489.453	352.818	549.539	702.526		243.486	227.741		273.52			287.227		278.8	289.054
ALEYYFR		2	0	TRUE	FALSE	0.7368	A0A1C8YB61;A0A1S6KLB7;A0A1S6KLT7;A0A223FXR7;A0A223FY09;A0A223FYF6;A0A2D3E2N9;A0A346QE02;A0A3G5AW49;A0A3Q8RZ79;A0A4Y5V081;A0A649Z739;A0A650B0J0;A0A650B0M2;A0A650B0Z8;A0A650B5T6;A0A6M5U7V5;A0A6M5UBK3;A0A6M8TZC9;A0A7M1IBD2;A0A7M1IBJ6;A0A7U3HYJ3;A0A7U3K7L3	Photosystem I assembly protein Ycf3	A0A1C8YB61;A0A1S6KLB7;A0A1S6KLT7;A0A223FXR7;A0A223FY09;A0A223FYF6;A0A2D3E2N9;A0A346QE02;A0A3G5AW49;A0A3Q8RZ79;A0A4Y5V081;A0A649Z739;A0A650B0J0;A0A650B0M2;A0A650B0Z8;A0A650B5T6;A0A6M5U7V5;A0A6M5UBK3;A0A6M8TZC9;A0A7M1IBD2;A0A7M1IBJ6;A0A7U3HYJ3;A0A7U3K7L3	A0A1C8YB61_9ROSA;A0A1S6KLB7_MALBA;A0A1S6KLT7_9ROSA;A0A223FXR7_9ROSA;A0A223FY09_9ROSA;A0A223FYF6_9ROSA;A0A2D3E2N9_MALMI;A0A346QE02_9ROSA;A0A3G5AW49_MALHU;A0A3Q8RZ79_9ROSA;A0A4Y5V081_9ROSA;A0A649Z739_9ROSA;A0A650B0J0_9ROSA;A0A650B0M2_9ROSA;A0A650B0Z8_9ROSA;A0A650B5T6_9ROSA;A0A6M5U7V5_9ROSA;A0A6M5UBK3_9ROSA;A0A6M8TZC9_9ROSA;A0A7M1IBD2_9ROSA;A0A7M1IBJ6_9ROSA;A0A7U3HYJ3_MALDO;A0A7U3K7L3_9ROSA	ycf3															467.356
EAFTYYR		2	0	FALSE	FALSE	0.7368	A0A1C8YB61;A0A1S6KLB7;A0A1S6KLT7;A0A223FXR7;A0A223FY09;A0A223FYF6;A0A2D3E2N9;A0A346QE02;A0A3G5AW49;A0A3Q8RZ79;A0A4Y5V081;A0A649Z739;A0A650B0J0;A0A650B0M2;A0A650B0Z8;A0A650B5T6;A0A6M5U7V5;A0A6M5UBK3;A0A6M8TZC9;A0A7M1IBD2;A0A7M1IBJ6;A0A7U3HYJ3;A0A7U3K7L3	Photosystem I assembly protein Ycf3	A0A1C8YB61;A0A1S6KLB7;A0A1S6KLT7;A0A223FXR7;A0A223FY09;A0A223FYF6;A0A2D3E2N9;A0A346QE02;A0A3G5AW49;A0A3Q8RZ79;A0A4Y5V081;A0A649Z739;A0A650B0J0;A0A650B0M2;A0A650B0Z8;A0A650B5T6;A0A6M5U7V5;A0A6M5UBK3;A0A6M8TZC9;A0A7M1IBD2;A0A7M1IBJ6;A0A7U3HYJ3;A0A7U3K7L3	A0A1C8YB61_9ROSA;A0A1S6KLB7_MALBA;A0A1S6KLT7_9ROSA;A0A223FXR7_9ROSA;A0A223FY09_9ROSA;A0A223FYF6_9ROSA;A0A2D3E2N9_MALMI;A0A346QE02_9ROSA;A0A3G5AW49_MALHU;A0A3Q8RZ79_9ROSA;A0A4Y5V081_9ROSA;A0A649Z739_9ROSA;A0A650B0J0_9ROSA;A0A650B0M2_9ROSA;A0A650B0Z8_9ROSA;A0A650B5T6_9ROSA;A0A6M5U7V5_9ROSA;A0A6M5UBK3_9ROSA;A0A6M8TZC9_9ROSA;A0A7M1IBD2_9ROSA;A0A7M1IBJ6_9ROSA;A0A7U3HYJ3_MALDO;A0A7U3K7L3_9ROSA	ycf3							150.344
NDTLEESFGSSNINR		2	0	TRUE	FALSE	0.661387	A0A1C8YB62;A0A1S6KLG5;A0A1S6KM00;A0A223FXM5;A0A223FXY4;A0A223FY38;A0A223FYD0;A0A2D3E2M1;A0A346QEQ3;A0A3G5AW42;A0A3S8RG65;A0A4Y5V095;A0A540KI52;A0A649Z731;A0A650B0J4;A0A650B0V9;A0A650B111;A0A650B177;A0A650B5D9;A0A6M5U8Y3;A0A6M5U980;A0A6M8TY72;A0A7M1IAY6;A0A7M1IB03;A0A7U3K6R1;A0A7U3K7P0	Protein Ycf2;Protein Ycf2;Protein Ycf2;Protein Ycf2;Protein Ycf2;Protein Ycf2;Protein Ycf2;Protein Ycf2;Protein Ycf2;Protein Ycf2;Protein Ycf2;Protein Ycf2;Uncharacterized protein;Protein Ycf2;Protein Ycf2;Protein Ycf2;Protein Ycf2;Protein Ycf2;Protein Ycf2;Protein Ycf2;Protein Ycf2;Protein Ycf2;Protein Ycf2;Protein Ycf2;Ycf2;Ycf2	A0A1C8YB62;A0A1S6KLG5;A0A1S6KM00;A0A223FXM5;A0A223FXY4;A0A223FY38;A0A223FYD0;A0A2D3E2M1;A0A346QEQ3;A0A3G5AW42;A0A3S8RG65;A0A4Y5V095;A0A540KI52;A0A649Z731;A0A650B0J4;A0A650B0V9;A0A650B111;A0A650B177;A0A650B5D9;A0A6M5U8Y3;A0A6M5U980;A0A6M8TY72;A0A7M1IAY6;A0A7M1IB03;A0A7U3K6R1;A0A7U3K7P0	A0A1C8YB62_9ROSA;A0A1S6KLG5_MALBA;A0A1S6KM00_9ROSA;A0A223FXM5_9ROSA;A0A223FXY4_9ROSA;A0A223FY38_9ROSA;A0A223FYD0_9ROSA;A0A2D3E2M1_MALMI;A0A346QEQ3_9ROSA;A0A3G5AW42_MALHU;A0A3S8RG65_9ROSA;A0A4Y5V095_9ROSA;A0A540KI52_MALBA;A0A649Z731_9ROSA;A0A650B0J4_9ROSA;A0A650B0V9_9ROSA;A0A650B111_9ROSA;A0A650B177_9ROSA;A0A650B5D9_9ROSA;A0A6M5U8Y3_9ROSA;A0A6M5U980_9ROSA;A0A6M8TY72_9ROSA;A0A7M1IAY6_9ROSA;A0A7M1IB…	ycf2;ycf2;ycf2;ycf2;ycf2;ycf2;ycf2;ycf2;ycf2;ycf2;ycf2;ycf2;C1H46_040579;ycf2;ycf2;ycf2;ycf2;ycf2;ycf2;ycf2;ycf2;ycf2;ycf2;ycf2;ycf2;ycf2								104.394					146.065	103.154
NASSNIQYDSTR		2	0	TRUE	FALSE	0.661387	A0A1C8YB62;A0A1S6KLG5;A0A1S6KM00;A0A223FXM5;A0A223FXY4;A0A223FY38;A0A223FYD0;A0A2D3E2M1;A0A346QEQ3;A0A3G5AW42;A0A3S8RG65;A0A4Y5V095;A0A540KI52;A0A649Z731;A0A650B0J4;A0A650B0V9;A0A650B111;A0A650B177;A0A650B5D9;A0A6M5U8Y3;A0A6M5U980;A0A6M8TY72;A0A7M1IAY6;A0A7M1IB03;A0A7U3K6R1;A0A7U3K7P0	Protein Ycf2;Protein Ycf2;Protein Ycf2;Protein Ycf2;Protein Ycf2;Protein Ycf2;Protein Ycf2;Protein Ycf2;Protein Ycf2;Protein Ycf2;Protein Ycf2;Protein Ycf2;Uncharacterized protein;Protein Ycf2;Protein Ycf2;Protein Ycf2;Protein Ycf2;Protein Ycf2;Protein Ycf2;Protein Ycf2;Protein Ycf2;Protein Ycf2;Protein Ycf2;Protein Ycf2;Ycf2;Ycf2	A0A1C8YB62;A0A1S6KLG5;A0A1S6KM00;A0A223FXM5;A0A223FXY4;A0A223FY38;A0A223FYD0;A0A2D3E2M1;A0A346QEQ3;A0A3G5AW42;A0A3S8RG65;A0A4Y5V095;A0A540KI52;A0A649Z731;A0A650B0J4;A0A650B0V9;A0A650B111;A0A650B177;A0A650B5D9;A0A6M5U8Y3;A0A6M5U980;A0A6M8TY72;A0A7M1IAY6;A0A7M1IB03;A0A7U3K6R1;A0A7U3K7P0	A0A1C8YB62_9ROSA;A0A1S6KLG5_MALBA;A0A1S6KM00_9ROSA;A0A223FXM5_9ROSA;A0A223FXY4_9ROSA;A0A223FY38_9ROSA;A0A223FYD0_9ROSA;A0A2D3E2M1_MALMI;A0A346QEQ3_9ROSA;A0A3G5AW42_MALHU;A0A3S8RG65_9ROSA;A0A4Y5V095_9ROSA;A0A540KI52_MALBA;A0A649Z731_9ROSA;A0A650B0J4_9ROSA;A0A650B0V9_9ROSA;A0A650B111_9ROSA;A0A650B177_9ROSA;A0A650B5D9_9ROSA;A0A6M5U8Y3_9ROSA;A0A6M5U980_9ROSA;A0A6M8TY72_9ROSA;A0A7M1IAY6_9ROSA;A0A7M1IB…	ycf2;ycf2;ycf2;ycf2;ycf2;ycf2;ycf2;ycf2;ycf2;ycf2;ycf2;ycf2;C1H46_040579;ycf2;ycf2;ycf2;ycf2;ycf2;ycf2;ycf2;ycf2;ycf2;ycf2;ycf2;ycf2;ycf2												138.12										180.826
SILWDPSFLQTER		2	0	TRUE	FALSE	0.661387	A0A1C8YB62;A0A1S6KLG5;A0A1S6KM00;A0A223FXM5;A0A223FXY4;A0A223FY38;A0A223FYD0;A0A2D3E2M1;A0A346QEQ3;A0A3G5AW42;A0A3S8RG65;A0A4Y5V095;A0A540KI52;A0A649Z731;A0A650B0J4;A0A650B0V9;A0A650B111;A0A650B177;A0A650B5D9;A0A6M5U8Y3;A0A6M5U980;A0A6M8TY72;A0A7M1IAY6;A0A7M1IB03;A0A7U3K6R1;A0A7U3K7P0	Protein Ycf2;Protein Ycf2;Protein Ycf2;Protein Ycf2;Protein Ycf2;Protein Ycf2;Protein Ycf2;Protein Ycf2;Protein Ycf2;Protein Ycf2;Protein Ycf2;Protein Ycf2;Uncharacterized protein;Protein Ycf2;Protein Ycf2;Protein Ycf2;Protein Ycf2;Protein Ycf2;Protein Ycf2;Protein Ycf2;Protein Ycf2;Protein Ycf2;Protein Ycf2;Protein Ycf2;Ycf2;Ycf2	A0A1C8YB62;A0A1S6KLG5;A0A1S6KM00;A0A223FXM5;A0A223FXY4;A0A223FY38;A0A223FYD0;A0A2D3E2M1;A0A346QEQ3;A0A3G5AW42;A0A3S8RG65;A0A4Y5V095;A0A540KI52;A0A649Z731;A0A650B0J4;A0A650B0V9;A0A650B111;A0A650B177;A0A650B5D9;A0A6M5U8Y3;A0A6M5U980;A0A6M8TY72;A0A7M1IAY6;A0A7M1IB03;A0A7U3K6R1;A0A7U3K7P0	A0A1C8YB62_9ROSA;A0A1S6KLG5_MALBA;A0A1S6KM00_9ROSA;A0A223FXM5_9ROSA;A0A223FXY4_9ROSA;A0A223FY38_9ROSA;A0A223FYD0_9ROSA;A0A2D3E2M1_MALMI;A0A346QEQ3_9ROSA;A0A3G5AW42_MALHU;A0A3S8RG65_9ROSA;A0A4Y5V095_9ROSA;A0A540KI52_MALBA;A0A649Z731_9ROSA;A0A650B0J4_9ROSA;A0A650B0V9_9ROSA;A0A650B111_9ROSA;A0A650B177_9ROSA;A0A650B5D9_9ROSA;A0A6M5U8Y3_9ROSA;A0A6M5U980_9ROSA;A0A6M8TY72_9ROSA;A0A7M1IAY6_9ROSA;A0A7M1IB…	ycf2;ycf2;ycf2;ycf2;ycf2;ycf2;ycf2;ycf2;ycf2;ycf2;ycf2;ycf2;C1H46_040579;ycf2;ycf2;ycf2;ycf2;ycf2;ycf2;ycf2;ycf2;ycf2;ycf2;ycf2;ycf2;ycf2																						181.97
EIPLPHEFILNR		3	0	TRUE	FALSE	0.808209	A0A1C8YB64;A0A1S6KLB5;A0A1S6KLT8;A0A223A9U0;A0A223FXI4;A0A223FXP9;A0A223FYF3;A0A2D3E2N3;A0A346QE33;A0A3G5AW48;A0A3Q8RZ66;A0A498KN88;A0A4Y5V0F0;A0A649Z7E4;A0A650B0E1;A0A650B0Q0;A0A650B0V8;A0A650B608;A0A6M5UAK1;A0A6M5UBV6;A0A6M8U2N3;A0A7D6BYB7;A0A7M1IAY7;A0A7M1IB56;A0A7U3K7W0	Photosystem I P700 chlorophyll a apoprotein A1;Photosystem I P700 chlorophyll a apoprotein A1;Photosystem I P700 chlorophyll a apoprotein A1;Photosystem I P700 chlorophyll a apoprotein A1;Photosystem I P700 chlorophyll a apoprotein A1;Photosystem I P700 chlorophyll a apoprotein A1;Photosystem I P700 chlorophyll a apoprotein A1;Photosystem I P700 chlorophyll a apoprotein A1;Photosystem I P700 chlo…	A0A1C8YB64;A0A1S6KLB5;A0A1S6KLT8;A0A223A9U0;A0A223FXI4;A0A223FXP9;A0A223FYF3;A0A2D3E2N3;A0A346QE33;A0A3G5AW48;A0A3Q8RZ66;A0A498KN88;A0A4Y5V0F0;A0A649Z7E4;A0A650B0E1;A0A650B0Q0;A0A650B0V8;A0A650B608;A0A6M5UAK1;A0A6M5UBV6;A0A6M8U2N3;A0A7D6BYB7;A0A7M1IAY7;A0A7M1IB56;A0A7U3K7W0	A0A1C8YB64_9ROSA;A0A1S6KLB5_MALBA;A0A1S6KLT8_9ROSA;A0A223A9U0_MALDO;A0A223FXI4_9ROSA;A0A223FXP9_9ROSA;A0A223FYF3_9ROSA;A0A2D3E2N3_MALMI;A0A346QE33_9ROSA;A0A3G5AW48_MALHU;A0A3Q8RZ66_9ROSA;A0A498KN88_MALDO;A0A4Y5V0F0_9ROSA;A0A649Z7E4_9ROSA;A0A650B0E1_9ROSA;A0A650B0Q0_9ROSA;A0A650B0V8_9ROSA;A0A650B608_9ROSA;A0A6M5UAK1_9ROSA;A0A6M5UBV6_9ROSA;A0A6M8U2N3_9ROSA;A0A7D6BYB7_9ROSA;A0A7M1IAY7_9ROSA;A0A7M1IB…	psaA;psaA;psaA;psaA;psaA;psaA;psaA;psaA;psaA;psaA;psaA;DVH24_034247;psaA;psaA;psaA;psaA;psaA;psaA;psaA;psaA;psaA;psaA;psaA;psaA;psaA	2987.07	3109.26	1028.53	2164.11	1988.34	2092.49	1167.45	598.556	539.623	1603.35	1478.54	1666.42	486.164	880.896	1184.78	1822.22	2791.45	2086.19	417.314	293.326	468.101	653.261
EIPLPHEFILNR		2	0	TRUE	FALSE	0.808209	A0A1C8YB64;A0A1S6KLB5;A0A1S6KLT8;A0A223A9U0;A0A223FXI4;A0A223FXP9;A0A223FYF3;A0A2D3E2N3;A0A346QE33;A0A3G5AW48;A0A3Q8RZ66;A0A498KN88;A0A4Y5V0F0;A0A649Z7E4;A0A650B0E1;A0A650B0Q0;A0A650B0V8;A0A650B608;A0A6M5UAK1;A0A6M5UBV6;A0A6M8U2N3;A0A7D6BYB7;A0A7M1IAY7;A0A7M1IB56;A0A7U3K7W0	Photosystem I P700 chlorophyll a apoprotein A1;Photosystem I P700 chlorophyll a apoprotein A1;Photosystem I P700 chlorophyll a apoprotein A1;Photosystem I P700 chlorophyll a apoprotein A1;Photosystem I P700 chlorophyll a apoprotein A1;Photosystem I P700 chlorophyll a apoprotein A1;Photosystem I P700 chlorophyll a apoprotein A1;Photosystem I P700 chlorophyll a apoprotein A1;Photosystem I P700 chlo…	A0A1C8YB64;A0A1S6KLB5;A0A1S6KLT8;A0A223A9U0;A0A223FXI4;A0A223FXP9;A0A223FYF3;A0A2D3E2N3;A0A346QE33;A0A3G5AW48;A0A3Q8RZ66;A0A498KN88;A0A4Y5V0F0;A0A649Z7E4;A0A650B0E1;A0A650B0Q0;A0A650B0V8;A0A650B608;A0A6M5UAK1;A0A6M5UBV6;A0A6M8U2N3;A0A7D6BYB7;A0A7M1IAY7;A0A7M1IB56;A0A7U3K7W0	A0A1C8YB64_9ROSA;A0A1S6KLB5_MALBA;A0A1S6KLT8_9ROSA;A0A223A9U0_MALDO;A0A223FXI4_9ROSA;A0A223FXP9_9ROSA;A0A223FYF3_9ROSA;A0A2D3E2N3_MALMI;A0A346QE33_9ROSA;A0A3G5AW48_MALHU;A0A3Q8RZ66_9ROSA;A0A498KN88_MALDO;A0A4Y5V0F0_9ROSA;A0A649Z7E4_9ROSA;A0A650B0E1_9ROSA;A0A650B0Q0_9ROSA;A0A650B0V8_9ROSA;A0A650B608_9ROSA;A0A6M5UAK1_9ROSA;A0A6M5UBV6_9ROSA;A0A6M8U2N3_9ROSA;A0A7D6BYB7_9ROSA;A0A7M1IAY7_9ROSA;A0A7M1IB…	psaA;psaA;psaA;psaA;psaA;psaA;psaA;psaA;psaA;psaA;psaA;DVH24_034247;psaA;psaA;psaA;psaA;psaA;psaA;psaA;psaA;psaA;psaA;psaA;psaA;psaA	1088.04	1588.58	1269.17	677.823	892.232	676.221	494.72	764.345	633.327	776.597	747.71	560.021	989.525	926.096	744.45	1544.99	1181.88	830.207	1209.45	1588.44	1492.25	1470.79
YAEFLTFR		2	0	TRUE	FALSE	0.808209	A0A1C8YB64;A0A1S6KLB5;A0A1S6KLT8;A0A223A9U0;A0A223FXI4;A0A223FXP9;A0A223FYF3;A0A2D3E2N3;A0A346QE33;A0A3G5AW48;A0A3Q8RZ66;A0A498KN88;A0A4Y5V0F0;A0A649Z7E4;A0A650B0E1;A0A650B0Q0;A0A650B0V8;A0A650B608;A0A6M5UAK1;A0A6M5UBV6;A0A6M8U2N3;A0A7D6BYB7;A0A7M1IAY7;A0A7M1IB56;A0A7U3K7W0	Photosystem I P700 chlorophyll a apoprotein A1;Photosystem I P700 chlorophyll a apoprotein A1;Photosystem I P700 chlorophyll a apoprotein A1;Photosystem I P700 chlorophyll a apoprotein A1;Photosystem I P700 chlorophyll a apoprotein A1;Photosystem I P700 chlorophyll a apoprotein A1;Photosystem I P700 chlorophyll a apoprotein A1;Photosystem I P700 chlorophyll a apoprotein A1;Photosystem I P700 chlo…	A0A1C8YB64;A0A1S6KLB5;A0A1S6KLT8;A0A223A9U0;A0A223FXI4;A0A223FXP9;A0A223FYF3;A0A2D3E2N3;A0A346QE33;A0A3G5AW48;A0A3Q8RZ66;A0A498KN88;A0A4Y5V0F0;A0A649Z7E4;A0A650B0E1;A0A650B0Q0;A0A650B0V8;A0A650B608;A0A6M5UAK1;A0A6M5UBV6;A0A6M8U2N3;A0A7D6BYB7;A0A7M1IAY7;A0A7M1IB56;A0A7U3K7W0	A0A1C8YB64_9ROSA;A0A1S6KLB5_MALBA;A0A1S6KLT8_9ROSA;A0A223A9U0_MALDO;A0A223FXI4_9ROSA;A0A223FXP9_9ROSA;A0A223FYF3_9ROSA;A0A2D3E2N3_MALMI;A0A346QE33_9ROSA;A0A3G5AW48_MALHU;A0A3Q8RZ66_9ROSA;A0A498KN88_MALDO;A0A4Y5V0F0_9ROSA;A0A649Z7E4_9ROSA;A0A650B0E1_9ROSA;A0A650B0Q0_9ROSA;A0A650B0V8_9ROSA;A0A650B608_9ROSA;A0A6M5UAK1_9ROSA;A0A6M5UBV6_9ROSA;A0A6M8U2N3_9ROSA;A0A7D6BYB7_9ROSA;A0A7M1IAY7_9ROSA;A0A7M1IB…	psaA;psaA;psaA;psaA;psaA;psaA;psaA;psaA;psaA;psaA;psaA;DVH24_034247;psaA;psaA;psaA;psaA;psaA;psaA;psaA;psaA;psaA;psaA;psaA;psaA;psaA	4167.23	4829.26	1820.23	2645.31	2865.86	3230.8	2140.24	1283.79	1079.35	2394.74	2613.66	3095.41	1063.78	1651.15	2155.19	2388.96	3517.58	2980.2	1057.9	659.287	1007.84	1503.01
TSFEEWAR		2	0	TRUE	FALSE	0.808209	A0A1C8YB64;A0A1S6KLB5;A0A1S6KLT8;A0A223A9U0;A0A223FXI4;A0A223FXP9;A0A223FYF3;A0A2D3E2N3;A0A346QE33;A0A3G5AW48;A0A3Q8RZ66;A0A498KN88;A0A4Y5V0F0;A0A649Z7E4;A0A650B0E1;A0A650B0Q0;A0A650B0V8;A0A650B608;A0A6M5UAK1;A0A6M5UBV6;A0A6M8U2N3;A0A7D6BYB7;A0A7M1IAY7;A0A7M1IB56;A0A7U3K7W0	Photosystem I P700 chlorophyll a apoprotein A1;Photosystem I P700 chlorophyll a apoprotein A1;Photosystem I P700 chlorophyll a apoprotein A1;Photosystem I P700 chlorophyll a apoprotein A1;Photosystem I P700 chlorophyll a apoprotein A1;Photosystem I P700 chlorophyll a apoprotein A1;Photosystem I P700 chlorophyll a apoprotein A1;Photosystem I P700 chlorophyll a apoprotein A1;Photosystem I P700 chlo…	A0A1C8YB64;A0A1S6KLB5;A0A1S6KLT8;A0A223A9U0;A0A223FXI4;A0A223FXP9;A0A223FYF3;A0A2D3E2N3;A0A346QE33;A0A3G5AW48;A0A3Q8RZ66;A0A498KN88;A0A4Y5V0F0;A0A649Z7E4;A0A650B0E1;A0A650B0Q0;A0A650B0V8;A0A650B608;A0A6M5UAK1;A0A6M5UBV6;A0A6M8U2N3;A0A7D6BYB7;A0A7M1IAY7;A0A7M1IB56;A0A7U3K7W0	A0A1C8YB64_9ROSA;A0A1S6KLB5_MALBA;A0A1S6KLT8_9ROSA;A0A223A9U0_MALDO;A0A223FXI4_9ROSA;A0A223FXP9_9ROSA;A0A223FYF3_9ROSA;A0A2D3E2N3_MALMI;A0A346QE33_9ROSA;A0A3G5AW48_MALHU;A0A3Q8RZ66_9ROSA;A0A498KN88_MALDO;A0A4Y5V0F0_9ROSA;A0A649Z7E4_9ROSA;A0A650B0E1_9ROSA;A0A650B0Q0_9ROSA;A0A650B0V8_9ROSA;A0A650B608_9ROSA;A0A6M5UAK1_9ROSA;A0A6M5UBV6_9ROSA;A0A6M8U2N3_9ROSA;A0A7D6BYB7_9ROSA;A0A7M1IAY7_9ROSA;A0A7M1IB…	psaA;psaA;psaA;psaA;psaA;psaA;psaA;psaA;psaA;psaA;psaA;DVH24_034247;psaA;psaA;psaA;psaA;psaA;psaA;psaA;psaA;psaA;psaA;psaA;psaA;psaA	2792.31	2152.07	629.542	2121.65	2313.41	1961.74	1663.46	663.171	605.144	1147.46	1089.09	1239.62	503.157	877.237	1137.22	1178.73	1847.96	1645.01	570.827	258.735	439.062	921.243
ILVDRDPVK		2	1	TRUE	FALSE	0.808209	A0A1C8YB64;A0A1S6KLB5;A0A1S6KLT8;A0A223A9U0;A0A223FXI4;A0A223FXP9;A0A223FYF3;A0A2D3E2N3;A0A346QE33;A0A3G5AW48;A0A3Q8RZ66;A0A498KN88;A0A4Y5V0F0;A0A649Z7E4;A0A650B0E1;A0A650B0Q0;A0A650B0V8;A0A650B608;A0A6M5UAK1;A0A6M5UBV6;A0A6M8U2N3;A0A7D6BYB7;A0A7M1IAY7;A0A7M1IB56;A0A7U3K7W0	Photosystem I P700 chlorophyll a apoprotein A1;Photosystem I P700 chlorophyll a apoprotein A1;Photosystem I P700 chlorophyll a apoprotein A1;Photosystem I P700 chlorophyll a apoprotein A1;Photosystem I P700 chlorophyll a apoprotein A1;Photosystem I P700 chlorophyll a apoprotein A1;Photosystem I P700 chlorophyll a apoprotein A1;Photosystem I P700 chlorophyll a apoprotein A1;Photosystem I P700 chlo…	A0A1C8YB64;A0A1S6KLB5;A0A1S6KLT8;A0A223A9U0;A0A223FXI4;A0A223FXP9;A0A223FYF3;A0A2D3E2N3;A0A346QE33;A0A3G5AW48;A0A3Q8RZ66;A0A498KN88;A0A4Y5V0F0;A0A649Z7E4;A0A650B0E1;A0A650B0Q0;A0A650B0V8;A0A650B608;A0A6M5UAK1;A0A6M5UBV6;A0A6M8U2N3;A0A7D6BYB7;A0A7M1IAY7;A0A7M1IB56;A0A7U3K7W0	A0A1C8YB64_9ROSA;A0A1S6KLB5_MALBA;A0A1S6KLT8_9ROSA;A0A223A9U0_MALDO;A0A223FXI4_9ROSA;A0A223FXP9_9ROSA;A0A223FYF3_9ROSA;A0A2D3E2N3_MALMI;A0A346QE33_9ROSA;A0A3G5AW48_MALHU;A0A3Q8RZ66_9ROSA;A0A498KN88_MALDO;A0A4Y5V0F0_9ROSA;A0A649Z7E4_9ROSA;A0A650B0E1_9ROSA;A0A650B0Q0_9ROSA;A0A650B0V8_9ROSA;A0A650B608_9ROSA;A0A6M5UAK1_9ROSA;A0A6M5UBV6_9ROSA;A0A6M8U2N3_9ROSA;A0A7D6BYB7_9ROSA;A0A7M1IAY7_9ROSA;A0A7M1IB…	psaA;psaA;psaA;psaA;psaA;psaA;psaA;psaA;psaA;psaA;psaA;DVH24_034247;psaA;psaA;psaA;psaA;psaA;psaA;psaA;psaA;psaA;psaA;psaA;psaA;psaA	687.515	767.934	505.263	321.555	386.59	345.177	245.15	287.246	227.578	364.419	333.226	309.73	496.204	367.404	300.877	535.289	672.034	427.848	582.049	573.441	487.266	511.518
TNWGIGHGIK		2	0	TRUE	FALSE	0.808209	A0A1C8YB64;A0A1S6KLB5;A0A1S6KLT8;A0A223A9U0;A0A223FXI4;A0A223FXP9;A0A223FYF3;A0A2D3E2N3;A0A346QE33;A0A3G5AW48;A0A3Q8RZ66;A0A498KN88;A0A4Y5V0F0;A0A649Z7E4;A0A650B0E1;A0A650B0Q0;A0A650B0V8;A0A650B608;A0A6M5UAK1;A0A6M5UBV6;A0A6M8U2N3;A0A7D6BYB7;A0A7M1IAY7;A0A7M1IB56;A0A7U3K7W0	Photosystem I P700 chlorophyll a apoprotein A1;Photosystem I P700 chlorophyll a apoprotein A1;Photosystem I P700 chlorophyll a apoprotein A1;Photosystem I P700 chlorophyll a apoprotein A1;Photosystem I P700 chlorophyll a apoprotein A1;Photosystem I P700 chlorophyll a apoprotein A1;Photosystem I P700 chlorophyll a apoprotein A1;Photosystem I P700 chlorophyll a apoprotein A1;Photosystem I P700 chlo…	A0A1C8YB64;A0A1S6KLB5;A0A1S6KLT8;A0A223A9U0;A0A223FXI4;A0A223FXP9;A0A223FYF3;A0A2D3E2N3;A0A346QE33;A0A3G5AW48;A0A3Q8RZ66;A0A498KN88;A0A4Y5V0F0;A0A649Z7E4;A0A650B0E1;A0A650B0Q0;A0A650B0V8;A0A650B608;A0A6M5UAK1;A0A6M5UBV6;A0A6M8U2N3;A0A7D6BYB7;A0A7M1IAY7;A0A7M1IB56;A0A7U3K7W0	A0A1C8YB64_9ROSA;A0A1S6KLB5_MALBA;A0A1S6KLT8_9ROSA;A0A223A9U0_MALDO;A0A223FXI4_9ROSA;A0A223FXP9_9ROSA;A0A223FYF3_9ROSA;A0A2D3E2N3_MALMI;A0A346QE33_9ROSA;A0A3G5AW48_MALHU;A0A3Q8RZ66_9ROSA;A0A498KN88_MALDO;A0A4Y5V0F0_9ROSA;A0A649Z7E4_9ROSA;A0A650B0E1_9ROSA;A0A650B0Q0_9ROSA;A0A650B0V8_9ROSA;A0A650B608_9ROSA;A0A6M5UAK1_9ROSA;A0A6M5UBV6_9ROSA;A0A6M8U2N3_9ROSA;A0A7D6BYB7_9ROSA;A0A7M1IAY7_9ROSA;A0A7M1IB…	psaA;psaA;psaA;psaA;psaA;psaA;psaA;psaA;psaA;psaA;psaA;DVH24_034247;psaA;psaA;psaA;psaA;psaA;psaA;psaA;psaA;psaA;psaA;psaA;psaA;psaA	576.924		488.25		455.813		425.051	418.332	374.875	440.013	448.805	477.025	423.827	408.729	398.457	706.887	329.351		614.881	622.076	591.225	516.237
YNDLLDR		2	0	TRUE	FALSE	0.808209	A0A1C8YB64;A0A1S6KLB5;A0A1S6KLT8;A0A223A9U0;A0A223FXI4;A0A223FXP9;A0A223FYF3;A0A2D3E2N3;A0A346QE33;A0A3G5AW48;A0A3Q8RZ66;A0A498KN88;A0A4Y5V0F0;A0A649Z7E4;A0A650B0E1;A0A650B0Q0;A0A650B0V8;A0A650B608;A0A6M5UAK1;A0A6M5UBV6;A0A6M8U2N3;A0A7D6BYB7;A0A7M1IAY7;A0A7M1IB56;A0A7U3K7W0	Photosystem I P700 chlorophyll a apoprotein A1;Photosystem I P700 chlorophyll a apoprotein A1;Photosystem I P700 chlorophyll a apoprotein A1;Photosystem I P700 chlorophyll a apoprotein A1;Photosystem I P700 chlorophyll a apoprotein A1;Photosystem I P700 chlorophyll a apoprotein A1;Photosystem I P700 chlorophyll a apoprotein A1;Photosystem I P700 chlorophyll a apoprotein A1;Photosystem I P700 chlo…	A0A1C8YB64;A0A1S6KLB5;A0A1S6KLT8;A0A223A9U0;A0A223FXI4;A0A223FXP9;A0A223FYF3;A0A2D3E2N3;A0A346QE33;A0A3G5AW48;A0A3Q8RZ66;A0A498KN88;A0A4Y5V0F0;A0A649Z7E4;A0A650B0E1;A0A650B0Q0;A0A650B0V8;A0A650B608;A0A6M5UAK1;A0A6M5UBV6;A0A6M8U2N3;A0A7D6BYB7;A0A7M1IAY7;A0A7M1IB56;A0A7U3K7W0	A0A1C8YB64_9ROSA;A0A1S6KLB5_MALBA;A0A1S6KLT8_9ROSA;A0A223A9U0_MALDO;A0A223FXI4_9ROSA;A0A223FXP9_9ROSA;A0A223FYF3_9ROSA;A0A2D3E2N3_MALMI;A0A346QE33_9ROSA;A0A3G5AW48_MALHU;A0A3Q8RZ66_9ROSA;A0A498KN88_MALDO;A0A4Y5V0F0_9ROSA;A0A649Z7E4_9ROSA;A0A650B0E1_9ROSA;A0A650B0Q0_9ROSA;A0A650B0V8_9ROSA;A0A650B608_9ROSA;A0A6M5UAK1_9ROSA;A0A6M5UBV6_9ROSA;A0A6M8U2N3_9ROSA;A0A7D6BYB7_9ROSA;A0A7M1IAY7_9ROSA;A0A7M1IB…	psaA;psaA;psaA;psaA;psaA;psaA;psaA;psaA;psaA;psaA;psaA;DVH24_034247;psaA;psaA;psaA;psaA;psaA;psaA;psaA;psaA;psaA;psaA;psaA;psaA;psaA				464.463	435.011	349.308	356.712	217.966		458.771	394.71	241.499		196.553			251.671	547.251			218.073	214.759
NFISDDTFFVR		2	0	FALSE	FALSE	0.782588	A0A1C8YB65;A0A1S6KLE0;A0A223FY87;A0A2D3E2N5;A0A346QE04;A0A3G5AW61;A0A3S8RGJ0;A0A4Y5V082;A0A650B0M3;A0A650B0P7;A0A650B0Z4;A0A6M5U930;A0A6M5UAQ5;A0A6M8TY31;A0A7D5Y3P3;A0A7M1IB19;A0A7U3I0Q2;A0A7U3K6L1	"Acetyl-coenzyme A carboxylase carboxyl transferase subunit beta, chloroplastic;Acetyl-coenzyme A carboxylase carboxyl transferase subunit beta, chloroplastic;Acetyl-coenzyme A carboxylase carboxyl transferase subunit beta, chloroplastic;Acetyl-coenzyme A carboxylase carboxyl transferase subunit beta, chloroplastic;Acetyl-coenzyme A carboxylase carboxyl transferase subunit beta, chloroplastic;Ace…	A0A1C8YB65;A0A1S6KLE0;A0A223FY87;A0A2D3E2N5;A0A346QE04;A0A3G5AW61;A0A3S8RGJ0;A0A4Y5V082;A0A650B0M3;A0A650B0P7;A0A650B0Z4;A0A6M5U930;A0A6M5UAQ5;A0A6M8TY31;A0A7D5Y3P3;A0A7M1IB19;A0A7U3I0Q2;A0A7U3K6L1	A0A1C8YB65_9ROSA;A0A1S6KLE0_MALBA;A0A223FY87_9ROSA;A0A2D3E2N5_MALMI;A0A346QE04_9ROSA;A0A3G5AW61_MALHU;A0A3S8RGJ0_9ROSA;A0A4Y5V082_9ROSA;A0A650B0M3_9ROSA;A0A650B0P7_9ROSA;A0A650B0Z4_9ROSA;A0A6M5U930_9ROSA;A0A6M5UAQ5_9ROSA;A0A6M8TY31_9ROSA;A0A7D5Y3P3_9ROSA;A0A7M1IB19_9ROSA;A0A7U3I0Q2_9ROSA;A0A7U3K6L1_MALDO	accD	639.348		1016.83	774.475	832.643	765.089	804.181	955.719	837.883	911.846	1044.25	897.478	819.289	935.146	891.115		869.001	732.085	960.599	1153.65	965.272	766.939
LHAFFPLNEN		2	0	FALSE	FALSE	0.782588	A0A1C8YB65;A0A1S6KLE0;A0A223FY87;A0A2D3E2N5;A0A346QE04;A0A3G5AW61;A0A3S8RGJ0;A0A4Y5V082;A0A650B0M3;A0A650B0P7;A0A650B0Z4;A0A6M5U930;A0A6M5UAQ5;A0A6M8TY31;A0A7D5Y3P3;A0A7M1IB19;A0A7U3I0Q2;A0A7U3K6L1	"Acetyl-coenzyme A carboxylase carboxyl transferase subunit beta, chloroplastic;Acetyl-coenzyme A carboxylase carboxyl transferase subunit beta, chloroplastic;Acetyl-coenzyme A carboxylase carboxyl transferase subunit beta, chloroplastic;Acetyl-coenzyme A carboxylase carboxyl transferase subunit beta, chloroplastic;Acetyl-coenzyme A carboxylase carboxyl transferase subunit beta, chloroplastic;Ace…	A0A1C8YB65;A0A1S6KLE0;A0A223FY87;A0A2D3E2N5;A0A346QE04;A0A3G5AW61;A0A3S8RGJ0;A0A4Y5V082;A0A650B0M3;A0A650B0P7;A0A650B0Z4;A0A6M5U930;A0A6M5UAQ5;A0A6M8TY31;A0A7D5Y3P3;A0A7M1IB19;A0A7U3I0Q2;A0A7U3K6L1	A0A1C8YB65_9ROSA;A0A1S6KLE0_MALBA;A0A223FY87_9ROSA;A0A2D3E2N5_MALMI;A0A346QE04_9ROSA;A0A3G5AW61_MALHU;A0A3S8RGJ0_9ROSA;A0A4Y5V082_9ROSA;A0A650B0M3_9ROSA;A0A650B0P7_9ROSA;A0A650B0Z4_9ROSA;A0A6M5U930_9ROSA;A0A6M5UAQ5_9ROSA;A0A6M8TY31_9ROSA;A0A7D5Y3P3_9ROSA;A0A7M1IB19_9ROSA;A0A7U3I0Q2_9ROSA;A0A7U3K6L1_MALDO	accD	1201.28	1394.25	1479.43	1352.61	1447.57	1322.77			982.603	1737.98	1732.44	2150.83		1332.78	1197.91	1563.9	2067.52	1511.08	1066.94			1080.97
TVPEDSQVAEYLFHK		2	0	FALSE	FALSE	0.782588	A0A1C8YB65;A0A1S6KLE0;A0A223FY87;A0A2D3E2N5;A0A346QE04;A0A3G5AW61;A0A3S8RGJ0;A0A4Y5V082;A0A650B0M3;A0A650B0P7;A0A650B0Z4;A0A6M5U930;A0A6M5UAQ5;A0A6M8TY31;A0A7D5Y3P3;A0A7M1IB19;A0A7U3I0Q2;A0A7U3K6L1	"Acetyl-coenzyme A carboxylase carboxyl transferase subunit beta, chloroplastic;Acetyl-coenzyme A carboxylase carboxyl transferase subunit beta, chloroplastic;Acetyl-coenzyme A carboxylase carboxyl transferase subunit beta, chloroplastic;Acetyl-coenzyme A carboxylase carboxyl transferase subunit beta, chloroplastic;Acetyl-coenzyme A carboxylase carboxyl transferase subunit beta, chloroplastic;Ace…	A0A1C8YB65;A0A1S6KLE0;A0A223FY87;A0A2D3E2N5;A0A346QE04;A0A3G5AW61;A0A3S8RGJ0;A0A4Y5V082;A0A650B0M3;A0A650B0P7;A0A650B0Z4;A0A6M5U930;A0A6M5UAQ5;A0A6M8TY31;A0A7D5Y3P3;A0A7M1IB19;A0A7U3I0Q2;A0A7U3K6L1	A0A1C8YB65_9ROSA;A0A1S6KLE0_MALBA;A0A223FY87_9ROSA;A0A2D3E2N5_MALMI;A0A346QE04_9ROSA;A0A3G5AW61_MALHU;A0A3S8RGJ0_9ROSA;A0A4Y5V082_9ROSA;A0A650B0M3_9ROSA;A0A650B0P7_9ROSA;A0A650B0Z4_9ROSA;A0A6M5U930_9ROSA;A0A6M5UAQ5_9ROSA;A0A6M8TY31_9ROSA;A0A7D5Y3P3_9ROSA;A0A7M1IB19_9ROSA;A0A7U3I0Q2_9ROSA;A0A7U3K6L1_MALDO	accD	228.036	216.858	411.294	201.433	265.95	218.235	228.384	469.947	478.26	294.923	261.852	306.063	827.456	504.299	394.08				501.28	750.35	711.652	769.526
TVPEDSQVAEYLFHK		3	0	FALSE	FALSE	0.782588	A0A1C8YB65;A0A1S6KLE0;A0A223FY87;A0A2D3E2N5;A0A346QE04;A0A3G5AW61;A0A3S8RGJ0;A0A4Y5V082;A0A650B0M3;A0A650B0P7;A0A650B0Z4;A0A6M5U930;A0A6M5UAQ5;A0A6M8TY31;A0A7D5Y3P3;A0A7M1IB19;A0A7U3I0Q2;A0A7U3K6L1	"Acetyl-coenzyme A carboxylase carboxyl transferase subunit beta, chloroplastic;Acetyl-coenzyme A carboxylase carboxyl transferase subunit beta, chloroplastic;Acetyl-coenzyme A carboxylase carboxyl transferase subunit beta, chloroplastic;Acetyl-coenzyme A carboxylase carboxyl transferase subunit beta, chloroplastic;Acetyl-coenzyme A carboxylase carboxyl transferase subunit beta, chloroplastic;Ace…	A0A1C8YB65;A0A1S6KLE0;A0A223FY87;A0A2D3E2N5;A0A346QE04;A0A3G5AW61;A0A3S8RGJ0;A0A4Y5V082;A0A650B0M3;A0A650B0P7;A0A650B0Z4;A0A6M5U930;A0A6M5UAQ5;A0A6M8TY31;A0A7D5Y3P3;A0A7M1IB19;A0A7U3I0Q2;A0A7U3K6L1	A0A1C8YB65_9ROSA;A0A1S6KLE0_MALBA;A0A223FY87_9ROSA;A0A2D3E2N5_MALMI;A0A346QE04_9ROSA;A0A3G5AW61_MALHU;A0A3S8RGJ0_9ROSA;A0A4Y5V082_9ROSA;A0A650B0M3_9ROSA;A0A650B0P7_9ROSA;A0A650B0Z4_9ROSA;A0A6M5U930_9ROSA;A0A6M5UAQ5_9ROSA;A0A6M8TY31_9ROSA;A0A7D5Y3P3_9ROSA;A0A7M1IB19_9ROSA;A0A7U3I0Q2_9ROSA;A0A7U3K6L1_MALDO	accD	371.484	189.13		373.741	352.922	507.92	394.617			308.683	214.287	359.056			298.798		234.289
ISSALYDYQLNK		2	0	FALSE	FALSE	0.782588	A0A1C8YB65;A0A1S6KLE0;A0A223FY87;A0A2D3E2N5;A0A346QE04;A0A3G5AW61;A0A3S8RGJ0;A0A4Y5V082;A0A650B0M3;A0A650B0P7;A0A650B0Z4;A0A6M5U930;A0A6M5UAQ5;A0A6M8TY31;A0A7D5Y3P3;A0A7M1IB19;A0A7U3I0Q2;A0A7U3K6L1	"Acetyl-coenzyme A carboxylase carboxyl transferase subunit beta, chloroplastic;Acetyl-coenzyme A carboxylase carboxyl transferase subunit beta, chloroplastic;Acetyl-coenzyme A carboxylase carboxyl transferase subunit beta, chloroplastic;Acetyl-coenzyme A carboxylase carboxyl transferase subunit beta, chloroplastic;Acetyl-coenzyme A carboxylase carboxyl transferase subunit beta, chloroplastic;Ace…	A0A1C8YB65;A0A1S6KLE0;A0A223FY87;A0A2D3E2N5;A0A346QE04;A0A3G5AW61;A0A3S8RGJ0;A0A4Y5V082;A0A650B0M3;A0A650B0P7;A0A650B0Z4;A0A6M5U930;A0A6M5UAQ5;A0A6M8TY31;A0A7D5Y3P3;A0A7M1IB19;A0A7U3I0Q2;A0A7U3K6L1	A0A1C8YB65_9ROSA;A0A1S6KLE0_MALBA;A0A223FY87_9ROSA;A0A2D3E2N5_MALMI;A0A346QE04_9ROSA;A0A3G5AW61_MALHU;A0A3S8RGJ0_9ROSA;A0A4Y5V082_9ROSA;A0A650B0M3_9ROSA;A0A650B0P7_9ROSA;A0A650B0Z4_9ROSA;A0A6M5U930_9ROSA;A0A6M5UAQ5_9ROSA;A0A6M8TY31_9ROSA;A0A7D5Y3P3_9ROSA;A0A7M1IB19_9ROSA;A0A7U3I0Q2_9ROSA;A0A7U3K6L1_MALDO	accD						232.115	213.51	348.192	272.11	367.924	348.666	498.624	295.849	365.55	310.281		249.832			318.112	280.209	281.977
TSTDDSDFSISSNNLNVTQK		2	0	FALSE	FALSE	0.782588	A0A1C8YB65;A0A1S6KLE0;A0A223FY87;A0A2D3E2N5;A0A346QE04;A0A3G5AW61;A0A3S8RGJ0;A0A4Y5V082;A0A650B0M3;A0A650B0P7;A0A650B0Z4;A0A6M5U930;A0A6M5UAQ5;A0A6M8TY31;A0A7D5Y3P3;A0A7M1IB19;A0A7U3I0Q2;A0A7U3K6L1	"Acetyl-coenzyme A carboxylase carboxyl transferase subunit beta, chloroplastic;Acetyl-coenzyme A carboxylase carboxyl transferase subunit beta, chloroplastic;Acetyl-coenzyme A carboxylase carboxyl transferase subunit beta, chloroplastic;Acetyl-coenzyme A carboxylase carboxyl transferase subunit beta, chloroplastic;Acetyl-coenzyme A carboxylase carboxyl transferase subunit beta, chloroplastic;Ace…	A0A1C8YB65;A0A1S6KLE0;A0A223FY87;A0A2D3E2N5;A0A346QE04;A0A3G5AW61;A0A3S8RGJ0;A0A4Y5V082;A0A650B0M3;A0A650B0P7;A0A650B0Z4;A0A6M5U930;A0A6M5UAQ5;A0A6M8TY31;A0A7D5Y3P3;A0A7M1IB19;A0A7U3I0Q2;A0A7U3K6L1	A0A1C8YB65_9ROSA;A0A1S6KLE0_MALBA;A0A223FY87_9ROSA;A0A2D3E2N5_MALMI;A0A346QE04_9ROSA;A0A3G5AW61_MALHU;A0A3S8RGJ0_9ROSA;A0A4Y5V082_9ROSA;A0A650B0M3_9ROSA;A0A650B0P7_9ROSA;A0A650B0Z4_9ROSA;A0A6M5U930_9ROSA;A0A6M5UAQ5_9ROSA;A0A6M8TY31_9ROSA;A0A7D5Y3P3_9ROSA;A0A7M1IB19_9ROSA;A0A7U3I0Q2_9ROSA;A0A7U3K6L1_MALDO	accD						10.0737		45.3743	43.201				103.772		54.4283						78.1781	77.2694
GVLSELFR		2	0	FALSE	FALSE	0.782588	A0A1C8YB65;A0A1S6KLE0;A0A223FY87;A0A2D3E2N5;A0A346QE04;A0A3G5AW61;A0A3S8RGJ0;A0A4Y5V082;A0A650B0M3;A0A650B0P7;A0A650B0Z4;A0A6M5U930;A0A6M5UAQ5;A0A6M8TY31;A0A7D5Y3P3;A0A7M1IB19;A0A7U3I0Q2;A0A7U3K6L1	"Acetyl-coenzyme A carboxylase carboxyl transferase subunit beta, chloroplastic;Acetyl-coenzyme A carboxylase carboxyl transferase subunit beta, chloroplastic;Acetyl-coenzyme A carboxylase carboxyl transferase subunit beta, chloroplastic;Acetyl-coenzyme A carboxylase carboxyl transferase subunit beta, chloroplastic;Acetyl-coenzyme A carboxylase carboxyl transferase subunit beta, chloroplastic;Ace…	A0A1C8YB65;A0A1S6KLE0;A0A223FY87;A0A2D3E2N5;A0A346QE04;A0A3G5AW61;A0A3S8RGJ0;A0A4Y5V082;A0A650B0M3;A0A650B0P7;A0A650B0Z4;A0A6M5U930;A0A6M5UAQ5;A0A6M8TY31;A0A7D5Y3P3;A0A7M1IB19;A0A7U3I0Q2;A0A7U3K6L1	A0A1C8YB65_9ROSA;A0A1S6KLE0_MALBA;A0A223FY87_9ROSA;A0A2D3E2N5_MALMI;A0A346QE04_9ROSA;A0A3G5AW61_MALHU;A0A3S8RGJ0_9ROSA;A0A4Y5V082_9ROSA;A0A650B0M3_9ROSA;A0A650B0P7_9ROSA;A0A650B0Z4_9ROSA;A0A6M5U930_9ROSA;A0A6M5UAQ5_9ROSA;A0A6M8TY31_9ROSA;A0A7D5Y3P3_9ROSA;A0A7M1IB19_9ROSA;A0A7U3I0Q2_9ROSA;A0A7U3K6L1_MALDO	accD										179.131	107.755			119.79						394.803
DIFNFSDK		2	0	FALSE	FALSE	0.782588	A0A1C8YB65;A0A1S6KLE0;A0A223FY87;A0A2D3E2N5;A0A346QE04;A0A3G5AW61;A0A3S8RGJ0;A0A4Y5V082;A0A650B0M3;A0A650B0P7;A0A650B0Z4;A0A6M5U930;A0A6M5UAQ5;A0A6M8TY31;A0A7D5Y3P3;A0A7M1IB19;A0A7U3I0Q2;A0A7U3K6L1	"Acetyl-coenzyme A carboxylase carboxyl transferase subunit beta, chloroplastic;Acetyl-coenzyme A carboxylase carboxyl transferase subunit beta, chloroplastic;Acetyl-coenzyme A carboxylase carboxyl transferase subunit beta, chloroplastic;Acetyl-coenzyme A carboxylase carboxyl transferase subunit beta, chloroplastic;Acetyl-coenzyme A carboxylase carboxyl transferase subunit beta, chloroplastic;Ace…	A0A1C8YB65;A0A1S6KLE0;A0A223FY87;A0A2D3E2N5;A0A346QE04;A0A3G5AW61;A0A3S8RGJ0;A0A4Y5V082;A0A650B0M3;A0A650B0P7;A0A650B0Z4;A0A6M5U930;A0A6M5UAQ5;A0A6M8TY31;A0A7D5Y3P3;A0A7M1IB19;A0A7U3I0Q2;A0A7U3K6L1	A0A1C8YB65_9ROSA;A0A1S6KLE0_MALBA;A0A223FY87_9ROSA;A0A2D3E2N5_MALMI;A0A346QE04_9ROSA;A0A3G5AW61_MALHU;A0A3S8RGJ0_9ROSA;A0A4Y5V082_9ROSA;A0A650B0M3_9ROSA;A0A650B0P7_9ROSA;A0A650B0Z4_9ROSA;A0A6M5U930_9ROSA;A0A6M5UAQ5_9ROSA;A0A6M8TY31_9ROSA;A0A7D5Y3P3_9ROSA;A0A7M1IB19_9ROSA;A0A7U3I0Q2_9ROSA;A0A7U3K6L1_MALDO	accD												174.195		99.8221			118.619					75.2581
SNYSNVDHLVGDR		2	0	FALSE	FALSE	0.782588	A0A1C8YB65;A0A1S6KLE0;A0A223FY87;A0A2D3E2N5;A0A346QE04;A0A3G5AW61;A0A3S8RGJ0;A0A4Y5V082;A0A650B0M3;A0A650B0P7;A0A650B0Z4;A0A6M5U930;A0A6M5UAQ5;A0A6M8TY31;A0A7D5Y3P3;A0A7M1IB19;A0A7U3I0Q2;A0A7U3K6L1	"Acetyl-coenzyme A carboxylase carboxyl transferase subunit beta, chloroplastic;Acetyl-coenzyme A carboxylase carboxyl transferase subunit beta, chloroplastic;Acetyl-coenzyme A carboxylase carboxyl transferase subunit beta, chloroplastic;Acetyl-coenzyme A carboxylase carboxyl transferase subunit beta, chloroplastic;Acetyl-coenzyme A carboxylase carboxyl transferase subunit beta, chloroplastic;Ace…	A0A1C8YB65;A0A1S6KLE0;A0A223FY87;A0A2D3E2N5;A0A346QE04;A0A3G5AW61;A0A3S8RGJ0;A0A4Y5V082;A0A650B0M3;A0A650B0P7;A0A650B0Z4;A0A6M5U930;A0A6M5UAQ5;A0A6M8TY31;A0A7D5Y3P3;A0A7M1IB19;A0A7U3I0Q2;A0A7U3K6L1	A0A1C8YB65_9ROSA;A0A1S6KLE0_MALBA;A0A223FY87_9ROSA;A0A2D3E2N5_MALMI;A0A346QE04_9ROSA;A0A3G5AW61_MALHU;A0A3S8RGJ0_9ROSA;A0A4Y5V082_9ROSA;A0A650B0M3_9ROSA;A0A650B0P7_9ROSA;A0A650B0Z4_9ROSA;A0A6M5U930_9ROSA;A0A6M5UAQ5_9ROSA;A0A6M8TY31_9ROSA;A0A7D5Y3P3_9ROSA;A0A7M1IB19_9ROSA;A0A7U3I0Q2_9ROSA;A0A7U3K6L1_MALDO	accD								91.114				62.858			88.1121
VIEQTLNK		2	0	FALSE	FALSE	0.782588	A0A1C8YB65;A0A1S6KLE0;A0A223FY87;A0A2D3E2N5;A0A346QE04;A0A3G5AW61;A0A3S8RGJ0;A0A4Y5V082;A0A650B0M3;A0A650B0P7;A0A650B0Z4;A0A6M5U930;A0A6M5UAQ5;A0A6M8TY31;A0A7D5Y3P3;A0A7M1IB19;A0A7U3I0Q2;A0A7U3K6L1	"Acetyl-coenzyme A carboxylase carboxyl transferase subunit beta, chloroplastic;Acetyl-coenzyme A carboxylase carboxyl transferase subunit beta, chloroplastic;Acetyl-coenzyme A carboxylase carboxyl transferase subunit beta, chloroplastic;Acetyl-coenzyme A carboxylase carboxyl transferase subunit beta, chloroplastic;Acetyl-coenzyme A carboxylase carboxyl transferase subunit beta, chloroplastic;Ace…	A0A1C8YB65;A0A1S6KLE0;A0A223FY87;A0A2D3E2N5;A0A346QE04;A0A3G5AW61;A0A3S8RGJ0;A0A4Y5V082;A0A650B0M3;A0A650B0P7;A0A650B0Z4;A0A6M5U930;A0A6M5UAQ5;A0A6M8TY31;A0A7D5Y3P3;A0A7M1IB19;A0A7U3I0Q2;A0A7U3K6L1	A0A1C8YB65_9ROSA;A0A1S6KLE0_MALBA;A0A223FY87_9ROSA;A0A2D3E2N5_MALMI;A0A346QE04_9ROSA;A0A3G5AW61_MALHU;A0A3S8RGJ0_9ROSA;A0A4Y5V082_9ROSA;A0A650B0M3_9ROSA;A0A650B0P7_9ROSA;A0A650B0Z4_9ROSA;A0A6M5U930_9ROSA;A0A6M5UAQ5_9ROSA;A0A6M8TY31_9ROSA;A0A7D5Y3P3_9ROSA;A0A7M1IB19_9ROSA;A0A7U3I0Q2_9ROSA;A0A7U3K6L1_MALDO	accD											77.2257
MQEGSLSLMQMAK	M1(Oxidation);M9(Oxidation);M11(Oxidation)	2	0	FALSE	FALSE	0.782588	A0A1C8YB65;A0A1S6KLE0;A0A223FY87;A0A2D3E2N5;A0A346QE04;A0A3G5AW61;A0A3S8RGJ0;A0A4Y5V082;A0A650B0M3;A0A650B0P7;A0A650B0Z4;A0A6M5U930;A0A6M5UAQ5;A0A6M8TY31;A0A7D5Y3P3;A0A7M1IB19;A0A7U3I0Q2;A0A7U3K6L1	"Acetyl-coenzyme A carboxylase carboxyl transferase subunit beta, chloroplastic;Acetyl-coenzyme A carboxylase carboxyl transferase subunit beta, chloroplastic;Acetyl-coenzyme A carboxylase carboxyl transferase subunit beta, chloroplastic;Acetyl-coenzyme A carboxylase carboxyl transferase subunit beta, chloroplastic;Acetyl-coenzyme A carboxylase carboxyl transferase subunit beta, chloroplastic;Ace…	A0A1C8YB65;A0A1S6KLE0;A0A223FY87;A0A2D3E2N5;A0A346QE04;A0A3G5AW61;A0A3S8RGJ0;A0A4Y5V082;A0A650B0M3;A0A650B0P7;A0A650B0Z4;A0A6M5U930;A0A6M5UAQ5;A0A6M8TY31;A0A7D5Y3P3;A0A7M1IB19;A0A7U3I0Q2;A0A7U3K6L1	A0A1C8YB65_9ROSA;A0A1S6KLE0_MALBA;A0A223FY87_9ROSA;A0A2D3E2N5_MALMI;A0A346QE04_9ROSA;A0A3G5AW61_MALHU;A0A3S8RGJ0_9ROSA;A0A4Y5V082_9ROSA;A0A650B0M3_9ROSA;A0A650B0P7_9ROSA;A0A650B0Z4_9ROSA;A0A6M5U930_9ROSA;A0A6M5UAQ5_9ROSA;A0A6M8TY31_9ROSA;A0A7D5Y3P3_9ROSA;A0A7M1IB19_9ROSA;A0A7U3I0Q2_9ROSA;A0A7U3K6L1_MALDO	accD												156.22
PLWVVSEDMER	M9(Oxidation)	2	0	FALSE	FALSE	0.748545	A0A1C8YB66;A0A2D3E2N4;A0A346QDS9;A0A3G5AW52;A0A3S8RGI3;A0A4Y5V0I2;A0A7M1IAU4;A0A7M1IB07	ATP-dependent Clp protease proteolytic subunit	A0A1C8YB66;A0A2D3E2N4;A0A346QDS9;A0A3G5AW52;A0A3S8RGI3;A0A4Y5V0I2;A0A7M1IAU4;A0A7M1IB07	A0A1C8YB66_9ROSA;A0A2D3E2N4_MALMI;A0A346QDS9_9ROSA;A0A3G5AW52_MALHU;A0A3S8RGI3_9ROSA;A0A4Y5V0I2_9ROSA;A0A7M1IAU4_9ROSA;A0A7M1IB07_9ROSA	clpP			189.352			173.504	243.812	266.177	424.956	165.094	238.359	466.429		217.817	131.134	243.864	214.35	320.746	112.207			125.021
PLWVVSEDMER		2	0	FALSE	FALSE	0.748545	A0A1C8YB66;A0A2D3E2N4;A0A346QDS9;A0A3G5AW52;A0A3S8RGI3;A0A4Y5V0I2;A0A7M1IAU4;A0A7M1IB07	ATP-dependent Clp protease proteolytic subunit	A0A1C8YB66;A0A2D3E2N4;A0A346QDS9;A0A3G5AW52;A0A3S8RGI3;A0A4Y5V0I2;A0A7M1IAU4;A0A7M1IB07	A0A1C8YB66_9ROSA;A0A2D3E2N4_MALMI;A0A346QDS9_9ROSA;A0A3G5AW52_MALHU;A0A3S8RGI3_9ROSA;A0A4Y5V0I2_9ROSA;A0A7M1IAU4_9ROSA;A0A7M1IB07_9ROSA	clpP																			79.4797	130.943	77.538
SPGEEDALWIDIYNR		2	0	TRUE	FALSE	0.748545	A0A1C8YB66;A0A2D3E2N4;A0A346QDS9;A0A3G5AW52;A0A3S8RGI3;A0A4Y5V0I2;A0A7M1IAU4;A0A7M1IB07	ATP-dependent Clp protease proteolytic subunit	A0A1C8YB66;A0A2D3E2N4;A0A346QDS9;A0A3G5AW52;A0A3S8RGI3;A0A4Y5V0I2;A0A7M1IAU4;A0A7M1IB07	A0A1C8YB66_9ROSA;A0A2D3E2N4_MALMI;A0A346QDS9_9ROSA;A0A3G5AW52_MALHU;A0A3S8RGI3_9ROSA;A0A4Y5V0I2_9ROSA;A0A7M1IAU4_9ROSA;A0A7M1IB07_9ROSA	clpP								172.115	156.123				194.982		190.622					181.392
TGKPLWVVSEDMER	M12(Oxidation)	2	0	FALSE	FALSE	0.748545	A0A1C8YB66;A0A2D3E2N4;A0A346QDS9;A0A3G5AW52;A0A3S8RGI3;A0A4Y5V0I2;A0A7M1IAU4;A0A7M1IB07	ATP-dependent Clp protease proteolytic subunit	A0A1C8YB66;A0A2D3E2N4;A0A346QDS9;A0A3G5AW52;A0A3S8RGI3;A0A4Y5V0I2;A0A7M1IAU4;A0A7M1IB07	A0A1C8YB66_9ROSA;A0A2D3E2N4_MALMI;A0A346QDS9_9ROSA;A0A3G5AW52_MALHU;A0A3S8RGI3_9ROSA;A0A4Y5V0I2_9ROSA;A0A7M1IAU4_9ROSA;A0A7M1IB07_9ROSA	clpP			72.545	39.6468				98.616	170.595		43.8052	29.4223	103.241		65.9138	118.777					70.4211	57.1372
NNTLIDLLTTSR		2	0	TRUE	FALSE	0.737953	A0A1C8YB67;A0A1S6KLA8;A0A1S6KLS7;A0A223FXG7;A0A223FXP0;A0A223FY49;A0A2D3E2N2;A0A346QDY3;A0A3G5AW47;A0A3S8RG99;A0A4Y5V0R1;A0A649Z729;A0A650B0I0;A0A650B0L1;A0A650B0Y8;A0A650B5S8;A0A6M5U7U1;A0A6M5UBJ4;A0A6M8TZC0;A0A7M1IB66;A0A7M1IBC1;A0A7U3HYE9;A0A7U3I0K5	DNA-directed RNA polymerase subunit beta';DNA-directed RNA polymerase subunit beta';DNA-directed RNA polymerase subunit beta';DNA-directed RNA polymerase subunit beta';DNA-directed RNA polymerase subunit beta';DNA-directed RNA polymerase subunit beta';DNA-directed RNA polymerase subunit beta';DNA-directed RNA polymerase subunit beta';DNA-directed RNA polymerase subunit beta';DNA-directed RNA poly…	A0A1C8YB67;A0A1S6KLA8;A0A1S6KLS7;A0A223FXG7;A0A223FXP0;A0A223FY49;A0A2D3E2N2;A0A346QDY3;A0A3G5AW47;A0A3S8RG99;A0A4Y5V0R1;A0A649Z729;A0A650B0I0;A0A650B0L1;A0A650B0Y8;A0A650B5S8;A0A6M5U7U1;A0A6M5UBJ4;A0A6M8TZC0;A0A7M1IB66;A0A7M1IBC1;A0A7U3HYE9;A0A7U3I0K5	A0A1C8YB67_9ROSA;A0A1S6KLA8_MALBA;A0A1S6KLS7_9ROSA;A0A223FXG7_9ROSA;A0A223FXP0_9ROSA;A0A223FY49_9ROSA;A0A2D3E2N2_MALMI;A0A346QDY3_9ROSA;A0A3G5AW47_MALHU;A0A3S8RG99_9ROSA;A0A4Y5V0R1_9ROSA;A0A649Z729_9ROSA;A0A650B0I0_9ROSA;A0A650B0L1_9ROSA;A0A650B0Y8_9ROSA;A0A650B5S8_9ROSA;A0A6M5U7U1_9ROSA;A0A6M5UBJ4_9ROSA;A0A6M8TZC0_9ROSA;A0A7M1IB66_9ROSA;A0A7M1IBC1_9ROSA;A0A7U3HYE9_MALDO;A0A7U3I0K5_9ROSA	rpoC1						181.227	232.933	298.18	215.886	165.172	172.255	204.017	424.638	305.718	284.782				340.82	442.776	335.127	240.069
IAQIPVSEAFLGR		2	0	FALSE	FALSE	0.814406	A0A1C8YB68;A0A1S6KLA4;A0A1S6KLR5;A0A223A9R9;A0A223FXF4;A0A223FXP5;A0A223FYG6;A0A2D3E2P1;A0A346QE05;A0A3G5AW56;A0A3Q8RZB7;A0A4Y5V0S0;A0A649Z6W0;A0A650B0E8;A0A650B0S7;A0A650B0Y4;A0A650B580;A0A6M5U7J5;A0A6M5U8Q1;A0A6M8TUH7;A0A7M1IAZ8;A0A7M1IB43;A0A7U3K7V4	"ATP synthase subunit alpha, chloroplastic;ATP synthase subunit alpha, chloroplastic;ATP synthase subunit alpha, chloroplastic;ATP synthase subunit alpha, chloroplastic;ATP synthase subunit alpha, chloroplastic;ATP synthase subunit alpha, chloroplastic;ATP synthase subunit alpha, chloroplastic;ATP synthase subunit alpha, chloroplastic;ATP synthase subunit alpha, chloroplastic;ATP synthase subunit…	A0A1C8YB68;A0A1S6KLA4;A0A1S6KLR5;A0A223A9R9;A0A223FXF4;A0A223FXP5;A0A223FYG6;A0A2D3E2P1;A0A346QE05;A0A3G5AW56;A0A3Q8RZB7;A0A4Y5V0S0;A0A649Z6W0;A0A650B0E8;A0A650B0S7;A0A650B0Y4;A0A650B580;A0A6M5U7J5;A0A6M5U8Q1;A0A6M8TUH7;A0A7M1IAZ8;A0A7M1IB43;A0A7U3K7V4	A0A1C8YB68_9ROSA;A0A1S6KLA4_MALBA;A0A1S6KLR5_9ROSA;A0A223A9R9_MALDO;A0A223FXF4_9ROSA;A0A223FXP5_9ROSA;A0A223FYG6_9ROSA;A0A2D3E2P1_MALMI;A0A346QE05_9ROSA;A0A3G5AW56_MALHU;A0A3Q8RZB7_9ROSA;A0A4Y5V0S0_9ROSA;A0A649Z6W0_9ROSA;A0A650B0E8_9ROSA;A0A650B0S7_9ROSA;A0A650B0Y4_9ROSA;A0A650B580_9ROSA;A0A6M5U7J5_9ROSA;A0A6M5U8Q1_9ROSA;A0A6M8TUH7_9ROSA;A0A7M1IAZ8_9ROSA;A0A7M1IB43_9ROSA;A0A7U3K7V4_9ROSA	atpA	24328.6	33671.2	32440	20140.3	21070	21201.2	17991.6	23508	21846.5	21746.9	24087.7	22832.6	15789.4	17594.6	16633.4	23352.4	29479.1	18693.9	29659.8	32723.2	30257.4	25918.2
LIESPAPGIISR		2	0	FALSE	FALSE	0.814406	A0A1C8YB68;A0A1S6KLA4;A0A1S6KLR5;A0A223A9R9;A0A223FXF4;A0A223FXP5;A0A223FYG6;A0A2D3E2P1;A0A346QE05;A0A3G5AW56;A0A3Q8RZB7;A0A4Y5V0S0;A0A649Z6W0;A0A650B0E8;A0A650B0S7;A0A650B0Y4;A0A650B580;A0A6M5U7J5;A0A6M5U8Q1;A0A6M8TUH7;A0A7M1IAZ8;A0A7M1IB43;A0A7U3K7V4	"ATP synthase subunit alpha, chloroplastic;ATP synthase subunit alpha, chloroplastic;ATP synthase subunit alpha, chloroplastic;ATP synthase subunit alpha, chloroplastic;ATP synthase subunit alpha, chloroplastic;ATP synthase subunit alpha, chloroplastic;ATP synthase subunit alpha, chloroplastic;ATP synthase subunit alpha, chloroplastic;ATP synthase subunit alpha, chloroplastic;ATP synthase subunit…	A0A1C8YB68;A0A1S6KLA4;A0A1S6KLR5;A0A223A9R9;A0A223FXF4;A0A223FXP5;A0A223FYG6;A0A2D3E2P1;A0A346QE05;A0A3G5AW56;A0A3Q8RZB7;A0A4Y5V0S0;A0A649Z6W0;A0A650B0E8;A0A650B0S7;A0A650B0Y4;A0A650B580;A0A6M5U7J5;A0A6M5U8Q1;A0A6M8TUH7;A0A7M1IAZ8;A0A7M1IB43;A0A7U3K7V4	A0A1C8YB68_9ROSA;A0A1S6KLA4_MALBA;A0A1S6KLR5_9ROSA;A0A223A9R9_MALDO;A0A223FXF4_9ROSA;A0A223FXP5_9ROSA;A0A223FYG6_9ROSA;A0A2D3E2P1_MALMI;A0A346QE05_9ROSA;A0A3G5AW56_MALHU;A0A3Q8RZB7_9ROSA;A0A4Y5V0S0_9ROSA;A0A649Z6W0_9ROSA;A0A650B0E8_9ROSA;A0A650B0S7_9ROSA;A0A650B0Y4_9ROSA;A0A650B580_9ROSA;A0A6M5U7J5_9ROSA;A0A6M5U8Q1_9ROSA;A0A6M8TUH7_9ROSA;A0A7M1IAZ8_9ROSA;A0A7M1IB43_9ROSA;A0A7U3K7V4_9ROSA	atpA	23537.7	24859.5	12998.6	21710.9	17880.5	18876.2	11756.4	5284.16	4877.45	13797.1	14565.3	18420.6	2373.83	5084.6	5319.23	12764.3	20375.3	14229.5	9943.27	3595.66	3553.94	3610.03
ILNTGTVLQVGDGIAR		2	0	TRUE	FALSE	0.814406	A0A1C8YB68;A0A1S6KLA4;A0A1S6KLR5;A0A223A9R9;A0A223FXF4;A0A223FXP5;A0A223FYG6;A0A2D3E2P1;A0A346QE05;A0A3G5AW56;A0A3Q8RZB7;A0A4Y5V0S0;A0A649Z6W0;A0A650B0E8;A0A650B0S7;A0A650B0Y4;A0A650B580;A0A6M5U7J5;A0A6M5U8Q1;A0A6M8TUH7;A0A7M1IAZ8;A0A7M1IB43;A0A7U3K7V4	"ATP synthase subunit alpha, chloroplastic;ATP synthase subunit alpha, chloroplastic;ATP synthase subunit alpha, chloroplastic;ATP synthase subunit alpha, chloroplastic;ATP synthase subunit alpha, chloroplastic;ATP synthase subunit alpha, chloroplastic;ATP synthase subunit alpha, chloroplastic;ATP synthase subunit alpha, chloroplastic;ATP synthase subunit alpha, chloroplastic;ATP synthase subunit…	A0A1C8YB68;A0A1S6KLA4;A0A1S6KLR5;A0A223A9R9;A0A223FXF4;A0A223FXP5;A0A223FYG6;A0A2D3E2P1;A0A346QE05;A0A3G5AW56;A0A3Q8RZB7;A0A4Y5V0S0;A0A649Z6W0;A0A650B0E8;A0A650B0S7;A0A650B0Y4;A0A650B580;A0A6M5U7J5;A0A6M5U8Q1;A0A6M8TUH7;A0A7M1IAZ8;A0A7M1IB43;A0A7U3K7V4	A0A1C8YB68_9ROSA;A0A1S6KLA4_MALBA;A0A1S6KLR5_9ROSA;A0A223A9R9_MALDO;A0A223FXF4_9ROSA;A0A223FXP5_9ROSA;A0A223FYG6_9ROSA;A0A2D3E2P1_MALMI;A0A346QE05_9ROSA;A0A3G5AW56_MALHU;A0A3Q8RZB7_9ROSA;A0A4Y5V0S0_9ROSA;A0A649Z6W0_9ROSA;A0A650B0E8_9ROSA;A0A650B0S7_9ROSA;A0A650B0Y4_9ROSA;A0A650B580_9ROSA;A0A6M5U7J5_9ROSA;A0A6M5U8Q1_9ROSA;A0A6M8TUH7_9ROSA;A0A7M1IAZ8_9ROSA;A0A7M1IB43_9ROSA;A0A7U3K7V4_9ROSA	atpA	4956.33	6359.38	6879.82	5267.38	4724.76	4348.58	4430.51	7443.34	6500.73	4403.56	4574.34	4119.32	6293.96	5013.72	4696.69	5622.31	5133.77	4654.12	6647.09	8967.69	8079.53	7352.22
EAYPGDVFYLHSR		2	0	FALSE	FALSE	0.814406	A0A1C8YB68;A0A1S6KLA4;A0A1S6KLR5;A0A223A9R9;A0A223FXF4;A0A223FXP5;A0A223FYG6;A0A2D3E2P1;A0A346QE05;A0A3G5AW56;A0A3Q8RZB7;A0A4Y5V0S0;A0A649Z6W0;A0A650B0E8;A0A650B0S7;A0A650B0Y4;A0A650B580;A0A6M5U7J5;A0A6M5U8Q1;A0A6M8TUH7;A0A7M1IAZ8;A0A7M1IB43;A0A7U3K7V4	"ATP synthase subunit alpha, chloroplastic;ATP synthase subunit alpha, chloroplastic;ATP synthase subunit alpha, chloroplastic;ATP synthase subunit alpha, chloroplastic;ATP synthase subunit alpha, chloroplastic;ATP synthase subunit alpha, chloroplastic;ATP synthase subunit alpha, chloroplastic;ATP synthase subunit alpha, chloroplastic;ATP synthase subunit alpha, chloroplastic;ATP synthase subunit…	A0A1C8YB68;A0A1S6KLA4;A0A1S6KLR5;A0A223A9R9;A0A223FXF4;A0A223FXP5;A0A223FYG6;A0A2D3E2P1;A0A346QE05;A0A3G5AW56;A0A3Q8RZB7;A0A4Y5V0S0;A0A649Z6W0;A0A650B0E8;A0A650B0S7;A0A650B0Y4;A0A650B580;A0A6M5U7J5;A0A6M5U8Q1;A0A6M8TUH7;A0A7M1IAZ8;A0A7M1IB43;A0A7U3K7V4	A0A1C8YB68_9ROSA;A0A1S6KLA4_MALBA;A0A1S6KLR5_9ROSA;A0A223A9R9_MALDO;A0A223FXF4_9ROSA;A0A223FXP5_9ROSA;A0A223FYG6_9ROSA;A0A2D3E2P1_MALMI;A0A346QE05_9ROSA;A0A3G5AW56_MALHU;A0A3Q8RZB7_9ROSA;A0A4Y5V0S0_9ROSA;A0A649Z6W0_9ROSA;A0A650B0E8_9ROSA;A0A650B0S7_9ROSA;A0A650B0Y4_9ROSA;A0A650B580_9ROSA;A0A6M5U7J5_9ROSA;A0A6M5U8Q1_9ROSA;A0A6M8TUH7_9ROSA;A0A7M1IAZ8_9ROSA;A0A7M1IB43_9ROSA;A0A7U3K7V4_9ROSA	atpA	3294.05	4015.56	4687.64	2382.97	2397.67	2143.18	1578.22	3381.53	3100.27	3250.3	3383.76	3557.73	4333.64	3319.12	2625.21	5610.68	3033.62	3498.92	3874.52	5510.88	5275.51	4765.22
EAYPGDVFYLHSR		3	0	FALSE	FALSE	0.814406	A0A1C8YB68;A0A1S6KLA4;A0A1S6KLR5;A0A223A9R9;A0A223FXF4;A0A223FXP5;A0A223FYG6;A0A2D3E2P1;A0A346QE05;A0A3G5AW56;A0A3Q8RZB7;A0A4Y5V0S0;A0A649Z6W0;A0A650B0E8;A0A650B0S7;A0A650B0Y4;A0A650B580;A0A6M5U7J5;A0A6M5U8Q1;A0A6M8TUH7;A0A7M1IAZ8;A0A7M1IB43;A0A7U3K7V4	"ATP synthase subunit alpha, chloroplastic;ATP synthase subunit alpha, chloroplastic;ATP synthase subunit alpha, chloroplastic;ATP synthase subunit alpha, chloroplastic;ATP synthase subunit alpha, chloroplastic;ATP synthase subunit alpha, chloroplastic;ATP synthase subunit alpha, chloroplastic;ATP synthase subunit alpha, chloroplastic;ATP synthase subunit alpha, chloroplastic;ATP synthase subunit…	A0A1C8YB68;A0A1S6KLA4;A0A1S6KLR5;A0A223A9R9;A0A223FXF4;A0A223FXP5;A0A223FYG6;A0A2D3E2P1;A0A346QE05;A0A3G5AW56;A0A3Q8RZB7;A0A4Y5V0S0;A0A649Z6W0;A0A650B0E8;A0A650B0S7;A0A650B0Y4;A0A650B580;A0A6M5U7J5;A0A6M5U8Q1;A0A6M8TUH7;A0A7M1IAZ8;A0A7M1IB43;A0A7U3K7V4	A0A1C8YB68_9ROSA;A0A1S6KLA4_MALBA;A0A1S6KLR5_9ROSA;A0A223A9R9_MALDO;A0A223FXF4_9ROSA;A0A223FXP5_9ROSA;A0A223FYG6_9ROSA;A0A2D3E2P1_MALMI;A0A346QE05_9ROSA;A0A3G5AW56_MALHU;A0A3Q8RZB7_9ROSA;A0A4Y5V0S0_9ROSA;A0A649Z6W0_9ROSA;A0A650B0E8_9ROSA;A0A650B0S7_9ROSA;A0A650B0Y4_9ROSA;A0A650B580_9ROSA;A0A6M5U7J5_9ROSA;A0A6M5U8Q1_9ROSA;A0A6M8TUH7_9ROSA;A0A7M1IAZ8_9ROSA;A0A7M1IB43_9ROSA;A0A7U3K7V4_9ROSA	atpA	1988.78	1418.27	460.345	1877.64	1446.72	2870.52	1747.2	497.623	421.041	1334.89	1218.8	2265.57	394.854	595.496	1420.25	803.625	1414.13	1422.77	304.794		304.141	562.816
TFTDEAEALLK		2	0	FALSE	FALSE	0.814406	A0A1C8YB68;A0A1S6KLA4;A0A1S6KLR5;A0A223A9R9;A0A223FXF4;A0A223FXP5;A0A223FYG6;A0A2D3E2P1;A0A346QE05;A0A3G5AW56;A0A3Q8RZB7;A0A4Y5V0S0;A0A649Z6W0;A0A650B0E8;A0A650B0S7;A0A650B0Y4;A0A650B580;A0A6M5U7J5;A0A6M5U8Q1;A0A6M8TUH7;A0A7M1IAZ8;A0A7M1IB43;A0A7U3K7V4	"ATP synthase subunit alpha, chloroplastic;ATP synthase subunit alpha, chloroplastic;ATP synthase subunit alpha, chloroplastic;ATP synthase subunit alpha, chloroplastic;ATP synthase subunit alpha, chloroplastic;ATP synthase subunit alpha, chloroplastic;ATP synthase subunit alpha, chloroplastic;ATP synthase subunit alpha, chloroplastic;ATP synthase subunit alpha, chloroplastic;ATP synthase subunit…	A0A1C8YB68;A0A1S6KLA4;A0A1S6KLR5;A0A223A9R9;A0A223FXF4;A0A223FXP5;A0A223FYG6;A0A2D3E2P1;A0A346QE05;A0A3G5AW56;A0A3Q8RZB7;A0A4Y5V0S0;A0A649Z6W0;A0A650B0E8;A0A650B0S7;A0A650B0Y4;A0A650B580;A0A6M5U7J5;A0A6M5U8Q1;A0A6M8TUH7;A0A7M1IAZ8;A0A7M1IB43;A0A7U3K7V4	A0A1C8YB68_9ROSA;A0A1S6KLA4_MALBA;A0A1S6KLR5_9ROSA;A0A223A9R9_MALDO;A0A223FXF4_9ROSA;A0A223FXP5_9ROSA;A0A223FYG6_9ROSA;A0A2D3E2P1_MALMI;A0A346QE05_9ROSA;A0A3G5AW56_MALHU;A0A3Q8RZB7_9ROSA;A0A4Y5V0S0_9ROSA;A0A649Z6W0_9ROSA;A0A650B0E8_9ROSA;A0A650B0S7_9ROSA;A0A650B0Y4_9ROSA;A0A650B580_9ROSA;A0A6M5U7J5_9ROSA;A0A6M5U8Q1_9ROSA;A0A6M8TUH7_9ROSA;A0A7M1IAZ8_9ROSA;A0A7M1IB43_9ROSA;A0A7U3K7V4_9ROSA	atpA	4777.98	5116.38	5008.21	5131.53	4886.15	5651.55	4492.02	3965.6	3360.07	3753.46	3289.72	3167.41	2380.76	2848.95	2943.53	4822.61	4846.08	3028.15	4386.15	4264.65	4610.59	3781.61
KFLVELR		2	1	FALSE	FALSE	0.814406	A0A1C8YB68;A0A1S6KLA4;A0A1S6KLR5;A0A223A9R9;A0A223FXF4;A0A223FXP5;A0A223FYG6;A0A2D3E2P1;A0A346QE05;A0A3G5AW56;A0A3Q8RZB7;A0A4Y5V0S0;A0A649Z6W0;A0A650B0E8;A0A650B0S7;A0A650B0Y4;A0A650B580;A0A6M5U7J5;A0A6M5U8Q1;A0A6M8TUH7;A0A7M1IAZ8;A0A7M1IB43;A0A7U3K7V4	"ATP synthase subunit alpha, chloroplastic;ATP synthase subunit alpha, chloroplastic;ATP synthase subunit alpha, chloroplastic;ATP synthase subunit alpha, chloroplastic;ATP synthase subunit alpha, chloroplastic;ATP synthase subunit alpha, chloroplastic;ATP synthase subunit alpha, chloroplastic;ATP synthase subunit alpha, chloroplastic;ATP synthase subunit alpha, chloroplastic;ATP synthase subunit…	A0A1C8YB68;A0A1S6KLA4;A0A1S6KLR5;A0A223A9R9;A0A223FXF4;A0A223FXP5;A0A223FYG6;A0A2D3E2P1;A0A346QE05;A0A3G5AW56;A0A3Q8RZB7;A0A4Y5V0S0;A0A649Z6W0;A0A650B0E8;A0A650B0S7;A0A650B0Y4;A0A650B580;A0A6M5U7J5;A0A6M5U8Q1;A0A6M8TUH7;A0A7M1IAZ8;A0A7M1IB43;A0A7U3K7V4	A0A1C8YB68_9ROSA;A0A1S6KLA4_MALBA;A0A1S6KLR5_9ROSA;A0A223A9R9_MALDO;A0A223FXF4_9ROSA;A0A223FXP5_9ROSA;A0A223FYG6_9ROSA;A0A2D3E2P1_MALMI;A0A346QE05_9ROSA;A0A3G5AW56_MALHU;A0A3Q8RZB7_9ROSA;A0A4Y5V0S0_9ROSA;A0A649Z6W0_9ROSA;A0A650B0E8_9ROSA;A0A650B0S7_9ROSA;A0A650B0Y4_9ROSA;A0A650B580_9ROSA;A0A6M5U7J5_9ROSA;A0A6M5U8Q1_9ROSA;A0A6M8TUH7_9ROSA;A0A7M1IAZ8_9ROSA;A0A7M1IB43_9ROSA;A0A7U3K7V4_9ROSA	atpA	3135.31	3180.3	1617.17	2004.38	2060.76	2021.73	1770.81	1534.85	1566.37	1791	1736.25	1576.59	1223.85	1394.77	1513.76	1577.09	1807.82	1601.57	1318.27	794.89	1112.48	1327.01
ADEISNIIR		2	0	TRUE	FALSE	0.814406	A0A1C8YB68;A0A1S6KLA4;A0A1S6KLR5;A0A223A9R9;A0A223FXF4;A0A223FXP5;A0A223FYG6;A0A2D3E2P1;A0A346QE05;A0A3G5AW56;A0A3Q8RZB7;A0A4Y5V0S0;A0A649Z6W0;A0A650B0E8;A0A650B0S7;A0A650B0Y4;A0A650B580;A0A6M5U7J5;A0A6M5U8Q1;A0A6M8TUH7;A0A7M1IAZ8;A0A7M1IB43;A0A7U3K7V4	"ATP synthase subunit alpha, chloroplastic;ATP synthase subunit alpha, chloroplastic;ATP synthase subunit alpha, chloroplastic;ATP synthase subunit alpha, chloroplastic;ATP synthase subunit alpha, chloroplastic;ATP synthase subunit alpha, chloroplastic;ATP synthase subunit alpha, chloroplastic;ATP synthase subunit alpha, chloroplastic;ATP synthase subunit alpha, chloroplastic;ATP synthase subunit…	A0A1C8YB68;A0A1S6KLA4;A0A1S6KLR5;A0A223A9R9;A0A223FXF4;A0A223FXP5;A0A223FYG6;A0A2D3E2P1;A0A346QE05;A0A3G5AW56;A0A3Q8RZB7;A0A4Y5V0S0;A0A649Z6W0;A0A650B0E8;A0A650B0S7;A0A650B0Y4;A0A650B580;A0A6M5U7J5;A0A6M5U8Q1;A0A6M8TUH7;A0A7M1IAZ8;A0A7M1IB43;A0A7U3K7V4	A0A1C8YB68_9ROSA;A0A1S6KLA4_MALBA;A0A1S6KLR5_9ROSA;A0A223A9R9_MALDO;A0A223FXF4_9ROSA;A0A223FXP5_9ROSA;A0A223FYG6_9ROSA;A0A2D3E2P1_MALMI;A0A346QE05_9ROSA;A0A3G5AW56_MALHU;A0A3Q8RZB7_9ROSA;A0A4Y5V0S0_9ROSA;A0A649Z6W0_9ROSA;A0A650B0E8_9ROSA;A0A650B0S7_9ROSA;A0A650B0Y4_9ROSA;A0A650B580_9ROSA;A0A6M5U7J5_9ROSA;A0A6M5U8Q1_9ROSA;A0A6M8TUH7_9ROSA;A0A7M1IAZ8_9ROSA;A0A7M1IB43_9ROSA;A0A7U3K7V4_9ROSA	atpA	7725.74	3240.22	1520.44	9701.19	6428.77	13617.1	7280.29	1208.65	1008.94	2787.72	2352.77	3421.62	385.263	860.74	2493.83	795.39	3715.88	2852.79	483.111		325.602	859.903
FLLQEQV		1	0	FALSE	FALSE	0.814406	A0A1C8YB68;A0A1S6KLA4;A0A1S6KLR5;A0A223A9R9;A0A223FXF4;A0A223FXP5;A0A223FYG6;A0A2D3E2P1;A0A346QE05;A0A3G5AW56;A0A3Q8RZB7;A0A4Y5V0S0;A0A649Z6W0;A0A650B0E8;A0A650B0S7;A0A650B0Y4;A0A650B580;A0A6M5U7J5;A0A6M5U8Q1;A0A6M8TUH7;A0A7M1IAZ8;A0A7M1IB43;A0A7U3K7V4	"ATP synthase subunit alpha, chloroplastic;ATP synthase subunit alpha, chloroplastic;ATP synthase subunit alpha, chloroplastic;ATP synthase subunit alpha, chloroplastic;ATP synthase subunit alpha, chloroplastic;ATP synthase subunit alpha, chloroplastic;ATP synthase subunit alpha, chloroplastic;ATP synthase subunit alpha, chloroplastic;ATP synthase subunit alpha, chloroplastic;ATP synthase subunit…	A0A1C8YB68;A0A1S6KLA4;A0A1S6KLR5;A0A223A9R9;A0A223FXF4;A0A223FXP5;A0A223FYG6;A0A2D3E2P1;A0A346QE05;A0A3G5AW56;A0A3Q8RZB7;A0A4Y5V0S0;A0A649Z6W0;A0A650B0E8;A0A650B0S7;A0A650B0Y4;A0A650B580;A0A6M5U7J5;A0A6M5U8Q1;A0A6M8TUH7;A0A7M1IAZ8;A0A7M1IB43;A0A7U3K7V4	A0A1C8YB68_9ROSA;A0A1S6KLA4_MALBA;A0A1S6KLR5_9ROSA;A0A223A9R9_MALDO;A0A223FXF4_9ROSA;A0A223FXP5_9ROSA;A0A223FYG6_9ROSA;A0A2D3E2P1_MALMI;A0A346QE05_9ROSA;A0A3G5AW56_MALHU;A0A3Q8RZB7_9ROSA;A0A4Y5V0S0_9ROSA;A0A649Z6W0_9ROSA;A0A650B0E8_9ROSA;A0A650B0S7_9ROSA;A0A650B0Y4_9ROSA;A0A650B580_9ROSA;A0A6M5U7J5_9ROSA;A0A6M5U8Q1_9ROSA;A0A6M8TUH7_9ROSA;A0A7M1IAZ8_9ROSA;A0A7M1IB43_9ROSA;A0A7U3K7V4_9ROSA	atpA	277.867	369.505	412.666	231.344	250.665	316.738	299.328	429.845	456.577	271.514	400.709	348.946	446.3		357.509	303.649	426.795	254.977	365.285	548.757	556.937	466.574
EAIQEQMER	M7(Oxidation)	2	0	FALSE	FALSE	0.814406	A0A1C8YB68;A0A1S6KLA4;A0A1S6KLR5;A0A223A9R9;A0A223FXF4;A0A223FXP5;A0A223FYG6;A0A2D3E2P1;A0A346QE05;A0A3G5AW56;A0A3Q8RZB7;A0A4Y5V0S0;A0A649Z6W0;A0A650B0E8;A0A650B0S7;A0A650B0Y4;A0A650B580;A0A6M5U7J5;A0A6M5U8Q1;A0A6M8TUH7;A0A7M1IAZ8;A0A7M1IB43;A0A7U3K7V4	"ATP synthase subunit alpha, chloroplastic;ATP synthase subunit alpha, chloroplastic;ATP synthase subunit alpha, chloroplastic;ATP synthase subunit alpha, chloroplastic;ATP synthase subunit alpha, chloroplastic;ATP synthase subunit alpha, chloroplastic;ATP synthase subunit alpha, chloroplastic;ATP synthase subunit alpha, chloroplastic;ATP synthase subunit alpha, chloroplastic;ATP synthase subunit…	A0A1C8YB68;A0A1S6KLA4;A0A1S6KLR5;A0A223A9R9;A0A223FXF4;A0A223FXP5;A0A223FYG6;A0A2D3E2P1;A0A346QE05;A0A3G5AW56;A0A3Q8RZB7;A0A4Y5V0S0;A0A649Z6W0;A0A650B0E8;A0A650B0S7;A0A650B0Y4;A0A650B580;A0A6M5U7J5;A0A6M5U8Q1;A0A6M8TUH7;A0A7M1IAZ8;A0A7M1IB43;A0A7U3K7V4	A0A1C8YB68_9ROSA;A0A1S6KLA4_MALBA;A0A1S6KLR5_9ROSA;A0A223A9R9_MALDO;A0A223FXF4_9ROSA;A0A223FXP5_9ROSA;A0A223FYG6_9ROSA;A0A2D3E2P1_MALMI;A0A346QE05_9ROSA;A0A3G5AW56_MALHU;A0A3Q8RZB7_9ROSA;A0A4Y5V0S0_9ROSA;A0A649Z6W0_9ROSA;A0A650B0E8_9ROSA;A0A650B0S7_9ROSA;A0A650B0Y4_9ROSA;A0A650B580_9ROSA;A0A6M5U7J5_9ROSA;A0A6M5U8Q1_9ROSA;A0A6M8TUH7_9ROSA;A0A7M1IAZ8_9ROSA;A0A7M1IB43_9ROSA;A0A7U3K7V4_9ROSA	atpA	1505.48	1451.77	233.74	2191	1627.08	2220.03	1586.67	2063.96	1845.72	1662.88	1447.92	1381.68	1386.33	1411.78	1509.19	1579.46	1537.34	1117.3	1071.26	213.799	235.931	1006.21
EAIQEQMER		2	0	FALSE	FALSE	0.814406	A0A1C8YB68;A0A1S6KLA4;A0A1S6KLR5;A0A223A9R9;A0A223FXF4;A0A223FXP5;A0A223FYG6;A0A2D3E2P1;A0A346QE05;A0A3G5AW56;A0A3Q8RZB7;A0A4Y5V0S0;A0A649Z6W0;A0A650B0E8;A0A650B0S7;A0A650B0Y4;A0A650B580;A0A6M5U7J5;A0A6M5U8Q1;A0A6M8TUH7;A0A7M1IAZ8;A0A7M1IB43;A0A7U3K7V4	"ATP synthase subunit alpha, chloroplastic;ATP synthase subunit alpha, chloroplastic;ATP synthase subunit alpha, chloroplastic;ATP synthase subunit alpha, chloroplastic;ATP synthase subunit alpha, chloroplastic;ATP synthase subunit alpha, chloroplastic;ATP synthase subunit alpha, chloroplastic;ATP synthase subunit alpha, chloroplastic;ATP synthase subunit alpha, chloroplastic;ATP synthase subunit…	A0A1C8YB68;A0A1S6KLA4;A0A1S6KLR5;A0A223A9R9;A0A223FXF4;A0A223FXP5;A0A223FYG6;A0A2D3E2P1;A0A346QE05;A0A3G5AW56;A0A3Q8RZB7;A0A4Y5V0S0;A0A649Z6W0;A0A650B0E8;A0A650B0S7;A0A650B0Y4;A0A650B580;A0A6M5U7J5;A0A6M5U8Q1;A0A6M8TUH7;A0A7M1IAZ8;A0A7M1IB43;A0A7U3K7V4	A0A1C8YB68_9ROSA;A0A1S6KLA4_MALBA;A0A1S6KLR5_9ROSA;A0A223A9R9_MALDO;A0A223FXF4_9ROSA;A0A223FXP5_9ROSA;A0A223FYG6_9ROSA;A0A2D3E2P1_MALMI;A0A346QE05_9ROSA;A0A3G5AW56_MALHU;A0A3Q8RZB7_9ROSA;A0A4Y5V0S0_9ROSA;A0A649Z6W0_9ROSA;A0A650B0E8_9ROSA;A0A650B0S7_9ROSA;A0A650B0Y4_9ROSA;A0A650B580_9ROSA;A0A6M5U7J5_9ROSA;A0A6M5U8Q1_9ROSA;A0A6M8TUH7_9ROSA;A0A7M1IAZ8_9ROSA;A0A7M1IB43_9ROSA;A0A7U3K7V4_9ROSA	atpA	540.51	388.275	327.876		383.809	465.906	321.093				349.284	1033.61		378.381			546.868	329.43	387.252	588.293	556.752	328.829
ASSVAQVVTALQER		2	0	FALSE	FALSE	0.814406	A0A1C8YB68;A0A1S6KLA4;A0A1S6KLR5;A0A223A9R9;A0A223FXF4;A0A223FXP5;A0A223FYG6;A0A2D3E2P1;A0A346QE05;A0A3G5AW56;A0A3Q8RZB7;A0A4Y5V0S0;A0A649Z6W0;A0A650B0E8;A0A650B0S7;A0A650B0Y4;A0A650B580;A0A6M5U7J5;A0A6M5U8Q1;A0A6M8TUH7;A0A7M1IAZ8;A0A7M1IB43;A0A7U3K7V4	"ATP synthase subunit alpha, chloroplastic;ATP synthase subunit alpha, chloroplastic;ATP synthase subunit alpha, chloroplastic;ATP synthase subunit alpha, chloroplastic;ATP synthase subunit alpha, chloroplastic;ATP synthase subunit alpha, chloroplastic;ATP synthase subunit alpha, chloroplastic;ATP synthase subunit alpha, chloroplastic;ATP synthase subunit alpha, chloroplastic;ATP synthase subunit…	A0A1C8YB68;A0A1S6KLA4;A0A1S6KLR5;A0A223A9R9;A0A223FXF4;A0A223FXP5;A0A223FYG6;A0A2D3E2P1;A0A346QE05;A0A3G5AW56;A0A3Q8RZB7;A0A4Y5V0S0;A0A649Z6W0;A0A650B0E8;A0A650B0S7;A0A650B0Y4;A0A650B580;A0A6M5U7J5;A0A6M5U8Q1;A0A6M8TUH7;A0A7M1IAZ8;A0A7M1IB43;A0A7U3K7V4	A0A1C8YB68_9ROSA;A0A1S6KLA4_MALBA;A0A1S6KLR5_9ROSA;A0A223A9R9_MALDO;A0A223FXF4_9ROSA;A0A223FXP5_9ROSA;A0A223FYG6_9ROSA;A0A2D3E2P1_MALMI;A0A346QE05_9ROSA;A0A3G5AW56_MALHU;A0A3Q8RZB7_9ROSA;A0A4Y5V0S0_9ROSA;A0A649Z6W0_9ROSA;A0A650B0E8_9ROSA;A0A650B0S7_9ROSA;A0A650B0Y4_9ROSA;A0A650B580_9ROSA;A0A6M5U7J5_9ROSA;A0A6M5U8Q1_9ROSA;A0A6M8TUH7_9ROSA;A0A7M1IAZ8_9ROSA;A0A7M1IB43_9ROSA;A0A7U3K7V4_9ROSA	atpA	5721.25	7206.37	5818.19	6360.47	5255.09	5663.56	4430.57	3949.79	3378.56	4445.27	3746.19	4217.88	1898.75	2836.86	3152.87	5232.29	4500.26	4658.26	4308.1	3381.46	3023.17	2641.81
ASSVAQVVTALQER		3	0	FALSE	FALSE	0.814406	A0A1C8YB68;A0A1S6KLA4;A0A1S6KLR5;A0A223A9R9;A0A223FXF4;A0A223FXP5;A0A223FYG6;A0A2D3E2P1;A0A346QE05;A0A3G5AW56;A0A3Q8RZB7;A0A4Y5V0S0;A0A649Z6W0;A0A650B0E8;A0A650B0S7;A0A650B0Y4;A0A650B580;A0A6M5U7J5;A0A6M5U8Q1;A0A6M8TUH7;A0A7M1IAZ8;A0A7M1IB43;A0A7U3K7V4	"ATP synthase subunit alpha, chloroplastic;ATP synthase subunit alpha, chloroplastic;ATP synthase subunit alpha, chloroplastic;ATP synthase subunit alpha, chloroplastic;ATP synthase subunit alpha, chloroplastic;ATP synthase subunit alpha, chloroplastic;ATP synthase subunit alpha, chloroplastic;ATP synthase subunit alpha, chloroplastic;ATP synthase subunit alpha, chloroplastic;ATP synthase subunit…	A0A1C8YB68;A0A1S6KLA4;A0A1S6KLR5;A0A223A9R9;A0A223FXF4;A0A223FXP5;A0A223FYG6;A0A2D3E2P1;A0A346QE05;A0A3G5AW56;A0A3Q8RZB7;A0A4Y5V0S0;A0A649Z6W0;A0A650B0E8;A0A650B0S7;A0A650B0Y4;A0A650B580;A0A6M5U7J5;A0A6M5U8Q1;A0A6M8TUH7;A0A7M1IAZ8;A0A7M1IB43;A0A7U3K7V4	A0A1C8YB68_9ROSA;A0A1S6KLA4_MALBA;A0A1S6KLR5_9ROSA;A0A223A9R9_MALDO;A0A223FXF4_9ROSA;A0A223FXP5_9ROSA;A0A223FYG6_9ROSA;A0A2D3E2P1_MALMI;A0A346QE05_9ROSA;A0A3G5AW56_MALHU;A0A3Q8RZB7_9ROSA;A0A4Y5V0S0_9ROSA;A0A649Z6W0_9ROSA;A0A650B0E8_9ROSA;A0A650B0S7_9ROSA;A0A650B0Y4_9ROSA;A0A650B580_9ROSA;A0A6M5U7J5_9ROSA;A0A6M5U8Q1_9ROSA;A0A6M8TUH7_9ROSA;A0A7M1IAZ8_9ROSA;A0A7M1IB43_9ROSA;A0A7U3K7V4_9ROSA	atpA				626.92	445.955	473.498	376.292	271.782	179.949	343.087	321.469	275.684		201.382	317.086
QMSLLLR	M2(Oxidation)	2	0	FALSE	FALSE	0.814406	A0A1C8YB68;A0A1S6KLA4;A0A1S6KLR5;A0A223A9R9;A0A223FXF4;A0A223FXP5;A0A223FYG6;A0A2D3E2P1;A0A346QE05;A0A3G5AW56;A0A3Q8RZB7;A0A4Y5V0S0;A0A649Z6W0;A0A650B0E8;A0A650B0S7;A0A650B0Y4;A0A650B580;A0A6M5U7J5;A0A6M5U8Q1;A0A6M8TUH7;A0A7M1IAZ8;A0A7M1IB43;A0A7U3K7V4	"ATP synthase subunit alpha, chloroplastic;ATP synthase subunit alpha, chloroplastic;ATP synthase subunit alpha, chloroplastic;ATP synthase subunit alpha, chloroplastic;ATP synthase subunit alpha, chloroplastic;ATP synthase subunit alpha, chloroplastic;ATP synthase subunit alpha, chloroplastic;ATP synthase subunit alpha, chloroplastic;ATP synthase subunit alpha, chloroplastic;ATP synthase subunit…	A0A1C8YB68;A0A1S6KLA4;A0A1S6KLR5;A0A223A9R9;A0A223FXF4;A0A223FXP5;A0A223FYG6;A0A2D3E2P1;A0A346QE05;A0A3G5AW56;A0A3Q8RZB7;A0A4Y5V0S0;A0A649Z6W0;A0A650B0E8;A0A650B0S7;A0A650B0Y4;A0A650B580;A0A6M5U7J5;A0A6M5U8Q1;A0A6M8TUH7;A0A7M1IAZ8;A0A7M1IB43;A0A7U3K7V4	A0A1C8YB68_9ROSA;A0A1S6KLA4_MALBA;A0A1S6KLR5_9ROSA;A0A223A9R9_MALDO;A0A223FXF4_9ROSA;A0A223FXP5_9ROSA;A0A223FYG6_9ROSA;A0A2D3E2P1_MALMI;A0A346QE05_9ROSA;A0A3G5AW56_MALHU;A0A3Q8RZB7_9ROSA;A0A4Y5V0S0_9ROSA;A0A649Z6W0_9ROSA;A0A650B0E8_9ROSA;A0A650B0S7_9ROSA;A0A650B0Y4_9ROSA;A0A650B580_9ROSA;A0A6M5U7J5_9ROSA;A0A6M5U8Q1_9ROSA;A0A6M8TUH7_9ROSA;A0A7M1IAZ8_9ROSA;A0A7M1IB43_9ROSA;A0A7U3K7V4_9ROSA	atpA	15188.2	14381.7	3564.46	17365.1	15138.2	20526.6	9188.89	2818.85	2214.77	11407.7	13879.4	17940.9	1289.82	4002.6	5923.85	5062.65	15322.8	11238.7	759.807	212.327	768.701	1793.17
QMSLLLR		2	0	FALSE	FALSE	0.814406	A0A1C8YB68;A0A1S6KLA4;A0A1S6KLR5;A0A223A9R9;A0A223FXF4;A0A223FXP5;A0A223FYG6;A0A2D3E2P1;A0A346QE05;A0A3G5AW56;A0A3Q8RZB7;A0A4Y5V0S0;A0A649Z6W0;A0A650B0E8;A0A650B0S7;A0A650B0Y4;A0A650B580;A0A6M5U7J5;A0A6M5U8Q1;A0A6M8TUH7;A0A7M1IAZ8;A0A7M1IB43;A0A7U3K7V4	"ATP synthase subunit alpha, chloroplastic;ATP synthase subunit alpha, chloroplastic;ATP synthase subunit alpha, chloroplastic;ATP synthase subunit alpha, chloroplastic;ATP synthase subunit alpha, chloroplastic;ATP synthase subunit alpha, chloroplastic;ATP synthase subunit alpha, chloroplastic;ATP synthase subunit alpha, chloroplastic;ATP synthase subunit alpha, chloroplastic;ATP synthase subunit…	A0A1C8YB68;A0A1S6KLA4;A0A1S6KLR5;A0A223A9R9;A0A223FXF4;A0A223FXP5;A0A223FYG6;A0A2D3E2P1;A0A346QE05;A0A3G5AW56;A0A3Q8RZB7;A0A4Y5V0S0;A0A649Z6W0;A0A650B0E8;A0A650B0S7;A0A650B0Y4;A0A650B580;A0A6M5U7J5;A0A6M5U8Q1;A0A6M8TUH7;A0A7M1IAZ8;A0A7M1IB43;A0A7U3K7V4	A0A1C8YB68_9ROSA;A0A1S6KLA4_MALBA;A0A1S6KLR5_9ROSA;A0A223A9R9_MALDO;A0A223FXF4_9ROSA;A0A223FXP5_9ROSA;A0A223FYG6_9ROSA;A0A2D3E2P1_MALMI;A0A346QE05_9ROSA;A0A3G5AW56_MALHU;A0A3Q8RZB7_9ROSA;A0A4Y5V0S0_9ROSA;A0A649Z6W0_9ROSA;A0A650B0E8_9ROSA;A0A650B0S7_9ROSA;A0A650B0Y4_9ROSA;A0A650B580_9ROSA;A0A6M5U7J5_9ROSA;A0A6M5U8Q1_9ROSA;A0A6M8TUH7_9ROSA;A0A7M1IAZ8_9ROSA;A0A7M1IB43_9ROSA;A0A7U3K7V4_9ROSA	atpA																	23.1852
TNKPQFQEIISSTK		2	0	FALSE	FALSE	0.814406	A0A1C8YB68;A0A1S6KLA4;A0A1S6KLR5;A0A223A9R9;A0A223FXF4;A0A223FXP5;A0A223FYG6;A0A2D3E2P1;A0A346QE05;A0A3G5AW56;A0A3Q8RZB7;A0A4Y5V0S0;A0A649Z6W0;A0A650B0E8;A0A650B0S7;A0A650B0Y4;A0A650B580;A0A6M5U7J5;A0A6M5U8Q1;A0A6M8TUH7;A0A7M1IAZ8;A0A7M1IB43;A0A7U3K7V4	"ATP synthase subunit alpha, chloroplastic;ATP synthase subunit alpha, chloroplastic;ATP synthase subunit alpha, chloroplastic;ATP synthase subunit alpha, chloroplastic;ATP synthase subunit alpha, chloroplastic;ATP synthase subunit alpha, chloroplastic;ATP synthase subunit alpha, chloroplastic;ATP synthase subunit alpha, chloroplastic;ATP synthase subunit alpha, chloroplastic;ATP synthase subunit…	A0A1C8YB68;A0A1S6KLA4;A0A1S6KLR5;A0A223A9R9;A0A223FXF4;A0A223FXP5;A0A223FYG6;A0A2D3E2P1;A0A346QE05;A0A3G5AW56;A0A3Q8RZB7;A0A4Y5V0S0;A0A649Z6W0;A0A650B0E8;A0A650B0S7;A0A650B0Y4;A0A650B580;A0A6M5U7J5;A0A6M5U8Q1;A0A6M8TUH7;A0A7M1IAZ8;A0A7M1IB43;A0A7U3K7V4	A0A1C8YB68_9ROSA;A0A1S6KLA4_MALBA;A0A1S6KLR5_9ROSA;A0A223A9R9_MALDO;A0A223FXF4_9ROSA;A0A223FXP5_9ROSA;A0A223FYG6_9ROSA;A0A2D3E2P1_MALMI;A0A346QE05_9ROSA;A0A3G5AW56_MALHU;A0A3Q8RZB7_9ROSA;A0A4Y5V0S0_9ROSA;A0A649Z6W0_9ROSA;A0A650B0E8_9ROSA;A0A650B0S7_9ROSA;A0A650B0Y4_9ROSA;A0A650B580_9ROSA;A0A6M5U7J5_9ROSA;A0A6M5U8Q1_9ROSA;A0A6M8TUH7_9ROSA;A0A7M1IAZ8_9ROSA;A0A7M1IB43_9ROSA;A0A7U3K7V4_9ROSA	atpA	87.3563	67.1712	144.126		74.1542	74.0347	75.2809	192.553	143.176	70.053	74.7241	53.6526	160.787	113.267	143.696	116.898	82.8629	38.5359	137.169	171.697	169.613	155.469
SVYEPLQTGLIAIDSMIPIGR	M16(Oxidation)	2	0	FALSE	FALSE	0.814406	A0A1C8YB68;A0A1S6KLA4;A0A1S6KLR5;A0A223A9R9;A0A223FXF4;A0A223FXP5;A0A223FYG6;A0A2D3E2P1;A0A346QE05;A0A3G5AW56;A0A3Q8RZB7;A0A4Y5V0S0;A0A649Z6W0;A0A650B0E8;A0A650B0S7;A0A650B0Y4;A0A650B580;A0A6M5U7J5;A0A6M5U8Q1;A0A6M8TUH7;A0A7M1IAZ8;A0A7M1IB43;A0A7U3K7V4	"ATP synthase subunit alpha, chloroplastic;ATP synthase subunit alpha, chloroplastic;ATP synthase subunit alpha, chloroplastic;ATP synthase subunit alpha, chloroplastic;ATP synthase subunit alpha, chloroplastic;ATP synthase subunit alpha, chloroplastic;ATP synthase subunit alpha, chloroplastic;ATP synthase subunit alpha, chloroplastic;ATP synthase subunit alpha, chloroplastic;ATP synthase subunit…	A0A1C8YB68;A0A1S6KLA4;A0A1S6KLR5;A0A223A9R9;A0A223FXF4;A0A223FXP5;A0A223FYG6;A0A2D3E2P1;A0A346QE05;A0A3G5AW56;A0A3Q8RZB7;A0A4Y5V0S0;A0A649Z6W0;A0A650B0E8;A0A650B0S7;A0A650B0Y4;A0A650B580;A0A6M5U7J5;A0A6M5U8Q1;A0A6M8TUH7;A0A7M1IAZ8;A0A7M1IB43;A0A7U3K7V4	A0A1C8YB68_9ROSA;A0A1S6KLA4_MALBA;A0A1S6KLR5_9ROSA;A0A223A9R9_MALDO;A0A223FXF4_9ROSA;A0A223FXP5_9ROSA;A0A223FYG6_9ROSA;A0A2D3E2P1_MALMI;A0A346QE05_9ROSA;A0A3G5AW56_MALHU;A0A3Q8RZB7_9ROSA;A0A4Y5V0S0_9ROSA;A0A649Z6W0_9ROSA;A0A650B0E8_9ROSA;A0A650B0S7_9ROSA;A0A650B0Y4_9ROSA;A0A650B580_9ROSA;A0A6M5U7J5_9ROSA;A0A6M5U8Q1_9ROSA;A0A6M8TUH7_9ROSA;A0A7M1IAZ8_9ROSA;A0A7M1IB43_9ROSA;A0A7U3K7V4_9ROSA	atpA		32.3406						133.188				22.8688			103.984	73.1867			98.5485
VINALAKPIDGR		2	0	FALSE	FALSE	0.814406	A0A1C8YB68;A0A1S6KLA4;A0A1S6KLR5;A0A223A9R9;A0A223FXF4;A0A223FXP5;A0A223FYG6;A0A2D3E2P1;A0A346QE05;A0A3G5AW56;A0A3Q8RZB7;A0A4Y5V0S0;A0A649Z6W0;A0A650B0E8;A0A650B0S7;A0A650B0Y4;A0A650B580;A0A6M5U7J5;A0A6M5U8Q1;A0A6M8TUH7;A0A7M1IAZ8;A0A7M1IB43;A0A7U3K7V4	"ATP synthase subunit alpha, chloroplastic;ATP synthase subunit alpha, chloroplastic;ATP synthase subunit alpha, chloroplastic;ATP synthase subunit alpha, chloroplastic;ATP synthase subunit alpha, chloroplastic;ATP synthase subunit alpha, chloroplastic;ATP synthase subunit alpha, chloroplastic;ATP synthase subunit alpha, chloroplastic;ATP synthase subunit alpha, chloroplastic;ATP synthase subunit…	A0A1C8YB68;A0A1S6KLA4;A0A1S6KLR5;A0A223A9R9;A0A223FXF4;A0A223FXP5;A0A223FYG6;A0A2D3E2P1;A0A346QE05;A0A3G5AW56;A0A3Q8RZB7;A0A4Y5V0S0;A0A649Z6W0;A0A650B0E8;A0A650B0S7;A0A650B0Y4;A0A650B580;A0A6M5U7J5;A0A6M5U8Q1;A0A6M8TUH7;A0A7M1IAZ8;A0A7M1IB43;A0A7U3K7V4	A0A1C8YB68_9ROSA;A0A1S6KLA4_MALBA;A0A1S6KLR5_9ROSA;A0A223A9R9_MALDO;A0A223FXF4_9ROSA;A0A223FXP5_9ROSA;A0A223FYG6_9ROSA;A0A2D3E2P1_MALMI;A0A346QE05_9ROSA;A0A3G5AW56_MALHU;A0A3Q8RZB7_9ROSA;A0A4Y5V0S0_9ROSA;A0A649Z6W0_9ROSA;A0A650B0E8_9ROSA;A0A650B0S7_9ROSA;A0A650B0Y4_9ROSA;A0A650B580_9ROSA;A0A6M5U7J5_9ROSA;A0A6M5U8Q1_9ROSA;A0A6M8TUH7_9ROSA;A0A7M1IAZ8_9ROSA;A0A7M1IB43_9ROSA;A0A7U3K7V4_9ROSA	atpA	214.219	116.415	30.9393		4.52368											15.6806	50.5663
PQFQEIISSTK		2	0	FALSE	FALSE	0.814406	A0A1C8YB68;A0A1S6KLA4;A0A1S6KLR5;A0A223A9R9;A0A223FXF4;A0A223FXP5;A0A223FYG6;A0A2D3E2P1;A0A346QE05;A0A3G5AW56;A0A3Q8RZB7;A0A4Y5V0S0;A0A649Z6W0;A0A650B0E8;A0A650B0S7;A0A650B0Y4;A0A650B580;A0A6M5U7J5;A0A6M5U8Q1;A0A6M8TUH7;A0A7M1IAZ8;A0A7M1IB43;A0A7U3K7V4	"ATP synthase subunit alpha, chloroplastic;ATP synthase subunit alpha, chloroplastic;ATP synthase subunit alpha, chloroplastic;ATP synthase subunit alpha, chloroplastic;ATP synthase subunit alpha, chloroplastic;ATP synthase subunit alpha, chloroplastic;ATP synthase subunit alpha, chloroplastic;ATP synthase subunit alpha, chloroplastic;ATP synthase subunit alpha, chloroplastic;ATP synthase subunit…	A0A1C8YB68;A0A1S6KLA4;A0A1S6KLR5;A0A223A9R9;A0A223FXF4;A0A223FXP5;A0A223FYG6;A0A2D3E2P1;A0A346QE05;A0A3G5AW56;A0A3Q8RZB7;A0A4Y5V0S0;A0A649Z6W0;A0A650B0E8;A0A650B0S7;A0A650B0Y4;A0A650B580;A0A6M5U7J5;A0A6M5U8Q1;A0A6M8TUH7;A0A7M1IAZ8;A0A7M1IB43;A0A7U3K7V4	A0A1C8YB68_9ROSA;A0A1S6KLA4_MALBA;A0A1S6KLR5_9ROSA;A0A223A9R9_MALDO;A0A223FXF4_9ROSA;A0A223FXP5_9ROSA;A0A223FYG6_9ROSA;A0A2D3E2P1_MALMI;A0A346QE05_9ROSA;A0A3G5AW56_MALHU;A0A3Q8RZB7_9ROSA;A0A4Y5V0S0_9ROSA;A0A649Z6W0_9ROSA;A0A650B0E8_9ROSA;A0A650B0S7_9ROSA;A0A650B0Y4_9ROSA;A0A650B580_9ROSA;A0A6M5U7J5_9ROSA;A0A6M5U8Q1_9ROSA;A0A6M8TUH7_9ROSA;A0A7M1IAZ8_9ROSA;A0A7M1IB43_9ROSA;A0A7U3K7V4_9ROSA	atpA														12.9398
FSQGLAQDPTTR		2	0	TRUE	FALSE	0.799778	A0A1C8YB69;A0A1S6KLC9;A0A1S6KLT0;A0A223A9T0;A0A223FXH5;A0A223FXQ6;A0A223FY80;A0A2D3E2N6;A0A346QDV0;A0A3G5AW51;A0A3Q8RZ27;A0A4Y5V0G5;A0A649Z6Z0;A0A650B0L2;A0A650B0N6;A0A650B0Y3;A0A650B5H0;A0A6M5U821;A0A6M5U918;A0A6M5UAP7;A0A7M1IAV2;A0A7M1IB08;A0A7U3K7M6	Photosystem I P700 chlorophyll a apoprotein A2	A0A1C8YB69;A0A1S6KLC9;A0A1S6KLT0;A0A223A9T0;A0A223FXH5;A0A223FXQ6;A0A223FY80;A0A2D3E2N6;A0A346QDV0;A0A3G5AW51;A0A3Q8RZ27;A0A4Y5V0G5;A0A649Z6Z0;A0A650B0L2;A0A650B0N6;A0A650B0Y3;A0A650B5H0;A0A6M5U821;A0A6M5U918;A0A6M5UAP7;A0A7M1IAV2;A0A7M1IB08;A0A7U3K7M6	A0A1C8YB69_9ROSA;A0A1S6KLC9_MALBA;A0A1S6KLT0_9ROSA;A0A223A9T0_MALDO;A0A223FXH5_9ROSA;A0A223FXQ6_9ROSA;A0A223FY80_9ROSA;A0A2D3E2N6_MALMI;A0A346QDV0_9ROSA;A0A3G5AW51_MALHU;A0A3Q8RZ27_9ROSA;A0A4Y5V0G5_9ROSA;A0A649Z6Z0_9ROSA;A0A650B0L2_9ROSA;A0A650B0N6_9ROSA;A0A650B0Y3_9ROSA;A0A650B5H0_9ROSA;A0A6M5U821_9ROSA;A0A6M5U918_9ROSA;A0A6M5UAP7_9ROSA;A0A7M1IAV2_9ROSA;A0A7M1IB08_9ROSA;A0A7U3K7M6_9ROSA	psaB	5845.41	7550.5	4926.32	3519.62	3521.03	3548.96	2429.81	2862.12	2653.17	3296.66	4807.15	4489.09	2683.04	3041.03	3052.06	5303.67	6200.42	3799.36	3710.41	4554.21	4203.58	3550.85
DYNPEQNEDNVLAR		2	0	FALSE	FALSE	0.799778	A0A1C8YB69;A0A1S6KLC9;A0A1S6KLT0;A0A223A9T0;A0A223FXH5;A0A223FXQ6;A0A223FY80;A0A2D3E2N6;A0A346QDV0;A0A3G5AW51;A0A3Q8RZ27;A0A4Y5V0G5;A0A649Z6Z0;A0A650B0L2;A0A650B0N6;A0A650B0Y3;A0A650B5H0;A0A6M5U821;A0A6M5U918;A0A6M5UAP7;A0A7M1IAV2;A0A7M1IB08;A0A7U3K7M6	Photosystem I P700 chlorophyll a apoprotein A2	A0A1C8YB69;A0A1S6KLC9;A0A1S6KLT0;A0A223A9T0;A0A223FXH5;A0A223FXQ6;A0A223FY80;A0A2D3E2N6;A0A346QDV0;A0A3G5AW51;A0A3Q8RZ27;A0A4Y5V0G5;A0A649Z6Z0;A0A650B0L2;A0A650B0N6;A0A650B0Y3;A0A650B5H0;A0A6M5U821;A0A6M5U918;A0A6M5UAP7;A0A7M1IAV2;A0A7M1IB08;A0A7U3K7M6	A0A1C8YB69_9ROSA;A0A1S6KLC9_MALBA;A0A1S6KLT0_9ROSA;A0A223A9T0_MALDO;A0A223FXH5_9ROSA;A0A223FXQ6_9ROSA;A0A223FY80_9ROSA;A0A2D3E2N6_MALMI;A0A346QDV0_9ROSA;A0A3G5AW51_MALHU;A0A3Q8RZ27_9ROSA;A0A4Y5V0G5_9ROSA;A0A649Z6Z0_9ROSA;A0A650B0L2_9ROSA;A0A650B0N6_9ROSA;A0A650B0Y3_9ROSA;A0A650B5H0_9ROSA;A0A6M5U821_9ROSA;A0A6M5U918_9ROSA;A0A6M5UAP7_9ROSA;A0A7M1IAV2_9ROSA;A0A7M1IB08_9ROSA;A0A7U3K7M6_9ROSA	psaB	972.396	1189.3	1063.45	791.98	738.278	852.643	445.572	903.201	716.508	818.993	689.235	726.952	999.611	773.144	868.852	1367.6	680.26	876.848	780.387	1289.42	1310.47	1131.95
DKPVALSIVQAR		2	0	FALSE	FALSE	0.799778	A0A1C8YB69;A0A1S6KLC9;A0A1S6KLT0;A0A223A9T0;A0A223FXH5;A0A223FXQ6;A0A223FY80;A0A2D3E2N6;A0A346QDV0;A0A3G5AW51;A0A3Q8RZ27;A0A4Y5V0G5;A0A649Z6Z0;A0A650B0L2;A0A650B0N6;A0A650B0Y3;A0A650B5H0;A0A6M5U821;A0A6M5U918;A0A6M5UAP7;A0A7M1IAV2;A0A7M1IB08;A0A7U3K7M6	Photosystem I P700 chlorophyll a apoprotein A2	A0A1C8YB69;A0A1S6KLC9;A0A1S6KLT0;A0A223A9T0;A0A223FXH5;A0A223FXQ6;A0A223FY80;A0A2D3E2N6;A0A346QDV0;A0A3G5AW51;A0A3Q8RZ27;A0A4Y5V0G5;A0A649Z6Z0;A0A650B0L2;A0A650B0N6;A0A650B0Y3;A0A650B5H0;A0A6M5U821;A0A6M5U918;A0A6M5UAP7;A0A7M1IAV2;A0A7M1IB08;A0A7U3K7M6	A0A1C8YB69_9ROSA;A0A1S6KLC9_MALBA;A0A1S6KLT0_9ROSA;A0A223A9T0_MALDO;A0A223FXH5_9ROSA;A0A223FXQ6_9ROSA;A0A223FY80_9ROSA;A0A2D3E2N6_MALMI;A0A346QDV0_9ROSA;A0A3G5AW51_MALHU;A0A3Q8RZ27_9ROSA;A0A4Y5V0G5_9ROSA;A0A649Z6Z0_9ROSA;A0A650B0L2_9ROSA;A0A650B0N6_9ROSA;A0A650B0Y3_9ROSA;A0A650B5H0_9ROSA;A0A6M5U821_9ROSA;A0A6M5U918_9ROSA;A0A6M5UAP7_9ROSA;A0A7M1IAV2_9ROSA;A0A7M1IB08_9ROSA;A0A7U3K7M6_9ROSA	psaB	685.092	780.169	505.492	508.581	393.676	386.474	205.363	233.099	228.361	321.876	286.245	264.77	353.871	281.417	284.725	559.458	379.456	376.027	347.691	366.558	343.495	332.428
TNFGIGHSIK		2	0	TRUE	FALSE	0.799778	A0A1C8YB69;A0A1S6KLC9;A0A1S6KLT0;A0A223A9T0;A0A223FXH5;A0A223FXQ6;A0A223FY80;A0A2D3E2N6;A0A346QDV0;A0A3G5AW51;A0A3Q8RZ27;A0A4Y5V0G5;A0A649Z6Z0;A0A650B0L2;A0A650B0N6;A0A650B0Y3;A0A650B5H0;A0A6M5U821;A0A6M5U918;A0A6M5UAP7;A0A7M1IAV2;A0A7M1IB08;A0A7U3K7M6	Photosystem I P700 chlorophyll a apoprotein A2	A0A1C8YB69;A0A1S6KLC9;A0A1S6KLT0;A0A223A9T0;A0A223FXH5;A0A223FXQ6;A0A223FY80;A0A2D3E2N6;A0A346QDV0;A0A3G5AW51;A0A3Q8RZ27;A0A4Y5V0G5;A0A649Z6Z0;A0A650B0L2;A0A650B0N6;A0A650B0Y3;A0A650B5H0;A0A6M5U821;A0A6M5U918;A0A6M5UAP7;A0A7M1IAV2;A0A7M1IB08;A0A7U3K7M6	A0A1C8YB69_9ROSA;A0A1S6KLC9_MALBA;A0A1S6KLT0_9ROSA;A0A223A9T0_MALDO;A0A223FXH5_9ROSA;A0A223FXQ6_9ROSA;A0A223FY80_9ROSA;A0A2D3E2N6_MALMI;A0A346QDV0_9ROSA;A0A3G5AW51_MALHU;A0A3Q8RZ27_9ROSA;A0A4Y5V0G5_9ROSA;A0A649Z6Z0_9ROSA;A0A650B0L2_9ROSA;A0A650B0N6_9ROSA;A0A650B0Y3_9ROSA;A0A650B5H0_9ROSA;A0A6M5U821_9ROSA;A0A6M5U918_9ROSA;A0A6M5UAP7_9ROSA;A0A7M1IAV2_9ROSA;A0A7M1IB08_9ROSA;A0A7U3K7M6_9ROSA	psaB	378.353	354.095	341.456		281.487	203.157		160.073	151.511		217.171	149.385	182.601		195.318		214.823		273.303	328.477	252.199	253.591
TPLANLIR		2	0	FALSE	FALSE	0.799778	A0A1C8YB69;A0A1S6KLC9;A0A1S6KLT0;A0A223A9T0;A0A223FXH5;A0A223FXQ6;A0A223FY80;A0A2D3E2N6;A0A346QDV0;A0A3G5AW51;A0A3Q8RZ27;A0A4Y5V0G5;A0A649Z6Z0;A0A650B0L2;A0A650B0N6;A0A650B0Y3;A0A650B5H0;A0A6M5U821;A0A6M5U918;A0A6M5UAP7;A0A7M1IAV2;A0A7M1IB08;A0A7U3K7M6	Photosystem I P700 chlorophyll a apoprotein A2	A0A1C8YB69;A0A1S6KLC9;A0A1S6KLT0;A0A223A9T0;A0A223FXH5;A0A223FXQ6;A0A223FY80;A0A2D3E2N6;A0A346QDV0;A0A3G5AW51;A0A3Q8RZ27;A0A4Y5V0G5;A0A649Z6Z0;A0A650B0L2;A0A650B0N6;A0A650B0Y3;A0A650B5H0;A0A6M5U821;A0A6M5U918;A0A6M5UAP7;A0A7M1IAV2;A0A7M1IB08;A0A7U3K7M6	A0A1C8YB69_9ROSA;A0A1S6KLC9_MALBA;A0A1S6KLT0_9ROSA;A0A223A9T0_MALDO;A0A223FXH5_9ROSA;A0A223FXQ6_9ROSA;A0A223FY80_9ROSA;A0A2D3E2N6_MALMI;A0A346QDV0_9ROSA;A0A3G5AW51_MALHU;A0A3Q8RZ27_9ROSA;A0A4Y5V0G5_9ROSA;A0A649Z6Z0_9ROSA;A0A650B0L2_9ROSA;A0A650B0N6_9ROSA;A0A650B0Y3_9ROSA;A0A650B5H0_9ROSA;A0A6M5U821_9ROSA;A0A6M5U918_9ROSA;A0A6M5UAP7_9ROSA;A0A7M1IAV2_9ROSA;A0A7M1IB08_9ROSA;A0A7U3K7M6_9ROSA	psaB			297.956		595.481	293.505		214.299		499.507	478.904	427.954		267.912			368.91	465.617	281.8	368.671	372.606
TSYGFDVLLSSTNGPAFNAGR		2	0	FALSE	FALSE	0.799778	A0A1C8YB69;A0A1S6KLC9;A0A1S6KLT0;A0A223A9T0;A0A223FXH5;A0A223FXQ6;A0A223FY80;A0A2D3E2N6;A0A346QDV0;A0A3G5AW51;A0A3Q8RZ27;A0A4Y5V0G5;A0A649Z6Z0;A0A650B0L2;A0A650B0N6;A0A650B0Y3;A0A650B5H0;A0A6M5U821;A0A6M5U918;A0A6M5UAP7;A0A7M1IAV2;A0A7M1IB08;A0A7U3K7M6	Photosystem I P700 chlorophyll a apoprotein A2	A0A1C8YB69;A0A1S6KLC9;A0A1S6KLT0;A0A223A9T0;A0A223FXH5;A0A223FXQ6;A0A223FY80;A0A2D3E2N6;A0A346QDV0;A0A3G5AW51;A0A3Q8RZ27;A0A4Y5V0G5;A0A649Z6Z0;A0A650B0L2;A0A650B0N6;A0A650B0Y3;A0A650B5H0;A0A6M5U821;A0A6M5U918;A0A6M5UAP7;A0A7M1IAV2;A0A7M1IB08;A0A7U3K7M6	A0A1C8YB69_9ROSA;A0A1S6KLC9_MALBA;A0A1S6KLT0_9ROSA;A0A223A9T0_MALDO;A0A223FXH5_9ROSA;A0A223FXQ6_9ROSA;A0A223FY80_9ROSA;A0A2D3E2N6_MALMI;A0A346QDV0_9ROSA;A0A3G5AW51_MALHU;A0A3Q8RZ27_9ROSA;A0A4Y5V0G5_9ROSA;A0A649Z6Z0_9ROSA;A0A650B0L2_9ROSA;A0A650B0N6_9ROSA;A0A650B0Y3_9ROSA;A0A650B5H0_9ROSA;A0A6M5U821_9ROSA;A0A6M5U918_9ROSA;A0A6M5UAP7_9ROSA;A0A7M1IAV2_9ROSA;A0A7M1IB08_9ROSA;A0A7U3K7M6_9ROSA	psaB								59.085			17.9089		101.234	82.6964	100.368				66.3783	70.7553	66.3466	60.932
DFGYSFPCDGPGR	C8(Carbamidomethyl)	2	1	FALSE	FALSE	0.799778	A0A1C8YB69;A0A1S6KLC9;A0A1S6KLT0;A0A223A9T0;A0A223FXH5;A0A223FXQ6;A0A223FY80;A0A2D3E2N6;A0A346QDV0;A0A3G5AW51;A0A3Q8RZ27;A0A4Y5V0G5;A0A649Z6Z0;A0A650B0L2;A0A650B0N6;A0A650B0Y3;A0A650B5H0;A0A6M5U821;A0A6M5U918;A0A6M5UAP7;A0A7M1IAV2;A0A7M1IB08;A0A7U3K7M6	Photosystem I P700 chlorophyll a apoprotein A2	A0A1C8YB69;A0A1S6KLC9;A0A1S6KLT0;A0A223A9T0;A0A223FXH5;A0A223FXQ6;A0A223FY80;A0A2D3E2N6;A0A346QDV0;A0A3G5AW51;A0A3Q8RZ27;A0A4Y5V0G5;A0A649Z6Z0;A0A650B0L2;A0A650B0N6;A0A650B0Y3;A0A650B5H0;A0A6M5U821;A0A6M5U918;A0A6M5UAP7;A0A7M1IAV2;A0A7M1IB08;A0A7U3K7M6	A0A1C8YB69_9ROSA;A0A1S6KLC9_MALBA;A0A1S6KLT0_9ROSA;A0A223A9T0_MALDO;A0A223FXH5_9ROSA;A0A223FXQ6_9ROSA;A0A223FY80_9ROSA;A0A2D3E2N6_MALMI;A0A346QDV0_9ROSA;A0A3G5AW51_MALHU;A0A3Q8RZ27_9ROSA;A0A4Y5V0G5_9ROSA;A0A649Z6Z0_9ROSA;A0A650B0L2_9ROSA;A0A650B0N6_9ROSA;A0A650B0Y3_9ROSA;A0A650B5H0_9ROSA;A0A6M5U821_9ROSA;A0A6M5U918_9ROSA;A0A6M5UAP7_9ROSA;A0A7M1IAV2_9ROSA;A0A7M1IB08_9ROSA;A0A7U3K7M6_9ROSA	psaB	270.728	251.343	271.249		345.195					211.54	231.812	243.778							217.301
QILIEPIFAQWIQSAHGK		3	0	FALSE	FALSE	0.799778	A0A1C8YB69;A0A1S6KLC9;A0A1S6KLT0;A0A223A9T0;A0A223FXH5;A0A223FXQ6;A0A223FY80;A0A2D3E2N6;A0A346QDV0;A0A3G5AW51;A0A3Q8RZ27;A0A4Y5V0G5;A0A649Z6Z0;A0A650B0L2;A0A650B0N6;A0A650B0Y3;A0A650B5H0;A0A6M5U821;A0A6M5U918;A0A6M5UAP7;A0A7M1IAV2;A0A7M1IB08;A0A7U3K7M6	Photosystem I P700 chlorophyll a apoprotein A2	A0A1C8YB69;A0A1S6KLC9;A0A1S6KLT0;A0A223A9T0;A0A223FXH5;A0A223FXQ6;A0A223FY80;A0A2D3E2N6;A0A346QDV0;A0A3G5AW51;A0A3Q8RZ27;A0A4Y5V0G5;A0A649Z6Z0;A0A650B0L2;A0A650B0N6;A0A650B0Y3;A0A650B5H0;A0A6M5U821;A0A6M5U918;A0A6M5UAP7;A0A7M1IAV2;A0A7M1IB08;A0A7U3K7M6	A0A1C8YB69_9ROSA;A0A1S6KLC9_MALBA;A0A1S6KLT0_9ROSA;A0A223A9T0_MALDO;A0A223FXH5_9ROSA;A0A223FXQ6_9ROSA;A0A223FY80_9ROSA;A0A2D3E2N6_MALMI;A0A346QDV0_9ROSA;A0A3G5AW51_MALHU;A0A3Q8RZ27_9ROSA;A0A4Y5V0G5_9ROSA;A0A649Z6Z0_9ROSA;A0A650B0L2_9ROSA;A0A650B0N6_9ROSA;A0A650B0Y3_9ROSA;A0A650B5H0_9ROSA;A0A6M5U821_9ROSA;A0A6M5U918_9ROSA;A0A6M5UAP7_9ROSA;A0A7M1IAV2_9ROSA;A0A7M1IB08_9ROSA;A0A7U3K7M6_9ROSA	psaB	45.0343				33.6849				20.1461				81.4438			71.2429			94.1259		86.6091	83.4537
NLLEAHIPPGGR		2	0	TRUE	FALSE	0.799778	A0A1C8YB69;A0A1S6KLC9;A0A1S6KLT0;A0A223A9T0;A0A223FXH5;A0A223FXQ6;A0A223FY80;A0A2D3E2N6;A0A346QDV0;A0A3G5AW51;A0A3Q8RZ27;A0A4Y5V0G5;A0A649Z6Z0;A0A650B0L2;A0A650B0N6;A0A650B0Y3;A0A650B5H0;A0A6M5U821;A0A6M5U918;A0A6M5UAP7;A0A7M1IAV2;A0A7M1IB08;A0A7U3K7M6	Photosystem I P700 chlorophyll a apoprotein A2	A0A1C8YB69;A0A1S6KLC9;A0A1S6KLT0;A0A223A9T0;A0A223FXH5;A0A223FXQ6;A0A223FY80;A0A2D3E2N6;A0A346QDV0;A0A3G5AW51;A0A3Q8RZ27;A0A4Y5V0G5;A0A649Z6Z0;A0A650B0L2;A0A650B0N6;A0A650B0Y3;A0A650B5H0;A0A6M5U821;A0A6M5U918;A0A6M5UAP7;A0A7M1IAV2;A0A7M1IB08;A0A7U3K7M6	A0A1C8YB69_9ROSA;A0A1S6KLC9_MALBA;A0A1S6KLT0_9ROSA;A0A223A9T0_MALDO;A0A223FXH5_9ROSA;A0A223FXQ6_9ROSA;A0A223FY80_9ROSA;A0A2D3E2N6_MALMI;A0A346QDV0_9ROSA;A0A3G5AW51_MALHU;A0A3Q8RZ27_9ROSA;A0A4Y5V0G5_9ROSA;A0A649Z6Z0_9ROSA;A0A650B0L2_9ROSA;A0A650B0N6_9ROSA;A0A650B0Y3_9ROSA;A0A650B5H0_9ROSA;A0A6M5U821_9ROSA;A0A6M5U918_9ROSA;A0A6M5UAP7_9ROSA;A0A7M1IAV2_9ROSA;A0A7M1IB08_9ROSA;A0A7U3K7M6_9ROSA	psaB													338.469				359.486			1503.54	411.697
PIAHAIWDPHFGQPAVEAFTR		4	0	TRUE	FALSE	0.799778	A0A1C8YB69;A0A1S6KLC9;A0A1S6KLT0;A0A223A9T0;A0A223FXH5;A0A223FXQ6;A0A223FY80;A0A2D3E2N6;A0A346QDV0;A0A3G5AW51;A0A3Q8RZ27;A0A4Y5V0G5;A0A649Z6Z0;A0A650B0L2;A0A650B0N6;A0A650B0Y3;A0A650B5H0;A0A6M5U821;A0A6M5U918;A0A6M5UAP7;A0A7M1IAV2;A0A7M1IB08;A0A7U3K7M6	Photosystem I P700 chlorophyll a apoprotein A2	A0A1C8YB69;A0A1S6KLC9;A0A1S6KLT0;A0A223A9T0;A0A223FXH5;A0A223FXQ6;A0A223FY80;A0A2D3E2N6;A0A346QDV0;A0A3G5AW51;A0A3Q8RZ27;A0A4Y5V0G5;A0A649Z6Z0;A0A650B0L2;A0A650B0N6;A0A650B0Y3;A0A650B5H0;A0A6M5U821;A0A6M5U918;A0A6M5UAP7;A0A7M1IAV2;A0A7M1IB08;A0A7U3K7M6	A0A1C8YB69_9ROSA;A0A1S6KLC9_MALBA;A0A1S6KLT0_9ROSA;A0A223A9T0_MALDO;A0A223FXH5_9ROSA;A0A223FXQ6_9ROSA;A0A223FY80_9ROSA;A0A2D3E2N6_MALMI;A0A346QDV0_9ROSA;A0A3G5AW51_MALHU;A0A3Q8RZ27_9ROSA;A0A4Y5V0G5_9ROSA;A0A649Z6Z0_9ROSA;A0A650B0L2_9ROSA;A0A650B0N6_9ROSA;A0A650B0Y3_9ROSA;A0A650B5H0_9ROSA;A0A6M5U821_9ROSA;A0A6M5U918_9ROSA;A0A6M5UAP7_9ROSA;A0A7M1IAV2_9ROSA;A0A7M1IB08_9ROSA;A0A7U3K7M6_9ROSA	psaB												44.5421
LEIQAIADDITSK		2	0	TRUE	FALSE	0.800974	A0A1C8YB71;A0A1S6KLF9;A0A1S6KLY1;A0A223FXV1;A0A223FY28;A0A223FYI4;A0A2D3E2P4;A0A346QDU4;A0A3G5AW65;A0A3Q8RZ35;A0A4Y5V0I9;A0A649Z7H2;A0A650B0G6;A0A650B0S9;A0A650B0Y6;A0A650B5X1;A0A6M5U848;A0A6M5U951;A0A6M5UAR7;A0A7U3HYQ3;A0A7U3K7M4	Cytochrome b6	A0A1C8YB71;A0A1S6KLF9;A0A1S6KLY1;A0A223FXV1;A0A223FY28;A0A223FYI4;A0A2D3E2P4;A0A346QDU4;A0A3G5AW65;A0A3Q8RZ35;A0A4Y5V0I9;A0A649Z7H2;A0A650B0G6;A0A650B0S9;A0A650B0Y6;A0A650B5X1;A0A6M5U848;A0A6M5U951;A0A6M5UAR7;A0A7U3HYQ3;A0A7U3K7M4	A0A1C8YB71_9ROSA;A0A1S6KLF9_MALBA;A0A1S6KLY1_9ROSA;A0A223FXV1_9ROSA;A0A223FY28_9ROSA;A0A223FYI4_9ROSA;A0A2D3E2P4_MALMI;A0A346QDU4_9ROSA;A0A3G5AW65_MALHU;A0A3Q8RZ35_9ROSA;A0A4Y5V0I9_9ROSA;A0A649Z7H2_9ROSA;A0A650B0G6_9ROSA;A0A650B0S9_9ROSA;A0A650B0Y6_9ROSA;A0A650B5X1_9ROSA;A0A6M5U848_9ROSA;A0A6M5U951_9ROSA;A0A6M5UAR7_9ROSA;A0A7U3HYQ3_MALDO;A0A7U3K7M4_9ROSA	petB	2101	2014.4	2413.08	2236.63	1550.58	1818.35	1998.42	2413.8	2194.77	1580.91	1625.16	1429.58	1653.02	2002.3	2127.45	2657.93	1799.71	2071.92	1954.24	2229.87	2162.71	2036.48
GSASVGQSTLTR		2	0	FALSE	FALSE	0.800974	A0A1C8YB71;A0A1S6KLF9;A0A1S6KLY1;A0A223FXV1;A0A223FY28;A0A223FYI4;A0A2D3E2P4;A0A346QDU4;A0A3G5AW65;A0A3Q8RZ35;A0A4Y5V0I9;A0A649Z7H2;A0A650B0G6;A0A650B0S9;A0A650B0Y6;A0A650B5X1;A0A6M5U848;A0A6M5U951;A0A6M5UAR7;A0A7U3HYQ3;A0A7U3K7M4	Cytochrome b6	A0A1C8YB71;A0A1S6KLF9;A0A1S6KLY1;A0A223FXV1;A0A223FY28;A0A223FYI4;A0A2D3E2P4;A0A346QDU4;A0A3G5AW65;A0A3Q8RZ35;A0A4Y5V0I9;A0A649Z7H2;A0A650B0G6;A0A650B0S9;A0A650B0Y6;A0A650B5X1;A0A6M5U848;A0A6M5U951;A0A6M5UAR7;A0A7U3HYQ3;A0A7U3K7M4	A0A1C8YB71_9ROSA;A0A1S6KLF9_MALBA;A0A1S6KLY1_9ROSA;A0A223FXV1_9ROSA;A0A223FY28_9ROSA;A0A223FYI4_9ROSA;A0A2D3E2P4_MALMI;A0A346QDU4_9ROSA;A0A3G5AW65_MALHU;A0A3Q8RZ35_9ROSA;A0A4Y5V0I9_9ROSA;A0A649Z7H2_9ROSA;A0A650B0G6_9ROSA;A0A650B0S9_9ROSA;A0A650B0Y6_9ROSA;A0A650B5X1_9ROSA;A0A6M5U848_9ROSA;A0A6M5U951_9ROSA;A0A6M5UAR7_9ROSA;A0A7U3HYQ3_MALDO;A0A7U3K7M4_9ROSA	petB	2266.93	1991.7	2173.61	1280.76	1117.01	1563.09	1335.92	887.491	1130.53	1248.08	1941.29	1946.26	1252.15	1219.5	882.477	1369.91	1917.46	1253.71	1268.15	1706.96	1595.38	810.182
IYDWFEER		2	0	TRUE	FALSE	0.800974	A0A1C8YB71;A0A1S6KLF9;A0A1S6KLY1;A0A223FXV1;A0A223FY28;A0A223FYI4;A0A2D3E2P4;A0A346QDU4;A0A3G5AW65;A0A3Q8RZ35;A0A4Y5V0I9;A0A649Z7H2;A0A650B0G6;A0A650B0S9;A0A650B0Y6;A0A650B5X1;A0A6M5U848;A0A6M5U951;A0A6M5UAR7;A0A7U3HYQ3;A0A7U3K7M4	Cytochrome b6	A0A1C8YB71;A0A1S6KLF9;A0A1S6KLY1;A0A223FXV1;A0A223FY28;A0A223FYI4;A0A2D3E2P4;A0A346QDU4;A0A3G5AW65;A0A3Q8RZ35;A0A4Y5V0I9;A0A649Z7H2;A0A650B0G6;A0A650B0S9;A0A650B0Y6;A0A650B5X1;A0A6M5U848;A0A6M5U951;A0A6M5UAR7;A0A7U3HYQ3;A0A7U3K7M4	A0A1C8YB71_9ROSA;A0A1S6KLF9_MALBA;A0A1S6KLY1_9ROSA;A0A223FXV1_9ROSA;A0A223FY28_9ROSA;A0A223FYI4_9ROSA;A0A2D3E2P4_MALMI;A0A346QDU4_9ROSA;A0A3G5AW65_MALHU;A0A3Q8RZ35_9ROSA;A0A4Y5V0I9_9ROSA;A0A649Z7H2_9ROSA;A0A650B0G6_9ROSA;A0A650B0S9_9ROSA;A0A650B0Y6_9ROSA;A0A650B5X1_9ROSA;A0A6M5U848_9ROSA;A0A6M5U951_9ROSA;A0A6M5UAR7_9ROSA;A0A7U3HYQ3_MALDO;A0A7U3K7M4_9ROSA	petB	795.358	836.374	642.567	776.416	652.921	1056.62				534.148	523.592	524.918	372.819		692.204		557.743		627.223			451.728
IVTIEYDPNR		2	0	TRUE	FALSE	0.779603	A0A1C8YB72;A0A1S6KLI4;A0A1S6KLW2;A0A223A9X0;A0A223FXN2;A0A223FXU4;A0A223FY58;A0A223FYA0;A0A2D3E2P6;A0A346QDX2;A0A3G5AW63;A0A3Q8RZ80;A0A4Y5V087;A0A540KI38;A0A649Z7A8;A0A650B0L5;A0A650B0W2;A0A650B139;A0A650B5M4;A0A6M5U800;A0A6M5UBS5;A0A6M5UCC9;A0A7D6C5E7;A0A7M1IAT2;A0A7M1IBH1;A0A7U3HZ08;A0A7U3I0N4	"50S ribosomal protein L2, chloroplastic;50S ribosomal protein L2, chloroplastic;50S ribosomal protein L2, chloroplastic;50S ribosomal protein L2, chloroplastic;50S ribosomal protein L2, chloroplastic;50S ribosomal protein L2, chloroplastic;50S ribosomal protein L2, chloroplastic;50S ribosomal protein L2, chloroplastic;50S ribosomal protein L2, chloroplastic;50S ribosomal protein L2, chloroplasti…	A0A1C8YB72;A0A1S6KLI4;A0A1S6KLW2;A0A223A9X0;A0A223FXN2;A0A223FXU4;A0A223FY58;A0A223FYA0;A0A2D3E2P6;A0A346QDX2;A0A3G5AW63;A0A3Q8RZ80;A0A4Y5V087;A0A540KI38;A0A649Z7A8;A0A650B0L5;A0A650B0W2;A0A650B139;A0A650B5M4;A0A6M5U800;A0A6M5UBS5;A0A6M5UCC9;A0A7D6C5E7;A0A7M1IAT2;A0A7M1IBH1;A0A7U3HZ08;A0A7U3I0N4	A0A1C8YB72_9ROSA;A0A1S6KLI4_MALBA;A0A1S6KLW2_9ROSA;A0A223A9X0_MALDO;A0A223FXN2_9ROSA;A0A223FXU4_9ROSA;A0A223FY58_9ROSA;A0A223FYA0_9ROSA;A0A2D3E2P6_MALMI;A0A346QDX2_9ROSA;A0A3G5AW63_MALHU;A0A3Q8RZ80_9ROSA;A0A4Y5V087_9ROSA;A0A540KI38_MALBA;A0A649Z7A8_9ROSA;A0A650B0L5_9ROSA;A0A650B0W2_9ROSA;A0A650B139_9ROSA;A0A650B5M4_9ROSA;A0A6M5U800_9ROSA;A0A6M5UBS5_9ROSA;A0A6M5UCC9_9ROSA;A0A7D6C5E7_9ROSA;A0A7M1IA…	rpl2;rpl2;rpl2;rpl2;rpl2;rpl2;rpl2;rpl2;rpl2;rpl2;rpl2;rpl2;rpl2;C1H46_040580;rpl2;rpl2;rpl2;rpl2;rpl2;rpl2;rpl2;rpl2;rpl2;rpl2;rpl2;rpl2;rpl2	522.059	534.854		570.849	550.45	497.86	792.863			380.197	354.408	531.72		214.4	264.186	249.486	352.691	428.8
GAIIGDTIVSGTEVPIK		2	0	TRUE	FALSE	0.779603	A0A1C8YB72;A0A1S6KLI4;A0A1S6KLW2;A0A223A9X0;A0A223FXN2;A0A223FXU4;A0A223FY58;A0A223FYA0;A0A2D3E2P6;A0A346QDX2;A0A3G5AW63;A0A3Q8RZ80;A0A4Y5V087;A0A540KI38;A0A649Z7A8;A0A650B0L5;A0A650B0W2;A0A650B139;A0A650B5M4;A0A6M5U800;A0A6M5UBS5;A0A6M5UCC9;A0A7D6C5E7;A0A7M1IAT2;A0A7M1IBH1;A0A7U3HZ08;A0A7U3I0N4	"50S ribosomal protein L2, chloroplastic;50S ribosomal protein L2, chloroplastic;50S ribosomal protein L2, chloroplastic;50S ribosomal protein L2, chloroplastic;50S ribosomal protein L2, chloroplastic;50S ribosomal protein L2, chloroplastic;50S ribosomal protein L2, chloroplastic;50S ribosomal protein L2, chloroplastic;50S ribosomal protein L2, chloroplastic;50S ribosomal protein L2, chloroplasti…	A0A1C8YB72;A0A1S6KLI4;A0A1S6KLW2;A0A223A9X0;A0A223FXN2;A0A223FXU4;A0A223FY58;A0A223FYA0;A0A2D3E2P6;A0A346QDX2;A0A3G5AW63;A0A3Q8RZ80;A0A4Y5V087;A0A540KI38;A0A649Z7A8;A0A650B0L5;A0A650B0W2;A0A650B139;A0A650B5M4;A0A6M5U800;A0A6M5UBS5;A0A6M5UCC9;A0A7D6C5E7;A0A7M1IAT2;A0A7M1IBH1;A0A7U3HZ08;A0A7U3I0N4	A0A1C8YB72_9ROSA;A0A1S6KLI4_MALBA;A0A1S6KLW2_9ROSA;A0A223A9X0_MALDO;A0A223FXN2_9ROSA;A0A223FXU4_9ROSA;A0A223FY58_9ROSA;A0A223FYA0_9ROSA;A0A2D3E2P6_MALMI;A0A346QDX2_9ROSA;A0A3G5AW63_MALHU;A0A3Q8RZ80_9ROSA;A0A4Y5V087_9ROSA;A0A540KI38_MALBA;A0A649Z7A8_9ROSA;A0A650B0L5_9ROSA;A0A650B0W2_9ROSA;A0A650B139_9ROSA;A0A650B5M4_9ROSA;A0A6M5U800_9ROSA;A0A6M5UBS5_9ROSA;A0A6M5UCC9_9ROSA;A0A7D6C5E7_9ROSA;A0A7M1IA…	rpl2;rpl2;rpl2;rpl2;rpl2;rpl2;rpl2;rpl2;rpl2;rpl2;rpl2;rpl2;rpl2;C1H46_040580;rpl2;rpl2;rpl2;rpl2;rpl2;rpl2;rpl2;rpl2;rpl2;rpl2;rpl2;rpl2;rpl2		66.5722				106.994	120.124	226.781		106.179	121.388	141.521	275.252						151.988	202.245		191.669
GVVMNPVDHPHGGGEGR	M4(Oxidation)	3	0	FALSE	FALSE	0.779603	A0A1C8YB72;A0A1S6KLI4;A0A1S6KLW2;A0A223A9X0;A0A223FXN2;A0A223FXU4;A0A223FY58;A0A223FYA0;A0A2D3E2P6;A0A346QDX2;A0A3G5AW63;A0A3Q8RZ80;A0A4Y5V087;A0A540KI38;A0A649Z7A8;A0A650B0L5;A0A650B0W2;A0A650B139;A0A650B5M4;A0A6M5U800;A0A6M5UBS5;A0A6M5UCC9;A0A7D6C5E7;A0A7M1IAT2;A0A7M1IBH1;A0A7U3HZ08;A0A7U3I0N4	"50S ribosomal protein L2, chloroplastic;50S ribosomal protein L2, chloroplastic;50S ribosomal protein L2, chloroplastic;50S ribosomal protein L2, chloroplastic;50S ribosomal protein L2, chloroplastic;50S ribosomal protein L2, chloroplastic;50S ribosomal protein L2, chloroplastic;50S ribosomal protein L2, chloroplastic;50S ribosomal protein L2, chloroplastic;50S ribosomal protein L2, chloroplasti…	A0A1C8YB72;A0A1S6KLI4;A0A1S6KLW2;A0A223A9X0;A0A223FXN2;A0A223FXU4;A0A223FY58;A0A223FYA0;A0A2D3E2P6;A0A346QDX2;A0A3G5AW63;A0A3Q8RZ80;A0A4Y5V087;A0A540KI38;A0A649Z7A8;A0A650B0L5;A0A650B0W2;A0A650B139;A0A650B5M4;A0A6M5U800;A0A6M5UBS5;A0A6M5UCC9;A0A7D6C5E7;A0A7M1IAT2;A0A7M1IBH1;A0A7U3HZ08;A0A7U3I0N4	A0A1C8YB72_9ROSA;A0A1S6KLI4_MALBA;A0A1S6KLW2_9ROSA;A0A223A9X0_MALDO;A0A223FXN2_9ROSA;A0A223FXU4_9ROSA;A0A223FY58_9ROSA;A0A223FYA0_9ROSA;A0A2D3E2P6_MALMI;A0A346QDX2_9ROSA;A0A3G5AW63_MALHU;A0A3Q8RZ80_9ROSA;A0A4Y5V087_9ROSA;A0A540KI38_MALBA;A0A649Z7A8_9ROSA;A0A650B0L5_9ROSA;A0A650B0W2_9ROSA;A0A650B139_9ROSA;A0A650B5M4_9ROSA;A0A6M5U800_9ROSA;A0A6M5UBS5_9ROSA;A0A6M5UCC9_9ROSA;A0A7D6C5E7_9ROSA;A0A7M1IA…	rpl2;rpl2;rpl2;rpl2;rpl2;rpl2;rpl2;rpl2;rpl2;rpl2;rpl2;rpl2;rpl2;C1H46_040580;rpl2;rpl2;rpl2;rpl2;rpl2;rpl2;rpl2;rpl2;rpl2;rpl2;rpl2;rpl2;rpl2			161.168				351.425	625.754	579.325		260.051	235.345	495.112	396.443						322.634	322.963	328.877
GVVMNPVDHPHGGGEGR		3	0	FALSE	FALSE	0.779603	A0A1C8YB72;A0A1S6KLI4;A0A1S6KLW2;A0A223A9X0;A0A223FXN2;A0A223FXU4;A0A223FY58;A0A223FYA0;A0A2D3E2P6;A0A346QDX2;A0A3G5AW63;A0A3Q8RZ80;A0A4Y5V087;A0A540KI38;A0A649Z7A8;A0A650B0L5;A0A650B0W2;A0A650B139;A0A650B5M4;A0A6M5U800;A0A6M5UBS5;A0A6M5UCC9;A0A7D6C5E7;A0A7M1IAT2;A0A7M1IBH1;A0A7U3HZ08;A0A7U3I0N4	"50S ribosomal protein L2, chloroplastic;50S ribosomal protein L2, chloroplastic;50S ribosomal protein L2, chloroplastic;50S ribosomal protein L2, chloroplastic;50S ribosomal protein L2, chloroplastic;50S ribosomal protein L2, chloroplastic;50S ribosomal protein L2, chloroplastic;50S ribosomal protein L2, chloroplastic;50S ribosomal protein L2, chloroplastic;50S ribosomal protein L2, chloroplasti…	A0A1C8YB72;A0A1S6KLI4;A0A1S6KLW2;A0A223A9X0;A0A223FXN2;A0A223FXU4;A0A223FY58;A0A223FYA0;A0A2D3E2P6;A0A346QDX2;A0A3G5AW63;A0A3Q8RZ80;A0A4Y5V087;A0A540KI38;A0A649Z7A8;A0A650B0L5;A0A650B0W2;A0A650B139;A0A650B5M4;A0A6M5U800;A0A6M5UBS5;A0A6M5UCC9;A0A7D6C5E7;A0A7M1IAT2;A0A7M1IBH1;A0A7U3HZ08;A0A7U3I0N4	A0A1C8YB72_9ROSA;A0A1S6KLI4_MALBA;A0A1S6KLW2_9ROSA;A0A223A9X0_MALDO;A0A223FXN2_9ROSA;A0A223FXU4_9ROSA;A0A223FY58_9ROSA;A0A223FYA0_9ROSA;A0A2D3E2P6_MALMI;A0A346QDX2_9ROSA;A0A3G5AW63_MALHU;A0A3Q8RZ80_9ROSA;A0A4Y5V087_9ROSA;A0A540KI38_MALBA;A0A649Z7A8_9ROSA;A0A650B0L5_9ROSA;A0A650B0W2_9ROSA;A0A650B139_9ROSA;A0A650B5M4_9ROSA;A0A6M5U800_9ROSA;A0A6M5UBS5_9ROSA;A0A6M5UCC9_9ROSA;A0A7D6C5E7_9ROSA;A0A7M1IA…	rpl2;rpl2;rpl2;rpl2;rpl2;rpl2;rpl2;rpl2;rpl2;rpl2;rpl2;rpl2;rpl2;C1H46_040580;rpl2;rpl2;rpl2;rpl2;rpl2;rpl2;rpl2;rpl2;rpl2;rpl2;rpl2;rpl2;rpl2												41.6214							96.5193		117.774
YSDNLILR		2	0	FALSE	FALSE	0.779603	A0A1C8YB72;A0A1S6KLI4;A0A1S6KLW2;A0A223A9X0;A0A223FXN2;A0A223FXU4;A0A223FY58;A0A223FYA0;A0A2D3E2P6;A0A346QDX2;A0A3G5AW63;A0A3Q8RZ80;A0A4Y5V087;A0A540KI38;A0A649Z7A8;A0A650B0L5;A0A650B0W2;A0A650B139;A0A650B5M4;A0A6M5U800;A0A6M5UBS5;A0A6M5UCC9;A0A7D6C5E7;A0A7M1IAT2;A0A7M1IBH1;A0A7U3HZ08;A0A7U3I0N4	"50S ribosomal protein L2, chloroplastic;50S ribosomal protein L2, chloroplastic;50S ribosomal protein L2, chloroplastic;50S ribosomal protein L2, chloroplastic;50S ribosomal protein L2, chloroplastic;50S ribosomal protein L2, chloroplastic;50S ribosomal protein L2, chloroplastic;50S ribosomal protein L2, chloroplastic;50S ribosomal protein L2, chloroplastic;50S ribosomal protein L2, chloroplasti…	A0A1C8YB72;A0A1S6KLI4;A0A1S6KLW2;A0A223A9X0;A0A223FXN2;A0A223FXU4;A0A223FY58;A0A223FYA0;A0A2D3E2P6;A0A346QDX2;A0A3G5AW63;A0A3Q8RZ80;A0A4Y5V087;A0A540KI38;A0A649Z7A8;A0A650B0L5;A0A650B0W2;A0A650B139;A0A650B5M4;A0A6M5U800;A0A6M5UBS5;A0A6M5UCC9;A0A7D6C5E7;A0A7M1IAT2;A0A7M1IBH1;A0A7U3HZ08;A0A7U3I0N4	A0A1C8YB72_9ROSA;A0A1S6KLI4_MALBA;A0A1S6KLW2_9ROSA;A0A223A9X0_MALDO;A0A223FXN2_9ROSA;A0A223FXU4_9ROSA;A0A223FY58_9ROSA;A0A223FYA0_9ROSA;A0A2D3E2P6_MALMI;A0A346QDX2_9ROSA;A0A3G5AW63_MALHU;A0A3Q8RZ80_9ROSA;A0A4Y5V087_9ROSA;A0A540KI38_MALBA;A0A649Z7A8_9ROSA;A0A650B0L5_9ROSA;A0A650B0W2_9ROSA;A0A650B139_9ROSA;A0A650B5M4_9ROSA;A0A6M5U800_9ROSA;A0A6M5UBS5_9ROSA;A0A6M5UCC9_9ROSA;A0A7D6C5E7_9ROSA;A0A7M1IA…	rpl2;rpl2;rpl2;rpl2;rpl2;rpl2;rpl2;rpl2;rpl2;rpl2;rpl2;rpl2;rpl2;C1H46_040580;rpl2;rpl2;rpl2;rpl2;rpl2;rpl2;rpl2;rpl2;rpl2;rpl2;rpl2;rpl2;rpl2							648.559	385.617	265.267												148.611	351.459
NNLIYGQHR		2	0	TRUE	FALSE	0.779603	A0A1C8YB72;A0A1S6KLI4;A0A1S6KLW2;A0A223A9X0;A0A223FXN2;A0A223FXU4;A0A223FY58;A0A223FYA0;A0A2D3E2P6;A0A346QDX2;A0A3G5AW63;A0A3Q8RZ80;A0A4Y5V087;A0A540KI38;A0A649Z7A8;A0A650B0L5;A0A650B0W2;A0A650B139;A0A650B5M4;A0A6M5U800;A0A6M5UBS5;A0A6M5UCC9;A0A7D6C5E7;A0A7M1IAT2;A0A7M1IBH1;A0A7U3HZ08;A0A7U3I0N4	"50S ribosomal protein L2, chloroplastic;50S ribosomal protein L2, chloroplastic;50S ribosomal protein L2, chloroplastic;50S ribosomal protein L2, chloroplastic;50S ribosomal protein L2, chloroplastic;50S ribosomal protein L2, chloroplastic;50S ribosomal protein L2, chloroplastic;50S ribosomal protein L2, chloroplastic;50S ribosomal protein L2, chloroplastic;50S ribosomal protein L2, chloroplasti…	A0A1C8YB72;A0A1S6KLI4;A0A1S6KLW2;A0A223A9X0;A0A223FXN2;A0A223FXU4;A0A223FY58;A0A223FYA0;A0A2D3E2P6;A0A346QDX2;A0A3G5AW63;A0A3Q8RZ80;A0A4Y5V087;A0A540KI38;A0A649Z7A8;A0A650B0L5;A0A650B0W2;A0A650B139;A0A650B5M4;A0A6M5U800;A0A6M5UBS5;A0A6M5UCC9;A0A7D6C5E7;A0A7M1IAT2;A0A7M1IBH1;A0A7U3HZ08;A0A7U3I0N4	A0A1C8YB72_9ROSA;A0A1S6KLI4_MALBA;A0A1S6KLW2_9ROSA;A0A223A9X0_MALDO;A0A223FXN2_9ROSA;A0A223FXU4_9ROSA;A0A223FY58_9ROSA;A0A223FYA0_9ROSA;A0A2D3E2P6_MALMI;A0A346QDX2_9ROSA;A0A3G5AW63_MALHU;A0A3Q8RZ80_9ROSA;A0A4Y5V087_9ROSA;A0A540KI38_MALBA;A0A649Z7A8_9ROSA;A0A650B0L5_9ROSA;A0A650B0W2_9ROSA;A0A650B139_9ROSA;A0A650B5M4_9ROSA;A0A6M5U800_9ROSA;A0A6M5UBS5_9ROSA;A0A6M5UCC9_9ROSA;A0A7D6C5E7_9ROSA;A0A7M1IA…	rpl2;rpl2;rpl2;rpl2;rpl2;rpl2;rpl2;rpl2;rpl2;rpl2;rpl2;rpl2;rpl2;C1H46_040580;rpl2;rpl2;rpl2;rpl2;rpl2;rpl2;rpl2;rpl2;rpl2;rpl2;rpl2;rpl2;rpl2									200.697
DTDILAAFR		2	0	FALSE	FALSE	0.830705	A0A1C8YB73;A0A1S6KLC8;A0A223A9S9;A0A223FYF4;A0A2D3E2P8;A0A2S2ASP2;A0A2U8JNQ4;A0A3G5AW60;A0A3Q8RZ71;A0A4Y5V086;A0A650B0L9;A0A650B0S8;A0A650B0W0;A0A6M5U835;A0A6M5U8J7;A0A6M5UBV0;A0A7M1IA18;A0A7M1IA81;A0A7U3I0J8;H9CU68;H9CU77;H9CU78;H9CU79;H9CU80;H9CU81;H9CU82;H9CU83;H9CU84;H9CU85;H9CU86;H9CU87;H9CU88;H9CU89;H9CU90;H9CU91;H9CU92;H9CU93;H9CU95;H9CU96;H9CU97;H9CU98;H9CU99;H9CUA0;H9CUA1;H9CUA2;H9CUA3	"Ribulose bisphosphate carboxylase large chain;Ribulose bisphosphate carboxylase large chain;Ribulose bisphosphate carboxylase large chain;Ribulose bisphosphate carboxylase large chain;Ribulose bisphosphate carboxylase large chain;Ribulose bisphosphate carboxylase large chain;Ribulose bisphosphate carboxylase large chain (Fragment);Ribulose bisphosphate carboxylase large chain;Ribulose bisphospha…	A0A1C8YB73;A0A1S6KLC8;A0A223A9S9;A0A223FYF4;A0A2D3E2P8;A0A2S2ASP2;A0A2U8JNQ4;A0A3G5AW60;A0A3Q8RZ71;A0A4Y5V086;A0A650B0L9;A0A650B0S8;A0A650B0W0;A0A6M5U835;A0A6M5U8J7;A0A6M5UBV0;A0A7M1IA18;A0A7M1IA81;A0A7U3I0J8;H9CU68;H9CU77;H9CU78;H9CU79;H9CU80;H9CU81;H9CU82;H9CU83;H9CU84;H9CU85;H9CU86;H9CU87;H9CU88;H9CU89;H9CU90;H9CU91;H9CU92;H9CU93;H9CU95;H9CU96;H9CU97;H9CU98;H9CU99;H9CUA0;H9CUA1;H9CUA2;H9CUA3	A0A1C8YB73_9ROSA;A0A1S6KLC8_MALBA;A0A223A9S9_MALDO;A0A223FYF4_9ROSA;A0A2D3E2P8_MALMI;A0A2S2ASP2_9ROSA;A0A2U8JNQ4_MALBA;A0A3G5AW60_MALHU;A0A3Q8RZ71_9ROSA;A0A4Y5V086_9ROSA;A0A650B0L9_9ROSA;A0A650B0S8_9ROSA;A0A650B0W0_9ROSA;A0A6M5U835_9ROSA;A0A6M5U8J7_9ROSA;A0A6M5UBV0_9ROSA;A0A7M1IA18_9ROSA;A0A7M1IA81_9ROSA;A0A7U3I0J8_9ROSA;H9CU68_9ROSA;H9CU77_9ROSA;H9CU78_9ROSA;H9CU79_9ROSA;H9CU80_9ROSA;H9CU81_9ROS…	rbcL	136207	173384	79287.7	156441	164627	168950	71787.5	55926.2	47487.7	100455	93045.8	96846	39644.1	63752.8	64917.8	98751.5	118558	96029.5	32430.8	19034.8	48903.5	63588
DTDILAAFR	Acetyl (Protein N-term)	2	2	FALSE	FALSE	0.830705	A0A1C8YB73;A0A1S6KLC8;A0A223A9S9;A0A223FYF4;A0A2D3E2P8;A0A2S2ASP2;A0A2U8JNQ4;A0A3G5AW60;A0A3Q8RZ71;A0A4Y5V086;A0A650B0L9;A0A650B0S8;A0A650B0W0;A0A6M5U835;A0A6M5U8J7;A0A6M5UBV0;A0A7M1IA18;A0A7M1IA81;A0A7U3I0J8;H9CU68;H9CU77;H9CU78;H9CU79;H9CU80;H9CU81;H9CU82;H9CU83;H9CU84;H9CU85;H9CU86;H9CU87;H9CU88;H9CU89;H9CU90;H9CU91;H9CU92;H9CU93;H9CU95;H9CU96;H9CU97;H9CU98;H9CU99;H9CUA0;H9CUA1;H9CUA2;H9CUA3	"Ribulose bisphosphate carboxylase large chain;Ribulose bisphosphate carboxylase large chain;Ribulose bisphosphate carboxylase large chain;Ribulose bisphosphate carboxylase large chain;Ribulose bisphosphate carboxylase large chain;Ribulose bisphosphate carboxylase large chain;Ribulose bisphosphate carboxylase large chain (Fragment);Ribulose bisphosphate carboxylase large chain;Ribulose bisphospha…	A0A1C8YB73;A0A1S6KLC8;A0A223A9S9;A0A223FYF4;A0A2D3E2P8;A0A2S2ASP2;A0A2U8JNQ4;A0A3G5AW60;A0A3Q8RZ71;A0A4Y5V086;A0A650B0L9;A0A650B0S8;A0A650B0W0;A0A6M5U835;A0A6M5U8J7;A0A6M5UBV0;A0A7M1IA18;A0A7M1IA81;A0A7U3I0J8;H9CU68;H9CU77;H9CU78;H9CU79;H9CU80;H9CU81;H9CU82;H9CU83;H9CU84;H9CU85;H9CU86;H9CU87;H9CU88;H9CU89;H9CU90;H9CU91;H9CU92;H9CU93;H9CU95;H9CU96;H9CU97;H9CU98;H9CU99;H9CUA0;H9CUA1;H9CUA2;H9CUA3	A0A1C8YB73_9ROSA;A0A1S6KLC8_MALBA;A0A223A9S9_MALDO;A0A223FYF4_9ROSA;A0A2D3E2P8_MALMI;A0A2S2ASP2_9ROSA;A0A2U8JNQ4_MALBA;A0A3G5AW60_MALHU;A0A3Q8RZ71_9ROSA;A0A4Y5V086_9ROSA;A0A650B0L9_9ROSA;A0A650B0S8_9ROSA;A0A650B0W0_9ROSA;A0A6M5U835_9ROSA;A0A6M5U8J7_9ROSA;A0A6M5UBV0_9ROSA;A0A7M1IA18_9ROSA;A0A7M1IA81_9ROSA;A0A7U3I0J8_9ROSA;H9CU68_9ROSA;H9CU77_9ROSA;H9CU78_9ROSA;H9CU79_9ROSA;H9CU80_9ROSA;H9CU81_9ROS…	rbcL	772.839	843.084	943.779	975.894	1226.05	1459.81	1373.86	1699.66	1409.75	881.402	705.914	456.781	1710.84	1229.91	27910	969.45	428.707	777.552	1626.34	2514.74	2128.75	7178.08
DDENVNSQPFMR	M11(Oxidation)	2	0	FALSE	FALSE	0.830705	A0A1C8YB73;A0A1S6KLC8;A0A223A9S9;A0A223FYF4;A0A2D3E2P8;A0A2S2ASP2;A0A2U8JNQ4;A0A3G5AW60;A0A3Q8RZ71;A0A4Y5V086;A0A650B0L9;A0A650B0S8;A0A650B0W0;A0A6M5U835;A0A6M5U8J7;A0A6M5UBV0;A0A7M1IA18;A0A7M1IA81;A0A7U3I0J8;H9CU68;H9CU77;H9CU78;H9CU79;H9CU80;H9CU81;H9CU82;H9CU83;H9CU84;H9CU85;H9CU86;H9CU87;H9CU88;H9CU89;H9CU90;H9CU91;H9CU92;H9CU93;H9CU95;H9CU96;H9CU97;H9CU98;H9CU99;H9CUA0;H9CUA1;H9CUA2;H9CUA3	"Ribulose bisphosphate carboxylase large chain;Ribulose bisphosphate carboxylase large chain;Ribulose bisphosphate carboxylase large chain;Ribulose bisphosphate carboxylase large chain;Ribulose bisphosphate carboxylase large chain;Ribulose bisphosphate carboxylase large chain;Ribulose bisphosphate carboxylase large chain (Fragment);Ribulose bisphosphate carboxylase large chain;Ribulose bisphospha…	A0A1C8YB73;A0A1S6KLC8;A0A223A9S9;A0A223FYF4;A0A2D3E2P8;A0A2S2ASP2;A0A2U8JNQ4;A0A3G5AW60;A0A3Q8RZ71;A0A4Y5V086;A0A650B0L9;A0A650B0S8;A0A650B0W0;A0A6M5U835;A0A6M5U8J7;A0A6M5UBV0;A0A7M1IA18;A0A7M1IA81;A0A7U3I0J8;H9CU68;H9CU77;H9CU78;H9CU79;H9CU80;H9CU81;H9CU82;H9CU83;H9CU84;H9CU85;H9CU86;H9CU87;H9CU88;H9CU89;H9CU90;H9CU91;H9CU92;H9CU93;H9CU95;H9CU96;H9CU97;H9CU98;H9CU99;H9CUA0;H9CUA1;H9CUA2;H9CUA3	A0A1C8YB73_9ROSA;A0A1S6KLC8_MALBA;A0A223A9S9_MALDO;A0A223FYF4_9ROSA;A0A2D3E2P8_MALMI;A0A2S2ASP2_9ROSA;A0A2U8JNQ4_MALBA;A0A3G5AW60_MALHU;A0A3Q8RZ71_9ROSA;A0A4Y5V086_9ROSA;A0A650B0L9_9ROSA;A0A650B0S8_9ROSA;A0A650B0W0_9ROSA;A0A6M5U835_9ROSA;A0A6M5U8J7_9ROSA;A0A6M5UBV0_9ROSA;A0A7M1IA18_9ROSA;A0A7M1IA81_9ROSA;A0A7U3I0J8_9ROSA;H9CU68_9ROSA;H9CU77_9ROSA;H9CU78_9ROSA;H9CU79_9ROSA;H9CU80_9ROSA;H9CU81_9ROS…	rbcL	24361.5	35324.7	22056.6	34222.2	36561	37470	12539.6	15318.2	11391.5	26394	24075	23921	16846.3	16346.5	16864.9	27073.9	19998.8	18373.2	12134.9	14799.2	14601.2	12636
DDENVNSQPFMR		2	0	FALSE	FALSE	0.830705	A0A1C8YB73;A0A1S6KLC8;A0A223A9S9;A0A223FYF4;A0A2D3E2P8;A0A2S2ASP2;A0A2U8JNQ4;A0A3G5AW60;A0A3Q8RZ71;A0A4Y5V086;A0A650B0L9;A0A650B0S8;A0A650B0W0;A0A6M5U835;A0A6M5U8J7;A0A6M5UBV0;A0A7M1IA18;A0A7M1IA81;A0A7U3I0J8;H9CU68;H9CU77;H9CU78;H9CU79;H9CU80;H9CU81;H9CU82;H9CU83;H9CU84;H9CU85;H9CU86;H9CU87;H9CU88;H9CU89;H9CU90;H9CU91;H9CU92;H9CU93;H9CU95;H9CU96;H9CU97;H9CU98;H9CU99;H9CUA0;H9CUA1;H9CUA2;H9CUA3	"Ribulose bisphosphate carboxylase large chain;Ribulose bisphosphate carboxylase large chain;Ribulose bisphosphate carboxylase large chain;Ribulose bisphosphate carboxylase large chain;Ribulose bisphosphate carboxylase large chain;Ribulose bisphosphate carboxylase large chain;Ribulose bisphosphate carboxylase large chain (Fragment);Ribulose bisphosphate carboxylase large chain;Ribulose bisphospha…	A0A1C8YB73;A0A1S6KLC8;A0A223A9S9;A0A223FYF4;A0A2D3E2P8;A0A2S2ASP2;A0A2U8JNQ4;A0A3G5AW60;A0A3Q8RZ71;A0A4Y5V086;A0A650B0L9;A0A650B0S8;A0A650B0W0;A0A6M5U835;A0A6M5U8J7;A0A6M5UBV0;A0A7M1IA18;A0A7M1IA81;A0A7U3I0J8;H9CU68;H9CU77;H9CU78;H9CU79;H9CU80;H9CU81;H9CU82;H9CU83;H9CU84;H9CU85;H9CU86;H9CU87;H9CU88;H9CU89;H9CU90;H9CU91;H9CU92;H9CU93;H9CU95;H9CU96;H9CU97;H9CU98;H9CU99;H9CUA0;H9CUA1;H9CUA2;H9CUA3	A0A1C8YB73_9ROSA;A0A1S6KLC8_MALBA;A0A223A9S9_MALDO;A0A223FYF4_9ROSA;A0A2D3E2P8_MALMI;A0A2S2ASP2_9ROSA;A0A2U8JNQ4_MALBA;A0A3G5AW60_MALHU;A0A3Q8RZ71_9ROSA;A0A4Y5V086_9ROSA;A0A650B0L9_9ROSA;A0A650B0S8_9ROSA;A0A650B0W0_9ROSA;A0A6M5U835_9ROSA;A0A6M5U8J7_9ROSA;A0A6M5UBV0_9ROSA;A0A7M1IA18_9ROSA;A0A7M1IA81_9ROSA;A0A7U3I0J8_9ROSA;H9CU68_9ROSA;H9CU77_9ROSA;H9CU78_9ROSA;H9CU79_9ROSA;H9CU80_9ROSA;H9CU81_9ROS…	rbcL	647.688	655.385	487.651	364.385	535.313	475.912	337.32	238.318	284.102	446.302	473.466	1343.81	127.018	285.5	230.477	421.977	394.137		1068.37	855.075	688.629	634.363
LTYYTPDYETK		2	0	FALSE	FALSE	0.830705	A0A1C8YB73;A0A1S6KLC8;A0A223A9S9;A0A223FYF4;A0A2D3E2P8;A0A2S2ASP2;A0A2U8JNQ4;A0A3G5AW60;A0A3Q8RZ71;A0A4Y5V086;A0A650B0L9;A0A650B0S8;A0A650B0W0;A0A6M5U835;A0A6M5U8J7;A0A6M5UBV0;A0A7M1IA18;A0A7M1IA81;A0A7U3I0J8;H9CU68;H9CU77;H9CU78;H9CU79;H9CU80;H9CU81;H9CU82;H9CU83;H9CU84;H9CU85;H9CU86;H9CU87;H9CU88;H9CU89;H9CU90;H9CU91;H9CU92;H9CU93;H9CU95;H9CU96;H9CU97;H9CU98;H9CU99;H9CUA0;H9CUA1;H9CUA2;H9CUA3	"Ribulose bisphosphate carboxylase large chain;Ribulose bisphosphate carboxylase large chain;Ribulose bisphosphate carboxylase large chain;Ribulose bisphosphate carboxylase large chain;Ribulose bisphosphate carboxylase large chain;Ribulose bisphosphate carboxylase large chain;Ribulose bisphosphate carboxylase large chain (Fragment);Ribulose bisphosphate carboxylase large chain;Ribulose bisphospha…	A0A1C8YB73;A0A1S6KLC8;A0A223A9S9;A0A223FYF4;A0A2D3E2P8;A0A2S2ASP2;A0A2U8JNQ4;A0A3G5AW60;A0A3Q8RZ71;A0A4Y5V086;A0A650B0L9;A0A650B0S8;A0A650B0W0;A0A6M5U835;A0A6M5U8J7;A0A6M5UBV0;A0A7M1IA18;A0A7M1IA81;A0A7U3I0J8;H9CU68;H9CU77;H9CU78;H9CU79;H9CU80;H9CU81;H9CU82;H9CU83;H9CU84;H9CU85;H9CU86;H9CU87;H9CU88;H9CU89;H9CU90;H9CU91;H9CU92;H9CU93;H9CU95;H9CU96;H9CU97;H9CU98;H9CU99;H9CUA0;H9CUA1;H9CUA2;H9CUA3	A0A1C8YB73_9ROSA;A0A1S6KLC8_MALBA;A0A223A9S9_MALDO;A0A223FYF4_9ROSA;A0A2D3E2P8_MALMI;A0A2S2ASP2_9ROSA;A0A2U8JNQ4_MALBA;A0A3G5AW60_MALHU;A0A3Q8RZ71_9ROSA;A0A4Y5V086_9ROSA;A0A650B0L9_9ROSA;A0A650B0S8_9ROSA;A0A650B0W0_9ROSA;A0A6M5U835_9ROSA;A0A6M5U8J7_9ROSA;A0A6M5UBV0_9ROSA;A0A7M1IA18_9ROSA;A0A7M1IA81_9ROSA;A0A7U3I0J8_9ROSA;H9CU68_9ROSA;H9CU77_9ROSA;H9CU78_9ROSA;H9CU79_9ROSA;H9CU80_9ROSA;H9CU81_9ROS…	rbcL	23854.5	31619.5	22697.3	24992.2	33779.3	29246.1	11836.2	12716.9	9925.03	17693.8	17347.5	20287.9	8179.67	13045.6	10632.1	19938.7	11328	18065.7	19237.7	18127.2	15303.3	13545.9
EITLGFVDLLR		2	0	FALSE	FALSE	0.830705	A0A1C8YB73;A0A1S6KLC8;A0A223A9S9;A0A223FYF4;A0A2D3E2P8;A0A2S2ASP2;A0A2U8JNQ4;A0A3G5AW60;A0A3Q8RZ71;A0A4Y5V086;A0A650B0L9;A0A650B0S8;A0A650B0W0;A0A6M5U835;A0A6M5U8J7;A0A6M5UBV0;A0A7M1IA18;A0A7M1IA81;A0A7U3I0J8;H9CU68;H9CU77;H9CU78;H9CU79;H9CU80;H9CU81;H9CU82;H9CU83;H9CU84;H9CU85;H9CU86;H9CU87;H9CU88;H9CU89;H9CU90;H9CU91;H9CU92;H9CU93;H9CU95;H9CU96;H9CU97;H9CU98;H9CU99;H9CUA0;H9CUA1;H9CUA2;H9CUA3	"Ribulose bisphosphate carboxylase large chain;Ribulose bisphosphate carboxylase large chain;Ribulose bisphosphate carboxylase large chain;Ribulose bisphosphate carboxylase large chain;Ribulose bisphosphate carboxylase large chain;Ribulose bisphosphate carboxylase large chain;Ribulose bisphosphate carboxylase large chain (Fragment);Ribulose bisphosphate carboxylase large chain;Ribulose bisphospha…	A0A1C8YB73;A0A1S6KLC8;A0A223A9S9;A0A223FYF4;A0A2D3E2P8;A0A2S2ASP2;A0A2U8JNQ4;A0A3G5AW60;A0A3Q8RZ71;A0A4Y5V086;A0A650B0L9;A0A650B0S8;A0A650B0W0;A0A6M5U835;A0A6M5U8J7;A0A6M5UBV0;A0A7M1IA18;A0A7M1IA81;A0A7U3I0J8;H9CU68;H9CU77;H9CU78;H9CU79;H9CU80;H9CU81;H9CU82;H9CU83;H9CU84;H9CU85;H9CU86;H9CU87;H9CU88;H9CU89;H9CU90;H9CU91;H9CU92;H9CU93;H9CU95;H9CU96;H9CU97;H9CU98;H9CU99;H9CUA0;H9CUA1;H9CUA2;H9CUA3	A0A1C8YB73_9ROSA;A0A1S6KLC8_MALBA;A0A223A9S9_MALDO;A0A223FYF4_9ROSA;A0A2D3E2P8_MALMI;A0A2S2ASP2_9ROSA;A0A2U8JNQ4_MALBA;A0A3G5AW60_MALHU;A0A3Q8RZ71_9ROSA;A0A4Y5V086_9ROSA;A0A650B0L9_9ROSA;A0A650B0S8_9ROSA;A0A650B0W0_9ROSA;A0A6M5U835_9ROSA;A0A6M5U8J7_9ROSA;A0A6M5UBV0_9ROSA;A0A7M1IA18_9ROSA;A0A7M1IA81_9ROSA;A0A7U3I0J8_9ROSA;H9CU68_9ROSA;H9CU77_9ROSA;H9CU78_9ROSA;H9CU79_9ROSA;H9CU80_9ROSA;H9CU81_9ROS…	rbcL	3547.45	6439.77	4298.69	16537.5	14355.9	11211.1	2133.34	2380.97	6960.19	7205.63	4036.42	776.158	11387.7	2707.5	11157.5	9877.81	5770.01	4337.71	1518.98	5016.48	10173.7	12402.2
TFQGPPHGIQVER		3	0	FALSE	FALSE	0.830705	A0A1C8YB73;A0A1S6KLC8;A0A223A9S9;A0A223FYF4;A0A2D3E2P8;A0A2S2ASP2;A0A2U8JNQ4;A0A3G5AW60;A0A3Q8RZ71;A0A4Y5V086;A0A650B0L9;A0A650B0S8;A0A650B0W0;A0A6M5U835;A0A6M5U8J7;A0A6M5UBV0;A0A7M1IA18;A0A7M1IA81;A0A7U3I0J8;H9CU68;H9CU77;H9CU78;H9CU79;H9CU80;H9CU81;H9CU82;H9CU83;H9CU84;H9CU85;H9CU86;H9CU87;H9CU88;H9CU89;H9CU90;H9CU91;H9CU92;H9CU93;H9CU95;H9CU96;H9CU97;H9CU98;H9CU99;H9CUA0;H9CUA1;H9CUA2;H9CUA3	"Ribulose bisphosphate carboxylase large chain;Ribulose bisphosphate carboxylase large chain;Ribulose bisphosphate carboxylase large chain;Ribulose bisphosphate carboxylase large chain;Ribulose bisphosphate carboxylase large chain;Ribulose bisphosphate carboxylase large chain;Ribulose bisphosphate carboxylase large chain (Fragment);Ribulose bisphosphate carboxylase large chain;Ribulose bisphospha…	A0A1C8YB73;A0A1S6KLC8;A0A223A9S9;A0A223FYF4;A0A2D3E2P8;A0A2S2ASP2;A0A2U8JNQ4;A0A3G5AW60;A0A3Q8RZ71;A0A4Y5V086;A0A650B0L9;A0A650B0S8;A0A650B0W0;A0A6M5U835;A0A6M5U8J7;A0A6M5UBV0;A0A7M1IA18;A0A7M1IA81;A0A7U3I0J8;H9CU68;H9CU77;H9CU78;H9CU79;H9CU80;H9CU81;H9CU82;H9CU83;H9CU84;H9CU85;H9CU86;H9CU87;H9CU88;H9CU89;H9CU90;H9CU91;H9CU92;H9CU93;H9CU95;H9CU96;H9CU97;H9CU98;H9CU99;H9CUA0;H9CUA1;H9CUA2;H9CUA3	A0A1C8YB73_9ROSA;A0A1S6KLC8_MALBA;A0A223A9S9_MALDO;A0A223FYF4_9ROSA;A0A2D3E2P8_MALMI;A0A2S2ASP2_9ROSA;A0A2U8JNQ4_MALBA;A0A3G5AW60_MALHU;A0A3Q8RZ71_9ROSA;A0A4Y5V086_9ROSA;A0A650B0L9_9ROSA;A0A650B0S8_9ROSA;A0A650B0W0_9ROSA;A0A6M5U835_9ROSA;A0A6M5U8J7_9ROSA;A0A6M5UBV0_9ROSA;A0A7M1IA18_9ROSA;A0A7M1IA81_9ROSA;A0A7U3I0J8_9ROSA;H9CU68_9ROSA;H9CU77_9ROSA;H9CU78_9ROSA;H9CU79_9ROSA;H9CU80_9ROSA;H9CU81_9ROS…	rbcL	2399.28	3823.94	2513.95	6274.94	8923.35	6005.72	2188.16	3896	2791.31	6681.55	6979.28	7497.42	3466.52	4146.74	3012.75	3156.03	4045.33	3404.44	2801.88	4178.21	7199.58	6779.51
TFQGPPHGIQVER		2	0	FALSE	FALSE	0.830705	A0A1C8YB73;A0A1S6KLC8;A0A223A9S9;A0A223FYF4;A0A2D3E2P8;A0A2S2ASP2;A0A2U8JNQ4;A0A3G5AW60;A0A3Q8RZ71;A0A4Y5V086;A0A650B0L9;A0A650B0S8;A0A650B0W0;A0A6M5U835;A0A6M5U8J7;A0A6M5UBV0;A0A7M1IA18;A0A7M1IA81;A0A7U3I0J8;H9CU68;H9CU77;H9CU78;H9CU79;H9CU80;H9CU81;H9CU82;H9CU83;H9CU84;H9CU85;H9CU86;H9CU87;H9CU88;H9CU89;H9CU90;H9CU91;H9CU92;H9CU93;H9CU95;H9CU96;H9CU97;H9CU98;H9CU99;H9CUA0;H9CUA1;H9CUA2;H9CUA3	"Ribulose bisphosphate carboxylase large chain;Ribulose bisphosphate carboxylase large chain;Ribulose bisphosphate carboxylase large chain;Ribulose bisphosphate carboxylase large chain;Ribulose bisphosphate carboxylase large chain;Ribulose bisphosphate carboxylase large chain;Ribulose bisphosphate carboxylase large chain (Fragment);Ribulose bisphosphate carboxylase large chain;Ribulose bisphospha…	A0A1C8YB73;A0A1S6KLC8;A0A223A9S9;A0A223FYF4;A0A2D3E2P8;A0A2S2ASP2;A0A2U8JNQ4;A0A3G5AW60;A0A3Q8RZ71;A0A4Y5V086;A0A650B0L9;A0A650B0S8;A0A650B0W0;A0A6M5U835;A0A6M5U8J7;A0A6M5UBV0;A0A7M1IA18;A0A7M1IA81;A0A7U3I0J8;H9CU68;H9CU77;H9CU78;H9CU79;H9CU80;H9CU81;H9CU82;H9CU83;H9CU84;H9CU85;H9CU86;H9CU87;H9CU88;H9CU89;H9CU90;H9CU91;H9CU92;H9CU93;H9CU95;H9CU96;H9CU97;H9CU98;H9CU99;H9CUA0;H9CUA1;H9CUA2;H9CUA3	A0A1C8YB73_9ROSA;A0A1S6KLC8_MALBA;A0A223A9S9_MALDO;A0A223FYF4_9ROSA;A0A2D3E2P8_MALMI;A0A2S2ASP2_9ROSA;A0A2U8JNQ4_MALBA;A0A3G5AW60_MALHU;A0A3Q8RZ71_9ROSA;A0A4Y5V086_9ROSA;A0A650B0L9_9ROSA;A0A650B0S8_9ROSA;A0A650B0W0_9ROSA;A0A6M5U835_9ROSA;A0A6M5U8J7_9ROSA;A0A6M5UBV0_9ROSA;A0A7M1IA18_9ROSA;A0A7M1IA81_9ROSA;A0A7U3I0J8_9ROSA;H9CU68_9ROSA;H9CU77_9ROSA;H9CU78_9ROSA;H9CU79_9ROSA;H9CU80_9ROSA;H9CU81_9ROS…	rbcL	614.327	1046.35	821.448	916.831	1240.81	1061.64	492.94	879.512	723.1	871.065	901.883	953.041	1084.29	862.006	754.63	861.207	578.256	646.486	1197.96	1536.02	1457.15	1466.11
DDFVEKDR		2	1	FALSE	FALSE	0.830705	A0A1C8YB73;A0A1S6KLC8;A0A223A9S9;A0A223FYF4;A0A2D3E2P8;A0A2S2ASP2;A0A2U8JNQ4;A0A3G5AW60;A0A3Q8RZ71;A0A4Y5V086;A0A650B0L9;A0A650B0S8;A0A650B0W0;A0A6M5U835;A0A6M5U8J7;A0A6M5UBV0;A0A7M1IA18;A0A7M1IA81;A0A7U3I0J8;H9CU68;H9CU77;H9CU78;H9CU79;H9CU80;H9CU81;H9CU82;H9CU83;H9CU84;H9CU85;H9CU86;H9CU87;H9CU88;H9CU89;H9CU90;H9CU91;H9CU92;H9CU93;H9CU95;H9CU96;H9CU97;H9CU98;H9CU99;H9CUA0;H9CUA1;H9CUA2;H9CUA3	"Ribulose bisphosphate carboxylase large chain;Ribulose bisphosphate carboxylase large chain;Ribulose bisphosphate carboxylase large chain;Ribulose bisphosphate carboxylase large chain;Ribulose bisphosphate carboxylase large chain;Ribulose bisphosphate carboxylase large chain;Ribulose bisphosphate carboxylase large chain (Fragment);Ribulose bisphosphate carboxylase large chain;Ribulose bisphospha…	A0A1C8YB73;A0A1S6KLC8;A0A223A9S9;A0A223FYF4;A0A2D3E2P8;A0A2S2ASP2;A0A2U8JNQ4;A0A3G5AW60;A0A3Q8RZ71;A0A4Y5V086;A0A650B0L9;A0A650B0S8;A0A650B0W0;A0A6M5U835;A0A6M5U8J7;A0A6M5UBV0;A0A7M1IA18;A0A7M1IA81;A0A7U3I0J8;H9CU68;H9CU77;H9CU78;H9CU79;H9CU80;H9CU81;H9CU82;H9CU83;H9CU84;H9CU85;H9CU86;H9CU87;H9CU88;H9CU89;H9CU90;H9CU91;H9CU92;H9CU93;H9CU95;H9CU96;H9CU97;H9CU98;H9CU99;H9CUA0;H9CUA1;H9CUA2;H9CUA3	A0A1C8YB73_9ROSA;A0A1S6KLC8_MALBA;A0A223A9S9_MALDO;A0A223FYF4_9ROSA;A0A2D3E2P8_MALMI;A0A2S2ASP2_9ROSA;A0A2U8JNQ4_MALBA;A0A3G5AW60_MALHU;A0A3Q8RZ71_9ROSA;A0A4Y5V086_9ROSA;A0A650B0L9_9ROSA;A0A650B0S8_9ROSA;A0A650B0W0_9ROSA;A0A6M5U835_9ROSA;A0A6M5U8J7_9ROSA;A0A6M5UBV0_9ROSA;A0A7M1IA18_9ROSA;A0A7M1IA81_9ROSA;A0A7U3I0J8_9ROSA;H9CU68_9ROSA;H9CU77_9ROSA;H9CU78_9ROSA;H9CU79_9ROSA;H9CU80_9ROSA;H9CU81_9ROS…	rbcL	7548.54	7766.21	889.276	10768.9	10067.8	11994.8	3592.8	4313.76	2964.95	5956.8	3115.03	380.795	4742.7	4417.13	4895.8	6470.48	4048.33	3318.21	4059.25	909.612	955.467	5264.7
GGLDFTKDDENVNSQPFMR	M18(Oxidation)	3	1	FALSE	FALSE	0.830705	A0A1C8YB73;A0A1S6KLC8;A0A223A9S9;A0A223FYF4;A0A2D3E2P8;A0A2S2ASP2;A0A2U8JNQ4;A0A3G5AW60;A0A3Q8RZ71;A0A4Y5V086;A0A650B0L9;A0A650B0S8;A0A650B0W0;A0A6M5U835;A0A6M5U8J7;A0A6M5UBV0;A0A7M1IA18;A0A7M1IA81;A0A7U3I0J8;H9CU68;H9CU77;H9CU78;H9CU79;H9CU80;H9CU81;H9CU82;H9CU83;H9CU84;H9CU85;H9CU86;H9CU87;H9CU88;H9CU89;H9CU90;H9CU91;H9CU92;H9CU93;H9CU95;H9CU96;H9CU97;H9CU98;H9CU99;H9CUA0;H9CUA1;H9CUA2;H9CUA3	"Ribulose bisphosphate carboxylase large chain;Ribulose bisphosphate carboxylase large chain;Ribulose bisphosphate carboxylase large chain;Ribulose bisphosphate carboxylase large chain;Ribulose bisphosphate carboxylase large chain;Ribulose bisphosphate carboxylase large chain;Ribulose bisphosphate carboxylase large chain (Fragment);Ribulose bisphosphate carboxylase large chain;Ribulose bisphospha…	A0A1C8YB73;A0A1S6KLC8;A0A223A9S9;A0A223FYF4;A0A2D3E2P8;A0A2S2ASP2;A0A2U8JNQ4;A0A3G5AW60;A0A3Q8RZ71;A0A4Y5V086;A0A650B0L9;A0A650B0S8;A0A650B0W0;A0A6M5U835;A0A6M5U8J7;A0A6M5UBV0;A0A7M1IA18;A0A7M1IA81;A0A7U3I0J8;H9CU68;H9CU77;H9CU78;H9CU79;H9CU80;H9CU81;H9CU82;H9CU83;H9CU84;H9CU85;H9CU86;H9CU87;H9CU88;H9CU89;H9CU90;H9CU91;H9CU92;H9CU93;H9CU95;H9CU96;H9CU97;H9CU98;H9CU99;H9CUA0;H9CUA1;H9CUA2;H9CUA3	A0A1C8YB73_9ROSA;A0A1S6KLC8_MALBA;A0A223A9S9_MALDO;A0A223FYF4_9ROSA;A0A2D3E2P8_MALMI;A0A2S2ASP2_9ROSA;A0A2U8JNQ4_MALBA;A0A3G5AW60_MALHU;A0A3Q8RZ71_9ROSA;A0A4Y5V086_9ROSA;A0A650B0L9_9ROSA;A0A650B0S8_9ROSA;A0A650B0W0_9ROSA;A0A6M5U835_9ROSA;A0A6M5U8J7_9ROSA;A0A6M5UBV0_9ROSA;A0A7M1IA18_9ROSA;A0A7M1IA81_9ROSA;A0A7U3I0J8_9ROSA;H9CU68_9ROSA;H9CU77_9ROSA;H9CU78_9ROSA;H9CU79_9ROSA;H9CU80_9ROSA;H9CU81_9ROS…	rbcL	1238.36	1325.76	493.274	1626.92	2221.95	2177.29	926.639	332.717	271.949	787.719	985.879	399.436	242.434	342.305	538.794	667.516	921.599	715.858	289.558	157.146	177.984	167.372
DNGLLLHIHR		2	0	FALSE	FALSE	0.830705	A0A1C8YB73;A0A1S6KLC8;A0A223A9S9;A0A223FYF4;A0A2D3E2P8;A0A2S2ASP2;A0A2U8JNQ4;A0A3G5AW60;A0A3Q8RZ71;A0A4Y5V086;A0A650B0L9;A0A650B0S8;A0A650B0W0;A0A6M5U835;A0A6M5U8J7;A0A6M5UBV0;A0A7M1IA18;A0A7M1IA81;A0A7U3I0J8;H9CU68;H9CU77;H9CU78;H9CU79;H9CU80;H9CU81;H9CU82;H9CU83;H9CU84;H9CU85;H9CU86;H9CU87;H9CU88;H9CU89;H9CU90;H9CU91;H9CU92;H9CU93;H9CU95;H9CU96;H9CU97;H9CU98;H9CU99;H9CUA0;H9CUA1;H9CUA2;H9CUA3	"Ribulose bisphosphate carboxylase large chain;Ribulose bisphosphate carboxylase large chain;Ribulose bisphosphate carboxylase large chain;Ribulose bisphosphate carboxylase large chain;Ribulose bisphosphate carboxylase large chain;Ribulose bisphosphate carboxylase large chain;Ribulose bisphosphate carboxylase large chain (Fragment);Ribulose bisphosphate carboxylase large chain;Ribulose bisphospha…	A0A1C8YB73;A0A1S6KLC8;A0A223A9S9;A0A223FYF4;A0A2D3E2P8;A0A2S2ASP2;A0A2U8JNQ4;A0A3G5AW60;A0A3Q8RZ71;A0A4Y5V086;A0A650B0L9;A0A650B0S8;A0A650B0W0;A0A6M5U835;A0A6M5U8J7;A0A6M5UBV0;A0A7M1IA18;A0A7M1IA81;A0A7U3I0J8;H9CU68;H9CU77;H9CU78;H9CU79;H9CU80;H9CU81;H9CU82;H9CU83;H9CU84;H9CU85;H9CU86;H9CU87;H9CU88;H9CU89;H9CU90;H9CU91;H9CU92;H9CU93;H9CU95;H9CU96;H9CU97;H9CU98;H9CU99;H9CUA0;H9CUA1;H9CUA2;H9CUA3	A0A1C8YB73_9ROSA;A0A1S6KLC8_MALBA;A0A223A9S9_MALDO;A0A223FYF4_9ROSA;A0A2D3E2P8_MALMI;A0A2S2ASP2_9ROSA;A0A2U8JNQ4_MALBA;A0A3G5AW60_MALHU;A0A3Q8RZ71_9ROSA;A0A4Y5V086_9ROSA;A0A650B0L9_9ROSA;A0A650B0S8_9ROSA;A0A650B0W0_9ROSA;A0A6M5U835_9ROSA;A0A6M5U8J7_9ROSA;A0A6M5UBV0_9ROSA;A0A7M1IA18_9ROSA;A0A7M1IA81_9ROSA;A0A7U3I0J8_9ROSA;H9CU68_9ROSA;H9CU77_9ROSA;H9CU78_9ROSA;H9CU79_9ROSA;H9CU80_9ROSA;H9CU81_9ROS…	rbcL	743.328	1158.78	797.797	843.067	1054.79	983.76	383.415	602.139	507.422	782.294	789.595	786.157	917.791	662.363	519.946	871.223	607.843	742.588	695.992	888.735	792.36	686.354
AVYECLR	C5(Carbamidomethyl)	2	1	FALSE	FALSE	0.830705	A0A1C8YB73;A0A1S6KLC8;A0A223A9S9;A0A223FYF4;A0A2D3E2P8;A0A2S2ASP2;A0A2U8JNQ4;A0A3G5AW60;A0A3Q8RZ71;A0A4Y5V086;A0A650B0L9;A0A650B0S8;A0A650B0W0;A0A6M5U835;A0A6M5U8J7;A0A6M5UBV0;A0A7M1IA18;A0A7M1IA81;A0A7U3I0J8;H9CU68;H9CU77;H9CU78;H9CU79;H9CU80;H9CU81;H9CU82;H9CU83;H9CU84;H9CU85;H9CU86;H9CU87;H9CU88;H9CU89;H9CU90;H9CU91;H9CU92;H9CU93;H9CU95;H9CU96;H9CU97;H9CU98;H9CU99;H9CUA0;H9CUA1;H9CUA2;H9CUA3	"Ribulose bisphosphate carboxylase large chain;Ribulose bisphosphate carboxylase large chain;Ribulose bisphosphate carboxylase large chain;Ribulose bisphosphate carboxylase large chain;Ribulose bisphosphate carboxylase large chain;Ribulose bisphosphate carboxylase large chain;Ribulose bisphosphate carboxylase large chain (Fragment);Ribulose bisphosphate carboxylase large chain;Ribulose bisphospha…	A0A1C8YB73;A0A1S6KLC8;A0A223A9S9;A0A223FYF4;A0A2D3E2P8;A0A2S2ASP2;A0A2U8JNQ4;A0A3G5AW60;A0A3Q8RZ71;A0A4Y5V086;A0A650B0L9;A0A650B0S8;A0A650B0W0;A0A6M5U835;A0A6M5U8J7;A0A6M5UBV0;A0A7M1IA18;A0A7M1IA81;A0A7U3I0J8;H9CU68;H9CU77;H9CU78;H9CU79;H9CU80;H9CU81;H9CU82;H9CU83;H9CU84;H9CU85;H9CU86;H9CU87;H9CU88;H9CU89;H9CU90;H9CU91;H9CU92;H9CU93;H9CU95;H9CU96;H9CU97;H9CU98;H9CU99;H9CUA0;H9CUA1;H9CUA2;H9CUA3	A0A1C8YB73_9ROSA;A0A1S6KLC8_MALBA;A0A223A9S9_MALDO;A0A223FYF4_9ROSA;A0A2D3E2P8_MALMI;A0A2S2ASP2_9ROSA;A0A2U8JNQ4_MALBA;A0A3G5AW60_MALHU;A0A3Q8RZ71_9ROSA;A0A4Y5V086_9ROSA;A0A650B0L9_9ROSA;A0A650B0S8_9ROSA;A0A650B0W0_9ROSA;A0A6M5U835_9ROSA;A0A6M5U8J7_9ROSA;A0A6M5UBV0_9ROSA;A0A7M1IA18_9ROSA;A0A7M1IA81_9ROSA;A0A7U3I0J8_9ROSA;H9CU68_9ROSA;H9CU77_9ROSA;H9CU78_9ROSA;H9CU79_9ROSA;H9CU80_9ROSA;H9CU81_9ROS…	rbcL	2402.78	2433.38	665.916	4566.3	5804.62	5179.12	1398.76	635.629	445.816	2244.98	1889.57	2397.49	444.794	669.379		945.354	1328.96	2316.23			685.035
VALEACVQAR	C6(Carbamidomethyl)	2	1	FALSE	FALSE	0.830705	A0A1C8YB73;A0A1S6KLC8;A0A223A9S9;A0A223FYF4;A0A2D3E2P8;A0A2S2ASP2;A0A2U8JNQ4;A0A3G5AW60;A0A3Q8RZ71;A0A4Y5V086;A0A650B0L9;A0A650B0S8;A0A650B0W0;A0A6M5U835;A0A6M5U8J7;A0A6M5UBV0;A0A7M1IA18;A0A7M1IA81;A0A7U3I0J8;H9CU68;H9CU77;H9CU78;H9CU79;H9CU80;H9CU81;H9CU82;H9CU83;H9CU84;H9CU85;H9CU86;H9CU87;H9CU88;H9CU89;H9CU90;H9CU91;H9CU92;H9CU93;H9CU95;H9CU96;H9CU97;H9CU98;H9CU99;H9CUA0;H9CUA1;H9CUA2;H9CUA3	"Ribulose bisphosphate carboxylase large chain;Ribulose bisphosphate carboxylase large chain;Ribulose bisphosphate carboxylase large chain;Ribulose bisphosphate carboxylase large chain;Ribulose bisphosphate carboxylase large chain;Ribulose bisphosphate carboxylase large chain;Ribulose bisphosphate carboxylase large chain (Fragment);Ribulose bisphosphate carboxylase large chain;Ribulose bisphospha…	A0A1C8YB73;A0A1S6KLC8;A0A223A9S9;A0A223FYF4;A0A2D3E2P8;A0A2S2ASP2;A0A2U8JNQ4;A0A3G5AW60;A0A3Q8RZ71;A0A4Y5V086;A0A650B0L9;A0A650B0S8;A0A650B0W0;A0A6M5U835;A0A6M5U8J7;A0A6M5UBV0;A0A7M1IA18;A0A7M1IA81;A0A7U3I0J8;H9CU68;H9CU77;H9CU78;H9CU79;H9CU80;H9CU81;H9CU82;H9CU83;H9CU84;H9CU85;H9CU86;H9CU87;H9CU88;H9CU89;H9CU90;H9CU91;H9CU92;H9CU93;H9CU95;H9CU96;H9CU97;H9CU98;H9CU99;H9CUA0;H9CUA1;H9CUA2;H9CUA3	A0A1C8YB73_9ROSA;A0A1S6KLC8_MALBA;A0A223A9S9_MALDO;A0A223FYF4_9ROSA;A0A2D3E2P8_MALMI;A0A2S2ASP2_9ROSA;A0A2U8JNQ4_MALBA;A0A3G5AW60_MALHU;A0A3Q8RZ71_9ROSA;A0A4Y5V086_9ROSA;A0A650B0L9_9ROSA;A0A650B0S8_9ROSA;A0A650B0W0_9ROSA;A0A6M5U835_9ROSA;A0A6M5U8J7_9ROSA;A0A6M5UBV0_9ROSA;A0A7M1IA18_9ROSA;A0A7M1IA81_9ROSA;A0A7U3I0J8_9ROSA;H9CU68_9ROSA;H9CU77_9ROSA;H9CU78_9ROSA;H9CU79_9ROSA;H9CU80_9ROSA;H9CU81_9ROS…	rbcL	1344.99	1413.7	801.58	1988.18	1721.19			534.448		722.608	645.418	823.379	344.595	570.486		1100.02	1376.67	1578.7	609.862	549.143	517.304	530.06
WSPELAAACEIWK	C9(Carbamidomethyl)	2	1	FALSE	FALSE	0.830705	A0A1C8YB73;A0A1S6KLC8;A0A223A9S9;A0A223FYF4;A0A2D3E2P8;A0A2S2ASP2;A0A2U8JNQ4;A0A3G5AW60;A0A3Q8RZ71;A0A4Y5V086;A0A650B0L9;A0A650B0S8;A0A650B0W0;A0A6M5U835;A0A6M5U8J7;A0A6M5UBV0;A0A7M1IA18;A0A7M1IA81;A0A7U3I0J8;H9CU68;H9CU77;H9CU78;H9CU79;H9CU80;H9CU81;H9CU82;H9CU83;H9CU84;H9CU85;H9CU86;H9CU87;H9CU88;H9CU89;H9CU90;H9CU91;H9CU92;H9CU93;H9CU95;H9CU96;H9CU97;H9CU98;H9CU99;H9CUA0;H9CUA1;H9CUA2;H9CUA3	"Ribulose bisphosphate carboxylase large chain;Ribulose bisphosphate carboxylase large chain;Ribulose bisphosphate carboxylase large chain;Ribulose bisphosphate carboxylase large chain;Ribulose bisphosphate carboxylase large chain;Ribulose bisphosphate carboxylase large chain;Ribulose bisphosphate carboxylase large chain (Fragment);Ribulose bisphosphate carboxylase large chain;Ribulose bisphospha…	A0A1C8YB73;A0A1S6KLC8;A0A223A9S9;A0A223FYF4;A0A2D3E2P8;A0A2S2ASP2;A0A2U8JNQ4;A0A3G5AW60;A0A3Q8RZ71;A0A4Y5V086;A0A650B0L9;A0A650B0S8;A0A650B0W0;A0A6M5U835;A0A6M5U8J7;A0A6M5UBV0;A0A7M1IA18;A0A7M1IA81;A0A7U3I0J8;H9CU68;H9CU77;H9CU78;H9CU79;H9CU80;H9CU81;H9CU82;H9CU83;H9CU84;H9CU85;H9CU86;H9CU87;H9CU88;H9CU89;H9CU90;H9CU91;H9CU92;H9CU93;H9CU95;H9CU96;H9CU97;H9CU98;H9CU99;H9CUA0;H9CUA1;H9CUA2;H9CUA3	A0A1C8YB73_9ROSA;A0A1S6KLC8_MALBA;A0A223A9S9_MALDO;A0A223FYF4_9ROSA;A0A2D3E2P8_MALMI;A0A2S2ASP2_9ROSA;A0A2U8JNQ4_MALBA;A0A3G5AW60_MALHU;A0A3Q8RZ71_9ROSA;A0A4Y5V086_9ROSA;A0A650B0L9_9ROSA;A0A650B0S8_9ROSA;A0A650B0W0_9ROSA;A0A6M5U835_9ROSA;A0A6M5U8J7_9ROSA;A0A6M5UBV0_9ROSA;A0A7M1IA18_9ROSA;A0A7M1IA81_9ROSA;A0A7U3I0J8_9ROSA;H9CU68_9ROSA;H9CU77_9ROSA;H9CU78_9ROSA;H9CU79_9ROSA;H9CU80_9ROSA;H9CU81_9ROS…	rbcL	605.986	689.313	1020.85		758.616	450.69	388.926	890.976	728.67		413.717	251.945	842.744	789.407	528.279			362.358	1147.46	1335.82	1342.59	1162.19
MSGGDHIHAGTVVGK	M1(Oxidation)	3	0	FALSE	FALSE	0.830705	A0A1C8YB73;A0A1S6KLC8;A0A223A9S9;A0A223FYF4;A0A2D3E2P8;A0A2S2ASP2;A0A2U8JNQ4;A0A3G5AW60;A0A3Q8RZ71;A0A4Y5V086;A0A650B0L9;A0A650B0S8;A0A650B0W0;A0A6M5U835;A0A6M5U8J7;A0A6M5UBV0;A0A7M1IA18;A0A7M1IA81;A0A7U3I0J8;H9CU68;H9CU77;H9CU78;H9CU79;H9CU80;H9CU81;H9CU82;H9CU83;H9CU84;H9CU85;H9CU86;H9CU87;H9CU88;H9CU89;H9CU90;H9CU91;H9CU92;H9CU93;H9CU95;H9CU96;H9CU97;H9CU98;H9CU99;H9CUA0;H9CUA1;H9CUA2;H9CUA3	"Ribulose bisphosphate carboxylase large chain;Ribulose bisphosphate carboxylase large chain;Ribulose bisphosphate carboxylase large chain;Ribulose bisphosphate carboxylase large chain;Ribulose bisphosphate carboxylase large chain;Ribulose bisphosphate carboxylase large chain;Ribulose bisphosphate carboxylase large chain (Fragment);Ribulose bisphosphate carboxylase large chain;Ribulose bisphospha…	A0A1C8YB73;A0A1S6KLC8;A0A223A9S9;A0A223FYF4;A0A2D3E2P8;A0A2S2ASP2;A0A2U8JNQ4;A0A3G5AW60;A0A3Q8RZ71;A0A4Y5V086;A0A650B0L9;A0A650B0S8;A0A650B0W0;A0A6M5U835;A0A6M5U8J7;A0A6M5UBV0;A0A7M1IA18;A0A7M1IA81;A0A7U3I0J8;H9CU68;H9CU77;H9CU78;H9CU79;H9CU80;H9CU81;H9CU82;H9CU83;H9CU84;H9CU85;H9CU86;H9CU87;H9CU88;H9CU89;H9CU90;H9CU91;H9CU92;H9CU93;H9CU95;H9CU96;H9CU97;H9CU98;H9CU99;H9CUA0;H9CUA1;H9CUA2;H9CUA3	A0A1C8YB73_9ROSA;A0A1S6KLC8_MALBA;A0A223A9S9_MALDO;A0A223FYF4_9ROSA;A0A2D3E2P8_MALMI;A0A2S2ASP2_9ROSA;A0A2U8JNQ4_MALBA;A0A3G5AW60_MALHU;A0A3Q8RZ71_9ROSA;A0A4Y5V086_9ROSA;A0A650B0L9_9ROSA;A0A650B0S8_9ROSA;A0A650B0W0_9ROSA;A0A6M5U835_9ROSA;A0A6M5U8J7_9ROSA;A0A6M5UBV0_9ROSA;A0A7M1IA18_9ROSA;A0A7M1IA81_9ROSA;A0A7U3I0J8_9ROSA;H9CU68_9ROSA;H9CU77_9ROSA;H9CU78_9ROSA;H9CU79_9ROSA;H9CU80_9ROSA;H9CU81_9ROS…	rbcL	111.704	106.442	63.5975	140.539	213.749	242.437	45.7154	131.386	88.6766	158.297	194.14	294.373	145.341	158.294	121.691	142.911	131.761		164.092	101.502	80.9209	108.058
MSGGDHIHAGTVVGK	M1(Oxidation)	2	0	FALSE	FALSE	0.830705	A0A1C8YB73;A0A1S6KLC8;A0A223A9S9;A0A223FYF4;A0A2D3E2P8;A0A2S2ASP2;A0A2U8JNQ4;A0A3G5AW60;A0A3Q8RZ71;A0A4Y5V086;A0A650B0L9;A0A650B0S8;A0A650B0W0;A0A6M5U835;A0A6M5U8J7;A0A6M5UBV0;A0A7M1IA18;A0A7M1IA81;A0A7U3I0J8;H9CU68;H9CU77;H9CU78;H9CU79;H9CU80;H9CU81;H9CU82;H9CU83;H9CU84;H9CU85;H9CU86;H9CU87;H9CU88;H9CU89;H9CU90;H9CU91;H9CU92;H9CU93;H9CU95;H9CU96;H9CU97;H9CU98;H9CU99;H9CUA0;H9CUA1;H9CUA2;H9CUA3	"Ribulose bisphosphate carboxylase large chain;Ribulose bisphosphate carboxylase large chain;Ribulose bisphosphate carboxylase large chain;Ribulose bisphosphate carboxylase large chain;Ribulose bisphosphate carboxylase large chain;Ribulose bisphosphate carboxylase large chain;Ribulose bisphosphate carboxylase large chain (Fragment);Ribulose bisphosphate carboxylase large chain;Ribulose bisphospha…	A0A1C8YB73;A0A1S6KLC8;A0A223A9S9;A0A223FYF4;A0A2D3E2P8;A0A2S2ASP2;A0A2U8JNQ4;A0A3G5AW60;A0A3Q8RZ71;A0A4Y5V086;A0A650B0L9;A0A650B0S8;A0A650B0W0;A0A6M5U835;A0A6M5U8J7;A0A6M5UBV0;A0A7M1IA18;A0A7M1IA81;A0A7U3I0J8;H9CU68;H9CU77;H9CU78;H9CU79;H9CU80;H9CU81;H9CU82;H9CU83;H9CU84;H9CU85;H9CU86;H9CU87;H9CU88;H9CU89;H9CU90;H9CU91;H9CU92;H9CU93;H9CU95;H9CU96;H9CU97;H9CU98;H9CU99;H9CUA0;H9CUA1;H9CUA2;H9CUA3	A0A1C8YB73_9ROSA;A0A1S6KLC8_MALBA;A0A223A9S9_MALDO;A0A223FYF4_9ROSA;A0A2D3E2P8_MALMI;A0A2S2ASP2_9ROSA;A0A2U8JNQ4_MALBA;A0A3G5AW60_MALHU;A0A3Q8RZ71_9ROSA;A0A4Y5V086_9ROSA;A0A650B0L9_9ROSA;A0A650B0S8_9ROSA;A0A650B0W0_9ROSA;A0A6M5U835_9ROSA;A0A6M5U8J7_9ROSA;A0A6M5UBV0_9ROSA;A0A7M1IA18_9ROSA;A0A7M1IA81_9ROSA;A0A7U3I0J8_9ROSA;H9CU68_9ROSA;H9CU77_9ROSA;H9CU78_9ROSA;H9CU79_9ROSA;H9CU80_9ROSA;H9CU81_9ROS…	rbcL	42.4417	47.5678	43.5645	52.0413	96.3984	50.45	30.8243	43.45	63.5443	52.2331	63.4719	88.1128	38.3404	57.4965	49.7124	60.808	64.6926		41.8241	36.3147	34.9025	31.0644
MSGGDHIHAGTVVGK		2	0	FALSE	FALSE	0.830705	A0A1C8YB73;A0A1S6KLC8;A0A223A9S9;A0A223FYF4;A0A2D3E2P8;A0A2S2ASP2;A0A2U8JNQ4;A0A3G5AW60;A0A3Q8RZ71;A0A4Y5V086;A0A650B0L9;A0A650B0S8;A0A650B0W0;A0A6M5U835;A0A6M5U8J7;A0A6M5UBV0;A0A7M1IA18;A0A7M1IA81;A0A7U3I0J8;H9CU68;H9CU77;H9CU78;H9CU79;H9CU80;H9CU81;H9CU82;H9CU83;H9CU84;H9CU85;H9CU86;H9CU87;H9CU88;H9CU89;H9CU90;H9CU91;H9CU92;H9CU93;H9CU95;H9CU96;H9CU97;H9CU98;H9CU99;H9CUA0;H9CUA1;H9CUA2;H9CUA3	"Ribulose bisphosphate carboxylase large chain;Ribulose bisphosphate carboxylase large chain;Ribulose bisphosphate carboxylase large chain;Ribulose bisphosphate carboxylase large chain;Ribulose bisphosphate carboxylase large chain;Ribulose bisphosphate carboxylase large chain;Ribulose bisphosphate carboxylase large chain (Fragment);Ribulose bisphosphate carboxylase large chain;Ribulose bisphospha…	A0A1C8YB73;A0A1S6KLC8;A0A223A9S9;A0A223FYF4;A0A2D3E2P8;A0A2S2ASP2;A0A2U8JNQ4;A0A3G5AW60;A0A3Q8RZ71;A0A4Y5V086;A0A650B0L9;A0A650B0S8;A0A650B0W0;A0A6M5U835;A0A6M5U8J7;A0A6M5UBV0;A0A7M1IA18;A0A7M1IA81;A0A7U3I0J8;H9CU68;H9CU77;H9CU78;H9CU79;H9CU80;H9CU81;H9CU82;H9CU83;H9CU84;H9CU85;H9CU86;H9CU87;H9CU88;H9CU89;H9CU90;H9CU91;H9CU92;H9CU93;H9CU95;H9CU96;H9CU97;H9CU98;H9CU99;H9CUA0;H9CUA1;H9CUA2;H9CUA3	A0A1C8YB73_9ROSA;A0A1S6KLC8_MALBA;A0A223A9S9_MALDO;A0A223FYF4_9ROSA;A0A2D3E2P8_MALMI;A0A2S2ASP2_9ROSA;A0A2U8JNQ4_MALBA;A0A3G5AW60_MALHU;A0A3Q8RZ71_9ROSA;A0A4Y5V086_9ROSA;A0A650B0L9_9ROSA;A0A650B0S8_9ROSA;A0A650B0W0_9ROSA;A0A6M5U835_9ROSA;A0A6M5U8J7_9ROSA;A0A6M5UBV0_9ROSA;A0A7M1IA18_9ROSA;A0A7M1IA81_9ROSA;A0A7U3I0J8_9ROSA;H9CU68_9ROSA;H9CU77_9ROSA;H9CU78_9ROSA;H9CU79_9ROSA;H9CU80_9ROSA;H9CU81_9ROS…	rbcL												12.7717
AMHAVIDR		2	0	FALSE	FALSE	0.830705	A0A1C8YB73;A0A1S6KLC8;A0A223A9S9;A0A223FYF4;A0A2D3E2P8;A0A2S2ASP2;A0A2U8JNQ4;A0A3G5AW60;A0A3Q8RZ71;A0A4Y5V086;A0A650B0L9;A0A650B0S8;A0A650B0W0;A0A6M5U835;A0A6M5U8J7;A0A6M5UBV0;A0A7M1IA18;A0A7M1IA81;A0A7U3I0J8;H9CU68;H9CU77;H9CU78;H9CU79;H9CU80;H9CU81;H9CU82;H9CU83;H9CU84;H9CU85;H9CU86;H9CU87;H9CU88;H9CU89;H9CU90;H9CU91;H9CU92;H9CU93;H9CU95;H9CU96;H9CU97;H9CU98;H9CU99;H9CUA0;H9CUA1;H9CUA2;H9CUA3	"Ribulose bisphosphate carboxylase large chain;Ribulose bisphosphate carboxylase large chain;Ribulose bisphosphate carboxylase large chain;Ribulose bisphosphate carboxylase large chain;Ribulose bisphosphate carboxylase large chain;Ribulose bisphosphate carboxylase large chain;Ribulose bisphosphate carboxylase large chain (Fragment);Ribulose bisphosphate carboxylase large chain;Ribulose bisphospha…	A0A1C8YB73;A0A1S6KLC8;A0A223A9S9;A0A223FYF4;A0A2D3E2P8;A0A2S2ASP2;A0A2U8JNQ4;A0A3G5AW60;A0A3Q8RZ71;A0A4Y5V086;A0A650B0L9;A0A650B0S8;A0A650B0W0;A0A6M5U835;A0A6M5U8J7;A0A6M5UBV0;A0A7M1IA18;A0A7M1IA81;A0A7U3I0J8;H9CU68;H9CU77;H9CU78;H9CU79;H9CU80;H9CU81;H9CU82;H9CU83;H9CU84;H9CU85;H9CU86;H9CU87;H9CU88;H9CU89;H9CU90;H9CU91;H9CU92;H9CU93;H9CU95;H9CU96;H9CU97;H9CU98;H9CU99;H9CUA0;H9CUA1;H9CUA2;H9CUA3	A0A1C8YB73_9ROSA;A0A1S6KLC8_MALBA;A0A223A9S9_MALDO;A0A223FYF4_9ROSA;A0A2D3E2P8_MALMI;A0A2S2ASP2_9ROSA;A0A2U8JNQ4_MALBA;A0A3G5AW60_MALHU;A0A3Q8RZ71_9ROSA;A0A4Y5V086_9ROSA;A0A650B0L9_9ROSA;A0A650B0S8_9ROSA;A0A650B0W0_9ROSA;A0A6M5U835_9ROSA;A0A6M5U8J7_9ROSA;A0A6M5UBV0_9ROSA;A0A7M1IA18_9ROSA;A0A7M1IA81_9ROSA;A0A7U3I0J8_9ROSA;H9CU68_9ROSA;H9CU77_9ROSA;H9CU78_9ROSA;H9CU79_9ROSA;H9CU80_9ROSA;H9CU81_9ROS…	rbcL																54.6363
APWLEPLR		2	0	FALSE	FALSE	0.824155	A0A1C8YB75;A0A1S6KLB6;A0A1S6KLT9;A0A223FXQ3;A0A223FXY1;A0A223FY48;A0A2D3E2P5;A0A346QEK9;A0A3G5AW62;A0A3Q8RZ32;A0A4Y5V083;A0A649Z6X6;A0A650B0E7;A0A650B0U4;A0A650B0X6;A0A650B594;A0A6M5U998;A0A6M5UAW5;A0A6M5UBK0;A0A7M1IAZ1;A0A7M1IB53;A0A7U3K6J6;A0A7U3K7S5	Photosystem II CP43 reaction center protein;Photosystem II CP43 reaction center protein;Photosystem II CP43 reaction center protein;Photosystem II CP43 reaction center protein;Photosystem II CP43 reaction center protein;Photosystem II CP43 reaction center protein;Photosystem II CP43 reaction center protein;Photosystem II CP43 reaction center protein;Photosystem II CP43 reaction center protein;Pho…	A0A1C8YB75;A0A1S6KLB6;A0A1S6KLT9;A0A223FXQ3;A0A223FXY1;A0A223FY48;A0A2D3E2P5;A0A346QEK9;A0A3G5AW62;A0A3Q8RZ32;A0A4Y5V083;A0A649Z6X6;A0A650B0E7;A0A650B0U4;A0A650B0X6;A0A650B594;A0A6M5U998;A0A6M5UAW5;A0A6M5UBK0;A0A7M1IAZ1;A0A7M1IB53;A0A7U3K6J6;A0A7U3K7S5	A0A1C8YB75_9ROSA;A0A1S6KLB6_MALBA;A0A1S6KLT9_9ROSA;A0A223FXQ3_9ROSA;A0A223FXY1_9ROSA;A0A223FY48_9ROSA;A0A2D3E2P5_MALMI;A0A346QEK9_9ROSA;A0A3G5AW62_MALHU;A0A3Q8RZ32_9ROSA;A0A4Y5V083_9ROSA;A0A649Z6X6_9ROSA;A0A650B0E7_9ROSA;A0A650B0U4_9ROSA;A0A650B0X6_9ROSA;A0A650B594_9ROSA;A0A6M5U998_9ROSA;A0A6M5UAW5_9ROSA;A0A6M5UBK0_9ROSA;A0A7M1IAZ1_9ROSA;A0A7M1IB53_9ROSA;A0A7U3K6J6_MALDO;A0A7U3K7S5_9ROSA	psbC	13499.3	15116.9	7650.6	11872.2	9311.56	10538.3	5415.53	4820.44	4754.81	9653.81	10707.3	14093.3	4957.42	5079.69	6894.02	8082.74	12685.9	9681.88	5388.28	4928.81	6588.98	8949.41
LGANVGSAQGPTGLGK		2	0	FALSE	FALSE	0.824155	A0A1C8YB75;A0A1S6KLB6;A0A1S6KLT9;A0A223FXQ3;A0A223FXY1;A0A223FY48;A0A2D3E2P5;A0A346QEK9;A0A3G5AW62;A0A3Q8RZ32;A0A4Y5V083;A0A649Z6X6;A0A650B0E7;A0A650B0U4;A0A650B0X6;A0A650B594;A0A6M5U998;A0A6M5UAW5;A0A6M5UBK0;A0A7M1IAZ1;A0A7M1IB53;A0A7U3K6J6;A0A7U3K7S5	Photosystem II CP43 reaction center protein;Photosystem II CP43 reaction center protein;Photosystem II CP43 reaction center protein;Photosystem II CP43 reaction center protein;Photosystem II CP43 reaction center protein;Photosystem II CP43 reaction center protein;Photosystem II CP43 reaction center protein;Photosystem II CP43 reaction center protein;Photosystem II CP43 reaction center protein;Pho…	A0A1C8YB75;A0A1S6KLB6;A0A1S6KLT9;A0A223FXQ3;A0A223FXY1;A0A223FY48;A0A2D3E2P5;A0A346QEK9;A0A3G5AW62;A0A3Q8RZ32;A0A4Y5V083;A0A649Z6X6;A0A650B0E7;A0A650B0U4;A0A650B0X6;A0A650B594;A0A6M5U998;A0A6M5UAW5;A0A6M5UBK0;A0A7M1IAZ1;A0A7M1IB53;A0A7U3K6J6;A0A7U3K7S5	A0A1C8YB75_9ROSA;A0A1S6KLB6_MALBA;A0A1S6KLT9_9ROSA;A0A223FXQ3_9ROSA;A0A223FXY1_9ROSA;A0A223FY48_9ROSA;A0A2D3E2P5_MALMI;A0A346QEK9_9ROSA;A0A3G5AW62_MALHU;A0A3Q8RZ32_9ROSA;A0A4Y5V083_9ROSA;A0A649Z6X6_9ROSA;A0A650B0E7_9ROSA;A0A650B0U4_9ROSA;A0A650B0X6_9ROSA;A0A650B594_9ROSA;A0A6M5U998_9ROSA;A0A6M5UAW5_9ROSA;A0A6M5UBK0_9ROSA;A0A7M1IAZ1_9ROSA;A0A7M1IB53_9ROSA;A0A7U3K6J6_MALDO;A0A7U3K7S5_9ROSA	psbC	4648.74	6817.23	4488.93	3594.11	3644.07	4142.06	2646.47	3237.69	3089.47	3521.15	3960.97	3994.55	3405.62	3090.27	3138.01	4042.52	4639.66	3630.15	4724.15	5085.57	4730.55	4572.3
DQETTGFAWWAGNAR		2	0	TRUE	FALSE	0.824155	A0A1C8YB75;A0A1S6KLB6;A0A1S6KLT9;A0A223FXQ3;A0A223FXY1;A0A223FY48;A0A2D3E2P5;A0A346QEK9;A0A3G5AW62;A0A3Q8RZ32;A0A4Y5V083;A0A649Z6X6;A0A650B0E7;A0A650B0U4;A0A650B0X6;A0A650B594;A0A6M5U998;A0A6M5UAW5;A0A6M5UBK0;A0A7M1IAZ1;A0A7M1IB53;A0A7U3K6J6;A0A7U3K7S5	Photosystem II CP43 reaction center protein;Photosystem II CP43 reaction center protein;Photosystem II CP43 reaction center protein;Photosystem II CP43 reaction center protein;Photosystem II CP43 reaction center protein;Photosystem II CP43 reaction center protein;Photosystem II CP43 reaction center protein;Photosystem II CP43 reaction center protein;Photosystem II CP43 reaction center protein;Pho…	A0A1C8YB75;A0A1S6KLB6;A0A1S6KLT9;A0A223FXQ3;A0A223FXY1;A0A223FY48;A0A2D3E2P5;A0A346QEK9;A0A3G5AW62;A0A3Q8RZ32;A0A4Y5V083;A0A649Z6X6;A0A650B0E7;A0A650B0U4;A0A650B0X6;A0A650B594;A0A6M5U998;A0A6M5UAW5;A0A6M5UBK0;A0A7M1IAZ1;A0A7M1IB53;A0A7U3K6J6;A0A7U3K7S5	A0A1C8YB75_9ROSA;A0A1S6KLB6_MALBA;A0A1S6KLT9_9ROSA;A0A223FXQ3_9ROSA;A0A223FXY1_9ROSA;A0A223FY48_9ROSA;A0A2D3E2P5_MALMI;A0A346QEK9_9ROSA;A0A3G5AW62_MALHU;A0A3Q8RZ32_9ROSA;A0A4Y5V083_9ROSA;A0A649Z6X6_9ROSA;A0A650B0E7_9ROSA;A0A650B0U4_9ROSA;A0A650B0X6_9ROSA;A0A650B594_9ROSA;A0A6M5U998_9ROSA;A0A6M5UAW5_9ROSA;A0A6M5UBK0_9ROSA;A0A7M1IAZ1_9ROSA;A0A7M1IB53_9ROSA;A0A7U3K6J6_MALDO;A0A7U3K7S5_9ROSA	psbC	4038.62	4034.51	4393.08	3235.5	2500.27	2971.84	2146.9	2898.41	2756.08	2539.83	2446.02	1270.83	3203.82	2685.76	3370.32	4901.51	3093.02	3064.56	3913.84	4680.56	4831.51	4442.56
DIQPWQER		2	0	FALSE	FALSE	0.824155	A0A1C8YB75;A0A1S6KLB6;A0A1S6KLT9;A0A223FXQ3;A0A223FXY1;A0A223FY48;A0A2D3E2P5;A0A346QEK9;A0A3G5AW62;A0A3Q8RZ32;A0A4Y5V083;A0A649Z6X6;A0A650B0E7;A0A650B0U4;A0A650B0X6;A0A650B594;A0A6M5U998;A0A6M5UAW5;A0A6M5UBK0;A0A7M1IAZ1;A0A7M1IB53;A0A7U3K6J6;A0A7U3K7S5	Photosystem II CP43 reaction center protein;Photosystem II CP43 reaction center protein;Photosystem II CP43 reaction center protein;Photosystem II CP43 reaction center protein;Photosystem II CP43 reaction center protein;Photosystem II CP43 reaction center protein;Photosystem II CP43 reaction center protein;Photosystem II CP43 reaction center protein;Photosystem II CP43 reaction center protein;Pho…	A0A1C8YB75;A0A1S6KLB6;A0A1S6KLT9;A0A223FXQ3;A0A223FXY1;A0A223FY48;A0A2D3E2P5;A0A346QEK9;A0A3G5AW62;A0A3Q8RZ32;A0A4Y5V083;A0A649Z6X6;A0A650B0E7;A0A650B0U4;A0A650B0X6;A0A650B594;A0A6M5U998;A0A6M5UAW5;A0A6M5UBK0;A0A7M1IAZ1;A0A7M1IB53;A0A7U3K6J6;A0A7U3K7S5	A0A1C8YB75_9ROSA;A0A1S6KLB6_MALBA;A0A1S6KLT9_9ROSA;A0A223FXQ3_9ROSA;A0A223FXY1_9ROSA;A0A223FY48_9ROSA;A0A2D3E2P5_MALMI;A0A346QEK9_9ROSA;A0A3G5AW62_MALHU;A0A3Q8RZ32_9ROSA;A0A4Y5V083_9ROSA;A0A649Z6X6_9ROSA;A0A650B0E7_9ROSA;A0A650B0U4_9ROSA;A0A650B0X6_9ROSA;A0A650B594_9ROSA;A0A6M5U998_9ROSA;A0A6M5UAW5_9ROSA;A0A6M5UBK0_9ROSA;A0A7M1IAZ1_9ROSA;A0A7M1IB53_9ROSA;A0A7U3K6J6_MALDO;A0A7U3K7S5_9ROSA	psbC	6509.01	3068.78	498.698	5754.71	5552.73	9329.74	4038.36		473.31	1378.69	1303.48	2683.94		763.549	1533.44	949.071	2063.1	3745.25				727.312
SPTGEVIFGGETMR	M13(Oxidation)	2	0	TRUE	FALSE	0.824155	A0A1C8YB75;A0A1S6KLB6;A0A1S6KLT9;A0A223FXQ3;A0A223FXY1;A0A223FY48;A0A2D3E2P5;A0A346QEK9;A0A3G5AW62;A0A3Q8RZ32;A0A4Y5V083;A0A649Z6X6;A0A650B0E7;A0A650B0U4;A0A650B0X6;A0A650B594;A0A6M5U998;A0A6M5UAW5;A0A6M5UBK0;A0A7M1IAZ1;A0A7M1IB53;A0A7U3K6J6;A0A7U3K7S5	Photosystem II CP43 reaction center protein;Photosystem II CP43 reaction center protein;Photosystem II CP43 reaction center protein;Photosystem II CP43 reaction center protein;Photosystem II CP43 reaction center protein;Photosystem II CP43 reaction center protein;Photosystem II CP43 reaction center protein;Photosystem II CP43 reaction center protein;Photosystem II CP43 reaction center protein;Pho…	A0A1C8YB75;A0A1S6KLB6;A0A1S6KLT9;A0A223FXQ3;A0A223FXY1;A0A223FY48;A0A2D3E2P5;A0A346QEK9;A0A3G5AW62;A0A3Q8RZ32;A0A4Y5V083;A0A649Z6X6;A0A650B0E7;A0A650B0U4;A0A650B0X6;A0A650B594;A0A6M5U998;A0A6M5UAW5;A0A6M5UBK0;A0A7M1IAZ1;A0A7M1IB53;A0A7U3K6J6;A0A7U3K7S5	A0A1C8YB75_9ROSA;A0A1S6KLB6_MALBA;A0A1S6KLT9_9ROSA;A0A223FXQ3_9ROSA;A0A223FXY1_9ROSA;A0A223FY48_9ROSA;A0A2D3E2P5_MALMI;A0A346QEK9_9ROSA;A0A3G5AW62_MALHU;A0A3Q8RZ32_9ROSA;A0A4Y5V083_9ROSA;A0A649Z6X6_9ROSA;A0A650B0E7_9ROSA;A0A650B0U4_9ROSA;A0A650B0X6_9ROSA;A0A650B594_9ROSA;A0A6M5U998_9ROSA;A0A6M5UAW5_9ROSA;A0A6M5UBK0_9ROSA;A0A7M1IAZ1_9ROSA;A0A7M1IB53_9ROSA;A0A7U3K6J6_MALDO;A0A7U3K7S5_9ROSA	psbC	5704.91	7572.6	5909.96	3531.48	3217.84	3808.37	2139.65	2861.96	2861.41	4218.17	5279.25	5897.67	3318.98	3049.54	2969.08	6051.42	6276.36	4121.16	2662.84	3488.07	3213.82	3076.61
SPTGEVIFGGETMR		2	0	TRUE	FALSE	0.824155	A0A1C8YB75;A0A1S6KLB6;A0A1S6KLT9;A0A223FXQ3;A0A223FXY1;A0A223FY48;A0A2D3E2P5;A0A346QEK9;A0A3G5AW62;A0A3Q8RZ32;A0A4Y5V083;A0A649Z6X6;A0A650B0E7;A0A650B0U4;A0A650B0X6;A0A650B594;A0A6M5U998;A0A6M5UAW5;A0A6M5UBK0;A0A7M1IAZ1;A0A7M1IB53;A0A7U3K6J6;A0A7U3K7S5	Photosystem II CP43 reaction center protein;Photosystem II CP43 reaction center protein;Photosystem II CP43 reaction center protein;Photosystem II CP43 reaction center protein;Photosystem II CP43 reaction center protein;Photosystem II CP43 reaction center protein;Photosystem II CP43 reaction center protein;Photosystem II CP43 reaction center protein;Photosystem II CP43 reaction center protein;Pho…	A0A1C8YB75;A0A1S6KLB6;A0A1S6KLT9;A0A223FXQ3;A0A223FXY1;A0A223FY48;A0A2D3E2P5;A0A346QEK9;A0A3G5AW62;A0A3Q8RZ32;A0A4Y5V083;A0A649Z6X6;A0A650B0E7;A0A650B0U4;A0A650B0X6;A0A650B594;A0A6M5U998;A0A6M5UAW5;A0A6M5UBK0;A0A7M1IAZ1;A0A7M1IB53;A0A7U3K6J6;A0A7U3K7S5	A0A1C8YB75_9ROSA;A0A1S6KLB6_MALBA;A0A1S6KLT9_9ROSA;A0A223FXQ3_9ROSA;A0A223FXY1_9ROSA;A0A223FY48_9ROSA;A0A2D3E2P5_MALMI;A0A346QEK9_9ROSA;A0A3G5AW62_MALHU;A0A3Q8RZ32_9ROSA;A0A4Y5V083_9ROSA;A0A649Z6X6_9ROSA;A0A650B0E7_9ROSA;A0A650B0U4_9ROSA;A0A650B0X6_9ROSA;A0A650B594_9ROSA;A0A6M5U998_9ROSA;A0A6M5UAW5_9ROSA;A0A6M5UBK0_9ROSA;A0A7M1IAZ1_9ROSA;A0A7M1IB53_9ROSA;A0A7U3K6J6_MALDO;A0A7U3K7S5_9ROSA	psbC	487.235		407.37								271.994	821.268					375.108		664.783	729.01	688.17	646.394
SAEYMTHAPLGSLNSVGGVATEINAVNYVSPR	M5(Oxidation)	3	0	FALSE	FALSE	0.824155	A0A1C8YB75;A0A1S6KLB6;A0A1S6KLT9;A0A223FXQ3;A0A223FXY1;A0A223FY48;A0A2D3E2P5;A0A346QEK9;A0A3G5AW62;A0A3Q8RZ32;A0A4Y5V083;A0A649Z6X6;A0A650B0E7;A0A650B0U4;A0A650B0X6;A0A650B594;A0A6M5U998;A0A6M5UAW5;A0A6M5UBK0;A0A7M1IAZ1;A0A7M1IB53;A0A7U3K6J6;A0A7U3K7S5	Photosystem II CP43 reaction center protein;Photosystem II CP43 reaction center protein;Photosystem II CP43 reaction center protein;Photosystem II CP43 reaction center protein;Photosystem II CP43 reaction center protein;Photosystem II CP43 reaction center protein;Photosystem II CP43 reaction center protein;Photosystem II CP43 reaction center protein;Photosystem II CP43 reaction center protein;Pho…	A0A1C8YB75;A0A1S6KLB6;A0A1S6KLT9;A0A223FXQ3;A0A223FXY1;A0A223FY48;A0A2D3E2P5;A0A346QEK9;A0A3G5AW62;A0A3Q8RZ32;A0A4Y5V083;A0A649Z6X6;A0A650B0E7;A0A650B0U4;A0A650B0X6;A0A650B594;A0A6M5U998;A0A6M5UAW5;A0A6M5UBK0;A0A7M1IAZ1;A0A7M1IB53;A0A7U3K6J6;A0A7U3K7S5	A0A1C8YB75_9ROSA;A0A1S6KLB6_MALBA;A0A1S6KLT9_9ROSA;A0A223FXQ3_9ROSA;A0A223FXY1_9ROSA;A0A223FY48_9ROSA;A0A2D3E2P5_MALMI;A0A346QEK9_9ROSA;A0A3G5AW62_MALHU;A0A3Q8RZ32_9ROSA;A0A4Y5V083_9ROSA;A0A649Z6X6_9ROSA;A0A650B0E7_9ROSA;A0A650B0U4_9ROSA;A0A650B0X6_9ROSA;A0A650B594_9ROSA;A0A6M5U998_9ROSA;A0A6M5UAW5_9ROSA;A0A6M5UBK0_9ROSA;A0A7M1IAZ1_9ROSA;A0A7M1IB53_9ROSA;A0A7U3K6J6_MALDO;A0A7U3K7S5_9ROSA	psbC	347.961	326.548	565.827	287.724	348.835	275.197	226.278	498.269	374.344	419.238	492.139	314.741	398.38	385.155	432.325	504.004	295.984	404.675	276.558	346.92	319.84	248.997
SAEYMTHAPLGSLNSVGGVATEINAVNYVSPR		3	0	FALSE	FALSE	0.824155	A0A1C8YB75;A0A1S6KLB6;A0A1S6KLT9;A0A223FXQ3;A0A223FXY1;A0A223FY48;A0A2D3E2P5;A0A346QEK9;A0A3G5AW62;A0A3Q8RZ32;A0A4Y5V083;A0A649Z6X6;A0A650B0E7;A0A650B0U4;A0A650B0X6;A0A650B594;A0A6M5U998;A0A6M5UAW5;A0A6M5UBK0;A0A7M1IAZ1;A0A7M1IB53;A0A7U3K6J6;A0A7U3K7S5	Photosystem II CP43 reaction center protein;Photosystem II CP43 reaction center protein;Photosystem II CP43 reaction center protein;Photosystem II CP43 reaction center protein;Photosystem II CP43 reaction center protein;Photosystem II CP43 reaction center protein;Photosystem II CP43 reaction center protein;Photosystem II CP43 reaction center protein;Photosystem II CP43 reaction center protein;Pho…	A0A1C8YB75;A0A1S6KLB6;A0A1S6KLT9;A0A223FXQ3;A0A223FXY1;A0A223FY48;A0A2D3E2P5;A0A346QEK9;A0A3G5AW62;A0A3Q8RZ32;A0A4Y5V083;A0A649Z6X6;A0A650B0E7;A0A650B0U4;A0A650B0X6;A0A650B594;A0A6M5U998;A0A6M5UAW5;A0A6M5UBK0;A0A7M1IAZ1;A0A7M1IB53;A0A7U3K6J6;A0A7U3K7S5	A0A1C8YB75_9ROSA;A0A1S6KLB6_MALBA;A0A1S6KLT9_9ROSA;A0A223FXQ3_9ROSA;A0A223FXY1_9ROSA;A0A223FY48_9ROSA;A0A2D3E2P5_MALMI;A0A346QEK9_9ROSA;A0A3G5AW62_MALHU;A0A3Q8RZ32_9ROSA;A0A4Y5V083_9ROSA;A0A649Z6X6_9ROSA;A0A650B0E7_9ROSA;A0A650B0U4_9ROSA;A0A650B0X6_9ROSA;A0A650B594_9ROSA;A0A6M5U998_9ROSA;A0A6M5UAW5_9ROSA;A0A6M5UBK0_9ROSA;A0A7M1IAZ1_9ROSA;A0A7M1IB53_9ROSA;A0A7U3K6J6_MALDO;A0A7U3K7S5_9ROSA	psbC									277.836	165.755		19.5523	209.486	246.229		294.801		196.605	85.9321	131.11	149.033	200.306
GIDRDFEPVLSMTPLN	M12(Oxidation)	2	1	FALSE	FALSE	0.824155	A0A1C8YB75;A0A1S6KLB6;A0A1S6KLT9;A0A223FXQ3;A0A223FXY1;A0A223FY48;A0A2D3E2P5;A0A346QEK9;A0A3G5AW62;A0A3Q8RZ32;A0A4Y5V083;A0A649Z6X6;A0A650B0E7;A0A650B0U4;A0A650B0X6;A0A650B594;A0A6M5U998;A0A6M5UAW5;A0A6M5UBK0;A0A7M1IAZ1;A0A7M1IB53;A0A7U3K6J6;A0A7U3K7S5	Photosystem II CP43 reaction center protein;Photosystem II CP43 reaction center protein;Photosystem II CP43 reaction center protein;Photosystem II CP43 reaction center protein;Photosystem II CP43 reaction center protein;Photosystem II CP43 reaction center protein;Photosystem II CP43 reaction center protein;Photosystem II CP43 reaction center protein;Photosystem II CP43 reaction center protein;Pho…	A0A1C8YB75;A0A1S6KLB6;A0A1S6KLT9;A0A223FXQ3;A0A223FXY1;A0A223FY48;A0A2D3E2P5;A0A346QEK9;A0A3G5AW62;A0A3Q8RZ32;A0A4Y5V083;A0A649Z6X6;A0A650B0E7;A0A650B0U4;A0A650B0X6;A0A650B594;A0A6M5U998;A0A6M5UAW5;A0A6M5UBK0;A0A7M1IAZ1;A0A7M1IB53;A0A7U3K6J6;A0A7U3K7S5	A0A1C8YB75_9ROSA;A0A1S6KLB6_MALBA;A0A1S6KLT9_9ROSA;A0A223FXQ3_9ROSA;A0A223FXY1_9ROSA;A0A223FY48_9ROSA;A0A2D3E2P5_MALMI;A0A346QEK9_9ROSA;A0A3G5AW62_MALHU;A0A3Q8RZ32_9ROSA;A0A4Y5V083_9ROSA;A0A649Z6X6_9ROSA;A0A650B0E7_9ROSA;A0A650B0U4_9ROSA;A0A650B0X6_9ROSA;A0A650B594_9ROSA;A0A6M5U998_9ROSA;A0A6M5UAW5_9ROSA;A0A6M5UBK0_9ROSA;A0A7M1IAZ1_9ROSA;A0A7M1IB53_9ROSA;A0A7U3K6J6_MALDO;A0A7U3K7S5_9ROSA	psbC	887.147	887.553		545.083		496.02	371.438	500.9	376.265	546.596	497.437		710.465	541.911		838.218	680.641		470.241		528.681	551.197
ALYFGGVYDTWAPGGGDVR		2	0	FALSE	FALSE	0.824155	A0A1C8YB75;A0A1S6KLB6;A0A1S6KLT9;A0A223FXQ3;A0A223FXY1;A0A223FY48;A0A2D3E2P5;A0A346QEK9;A0A3G5AW62;A0A3Q8RZ32;A0A4Y5V083;A0A649Z6X6;A0A650B0E7;A0A650B0U4;A0A650B0X6;A0A650B594;A0A6M5U998;A0A6M5UAW5;A0A6M5UBK0;A0A7M1IAZ1;A0A7M1IB53;A0A7U3K6J6;A0A7U3K7S5	Photosystem II CP43 reaction center protein;Photosystem II CP43 reaction center protein;Photosystem II CP43 reaction center protein;Photosystem II CP43 reaction center protein;Photosystem II CP43 reaction center protein;Photosystem II CP43 reaction center protein;Photosystem II CP43 reaction center protein;Photosystem II CP43 reaction center protein;Photosystem II CP43 reaction center protein;Pho…	A0A1C8YB75;A0A1S6KLB6;A0A1S6KLT9;A0A223FXQ3;A0A223FXY1;A0A223FY48;A0A2D3E2P5;A0A346QEK9;A0A3G5AW62;A0A3Q8RZ32;A0A4Y5V083;A0A649Z6X6;A0A650B0E7;A0A650B0U4;A0A650B0X6;A0A650B594;A0A6M5U998;A0A6M5UAW5;A0A6M5UBK0;A0A7M1IAZ1;A0A7M1IB53;A0A7U3K6J6;A0A7U3K7S5	A0A1C8YB75_9ROSA;A0A1S6KLB6_MALBA;A0A1S6KLT9_9ROSA;A0A223FXQ3_9ROSA;A0A223FXY1_9ROSA;A0A223FY48_9ROSA;A0A2D3E2P5_MALMI;A0A346QEK9_9ROSA;A0A3G5AW62_MALHU;A0A3Q8RZ32_9ROSA;A0A4Y5V083_9ROSA;A0A649Z6X6_9ROSA;A0A650B0E7_9ROSA;A0A650B0U4_9ROSA;A0A650B0X6_9ROSA;A0A650B594_9ROSA;A0A6M5U998_9ROSA;A0A6M5UAW5_9ROSA;A0A6M5UBK0_9ROSA;A0A7M1IAZ1_9ROSA;A0A7M1IB53_9ROSA;A0A7U3K6J6_MALDO;A0A7U3K7S5_9ROSA	psbC		236.407	516.437	311.38		279.414		416.971	392.962	322.457	281.697	250.577		314.857	497.733		210.913		327.116	479.718	502.094	477.196
DFEPVLSMTPLN	M8(Oxidation)	2	0	FALSE	FALSE	0.824155	A0A1C8YB75;A0A1S6KLB6;A0A1S6KLT9;A0A223FXQ3;A0A223FXY1;A0A223FY48;A0A2D3E2P5;A0A346QEK9;A0A3G5AW62;A0A3Q8RZ32;A0A4Y5V083;A0A649Z6X6;A0A650B0E7;A0A650B0U4;A0A650B0X6;A0A650B594;A0A6M5U998;A0A6M5UAW5;A0A6M5UBK0;A0A7M1IAZ1;A0A7M1IB53;A0A7U3K6J6;A0A7U3K7S5	Photosystem II CP43 reaction center protein;Photosystem II CP43 reaction center protein;Photosystem II CP43 reaction center protein;Photosystem II CP43 reaction center protein;Photosystem II CP43 reaction center protein;Photosystem II CP43 reaction center protein;Photosystem II CP43 reaction center protein;Photosystem II CP43 reaction center protein;Photosystem II CP43 reaction center protein;Pho…	A0A1C8YB75;A0A1S6KLB6;A0A1S6KLT9;A0A223FXQ3;A0A223FXY1;A0A223FY48;A0A2D3E2P5;A0A346QEK9;A0A3G5AW62;A0A3Q8RZ32;A0A4Y5V083;A0A649Z6X6;A0A650B0E7;A0A650B0U4;A0A650B0X6;A0A650B594;A0A6M5U998;A0A6M5UAW5;A0A6M5UBK0;A0A7M1IAZ1;A0A7M1IB53;A0A7U3K6J6;A0A7U3K7S5	A0A1C8YB75_9ROSA;A0A1S6KLB6_MALBA;A0A1S6KLT9_9ROSA;A0A223FXQ3_9ROSA;A0A223FXY1_9ROSA;A0A223FY48_9ROSA;A0A2D3E2P5_MALMI;A0A346QEK9_9ROSA;A0A3G5AW62_MALHU;A0A3Q8RZ32_9ROSA;A0A4Y5V083_9ROSA;A0A649Z6X6_9ROSA;A0A650B0E7_9ROSA;A0A650B0U4_9ROSA;A0A650B0X6_9ROSA;A0A650B594_9ROSA;A0A6M5U998_9ROSA;A0A6M5UAW5_9ROSA;A0A6M5UBK0_9ROSA;A0A7M1IAZ1_9ROSA;A0A7M1IB53_9ROSA;A0A7U3K6J6_MALDO;A0A7U3K7S5_9ROSA	psbC	3130.95	3806.11	2770.81	2639.96	2470.94	3034.19	1721.03	1765.89	1717.77	2211.4	2605.78	2484.59	944.499	1478.28	1731.88	3859.92	3843.54	2829.68	1075.58	1160.73	1200.72	1103.48
GPNGLDLSR		2	0	FALSE	FALSE	0.824155	A0A1C8YB75;A0A1S6KLB6;A0A1S6KLT9;A0A223FXQ3;A0A223FXY1;A0A223FY48;A0A2D3E2P5;A0A346QEK9;A0A3G5AW62;A0A3Q8RZ32;A0A4Y5V083;A0A649Z6X6;A0A650B0E7;A0A650B0U4;A0A650B0X6;A0A650B594;A0A6M5U998;A0A6M5UAW5;A0A6M5UBK0;A0A7M1IAZ1;A0A7M1IB53;A0A7U3K6J6;A0A7U3K7S5	Photosystem II CP43 reaction center protein;Photosystem II CP43 reaction center protein;Photosystem II CP43 reaction center protein;Photosystem II CP43 reaction center protein;Photosystem II CP43 reaction center protein;Photosystem II CP43 reaction center protein;Photosystem II CP43 reaction center protein;Photosystem II CP43 reaction center protein;Photosystem II CP43 reaction center protein;Pho…	A0A1C8YB75;A0A1S6KLB6;A0A1S6KLT9;A0A223FXQ3;A0A223FXY1;A0A223FY48;A0A2D3E2P5;A0A346QEK9;A0A3G5AW62;A0A3Q8RZ32;A0A4Y5V083;A0A649Z6X6;A0A650B0E7;A0A650B0U4;A0A650B0X6;A0A650B594;A0A6M5U998;A0A6M5UAW5;A0A6M5UBK0;A0A7M1IAZ1;A0A7M1IB53;A0A7U3K6J6;A0A7U3K7S5	A0A1C8YB75_9ROSA;A0A1S6KLB6_MALBA;A0A1S6KLT9_9ROSA;A0A223FXQ3_9ROSA;A0A223FXY1_9ROSA;A0A223FY48_9ROSA;A0A2D3E2P5_MALMI;A0A346QEK9_9ROSA;A0A3G5AW62_MALHU;A0A3Q8RZ32_9ROSA;A0A4Y5V083_9ROSA;A0A649Z6X6_9ROSA;A0A650B0E7_9ROSA;A0A650B0U4_9ROSA;A0A650B0X6_9ROSA;A0A650B594_9ROSA;A0A6M5U998_9ROSA;A0A6M5UAW5_9ROSA;A0A6M5UBK0_9ROSA;A0A7M1IAZ1_9ROSA;A0A7M1IB53_9ROSA;A0A7U3K6J6_MALDO;A0A7U3K7S5_9ROSA	psbC										514.025	388.855	218.585				426.793					348.951	467.202
KDIQPWQER		2	1	FALSE	FALSE	0.824155	A0A1C8YB75;A0A1S6KLB6;A0A1S6KLT9;A0A223FXQ3;A0A223FXY1;A0A223FY48;A0A2D3E2P5;A0A346QEK9;A0A3G5AW62;A0A3Q8RZ32;A0A4Y5V083;A0A649Z6X6;A0A650B0E7;A0A650B0U4;A0A650B0X6;A0A650B594;A0A6M5U998;A0A6M5UAW5;A0A6M5UBK0;A0A7M1IAZ1;A0A7M1IB53;A0A7U3K6J6;A0A7U3K7S5	Photosystem II CP43 reaction center protein;Photosystem II CP43 reaction center protein;Photosystem II CP43 reaction center protein;Photosystem II CP43 reaction center protein;Photosystem II CP43 reaction center protein;Photosystem II CP43 reaction center protein;Photosystem II CP43 reaction center protein;Photosystem II CP43 reaction center protein;Photosystem II CP43 reaction center protein;Pho…	A0A1C8YB75;A0A1S6KLB6;A0A1S6KLT9;A0A223FXQ3;A0A223FXY1;A0A223FY48;A0A2D3E2P5;A0A346QEK9;A0A3G5AW62;A0A3Q8RZ32;A0A4Y5V083;A0A649Z6X6;A0A650B0E7;A0A650B0U4;A0A650B0X6;A0A650B594;A0A6M5U998;A0A6M5UAW5;A0A6M5UBK0;A0A7M1IAZ1;A0A7M1IB53;A0A7U3K6J6;A0A7U3K7S5	A0A1C8YB75_9ROSA;A0A1S6KLB6_MALBA;A0A1S6KLT9_9ROSA;A0A223FXQ3_9ROSA;A0A223FXY1_9ROSA;A0A223FY48_9ROSA;A0A2D3E2P5_MALMI;A0A346QEK9_9ROSA;A0A3G5AW62_MALHU;A0A3Q8RZ32_9ROSA;A0A4Y5V083_9ROSA;A0A649Z6X6_9ROSA;A0A650B0E7_9ROSA;A0A650B0U4_9ROSA;A0A650B0X6_9ROSA;A0A650B594_9ROSA;A0A6M5U998_9ROSA;A0A6M5UAW5_9ROSA;A0A6M5UBK0_9ROSA;A0A7M1IAZ1_9ROSA;A0A7M1IB53_9ROSA;A0A7U3K6J6_MALDO;A0A7U3K7S5_9ROSA	psbC			158.67										198.37									226.259
AQLGEIFELDR		2	0	TRUE	FALSE	0.814042	A0A1C8YB77;A0A1S6KLD7;A0A1S6KLX1;A0A223FXK5;A0A223FXU2;A0A223FYI8;A0A2D3E2P3;A0A346QDV5;A0A3G5AW53;A0A3Q8RZA5;A0A498KW10;A0A4Y5V073;A0A649Z706;A0A650B0H2;A0A650B0X3;A0A650B106;A0A650B5E7;A0A6M5U7N5;A0A6M5U8T9;A0A6M5UC53;A0A7M1IAX4;A0A7M1IB33;A0A7U3I0L8	Photosystem II CP47 reaction center protein;Photosystem II CP47 reaction center protein;Photosystem II CP47 reaction center protein;Photosystem II CP47 reaction center protein;Photosystem II CP47 reaction center protein;Photosystem II CP47 reaction center protein;Photosystem II CP47 reaction center protein;Photosystem II CP47 reaction center protein;Photosystem II CP47 reaction center protein;Pho…	A0A1C8YB77;A0A1S6KLD7;A0A1S6KLX1;A0A223FXK5;A0A223FXU2;A0A223FYI8;A0A2D3E2P3;A0A346QDV5;A0A3G5AW53;A0A3Q8RZA5;A0A498KW10;A0A4Y5V073;A0A649Z706;A0A650B0H2;A0A650B0X3;A0A650B106;A0A650B5E7;A0A6M5U7N5;A0A6M5U8T9;A0A6M5UC53;A0A7M1IAX4;A0A7M1IB33;A0A7U3I0L8	A0A1C8YB77_9ROSA;A0A1S6KLD7_MALBA;A0A1S6KLX1_9ROSA;A0A223FXK5_9ROSA;A0A223FXU2_9ROSA;A0A223FYI8_9ROSA;A0A2D3E2P3_MALMI;A0A346QDV5_9ROSA;A0A3G5AW53_MALHU;A0A3Q8RZA5_9ROSA;A0A498KW10_MALDO;A0A4Y5V073_9ROSA;A0A649Z706_9ROSA;A0A650B0H2_9ROSA;A0A650B0X3_9ROSA;A0A650B106_9ROSA;A0A650B5E7_9ROSA;A0A6M5U7N5_9ROSA;A0A6M5U8T9_9ROSA;A0A6M5UC53_9ROSA;A0A7M1IAX4_9ROSA;A0A7M1IB33_9ROSA;A0A7U3I0L8_9ROSA	psbB	9504.74	10334.5	9949.95	7745.76	6789.18	6564.38	4948.58	4434.09	4138.13	7036.3	7185.03	8461.54	3539.3	5494.79	6567.27	11713.8	10265.9	9562.74	6866.59	6997.9	6487.8	5925.71
LAFYDYIGNNPAK		2	0	TRUE	FALSE	0.814042	A0A1C8YB77;A0A1S6KLD7;A0A1S6KLX1;A0A223FXK5;A0A223FXU2;A0A223FYI8;A0A2D3E2P3;A0A346QDV5;A0A3G5AW53;A0A3Q8RZA5;A0A498KW10;A0A4Y5V073;A0A649Z706;A0A650B0H2;A0A650B0X3;A0A650B106;A0A650B5E7;A0A6M5U7N5;A0A6M5U8T9;A0A6M5UC53;A0A7M1IAX4;A0A7M1IB33;A0A7U3I0L8	Photosystem II CP47 reaction center protein;Photosystem II CP47 reaction center protein;Photosystem II CP47 reaction center protein;Photosystem II CP47 reaction center protein;Photosystem II CP47 reaction center protein;Photosystem II CP47 reaction center protein;Photosystem II CP47 reaction center protein;Photosystem II CP47 reaction center protein;Photosystem II CP47 reaction center protein;Pho…	A0A1C8YB77;A0A1S6KLD7;A0A1S6KLX1;A0A223FXK5;A0A223FXU2;A0A223FYI8;A0A2D3E2P3;A0A346QDV5;A0A3G5AW53;A0A3Q8RZA5;A0A498KW10;A0A4Y5V073;A0A649Z706;A0A650B0H2;A0A650B0X3;A0A650B106;A0A650B5E7;A0A6M5U7N5;A0A6M5U8T9;A0A6M5UC53;A0A7M1IAX4;A0A7M1IB33;A0A7U3I0L8	A0A1C8YB77_9ROSA;A0A1S6KLD7_MALBA;A0A1S6KLX1_9ROSA;A0A223FXK5_9ROSA;A0A223FXU2_9ROSA;A0A223FYI8_9ROSA;A0A2D3E2P3_MALMI;A0A346QDV5_9ROSA;A0A3G5AW53_MALHU;A0A3Q8RZA5_9ROSA;A0A498KW10_MALDO;A0A4Y5V073_9ROSA;A0A649Z706_9ROSA;A0A650B0H2_9ROSA;A0A650B0X3_9ROSA;A0A650B106_9ROSA;A0A650B5E7_9ROSA;A0A6M5U7N5_9ROSA;A0A6M5U8T9_9ROSA;A0A6M5UC53_9ROSA;A0A7M1IAX4_9ROSA;A0A7M1IB33_9ROSA;A0A7U3I0L8_9ROSA	psbB	6500.37	7167.13	6171.18	4189.16	4117.8	3575.15	2757.89	3049.75	2790.44	3622.23	4308.49	4269.27	2637.17	3291.47	3244.24	5824.69	4861.81	5040.04	7154.77	7759.81	7302.9	6111.23
YQWDQGYFQQEIYR		2	0	TRUE	FALSE	0.814042	A0A1C8YB77;A0A1S6KLD7;A0A1S6KLX1;A0A223FXK5;A0A223FXU2;A0A223FYI8;A0A2D3E2P3;A0A346QDV5;A0A3G5AW53;A0A3Q8RZA5;A0A498KW10;A0A4Y5V073;A0A649Z706;A0A650B0H2;A0A650B0X3;A0A650B106;A0A650B5E7;A0A6M5U7N5;A0A6M5U8T9;A0A6M5UC53;A0A7M1IAX4;A0A7M1IB33;A0A7U3I0L8	Photosystem II CP47 reaction center protein;Photosystem II CP47 reaction center protein;Photosystem II CP47 reaction center protein;Photosystem II CP47 reaction center protein;Photosystem II CP47 reaction center protein;Photosystem II CP47 reaction center protein;Photosystem II CP47 reaction center protein;Photosystem II CP47 reaction center protein;Photosystem II CP47 reaction center protein;Pho…	A0A1C8YB77;A0A1S6KLD7;A0A1S6KLX1;A0A223FXK5;A0A223FXU2;A0A223FYI8;A0A2D3E2P3;A0A346QDV5;A0A3G5AW53;A0A3Q8RZA5;A0A498KW10;A0A4Y5V073;A0A649Z706;A0A650B0H2;A0A650B0X3;A0A650B106;A0A650B5E7;A0A6M5U7N5;A0A6M5U8T9;A0A6M5UC53;A0A7M1IAX4;A0A7M1IB33;A0A7U3I0L8	A0A1C8YB77_9ROSA;A0A1S6KLD7_MALBA;A0A1S6KLX1_9ROSA;A0A223FXK5_9ROSA;A0A223FXU2_9ROSA;A0A223FYI8_9ROSA;A0A2D3E2P3_MALMI;A0A346QDV5_9ROSA;A0A3G5AW53_MALHU;A0A3Q8RZA5_9ROSA;A0A498KW10_MALDO;A0A4Y5V073_9ROSA;A0A649Z706_9ROSA;A0A650B0H2_9ROSA;A0A650B0X3_9ROSA;A0A650B106_9ROSA;A0A650B5E7_9ROSA;A0A6M5U7N5_9ROSA;A0A6M5U8T9_9ROSA;A0A6M5UC53_9ROSA;A0A7M1IAX4_9ROSA;A0A7M1IB33_9ROSA;A0A7U3I0L8_9ROSA	psbB	741.427	701.107	878.043	621.585	499.035	542.972	388.79	531.614	454.558	502.065	649.648	537.922	830.284	638.803	704.014	810.791	694.703	690.968	700.108	932.469	940.412	882.608
IGAGLAENQSLSEAWSK		2	0	TRUE	FALSE	0.814042	A0A1C8YB77;A0A1S6KLD7;A0A1S6KLX1;A0A223FXK5;A0A223FXU2;A0A223FYI8;A0A2D3E2P3;A0A346QDV5;A0A3G5AW53;A0A3Q8RZA5;A0A498KW10;A0A4Y5V073;A0A649Z706;A0A650B0H2;A0A650B0X3;A0A650B106;A0A650B5E7;A0A6M5U7N5;A0A6M5U8T9;A0A6M5UC53;A0A7M1IAX4;A0A7M1IB33;A0A7U3I0L8	Photosystem II CP47 reaction center protein;Photosystem II CP47 reaction center protein;Photosystem II CP47 reaction center protein;Photosystem II CP47 reaction center protein;Photosystem II CP47 reaction center protein;Photosystem II CP47 reaction center protein;Photosystem II CP47 reaction center protein;Photosystem II CP47 reaction center protein;Photosystem II CP47 reaction center protein;Pho…	A0A1C8YB77;A0A1S6KLD7;A0A1S6KLX1;A0A223FXK5;A0A223FXU2;A0A223FYI8;A0A2D3E2P3;A0A346QDV5;A0A3G5AW53;A0A3Q8RZA5;A0A498KW10;A0A4Y5V073;A0A649Z706;A0A650B0H2;A0A650B0X3;A0A650B106;A0A650B5E7;A0A6M5U7N5;A0A6M5U8T9;A0A6M5UC53;A0A7M1IAX4;A0A7M1IB33;A0A7U3I0L8	A0A1C8YB77_9ROSA;A0A1S6KLD7_MALBA;A0A1S6KLX1_9ROSA;A0A223FXK5_9ROSA;A0A223FXU2_9ROSA;A0A223FYI8_9ROSA;A0A2D3E2P3_MALMI;A0A346QDV5_9ROSA;A0A3G5AW53_MALHU;A0A3Q8RZA5_9ROSA;A0A498KW10_MALDO;A0A4Y5V073_9ROSA;A0A649Z706_9ROSA;A0A650B0H2_9ROSA;A0A650B0X3_9ROSA;A0A650B106_9ROSA;A0A650B5E7_9ROSA;A0A6M5U7N5_9ROSA;A0A6M5U8T9_9ROSA;A0A6M5UC53_9ROSA;A0A7M1IAX4_9ROSA;A0A7M1IB33_9ROSA;A0A7U3I0L8_9ROSA	psbB	649.723	726.82	792.94	447.729	513.534	372.209	302.498	564.663	507.613	473.168	606.854	519.175	735.725	548.223	539.747	677.329	695.448	505.203	931.68	1189.21	1212.41	1168.83
TGKPSLDLPK		2	0	TRUE	FALSE	0.814042	A0A1C8YB77;A0A1S6KLD7;A0A1S6KLX1;A0A223FXK5;A0A223FXU2;A0A223FYI8;A0A2D3E2P3;A0A346QDV5;A0A3G5AW53;A0A3Q8RZA5;A0A498KW10;A0A4Y5V073;A0A649Z706;A0A650B0H2;A0A650B0X3;A0A650B106;A0A650B5E7;A0A6M5U7N5;A0A6M5U8T9;A0A6M5UC53;A0A7M1IAX4;A0A7M1IB33;A0A7U3I0L8	Photosystem II CP47 reaction center protein;Photosystem II CP47 reaction center protein;Photosystem II CP47 reaction center protein;Photosystem II CP47 reaction center protein;Photosystem II CP47 reaction center protein;Photosystem II CP47 reaction center protein;Photosystem II CP47 reaction center protein;Photosystem II CP47 reaction center protein;Photosystem II CP47 reaction center protein;Pho…	A0A1C8YB77;A0A1S6KLD7;A0A1S6KLX1;A0A223FXK5;A0A223FXU2;A0A223FYI8;A0A2D3E2P3;A0A346QDV5;A0A3G5AW53;A0A3Q8RZA5;A0A498KW10;A0A4Y5V073;A0A649Z706;A0A650B0H2;A0A650B0X3;A0A650B106;A0A650B5E7;A0A6M5U7N5;A0A6M5U8T9;A0A6M5UC53;A0A7M1IAX4;A0A7M1IB33;A0A7U3I0L8	A0A1C8YB77_9ROSA;A0A1S6KLD7_MALBA;A0A1S6KLX1_9ROSA;A0A223FXK5_9ROSA;A0A223FXU2_9ROSA;A0A223FYI8_9ROSA;A0A2D3E2P3_MALMI;A0A346QDV5_9ROSA;A0A3G5AW53_MALHU;A0A3Q8RZA5_9ROSA;A0A498KW10_MALDO;A0A4Y5V073_9ROSA;A0A649Z706_9ROSA;A0A650B0H2_9ROSA;A0A650B0X3_9ROSA;A0A650B106_9ROSA;A0A650B5E7_9ROSA;A0A6M5U7N5_9ROSA;A0A6M5U8T9_9ROSA;A0A6M5UC53_9ROSA;A0A7M1IAX4_9ROSA;A0A7M1IB33_9ROSA;A0A7U3I0L8_9ROSA	psbB	853.693	860.543	926.69	658.453	612.943	791.056		759.019		629.789	635.948	480.906	665.627				622.357	593.285	947.131	845.002	809.222	800.538
AGSMDNGDGIAVGWLGHPIFR	M4(Oxidation)	3	0	TRUE	FALSE	0.814042	A0A1C8YB77;A0A1S6KLD7;A0A1S6KLX1;A0A223FXK5;A0A223FXU2;A0A223FYI8;A0A2D3E2P3;A0A346QDV5;A0A3G5AW53;A0A3Q8RZA5;A0A498KW10;A0A4Y5V073;A0A649Z706;A0A650B0H2;A0A650B0X3;A0A650B106;A0A650B5E7;A0A6M5U7N5;A0A6M5U8T9;A0A6M5UC53;A0A7M1IAX4;A0A7M1IB33;A0A7U3I0L8	Photosystem II CP47 reaction center protein;Photosystem II CP47 reaction center protein;Photosystem II CP47 reaction center protein;Photosystem II CP47 reaction center protein;Photosystem II CP47 reaction center protein;Photosystem II CP47 reaction center protein;Photosystem II CP47 reaction center protein;Photosystem II CP47 reaction center protein;Photosystem II CP47 reaction center protein;Pho…	A0A1C8YB77;A0A1S6KLD7;A0A1S6KLX1;A0A223FXK5;A0A223FXU2;A0A223FYI8;A0A2D3E2P3;A0A346QDV5;A0A3G5AW53;A0A3Q8RZA5;A0A498KW10;A0A4Y5V073;A0A649Z706;A0A650B0H2;A0A650B0X3;A0A650B106;A0A650B5E7;A0A6M5U7N5;A0A6M5U8T9;A0A6M5UC53;A0A7M1IAX4;A0A7M1IB33;A0A7U3I0L8	A0A1C8YB77_9ROSA;A0A1S6KLD7_MALBA;A0A1S6KLX1_9ROSA;A0A223FXK5_9ROSA;A0A223FXU2_9ROSA;A0A223FYI8_9ROSA;A0A2D3E2P3_MALMI;A0A346QDV5_9ROSA;A0A3G5AW53_MALHU;A0A3Q8RZA5_9ROSA;A0A498KW10_MALDO;A0A4Y5V073_9ROSA;A0A649Z706_9ROSA;A0A650B0H2_9ROSA;A0A650B0X3_9ROSA;A0A650B106_9ROSA;A0A650B5E7_9ROSA;A0A6M5U7N5_9ROSA;A0A6M5U8T9_9ROSA;A0A6M5UC53_9ROSA;A0A7M1IAX4_9ROSA;A0A7M1IB33_9ROSA;A0A7U3I0L8_9ROSA	psbB	1044	1111.73	1203.18	763.219	796.993	742.813	604.99	899.576	827.974	888.954	958.269	705.955	1188.18	943.286	1015.87	1249.28	1047.63	896.899	965.454	1164.52	1135.71	1001.32
AGSMDNGDGIAVGWLGHPIFR		3	0	TRUE	FALSE	0.814042	A0A1C8YB77;A0A1S6KLD7;A0A1S6KLX1;A0A223FXK5;A0A223FXU2;A0A223FYI8;A0A2D3E2P3;A0A346QDV5;A0A3G5AW53;A0A3Q8RZA5;A0A498KW10;A0A4Y5V073;A0A649Z706;A0A650B0H2;A0A650B0X3;A0A650B106;A0A650B5E7;A0A6M5U7N5;A0A6M5U8T9;A0A6M5UC53;A0A7M1IAX4;A0A7M1IB33;A0A7U3I0L8	Photosystem II CP47 reaction center protein;Photosystem II CP47 reaction center protein;Photosystem II CP47 reaction center protein;Photosystem II CP47 reaction center protein;Photosystem II CP47 reaction center protein;Photosystem II CP47 reaction center protein;Photosystem II CP47 reaction center protein;Photosystem II CP47 reaction center protein;Photosystem II CP47 reaction center protein;Pho…	A0A1C8YB77;A0A1S6KLD7;A0A1S6KLX1;A0A223FXK5;A0A223FXU2;A0A223FYI8;A0A2D3E2P3;A0A346QDV5;A0A3G5AW53;A0A3Q8RZA5;A0A498KW10;A0A4Y5V073;A0A649Z706;A0A650B0H2;A0A650B0X3;A0A650B106;A0A650B5E7;A0A6M5U7N5;A0A6M5U8T9;A0A6M5UC53;A0A7M1IAX4;A0A7M1IB33;A0A7U3I0L8	A0A1C8YB77_9ROSA;A0A1S6KLD7_MALBA;A0A1S6KLX1_9ROSA;A0A223FXK5_9ROSA;A0A223FXU2_9ROSA;A0A223FYI8_9ROSA;A0A2D3E2P3_MALMI;A0A346QDV5_9ROSA;A0A3G5AW53_MALHU;A0A3Q8RZA5_9ROSA;A0A498KW10_MALDO;A0A4Y5V073_9ROSA;A0A649Z706_9ROSA;A0A650B0H2_9ROSA;A0A650B0X3_9ROSA;A0A650B106_9ROSA;A0A650B5E7_9ROSA;A0A6M5U7N5_9ROSA;A0A6M5U8T9_9ROSA;A0A6M5UC53_9ROSA;A0A7M1IAX4_9ROSA;A0A7M1IB33_9ROSA;A0A7U3I0L8_9ROSA	psbB																			282.619	434.555		395.852
VHTVVLNDPGR		2	0	TRUE	FALSE	0.814042	A0A1C8YB77;A0A1S6KLD7;A0A1S6KLX1;A0A223FXK5;A0A223FXU2;A0A223FYI8;A0A2D3E2P3;A0A346QDV5;A0A3G5AW53;A0A3Q8RZA5;A0A498KW10;A0A4Y5V073;A0A649Z706;A0A650B0H2;A0A650B0X3;A0A650B106;A0A650B5E7;A0A6M5U7N5;A0A6M5U8T9;A0A6M5UC53;A0A7M1IAX4;A0A7M1IB33;A0A7U3I0L8	Photosystem II CP47 reaction center protein;Photosystem II CP47 reaction center protein;Photosystem II CP47 reaction center protein;Photosystem II CP47 reaction center protein;Photosystem II CP47 reaction center protein;Photosystem II CP47 reaction center protein;Photosystem II CP47 reaction center protein;Photosystem II CP47 reaction center protein;Photosystem II CP47 reaction center protein;Pho…	A0A1C8YB77;A0A1S6KLD7;A0A1S6KLX1;A0A223FXK5;A0A223FXU2;A0A223FYI8;A0A2D3E2P3;A0A346QDV5;A0A3G5AW53;A0A3Q8RZA5;A0A498KW10;A0A4Y5V073;A0A649Z706;A0A650B0H2;A0A650B0X3;A0A650B106;A0A650B5E7;A0A6M5U7N5;A0A6M5U8T9;A0A6M5UC53;A0A7M1IAX4;A0A7M1IB33;A0A7U3I0L8	A0A1C8YB77_9ROSA;A0A1S6KLD7_MALBA;A0A1S6KLX1_9ROSA;A0A223FXK5_9ROSA;A0A223FXU2_9ROSA;A0A223FYI8_9ROSA;A0A2D3E2P3_MALMI;A0A346QDV5_9ROSA;A0A3G5AW53_MALHU;A0A3Q8RZA5_9ROSA;A0A498KW10_MALDO;A0A4Y5V073_9ROSA;A0A649Z706_9ROSA;A0A650B0H2_9ROSA;A0A650B0X3_9ROSA;A0A650B106_9ROSA;A0A650B5E7_9ROSA;A0A6M5U7N5_9ROSA;A0A6M5U8T9_9ROSA;A0A6M5UC53_9ROSA;A0A7M1IAX4_9ROSA;A0A7M1IB33_9ROSA;A0A7U3I0L8_9ROSA	psbB	1137.81	1203.15	815.308	731.669	501.299	586.054	369.851	412.427	423.349	634.135	1013.23	1038.56	411.488	467.638	456.536	859.439	1241.12	584.247	764.916	834.114	736.709	682.467
QGMFVIPFMTR	M3(Oxidation);M9(Oxidation)	2	0	TRUE	FALSE	0.814042	A0A1C8YB77;A0A1S6KLD7;A0A1S6KLX1;A0A223FXK5;A0A223FXU2;A0A223FYI8;A0A2D3E2P3;A0A346QDV5;A0A3G5AW53;A0A3Q8RZA5;A0A498KW10;A0A4Y5V073;A0A649Z706;A0A650B0H2;A0A650B0X3;A0A650B106;A0A650B5E7;A0A6M5U7N5;A0A6M5U8T9;A0A6M5UC53;A0A7M1IAX4;A0A7M1IB33;A0A7U3I0L8	Photosystem II CP47 reaction center protein;Photosystem II CP47 reaction center protein;Photosystem II CP47 reaction center protein;Photosystem II CP47 reaction center protein;Photosystem II CP47 reaction center protein;Photosystem II CP47 reaction center protein;Photosystem II CP47 reaction center protein;Photosystem II CP47 reaction center protein;Photosystem II CP47 reaction center protein;Pho…	A0A1C8YB77;A0A1S6KLD7;A0A1S6KLX1;A0A223FXK5;A0A223FXU2;A0A223FYI8;A0A2D3E2P3;A0A346QDV5;A0A3G5AW53;A0A3Q8RZA5;A0A498KW10;A0A4Y5V073;A0A649Z706;A0A650B0H2;A0A650B0X3;A0A650B106;A0A650B5E7;A0A6M5U7N5;A0A6M5U8T9;A0A6M5UC53;A0A7M1IAX4;A0A7M1IB33;A0A7U3I0L8	A0A1C8YB77_9ROSA;A0A1S6KLD7_MALBA;A0A1S6KLX1_9ROSA;A0A223FXK5_9ROSA;A0A223FXU2_9ROSA;A0A223FYI8_9ROSA;A0A2D3E2P3_MALMI;A0A346QDV5_9ROSA;A0A3G5AW53_MALHU;A0A3Q8RZA5_9ROSA;A0A498KW10_MALDO;A0A4Y5V073_9ROSA;A0A649Z706_9ROSA;A0A650B0H2_9ROSA;A0A650B0X3_9ROSA;A0A650B106_9ROSA;A0A650B5E7_9ROSA;A0A6M5U7N5_9ROSA;A0A6M5U8T9_9ROSA;A0A6M5UC53_9ROSA;A0A7M1IAX4_9ROSA;A0A7M1IB33_9ROSA;A0A7U3I0L8_9ROSA	psbB	6007.14	8660	5030.23	3334.06	3331.81	3800.98	1587.52	1628.73	1337.5	3906.8	4326.01	4762.14	1358.29	1955.2	2027.93	5236.96	4639.39	3654.18	668.432		635.967	584.968
RAQLGEIFELDR		3	1	TRUE	FALSE	0.814042	A0A1C8YB77;A0A1S6KLD7;A0A1S6KLX1;A0A223FXK5;A0A223FXU2;A0A223FYI8;A0A2D3E2P3;A0A346QDV5;A0A3G5AW53;A0A3Q8RZA5;A0A498KW10;A0A4Y5V073;A0A649Z706;A0A650B0H2;A0A650B0X3;A0A650B106;A0A650B5E7;A0A6M5U7N5;A0A6M5U8T9;A0A6M5UC53;A0A7M1IAX4;A0A7M1IB33;A0A7U3I0L8	Photosystem II CP47 reaction center protein;Photosystem II CP47 reaction center protein;Photosystem II CP47 reaction center protein;Photosystem II CP47 reaction center protein;Photosystem II CP47 reaction center protein;Photosystem II CP47 reaction center protein;Photosystem II CP47 reaction center protein;Photosystem II CP47 reaction center protein;Photosystem II CP47 reaction center protein;Pho…	A0A1C8YB77;A0A1S6KLD7;A0A1S6KLX1;A0A223FXK5;A0A223FXU2;A0A223FYI8;A0A2D3E2P3;A0A346QDV5;A0A3G5AW53;A0A3Q8RZA5;A0A498KW10;A0A4Y5V073;A0A649Z706;A0A650B0H2;A0A650B0X3;A0A650B106;A0A650B5E7;A0A6M5U7N5;A0A6M5U8T9;A0A6M5UC53;A0A7M1IAX4;A0A7M1IB33;A0A7U3I0L8	A0A1C8YB77_9ROSA;A0A1S6KLD7_MALBA;A0A1S6KLX1_9ROSA;A0A223FXK5_9ROSA;A0A223FXU2_9ROSA;A0A223FYI8_9ROSA;A0A2D3E2P3_MALMI;A0A346QDV5_9ROSA;A0A3G5AW53_MALHU;A0A3Q8RZA5_9ROSA;A0A498KW10_MALDO;A0A4Y5V073_9ROSA;A0A649Z706_9ROSA;A0A650B0H2_9ROSA;A0A650B0X3_9ROSA;A0A650B106_9ROSA;A0A650B5E7_9ROSA;A0A6M5U7N5_9ROSA;A0A6M5U8T9_9ROSA;A0A6M5UC53_9ROSA;A0A7M1IAX4_9ROSA;A0A7M1IB33_9ROSA;A0A7U3I0L8_9ROSA	psbB					250.852					295.382	259.897			202.088				305.593			258.251
MPTFFETFPVVLVDGDGIVR	M1(Oxidation)	2	0	TRUE	FALSE	0.814042	A0A1C8YB77;A0A1S6KLD7;A0A1S6KLX1;A0A223FXK5;A0A223FXU2;A0A223FYI8;A0A2D3E2P3;A0A346QDV5;A0A3G5AW53;A0A3Q8RZA5;A0A498KW10;A0A4Y5V073;A0A649Z706;A0A650B0H2;A0A650B0X3;A0A650B106;A0A650B5E7;A0A6M5U7N5;A0A6M5U8T9;A0A6M5UC53;A0A7M1IAX4;A0A7M1IB33;A0A7U3I0L8	Photosystem II CP47 reaction center protein;Photosystem II CP47 reaction center protein;Photosystem II CP47 reaction center protein;Photosystem II CP47 reaction center protein;Photosystem II CP47 reaction center protein;Photosystem II CP47 reaction center protein;Photosystem II CP47 reaction center protein;Photosystem II CP47 reaction center protein;Photosystem II CP47 reaction center protein;Pho…	A0A1C8YB77;A0A1S6KLD7;A0A1S6KLX1;A0A223FXK5;A0A223FXU2;A0A223FYI8;A0A2D3E2P3;A0A346QDV5;A0A3G5AW53;A0A3Q8RZA5;A0A498KW10;A0A4Y5V073;A0A649Z706;A0A650B0H2;A0A650B0X3;A0A650B106;A0A650B5E7;A0A6M5U7N5;A0A6M5U8T9;A0A6M5UC53;A0A7M1IAX4;A0A7M1IB33;A0A7U3I0L8	A0A1C8YB77_9ROSA;A0A1S6KLD7_MALBA;A0A1S6KLX1_9ROSA;A0A223FXK5_9ROSA;A0A223FXU2_9ROSA;A0A223FYI8_9ROSA;A0A2D3E2P3_MALMI;A0A346QDV5_9ROSA;A0A3G5AW53_MALHU;A0A3Q8RZA5_9ROSA;A0A498KW10_MALDO;A0A4Y5V073_9ROSA;A0A649Z706_9ROSA;A0A650B0H2_9ROSA;A0A650B0X3_9ROSA;A0A650B106_9ROSA;A0A650B5E7_9ROSA;A0A6M5U7N5_9ROSA;A0A6M5U8T9_9ROSA;A0A6M5UC53_9ROSA;A0A7M1IAX4_9ROSA;A0A7M1IB33_9ROSA;A0A7U3I0L8_9ROSA	psbB			25.5017						17.2449		11.5019								13.7476		32.0511
KVETEADQFR		2	1	TRUE	FALSE	0.792351	A0A1C8YB78;A0A1S6KLB1;A0A1S6KLS9;A0A223FXP3;A0A223FXX3;A0A223FYE0;A0A2D3E2Q2;A0A346QEH7;A0A3G5AW66;A0A3S8RG97;A0A4Y5V139;A0A649Z6W5;A0A650B0E0;A0A650B0T5;A0A650B0W5;A0A650B584;A0A6M5U989;A0A6M5UAV8;A0A6M5UBJ1;A0A7M1IAY1;A0A7M1IB67;A0A7U3HYK3;A0A7U3K7L0	"ATP synthase subunit b, chloroplastic;ATP synthase subunit b, chloroplastic;ATP synthase subunit b, chloroplastic;ATP synthase subunit b, chloroplastic;ATP synthase subunit b, chloroplastic;ATP synthase subunit b, chloroplastic;ATP synthase subunit b, chloroplastic;ATP synthase subunit b, chloroplastic;ATP synthase subunit b, chloroplastic;ATP synthase subunit b, chloroplastic;ATP synthase subun…	A0A1C8YB78;A0A1S6KLB1;A0A1S6KLS9;A0A223FXP3;A0A223FXX3;A0A223FYE0;A0A2D3E2Q2;A0A346QEH7;A0A3G5AW66;A0A3S8RG97;A0A4Y5V139;A0A649Z6W5;A0A650B0E0;A0A650B0T5;A0A650B0W5;A0A650B584;A0A6M5U989;A0A6M5UAV8;A0A6M5UBJ1;A0A7M1IAY1;A0A7M1IB67;A0A7U3HYK3;A0A7U3K7L0	A0A1C8YB78_9ROSA;A0A1S6KLB1_MALBA;A0A1S6KLS9_9ROSA;A0A223FXP3_9ROSA;A0A223FXX3_9ROSA;A0A223FYE0_9ROSA;A0A2D3E2Q2_MALMI;A0A346QEH7_9ROSA;A0A3G5AW66_MALHU;A0A3S8RG97_9ROSA;A0A4Y5V139_9ROSA;A0A649Z6W5_9ROSA;A0A650B0E0_9ROSA;A0A650B0T5_9ROSA;A0A650B0W5_9ROSA;A0A650B584_9ROSA;A0A6M5U989_9ROSA;A0A6M5UAV8_9ROSA;A0A6M5UBJ1_9ROSA;A0A7M1IAY1_9ROSA;A0A7M1IB67_9ROSA;A0A7U3HYK3_MALDO;A0A7U3K7L0_9ROSA	atpF	398.038	397.399	437.854	328.744	298.162	442.768	391.066	452.453	498.122	218.349	251.1	224.916	441.739	266.347	347.683	333.847	404.448	337.039	476.938	486.388	417.92	441.622
GVLSDLLDNR		2	0	TRUE	FALSE	0.792351	A0A1C8YB78;A0A1S6KLB1;A0A1S6KLS9;A0A223FXP3;A0A223FXX3;A0A223FYE0;A0A2D3E2Q2;A0A346QEH7;A0A3G5AW66;A0A3S8RG97;A0A4Y5V139;A0A649Z6W5;A0A650B0E0;A0A650B0T5;A0A650B0W5;A0A650B584;A0A6M5U989;A0A6M5UAV8;A0A6M5UBJ1;A0A7M1IAY1;A0A7M1IB67;A0A7U3HYK3;A0A7U3K7L0	"ATP synthase subunit b, chloroplastic;ATP synthase subunit b, chloroplastic;ATP synthase subunit b, chloroplastic;ATP synthase subunit b, chloroplastic;ATP synthase subunit b, chloroplastic;ATP synthase subunit b, chloroplastic;ATP synthase subunit b, chloroplastic;ATP synthase subunit b, chloroplastic;ATP synthase subunit b, chloroplastic;ATP synthase subunit b, chloroplastic;ATP synthase subun…	A0A1C8YB78;A0A1S6KLB1;A0A1S6KLS9;A0A223FXP3;A0A223FXX3;A0A223FYE0;A0A2D3E2Q2;A0A346QEH7;A0A3G5AW66;A0A3S8RG97;A0A4Y5V139;A0A649Z6W5;A0A650B0E0;A0A650B0T5;A0A650B0W5;A0A650B584;A0A6M5U989;A0A6M5UAV8;A0A6M5UBJ1;A0A7M1IAY1;A0A7M1IB67;A0A7U3HYK3;A0A7U3K7L0	A0A1C8YB78_9ROSA;A0A1S6KLB1_MALBA;A0A1S6KLS9_9ROSA;A0A223FXP3_9ROSA;A0A223FXX3_9ROSA;A0A223FYE0_9ROSA;A0A2D3E2Q2_MALMI;A0A346QEH7_9ROSA;A0A3G5AW66_MALHU;A0A3S8RG97_9ROSA;A0A4Y5V139_9ROSA;A0A649Z6W5_9ROSA;A0A650B0E0_9ROSA;A0A650B0T5_9ROSA;A0A650B0W5_9ROSA;A0A650B584_9ROSA;A0A6M5U989_9ROSA;A0A6M5UAV8_9ROSA;A0A6M5UBJ1_9ROSA;A0A7M1IAY1_9ROSA;A0A7M1IB67_9ROSA;A0A7U3HYK3_MALDO;A0A7U3K7L0_9ROSA	atpF	1050.86	984.185	789.659	1156.83	804.211	1005.74	915.776	857.449	752.988	581.745	538.866	627.813		550.881	768.506	953.583	646.076	920.123	431.01	340.81	413.068	344.589
TLEQLENYK		2	0	TRUE	FALSE	0.792351	A0A1C8YB78;A0A1S6KLB1;A0A1S6KLS9;A0A223FXP3;A0A223FXX3;A0A223FYE0;A0A2D3E2Q2;A0A346QEH7;A0A3G5AW66;A0A3S8RG97;A0A4Y5V139;A0A649Z6W5;A0A650B0E0;A0A650B0T5;A0A650B0W5;A0A650B584;A0A6M5U989;A0A6M5UAV8;A0A6M5UBJ1;A0A7M1IAY1;A0A7M1IB67;A0A7U3HYK3;A0A7U3K7L0	"ATP synthase subunit b, chloroplastic;ATP synthase subunit b, chloroplastic;ATP synthase subunit b, chloroplastic;ATP synthase subunit b, chloroplastic;ATP synthase subunit b, chloroplastic;ATP synthase subunit b, chloroplastic;ATP synthase subunit b, chloroplastic;ATP synthase subunit b, chloroplastic;ATP synthase subunit b, chloroplastic;ATP synthase subunit b, chloroplastic;ATP synthase subun…	A0A1C8YB78;A0A1S6KLB1;A0A1S6KLS9;A0A223FXP3;A0A223FXX3;A0A223FYE0;A0A2D3E2Q2;A0A346QEH7;A0A3G5AW66;A0A3S8RG97;A0A4Y5V139;A0A649Z6W5;A0A650B0E0;A0A650B0T5;A0A650B0W5;A0A650B584;A0A6M5U989;A0A6M5UAV8;A0A6M5UBJ1;A0A7M1IAY1;A0A7M1IB67;A0A7U3HYK3;A0A7U3K7L0	A0A1C8YB78_9ROSA;A0A1S6KLB1_MALBA;A0A1S6KLS9_9ROSA;A0A223FXP3_9ROSA;A0A223FXX3_9ROSA;A0A223FYE0_9ROSA;A0A2D3E2Q2_MALMI;A0A346QEH7_9ROSA;A0A3G5AW66_MALHU;A0A3S8RG97_9ROSA;A0A4Y5V139_9ROSA;A0A649Z6W5_9ROSA;A0A650B0E0_9ROSA;A0A650B0T5_9ROSA;A0A650B0W5_9ROSA;A0A650B584_9ROSA;A0A6M5U989_9ROSA;A0A6M5UAV8_9ROSA;A0A6M5UBJ1_9ROSA;A0A7M1IAY1_9ROSA;A0A7M1IB67_9ROSA;A0A7U3HYK3_MALDO;A0A7U3K7L0_9ROSA	atpF	716.459	541.778	383.473	430.33	432.925	631.721	541.279		239.663	249.881	340.554	652.228					441.017		359.185	347.902	257.675	226.512
VETEADQFR		2	0	TRUE	FALSE	0.792351	A0A1C8YB78;A0A1S6KLB1;A0A1S6KLS9;A0A223FXP3;A0A223FXX3;A0A223FYE0;A0A2D3E2Q2;A0A346QEH7;A0A3G5AW66;A0A3S8RG97;A0A4Y5V139;A0A649Z6W5;A0A650B0E0;A0A650B0T5;A0A650B0W5;A0A650B584;A0A6M5U989;A0A6M5UAV8;A0A6M5UBJ1;A0A7M1IAY1;A0A7M1IB67;A0A7U3HYK3;A0A7U3K7L0	"ATP synthase subunit b, chloroplastic;ATP synthase subunit b, chloroplastic;ATP synthase subunit b, chloroplastic;ATP synthase subunit b, chloroplastic;ATP synthase subunit b, chloroplastic;ATP synthase subunit b, chloroplastic;ATP synthase subunit b, chloroplastic;ATP synthase subunit b, chloroplastic;ATP synthase subunit b, chloroplastic;ATP synthase subunit b, chloroplastic;ATP synthase subun…	A0A1C8YB78;A0A1S6KLB1;A0A1S6KLS9;A0A223FXP3;A0A223FXX3;A0A223FYE0;A0A2D3E2Q2;A0A346QEH7;A0A3G5AW66;A0A3S8RG97;A0A4Y5V139;A0A649Z6W5;A0A650B0E0;A0A650B0T5;A0A650B0W5;A0A650B584;A0A6M5U989;A0A6M5UAV8;A0A6M5UBJ1;A0A7M1IAY1;A0A7M1IB67;A0A7U3HYK3;A0A7U3K7L0	A0A1C8YB78_9ROSA;A0A1S6KLB1_MALBA;A0A1S6KLS9_9ROSA;A0A223FXP3_9ROSA;A0A223FXX3_9ROSA;A0A223FYE0_9ROSA;A0A2D3E2Q2_MALMI;A0A346QEH7_9ROSA;A0A3G5AW66_MALHU;A0A3S8RG97_9ROSA;A0A4Y5V139_9ROSA;A0A649Z6W5_9ROSA;A0A650B0E0_9ROSA;A0A650B0T5_9ROSA;A0A650B0W5_9ROSA;A0A650B584_9ROSA;A0A6M5U989_9ROSA;A0A6M5UAV8_9ROSA;A0A6M5UBJ1_9ROSA;A0A7M1IAY1_9ROSA;A0A7M1IB67_9ROSA;A0A7U3HYK3_MALDO;A0A7U3K7L0_9ROSA	atpF	770.466	737.26	614.282	769.166	652.702	649.573				530.726		478.736		535.878		548.516	548.399			464.649	467.624	325.637
TLEQLENYKNETIHFEQQR		4	1	TRUE	FALSE	0.792351	A0A1C8YB78;A0A1S6KLB1;A0A1S6KLS9;A0A223FXP3;A0A223FXX3;A0A223FYE0;A0A2D3E2Q2;A0A346QEH7;A0A3G5AW66;A0A3S8RG97;A0A4Y5V139;A0A649Z6W5;A0A650B0E0;A0A650B0T5;A0A650B0W5;A0A650B584;A0A6M5U989;A0A6M5UAV8;A0A6M5UBJ1;A0A7M1IAY1;A0A7M1IB67;A0A7U3HYK3;A0A7U3K7L0	"ATP synthase subunit b, chloroplastic;ATP synthase subunit b, chloroplastic;ATP synthase subunit b, chloroplastic;ATP synthase subunit b, chloroplastic;ATP synthase subunit b, chloroplastic;ATP synthase subunit b, chloroplastic;ATP synthase subunit b, chloroplastic;ATP synthase subunit b, chloroplastic;ATP synthase subunit b, chloroplastic;ATP synthase subunit b, chloroplastic;ATP synthase subun…	A0A1C8YB78;A0A1S6KLB1;A0A1S6KLS9;A0A223FXP3;A0A223FXX3;A0A223FYE0;A0A2D3E2Q2;A0A346QEH7;A0A3G5AW66;A0A3S8RG97;A0A4Y5V139;A0A649Z6W5;A0A650B0E0;A0A650B0T5;A0A650B0W5;A0A650B584;A0A6M5U989;A0A6M5UAV8;A0A6M5UBJ1;A0A7M1IAY1;A0A7M1IB67;A0A7U3HYK3;A0A7U3K7L0	A0A1C8YB78_9ROSA;A0A1S6KLB1_MALBA;A0A1S6KLS9_9ROSA;A0A223FXP3_9ROSA;A0A223FXX3_9ROSA;A0A223FYE0_9ROSA;A0A2D3E2Q2_MALMI;A0A346QEH7_9ROSA;A0A3G5AW66_MALHU;A0A3S8RG97_9ROSA;A0A4Y5V139_9ROSA;A0A649Z6W5_9ROSA;A0A650B0E0_9ROSA;A0A650B0T5_9ROSA;A0A650B0W5_9ROSA;A0A650B584_9ROSA;A0A6M5U989_9ROSA;A0A6M5UAV8_9ROSA;A0A6M5UBJ1_9ROSA;A0A7M1IAY1_9ROSA;A0A7M1IB67_9ROSA;A0A7U3HYK3_MALDO;A0A7U3K7L0_9ROSA	atpF	157.557		143.82	119.442	130.987	128.593	137.74	124.385	136.237		57.5184		121.962	105.745	126.812	135.043	95.4351		98.5714	201.162	139.329	165.526
TLEQLENYKNETIHFEQQR		3	1	TRUE	FALSE	0.792351	A0A1C8YB78;A0A1S6KLB1;A0A1S6KLS9;A0A223FXP3;A0A223FXX3;A0A223FYE0;A0A2D3E2Q2;A0A346QEH7;A0A3G5AW66;A0A3S8RG97;A0A4Y5V139;A0A649Z6W5;A0A650B0E0;A0A650B0T5;A0A650B0W5;A0A650B584;A0A6M5U989;A0A6M5UAV8;A0A6M5UBJ1;A0A7M1IAY1;A0A7M1IB67;A0A7U3HYK3;A0A7U3K7L0	"ATP synthase subunit b, chloroplastic;ATP synthase subunit b, chloroplastic;ATP synthase subunit b, chloroplastic;ATP synthase subunit b, chloroplastic;ATP synthase subunit b, chloroplastic;ATP synthase subunit b, chloroplastic;ATP synthase subunit b, chloroplastic;ATP synthase subunit b, chloroplastic;ATP synthase subunit b, chloroplastic;ATP synthase subunit b, chloroplastic;ATP synthase subun…	A0A1C8YB78;A0A1S6KLB1;A0A1S6KLS9;A0A223FXP3;A0A223FXX3;A0A223FYE0;A0A2D3E2Q2;A0A346QEH7;A0A3G5AW66;A0A3S8RG97;A0A4Y5V139;A0A649Z6W5;A0A650B0E0;A0A650B0T5;A0A650B0W5;A0A650B584;A0A6M5U989;A0A6M5UAV8;A0A6M5UBJ1;A0A7M1IAY1;A0A7M1IB67;A0A7U3HYK3;A0A7U3K7L0	A0A1C8YB78_9ROSA;A0A1S6KLB1_MALBA;A0A1S6KLS9_9ROSA;A0A223FXP3_9ROSA;A0A223FXX3_9ROSA;A0A223FYE0_9ROSA;A0A2D3E2Q2_MALMI;A0A346QEH7_9ROSA;A0A3G5AW66_MALHU;A0A3S8RG97_9ROSA;A0A4Y5V139_9ROSA;A0A649Z6W5_9ROSA;A0A650B0E0_9ROSA;A0A650B0T5_9ROSA;A0A650B0W5_9ROSA;A0A650B584_9ROSA;A0A6M5U989_9ROSA;A0A6M5UAV8_9ROSA;A0A6M5UBJ1_9ROSA;A0A7M1IAY1_9ROSA;A0A7M1IB67_9ROSA;A0A7U3HYK3_MALDO;A0A7U3K7L0_9ROSA	atpF	81.2082	31.499	42.0533					62.8139	79.3969		32.1702								48.351	89.7437	95.5019	63.845
MTGYSEIER	M1(Oxidation)	2	0	TRUE	FALSE	0.792351	A0A1C8YB78;A0A1S6KLB1;A0A1S6KLS9;A0A223FXP3;A0A223FXX3;A0A223FYE0;A0A2D3E2Q2;A0A346QEH7;A0A3G5AW66;A0A3S8RG97;A0A4Y5V139;A0A649Z6W5;A0A650B0E0;A0A650B0T5;A0A650B0W5;A0A650B584;A0A6M5U989;A0A6M5UAV8;A0A6M5UBJ1;A0A7M1IAY1;A0A7M1IB67;A0A7U3HYK3;A0A7U3K7L0	"ATP synthase subunit b, chloroplastic;ATP synthase subunit b, chloroplastic;ATP synthase subunit b, chloroplastic;ATP synthase subunit b, chloroplastic;ATP synthase subunit b, chloroplastic;ATP synthase subunit b, chloroplastic;ATP synthase subunit b, chloroplastic;ATP synthase subunit b, chloroplastic;ATP synthase subunit b, chloroplastic;ATP synthase subunit b, chloroplastic;ATP synthase subun…	A0A1C8YB78;A0A1S6KLB1;A0A1S6KLS9;A0A223FXP3;A0A223FXX3;A0A223FYE0;A0A2D3E2Q2;A0A346QEH7;A0A3G5AW66;A0A3S8RG97;A0A4Y5V139;A0A649Z6W5;A0A650B0E0;A0A650B0T5;A0A650B0W5;A0A650B584;A0A6M5U989;A0A6M5UAV8;A0A6M5UBJ1;A0A7M1IAY1;A0A7M1IB67;A0A7U3HYK3;A0A7U3K7L0	A0A1C8YB78_9ROSA;A0A1S6KLB1_MALBA;A0A1S6KLS9_9ROSA;A0A223FXP3_9ROSA;A0A223FXX3_9ROSA;A0A223FYE0_9ROSA;A0A2D3E2Q2_MALMI;A0A346QEH7_9ROSA;A0A3G5AW66_MALHU;A0A3S8RG97_9ROSA;A0A4Y5V139_9ROSA;A0A649Z6W5_9ROSA;A0A650B0E0_9ROSA;A0A650B0T5_9ROSA;A0A650B0W5_9ROSA;A0A650B584_9ROSA;A0A6M5U989_9ROSA;A0A6M5UAV8_9ROSA;A0A6M5UBJ1_9ROSA;A0A7M1IAY1_9ROSA;A0A7M1IB67_9ROSA;A0A7U3HYK3_MALDO;A0A7U3K7L0_9ROSA	atpF	1491.34	1345.64	1106.64	1163.99	933.98	1249.3	1167.13	783.755	865.325	763.98	850.17	772.574	610.865	690.374	605.337	1089.7	995.068	864.475	512.912	530.351	533.485
MTGYSEIER		2	0	TRUE	FALSE	0.792351	A0A1C8YB78;A0A1S6KLB1;A0A1S6KLS9;A0A223FXP3;A0A223FXX3;A0A223FYE0;A0A2D3E2Q2;A0A346QEH7;A0A3G5AW66;A0A3S8RG97;A0A4Y5V139;A0A649Z6W5;A0A650B0E0;A0A650B0T5;A0A650B0W5;A0A650B584;A0A6M5U989;A0A6M5UAV8;A0A6M5UBJ1;A0A7M1IAY1;A0A7M1IB67;A0A7U3HYK3;A0A7U3K7L0	"ATP synthase subunit b, chloroplastic;ATP synthase subunit b, chloroplastic;ATP synthase subunit b, chloroplastic;ATP synthase subunit b, chloroplastic;ATP synthase subunit b, chloroplastic;ATP synthase subunit b, chloroplastic;ATP synthase subunit b, chloroplastic;ATP synthase subunit b, chloroplastic;ATP synthase subunit b, chloroplastic;ATP synthase subunit b, chloroplastic;ATP synthase subun…	A0A1C8YB78;A0A1S6KLB1;A0A1S6KLS9;A0A223FXP3;A0A223FXX3;A0A223FYE0;A0A2D3E2Q2;A0A346QEH7;A0A3G5AW66;A0A3S8RG97;A0A4Y5V139;A0A649Z6W5;A0A650B0E0;A0A650B0T5;A0A650B0W5;A0A650B584;A0A6M5U989;A0A6M5UAV8;A0A6M5UBJ1;A0A7M1IAY1;A0A7M1IB67;A0A7U3HYK3;A0A7U3K7L0	A0A1C8YB78_9ROSA;A0A1S6KLB1_MALBA;A0A1S6KLS9_9ROSA;A0A223FXP3_9ROSA;A0A223FXX3_9ROSA;A0A223FYE0_9ROSA;A0A2D3E2Q2_MALMI;A0A346QEH7_9ROSA;A0A3G5AW66_MALHU;A0A3S8RG97_9ROSA;A0A4Y5V139_9ROSA;A0A649Z6W5_9ROSA;A0A650B0E0_9ROSA;A0A650B0T5_9ROSA;A0A650B0W5_9ROSA;A0A650B584_9ROSA;A0A6M5U989_9ROSA;A0A6M5UAV8_9ROSA;A0A6M5UBJ1_9ROSA;A0A7M1IAY1_9ROSA;A0A7M1IB67_9ROSA;A0A7U3HYK3_MALDO;A0A7U3K7L0_9ROSA	atpF												231.573
TISTNIGMFGTVK	M8(Oxidation)	2	0	TRUE	FALSE	0.792351	A0A1C8YB78;A0A1S6KLB1;A0A1S6KLS9;A0A223FXP3;A0A223FXX3;A0A223FYE0;A0A2D3E2Q2;A0A346QEH7;A0A3G5AW66;A0A3S8RG97;A0A4Y5V139;A0A649Z6W5;A0A650B0E0;A0A650B0T5;A0A650B0W5;A0A650B584;A0A6M5U989;A0A6M5UAV8;A0A6M5UBJ1;A0A7M1IAY1;A0A7M1IB67;A0A7U3HYK3;A0A7U3K7L0	"ATP synthase subunit b, chloroplastic;ATP synthase subunit b, chloroplastic;ATP synthase subunit b, chloroplastic;ATP synthase subunit b, chloroplastic;ATP synthase subunit b, chloroplastic;ATP synthase subunit b, chloroplastic;ATP synthase subunit b, chloroplastic;ATP synthase subunit b, chloroplastic;ATP synthase subunit b, chloroplastic;ATP synthase subunit b, chloroplastic;ATP synthase subun…	A0A1C8YB78;A0A1S6KLB1;A0A1S6KLS9;A0A223FXP3;A0A223FXX3;A0A223FYE0;A0A2D3E2Q2;A0A346QEH7;A0A3G5AW66;A0A3S8RG97;A0A4Y5V139;A0A649Z6W5;A0A650B0E0;A0A650B0T5;A0A650B0W5;A0A650B584;A0A6M5U989;A0A6M5UAV8;A0A6M5UBJ1;A0A7M1IAY1;A0A7M1IB67;A0A7U3HYK3;A0A7U3K7L0	A0A1C8YB78_9ROSA;A0A1S6KLB1_MALBA;A0A1S6KLS9_9ROSA;A0A223FXP3_9ROSA;A0A223FXX3_9ROSA;A0A223FYE0_9ROSA;A0A2D3E2Q2_MALMI;A0A346QEH7_9ROSA;A0A3G5AW66_MALHU;A0A3S8RG97_9ROSA;A0A4Y5V139_9ROSA;A0A649Z6W5_9ROSA;A0A650B0E0_9ROSA;A0A650B0T5_9ROSA;A0A650B0W5_9ROSA;A0A650B584_9ROSA;A0A6M5U989_9ROSA;A0A6M5UAV8_9ROSA;A0A6M5UBJ1_9ROSA;A0A7M1IAY1_9ROSA;A0A7M1IB67_9ROSA;A0A7U3HYK3_MALDO;A0A7U3K7L0_9ROSA	atpF	915.628	1086.64	895.857	777.11	820.336	806.142	812.172	782.496	730.881	612.582	584.593	593.602	522.076	550.99	519.251	889.27	700.311	722.652	478.063	404.538	432.63	398.689
EGALDQLEK		2	0	TRUE	FALSE	0.792351	A0A1C8YB78;A0A1S6KLB1;A0A1S6KLS9;A0A223FXP3;A0A223FXX3;A0A223FYE0;A0A2D3E2Q2;A0A346QEH7;A0A3G5AW66;A0A3S8RG97;A0A4Y5V139;A0A649Z6W5;A0A650B0E0;A0A650B0T5;A0A650B0W5;A0A650B584;A0A6M5U989;A0A6M5UAV8;A0A6M5UBJ1;A0A7M1IAY1;A0A7M1IB67;A0A7U3HYK3;A0A7U3K7L0	"ATP synthase subunit b, chloroplastic;ATP synthase subunit b, chloroplastic;ATP synthase subunit b, chloroplastic;ATP synthase subunit b, chloroplastic;ATP synthase subunit b, chloroplastic;ATP synthase subunit b, chloroplastic;ATP synthase subunit b, chloroplastic;ATP synthase subunit b, chloroplastic;ATP synthase subunit b, chloroplastic;ATP synthase subunit b, chloroplastic;ATP synthase subun…	A0A1C8YB78;A0A1S6KLB1;A0A1S6KLS9;A0A223FXP3;A0A223FXX3;A0A223FYE0;A0A2D3E2Q2;A0A346QEH7;A0A3G5AW66;A0A3S8RG97;A0A4Y5V139;A0A649Z6W5;A0A650B0E0;A0A650B0T5;A0A650B0W5;A0A650B584;A0A6M5U989;A0A6M5UAV8;A0A6M5UBJ1;A0A7M1IAY1;A0A7M1IB67;A0A7U3HYK3;A0A7U3K7L0	A0A1C8YB78_9ROSA;A0A1S6KLB1_MALBA;A0A1S6KLS9_9ROSA;A0A223FXP3_9ROSA;A0A223FXX3_9ROSA;A0A223FYE0_9ROSA;A0A2D3E2Q2_MALMI;A0A346QEH7_9ROSA;A0A3G5AW66_MALHU;A0A3S8RG97_9ROSA;A0A4Y5V139_9ROSA;A0A649Z6W5_9ROSA;A0A650B0E0_9ROSA;A0A650B0T5_9ROSA;A0A650B0W5_9ROSA;A0A650B584_9ROSA;A0A6M5U989_9ROSA;A0A6M5UAV8_9ROSA;A0A6M5UBJ1_9ROSA;A0A7M1IAY1_9ROSA;A0A7M1IB67_9ROSA;A0A7U3HYK3_MALDO;A0A7U3K7L0_9ROSA	atpF				745.404				383.448	366.673	481.005				330.475	499.035		308.577				284.529	389.033
GVLSDLLDNRK		2	1	TRUE	FALSE	0.792351	A0A1C8YB78;A0A1S6KLB1;A0A1S6KLS9;A0A223FXP3;A0A223FXX3;A0A223FYE0;A0A2D3E2Q2;A0A346QEH7;A0A3G5AW66;A0A3S8RG97;A0A4Y5V139;A0A649Z6W5;A0A650B0E0;A0A650B0T5;A0A650B0W5;A0A650B584;A0A6M5U989;A0A6M5UAV8;A0A6M5UBJ1;A0A7M1IAY1;A0A7M1IB67;A0A7U3HYK3;A0A7U3K7L0	"ATP synthase subunit b, chloroplastic;ATP synthase subunit b, chloroplastic;ATP synthase subunit b, chloroplastic;ATP synthase subunit b, chloroplastic;ATP synthase subunit b, chloroplastic;ATP synthase subunit b, chloroplastic;ATP synthase subunit b, chloroplastic;ATP synthase subunit b, chloroplastic;ATP synthase subunit b, chloroplastic;ATP synthase subunit b, chloroplastic;ATP synthase subun…	A0A1C8YB78;A0A1S6KLB1;A0A1S6KLS9;A0A223FXP3;A0A223FXX3;A0A223FYE0;A0A2D3E2Q2;A0A346QEH7;A0A3G5AW66;A0A3S8RG97;A0A4Y5V139;A0A649Z6W5;A0A650B0E0;A0A650B0T5;A0A650B0W5;A0A650B584;A0A6M5U989;A0A6M5UAV8;A0A6M5UBJ1;A0A7M1IAY1;A0A7M1IB67;A0A7U3HYK3;A0A7U3K7L0	A0A1C8YB78_9ROSA;A0A1S6KLB1_MALBA;A0A1S6KLS9_9ROSA;A0A223FXP3_9ROSA;A0A223FXX3_9ROSA;A0A223FYE0_9ROSA;A0A2D3E2Q2_MALMI;A0A346QEH7_9ROSA;A0A3G5AW66_MALHU;A0A3S8RG97_9ROSA;A0A4Y5V139_9ROSA;A0A649Z6W5_9ROSA;A0A650B0E0_9ROSA;A0A650B0T5_9ROSA;A0A650B0W5_9ROSA;A0A650B584_9ROSA;A0A6M5U989_9ROSA;A0A6M5UAV8_9ROSA;A0A6M5UBJ1_9ROSA;A0A7M1IAY1_9ROSA;A0A7M1IB67_9ROSA;A0A7U3HYK3_MALDO;A0A7U3K7L0_9ROSA	atpF		885.112	442.623						386.427		279.35		310.701						313.232	287.432	303.781	310.991
LNLINSTYK		2	0	TRUE	FALSE	0.792351	A0A1C8YB78;A0A1S6KLB1;A0A1S6KLS9;A0A223FXP3;A0A223FXX3;A0A223FYE0;A0A2D3E2Q2;A0A346QEH7;A0A3G5AW66;A0A3S8RG97;A0A4Y5V139;A0A649Z6W5;A0A650B0E0;A0A650B0T5;A0A650B0W5;A0A650B584;A0A6M5U989;A0A6M5UAV8;A0A6M5UBJ1;A0A7M1IAY1;A0A7M1IB67;A0A7U3HYK3;A0A7U3K7L0	"ATP synthase subunit b, chloroplastic;ATP synthase subunit b, chloroplastic;ATP synthase subunit b, chloroplastic;ATP synthase subunit b, chloroplastic;ATP synthase subunit b, chloroplastic;ATP synthase subunit b, chloroplastic;ATP synthase subunit b, chloroplastic;ATP synthase subunit b, chloroplastic;ATP synthase subunit b, chloroplastic;ATP synthase subunit b, chloroplastic;ATP synthase subun…	A0A1C8YB78;A0A1S6KLB1;A0A1S6KLS9;A0A223FXP3;A0A223FXX3;A0A223FYE0;A0A2D3E2Q2;A0A346QEH7;A0A3G5AW66;A0A3S8RG97;A0A4Y5V139;A0A649Z6W5;A0A650B0E0;A0A650B0T5;A0A650B0W5;A0A650B584;A0A6M5U989;A0A6M5UAV8;A0A6M5UBJ1;A0A7M1IAY1;A0A7M1IB67;A0A7U3HYK3;A0A7U3K7L0	A0A1C8YB78_9ROSA;A0A1S6KLB1_MALBA;A0A1S6KLS9_9ROSA;A0A223FXP3_9ROSA;A0A223FXX3_9ROSA;A0A223FYE0_9ROSA;A0A2D3E2Q2_MALMI;A0A346QEH7_9ROSA;A0A3G5AW66_MALHU;A0A3S8RG97_9ROSA;A0A4Y5V139_9ROSA;A0A649Z6W5_9ROSA;A0A650B0E0_9ROSA;A0A650B0T5_9ROSA;A0A650B0W5_9ROSA;A0A650B584_9ROSA;A0A6M5U989_9ROSA;A0A6M5UAV8_9ROSA;A0A6M5UBJ1_9ROSA;A0A7M1IAY1_9ROSA;A0A7M1IB67_9ROSA;A0A7U3HYK3_MALDO;A0A7U3K7L0_9ROSA	atpF	794.885	650.151		917.772		1185.77						450.212					438.665
NETIHFEQQR		2	0	TRUE	FALSE	0.792351	A0A1C8YB78;A0A1S6KLB1;A0A1S6KLS9;A0A223FXP3;A0A223FXX3;A0A223FYE0;A0A2D3E2Q2;A0A346QEH7;A0A3G5AW66;A0A3S8RG97;A0A4Y5V139;A0A649Z6W5;A0A650B0E0;A0A650B0T5;A0A650B0W5;A0A650B584;A0A6M5U989;A0A6M5UAV8;A0A6M5UBJ1;A0A7M1IAY1;A0A7M1IB67;A0A7U3HYK3;A0A7U3K7L0	"ATP synthase subunit b, chloroplastic;ATP synthase subunit b, chloroplastic;ATP synthase subunit b, chloroplastic;ATP synthase subunit b, chloroplastic;ATP synthase subunit b, chloroplastic;ATP synthase subunit b, chloroplastic;ATP synthase subunit b, chloroplastic;ATP synthase subunit b, chloroplastic;ATP synthase subunit b, chloroplastic;ATP synthase subunit b, chloroplastic;ATP synthase subun…	A0A1C8YB78;A0A1S6KLB1;A0A1S6KLS9;A0A223FXP3;A0A223FXX3;A0A223FYE0;A0A2D3E2Q2;A0A346QEH7;A0A3G5AW66;A0A3S8RG97;A0A4Y5V139;A0A649Z6W5;A0A650B0E0;A0A650B0T5;A0A650B0W5;A0A650B584;A0A6M5U989;A0A6M5UAV8;A0A6M5UBJ1;A0A7M1IAY1;A0A7M1IB67;A0A7U3HYK3;A0A7U3K7L0	A0A1C8YB78_9ROSA;A0A1S6KLB1_MALBA;A0A1S6KLS9_9ROSA;A0A223FXP3_9ROSA;A0A223FXX3_9ROSA;A0A223FYE0_9ROSA;A0A2D3E2Q2_MALMI;A0A346QEH7_9ROSA;A0A3G5AW66_MALHU;A0A3S8RG97_9ROSA;A0A4Y5V139_9ROSA;A0A649Z6W5_9ROSA;A0A650B0E0_9ROSA;A0A650B0T5_9ROSA;A0A650B0W5_9ROSA;A0A650B584_9ROSA;A0A6M5U989_9ROSA;A0A6M5UAV8_9ROSA;A0A6M5UBJ1_9ROSA;A0A7M1IAY1_9ROSA;A0A7M1IB67_9ROSA;A0A7U3HYK3_MALDO;A0A7U3K7L0_9ROSA	atpF		270.434				185.144					139.671	181.903							231.035	262.799	225.193
VINTWADIINR		2	0	TRUE	FALSE	0.803777	A0A1C8YB81;A0A1S6KL98;A0A1S6KLR8;A0A223A9R7;A0A223FXF7;A0A223FXP6;A0A223FYD1;A0A2D3E2P7;A0A346QE38;A0A3G5AW75;A0A3S8RG90;A0A4Y5V0C6;A0A649Z7C0;A0A650B0B2;A0A650B0N0;A0A650B0T9;A0A650B5Y7;A0A6M5UAI3;A0A6M5UBU3;A0A6M5UC76;A0A7M1IB58;A0A7M1IBB3;A0A7U3I0T2	Photosystem II protein D1	A0A1C8YB81;A0A1S6KL98;A0A1S6KLR8;A0A223A9R7;A0A223FXF7;A0A223FXP6;A0A223FYD1;A0A2D3E2P7;A0A346QE38;A0A3G5AW75;A0A3S8RG90;A0A4Y5V0C6;A0A649Z7C0;A0A650B0B2;A0A650B0N0;A0A650B0T9;A0A650B5Y7;A0A6M5UAI3;A0A6M5UBU3;A0A6M5UC76;A0A7M1IB58;A0A7M1IBB3;A0A7U3I0T2	A0A1C8YB81_9ROSA;A0A1S6KL98_MALBA;A0A1S6KLR8_9ROSA;A0A223A9R7_MALDO;A0A223FXF7_9ROSA;A0A223FXP6_9ROSA;A0A223FYD1_9ROSA;A0A2D3E2P7_MALMI;A0A346QE38_9ROSA;A0A3G5AW75_MALHU;A0A3S8RG90_9ROSA;A0A4Y5V0C6_9ROSA;A0A649Z7C0_9ROSA;A0A650B0B2_9ROSA;A0A650B0N0_9ROSA;A0A650B0T9_9ROSA;A0A650B5Y7_9ROSA;A0A6M5UAI3_9ROSA;A0A6M5UBU3_9ROSA;A0A6M5UC76_9ROSA;A0A7M1IB58_9ROSA;A0A7M1IBB3_9ROSA;A0A7U3I0T2_9ROSA	psbA	36564.4	36655.6	29966.6	19884.9	16929.2	16680.1	12917.3	10117.9	10473.5	16954.6	18812.7	15192.5	5582.04	10638.7	10852.4	29952.8	36561.4	23414.2	21159.6	15512.2	14667.6	12680.5
LIFQYASFNNSR		2	0	TRUE	FALSE	0.803777	A0A1C8YB81;A0A1S6KL98;A0A1S6KLR8;A0A223A9R7;A0A223FXF7;A0A223FXP6;A0A223FYD1;A0A2D3E2P7;A0A346QE38;A0A3G5AW75;A0A3S8RG90;A0A4Y5V0C6;A0A649Z7C0;A0A650B0B2;A0A650B0N0;A0A650B0T9;A0A650B5Y7;A0A6M5UAI3;A0A6M5UBU3;A0A6M5UC76;A0A7M1IB58;A0A7M1IBB3;A0A7U3I0T2	Photosystem II protein D1	A0A1C8YB81;A0A1S6KL98;A0A1S6KLR8;A0A223A9R7;A0A223FXF7;A0A223FXP6;A0A223FYD1;A0A2D3E2P7;A0A346QE38;A0A3G5AW75;A0A3S8RG90;A0A4Y5V0C6;A0A649Z7C0;A0A650B0B2;A0A650B0N0;A0A650B0T9;A0A650B5Y7;A0A6M5UAI3;A0A6M5UBU3;A0A6M5UC76;A0A7M1IB58;A0A7M1IBB3;A0A7U3I0T2	A0A1C8YB81_9ROSA;A0A1S6KL98_MALBA;A0A1S6KLR8_9ROSA;A0A223A9R7_MALDO;A0A223FXF7_9ROSA;A0A223FXP6_9ROSA;A0A223FYD1_9ROSA;A0A2D3E2P7_MALMI;A0A346QE38_9ROSA;A0A3G5AW75_MALHU;A0A3S8RG90_9ROSA;A0A4Y5V0C6_9ROSA;A0A649Z7C0_9ROSA;A0A650B0B2_9ROSA;A0A650B0N0_9ROSA;A0A650B0T9_9ROSA;A0A650B5Y7_9ROSA;A0A6M5UAI3_9ROSA;A0A6M5UBU3_9ROSA;A0A6M5UC76_9ROSA;A0A7M1IB58_9ROSA;A0A7M1IBB3_9ROSA;A0A7U3I0T2_9ROSA	psbA	6985.21	6800.91	6132.56	3000.41	3117.36	3202.15	2436.03	2338.92	2241.06	3551.62	2938.03	2600.83	1328.75	1973.94	2454.61	5688.29	4015.18	4327.75	3091.78	2581.69	2616.07	2211.54
ETTENESANEGYR		2	0	TRUE	FALSE	0.803777	A0A1C8YB81;A0A1S6KL98;A0A1S6KLR8;A0A223A9R7;A0A223FXF7;A0A223FXP6;A0A223FYD1;A0A2D3E2P7;A0A346QE38;A0A3G5AW75;A0A3S8RG90;A0A4Y5V0C6;A0A649Z7C0;A0A650B0B2;A0A650B0N0;A0A650B0T9;A0A650B5Y7;A0A6M5UAI3;A0A6M5UBU3;A0A6M5UC76;A0A7M1IB58;A0A7M1IBB3;A0A7U3I0T2	Photosystem II protein D1	A0A1C8YB81;A0A1S6KL98;A0A1S6KLR8;A0A223A9R7;A0A223FXF7;A0A223FXP6;A0A223FYD1;A0A2D3E2P7;A0A346QE38;A0A3G5AW75;A0A3S8RG90;A0A4Y5V0C6;A0A649Z7C0;A0A650B0B2;A0A650B0N0;A0A650B0T9;A0A650B5Y7;A0A6M5UAI3;A0A6M5UBU3;A0A6M5UC76;A0A7M1IB58;A0A7M1IBB3;A0A7U3I0T2	A0A1C8YB81_9ROSA;A0A1S6KL98_MALBA;A0A1S6KLR8_9ROSA;A0A223A9R7_MALDO;A0A223FXF7_9ROSA;A0A223FXP6_9ROSA;A0A223FYD1_9ROSA;A0A2D3E2P7_MALMI;A0A346QE38_9ROSA;A0A3G5AW75_MALHU;A0A3S8RG90_9ROSA;A0A4Y5V0C6_9ROSA;A0A649Z7C0_9ROSA;A0A650B0B2_9ROSA;A0A650B0N0_9ROSA;A0A650B0T9_9ROSA;A0A650B5Y7_9ROSA;A0A6M5UAI3_9ROSA;A0A6M5UBU3_9ROSA;A0A6M5UC76_9ROSA;A0A7M1IB58_9ROSA;A0A7M1IBB3_9ROSA;A0A7U3I0T2_9ROSA	psbA	2850.22	3080.75	2662.84	2397.76	2163.95	2455.34	1824.68	2291.06	2187.26	2264.55	1895.45	1735.95	1996.98	1864.84	2890.49	3275.13	2352.99	2238.19	2027.5	2154.59	2517.51	3010.89
FCNWITSTENR	C2(Carbamidomethyl)	2	1	TRUE	FALSE	0.803777	A0A1C8YB81;A0A1S6KL98;A0A1S6KLR8;A0A223A9R7;A0A223FXF7;A0A223FXP6;A0A223FYD1;A0A2D3E2P7;A0A346QE38;A0A3G5AW75;A0A3S8RG90;A0A4Y5V0C6;A0A649Z7C0;A0A650B0B2;A0A650B0N0;A0A650B0T9;A0A650B5Y7;A0A6M5UAI3;A0A6M5UBU3;A0A6M5UC76;A0A7M1IB58;A0A7M1IBB3;A0A7U3I0T2	Photosystem II protein D1	A0A1C8YB81;A0A1S6KL98;A0A1S6KLR8;A0A223A9R7;A0A223FXF7;A0A223FXP6;A0A223FYD1;A0A2D3E2P7;A0A346QE38;A0A3G5AW75;A0A3S8RG90;A0A4Y5V0C6;A0A649Z7C0;A0A650B0B2;A0A650B0N0;A0A650B0T9;A0A650B5Y7;A0A6M5UAI3;A0A6M5UBU3;A0A6M5UC76;A0A7M1IB58;A0A7M1IBB3;A0A7U3I0T2	A0A1C8YB81_9ROSA;A0A1S6KL98_MALBA;A0A1S6KLR8_9ROSA;A0A223A9R7_MALDO;A0A223FXF7_9ROSA;A0A223FXP6_9ROSA;A0A223FYD1_9ROSA;A0A2D3E2P7_MALMI;A0A346QE38_9ROSA;A0A3G5AW75_MALHU;A0A3S8RG90_9ROSA;A0A4Y5V0C6_9ROSA;A0A649Z7C0_9ROSA;A0A650B0B2_9ROSA;A0A650B0N0_9ROSA;A0A650B0T9_9ROSA;A0A650B5Y7_9ROSA;A0A6M5UAI3_9ROSA;A0A6M5UBU3_9ROSA;A0A6M5UC76_9ROSA;A0A7M1IB58_9ROSA;A0A7M1IBB3_9ROSA;A0A7U3I0T2_9ROSA	psbA	512.003	503.698	395.122	386.677	327.979	229.856	280.449	278.607		329.111	460.319	473.971	308.38	253.372		479.576	279.808	415.77	301.793		256.69
EWELSFR		2	0	TRUE	FALSE	0.803777	A0A1C8YB81;A0A1S6KL98;A0A1S6KLR8;A0A223A9R7;A0A223FXF7;A0A223FXP6;A0A223FYD1;A0A2D3E2P7;A0A346QE38;A0A3G5AW75;A0A3S8RG90;A0A4Y5V0C6;A0A649Z7C0;A0A650B0B2;A0A650B0N0;A0A650B0T9;A0A650B5Y7;A0A6M5UAI3;A0A6M5UBU3;A0A6M5UC76;A0A7M1IB58;A0A7M1IBB3;A0A7U3I0T2	Photosystem II protein D1	A0A1C8YB81;A0A1S6KL98;A0A1S6KLR8;A0A223A9R7;A0A223FXF7;A0A223FXP6;A0A223FYD1;A0A2D3E2P7;A0A346QE38;A0A3G5AW75;A0A3S8RG90;A0A4Y5V0C6;A0A649Z7C0;A0A650B0B2;A0A650B0N0;A0A650B0T9;A0A650B5Y7;A0A6M5UAI3;A0A6M5UBU3;A0A6M5UC76;A0A7M1IB58;A0A7M1IBB3;A0A7U3I0T2	A0A1C8YB81_9ROSA;A0A1S6KL98_MALBA;A0A1S6KLR8_9ROSA;A0A223A9R7_MALDO;A0A223FXF7_9ROSA;A0A223FXP6_9ROSA;A0A223FYD1_9ROSA;A0A2D3E2P7_MALMI;A0A346QE38_9ROSA;A0A3G5AW75_MALHU;A0A3S8RG90_9ROSA;A0A4Y5V0C6_9ROSA;A0A649Z7C0_9ROSA;A0A650B0B2_9ROSA;A0A650B0N0_9ROSA;A0A650B0T9_9ROSA;A0A650B5Y7_9ROSA;A0A6M5UAI3_9ROSA;A0A6M5UBU3_9ROSA;A0A6M5UC76_9ROSA;A0A7M1IB58_9ROSA;A0A7M1IBB3_9ROSA;A0A7U3I0T2_9ROSA	psbA	2500.03	1527.95		3329.16	2171.87	1973.18	1545.62		562.692	1888.7	1612.47	2018.05		651.69	1295.23	1071.24	1658.17	2270.56				434.511
FGQEEETYNIVAAHGYFGR		3	0	TRUE	FALSE	0.803777	A0A1C8YB81;A0A1S6KL98;A0A1S6KLR8;A0A223A9R7;A0A223FXF7;A0A223FXP6;A0A223FYD1;A0A2D3E2P7;A0A346QE38;A0A3G5AW75;A0A3S8RG90;A0A4Y5V0C6;A0A649Z7C0;A0A650B0B2;A0A650B0N0;A0A650B0T9;A0A650B5Y7;A0A6M5UAI3;A0A6M5UBU3;A0A6M5UC76;A0A7M1IB58;A0A7M1IBB3;A0A7U3I0T2	Photosystem II protein D1	A0A1C8YB81;A0A1S6KL98;A0A1S6KLR8;A0A223A9R7;A0A223FXF7;A0A223FXP6;A0A223FYD1;A0A2D3E2P7;A0A346QE38;A0A3G5AW75;A0A3S8RG90;A0A4Y5V0C6;A0A649Z7C0;A0A650B0B2;A0A650B0N0;A0A650B0T9;A0A650B5Y7;A0A6M5UAI3;A0A6M5UBU3;A0A6M5UC76;A0A7M1IB58;A0A7M1IBB3;A0A7U3I0T2	A0A1C8YB81_9ROSA;A0A1S6KL98_MALBA;A0A1S6KLR8_9ROSA;A0A223A9R7_MALDO;A0A223FXF7_9ROSA;A0A223FXP6_9ROSA;A0A223FYD1_9ROSA;A0A2D3E2P7_MALMI;A0A346QE38_9ROSA;A0A3G5AW75_MALHU;A0A3S8RG90_9ROSA;A0A4Y5V0C6_9ROSA;A0A649Z7C0_9ROSA;A0A650B0B2_9ROSA;A0A650B0N0_9ROSA;A0A650B0T9_9ROSA;A0A650B5Y7_9ROSA;A0A6M5UAI3_9ROSA;A0A6M5UBU3_9ROSA;A0A6M5UC76_9ROSA;A0A7M1IB58_9ROSA;A0A7M1IBB3_9ROSA;A0A7U3I0T2_9ROSA	psbA	872.875	786.356	899.821	571.949	524.077	548.873	359.086	568.988	611.73	622.134	785.935	764.568	592.233	539.93	523.061	907.13	743.018	588.186	628.663	936.596	917.397	726.952
ANLGMEVMHER	M5(Oxidation);M8(Oxidation)	2	0	TRUE	FALSE	0.803777	A0A1C8YB81;A0A1S6KL98;A0A1S6KLR8;A0A223A9R7;A0A223FXF7;A0A223FXP6;A0A223FYD1;A0A2D3E2P7;A0A346QE38;A0A3G5AW75;A0A3S8RG90;A0A4Y5V0C6;A0A649Z7C0;A0A650B0B2;A0A650B0N0;A0A650B0T9;A0A650B5Y7;A0A6M5UAI3;A0A6M5UBU3;A0A6M5UC76;A0A7M1IB58;A0A7M1IBB3;A0A7U3I0T2	Photosystem II protein D1	A0A1C8YB81;A0A1S6KL98;A0A1S6KLR8;A0A223A9R7;A0A223FXF7;A0A223FXP6;A0A223FYD1;A0A2D3E2P7;A0A346QE38;A0A3G5AW75;A0A3S8RG90;A0A4Y5V0C6;A0A649Z7C0;A0A650B0B2;A0A650B0N0;A0A650B0T9;A0A650B5Y7;A0A6M5UAI3;A0A6M5UBU3;A0A6M5UC76;A0A7M1IB58;A0A7M1IBB3;A0A7U3I0T2	A0A1C8YB81_9ROSA;A0A1S6KL98_MALBA;A0A1S6KLR8_9ROSA;A0A223A9R7_MALDO;A0A223FXF7_9ROSA;A0A223FXP6_9ROSA;A0A223FYD1_9ROSA;A0A2D3E2P7_MALMI;A0A346QE38_9ROSA;A0A3G5AW75_MALHU;A0A3S8RG90_9ROSA;A0A4Y5V0C6_9ROSA;A0A649Z7C0_9ROSA;A0A650B0B2_9ROSA;A0A650B0N0_9ROSA;A0A650B0T9_9ROSA;A0A650B5Y7_9ROSA;A0A6M5UAI3_9ROSA;A0A6M5UBU3_9ROSA;A0A6M5UC76_9ROSA;A0A7M1IB58_9ROSA;A0A7M1IBB3_9ROSA;A0A7U3I0T2_9ROSA	psbA	841.666	881.498	779.178	467.509	461.491	429	267.646	382.942	357.882	478.002	557.256	584.884	468.583	375.369	385.956	689.27	985.473	511.884	207.95	233.275	204.734	173.655
ANLGMEVMHER	M8(Oxidation)	2	0	TRUE	FALSE	0.803777	A0A1C8YB81;A0A1S6KL98;A0A1S6KLR8;A0A223A9R7;A0A223FXF7;A0A223FXP6;A0A223FYD1;A0A2D3E2P7;A0A346QE38;A0A3G5AW75;A0A3S8RG90;A0A4Y5V0C6;A0A649Z7C0;A0A650B0B2;A0A650B0N0;A0A650B0T9;A0A650B5Y7;A0A6M5UAI3;A0A6M5UBU3;A0A6M5UC76;A0A7M1IB58;A0A7M1IBB3;A0A7U3I0T2	Photosystem II protein D1	A0A1C8YB81;A0A1S6KL98;A0A1S6KLR8;A0A223A9R7;A0A223FXF7;A0A223FXP6;A0A223FYD1;A0A2D3E2P7;A0A346QE38;A0A3G5AW75;A0A3S8RG90;A0A4Y5V0C6;A0A649Z7C0;A0A650B0B2;A0A650B0N0;A0A650B0T9;A0A650B5Y7;A0A6M5UAI3;A0A6M5UBU3;A0A6M5UC76;A0A7M1IB58;A0A7M1IBB3;A0A7U3I0T2	A0A1C8YB81_9ROSA;A0A1S6KL98_MALBA;A0A1S6KLR8_9ROSA;A0A223A9R7_MALDO;A0A223FXF7_9ROSA;A0A223FXP6_9ROSA;A0A223FYD1_9ROSA;A0A2D3E2P7_MALMI;A0A346QE38_9ROSA;A0A3G5AW75_MALHU;A0A3S8RG90_9ROSA;A0A4Y5V0C6_9ROSA;A0A649Z7C0_9ROSA;A0A650B0B2_9ROSA;A0A650B0N0_9ROSA;A0A650B0T9_9ROSA;A0A650B5Y7_9ROSA;A0A6M5UAI3_9ROSA;A0A6M5UBU3_9ROSA;A0A6M5UC76_9ROSA;A0A7M1IB58_9ROSA;A0A7M1IBB3_9ROSA;A0A7U3I0T2_9ROSA	psbA			61.4525									86.369		41.9932			51.666		101.181	136.093	127.725	118.679
ANLGMEVMHER		2	0	TRUE	FALSE	0.803777	A0A1C8YB81;A0A1S6KL98;A0A1S6KLR8;A0A223A9R7;A0A223FXF7;A0A223FXP6;A0A223FYD1;A0A2D3E2P7;A0A346QE38;A0A3G5AW75;A0A3S8RG90;A0A4Y5V0C6;A0A649Z7C0;A0A650B0B2;A0A650B0N0;A0A650B0T9;A0A650B5Y7;A0A6M5UAI3;A0A6M5UBU3;A0A6M5UC76;A0A7M1IB58;A0A7M1IBB3;A0A7U3I0T2	Photosystem II protein D1	A0A1C8YB81;A0A1S6KL98;A0A1S6KLR8;A0A223A9R7;A0A223FXF7;A0A223FXP6;A0A223FYD1;A0A2D3E2P7;A0A346QE38;A0A3G5AW75;A0A3S8RG90;A0A4Y5V0C6;A0A649Z7C0;A0A650B0B2;A0A650B0N0;A0A650B0T9;A0A650B5Y7;A0A6M5UAI3;A0A6M5UBU3;A0A6M5UC76;A0A7M1IB58;A0A7M1IBB3;A0A7U3I0T2	A0A1C8YB81_9ROSA;A0A1S6KL98_MALBA;A0A1S6KLR8_9ROSA;A0A223A9R7_MALDO;A0A223FXF7_9ROSA;A0A223FXP6_9ROSA;A0A223FYD1_9ROSA;A0A2D3E2P7_MALMI;A0A346QE38_9ROSA;A0A3G5AW75_MALHU;A0A3S8RG90_9ROSA;A0A4Y5V0C6_9ROSA;A0A649Z7C0_9ROSA;A0A650B0B2_9ROSA;A0A650B0N0_9ROSA;A0A650B0T9_9ROSA;A0A650B5Y7_9ROSA;A0A6M5UAI3_9ROSA;A0A6M5UBU3_9ROSA;A0A6M5UC76_9ROSA;A0A7M1IB58_9ROSA;A0A7M1IBB3_9ROSA;A0A7U3I0T2_9ROSA	psbA												48.4008							92.6185	118.758	118.853	97.5452
ANLGMEVMHER		3	0	TRUE	FALSE	0.803777	A0A1C8YB81;A0A1S6KL98;A0A1S6KLR8;A0A223A9R7;A0A223FXF7;A0A223FXP6;A0A223FYD1;A0A2D3E2P7;A0A346QE38;A0A3G5AW75;A0A3S8RG90;A0A4Y5V0C6;A0A649Z7C0;A0A650B0B2;A0A650B0N0;A0A650B0T9;A0A650B5Y7;A0A6M5UAI3;A0A6M5UBU3;A0A6M5UC76;A0A7M1IB58;A0A7M1IBB3;A0A7U3I0T2	Photosystem II protein D1	A0A1C8YB81;A0A1S6KL98;A0A1S6KLR8;A0A223A9R7;A0A223FXF7;A0A223FXP6;A0A223FYD1;A0A2D3E2P7;A0A346QE38;A0A3G5AW75;A0A3S8RG90;A0A4Y5V0C6;A0A649Z7C0;A0A650B0B2;A0A650B0N0;A0A650B0T9;A0A650B5Y7;A0A6M5UAI3;A0A6M5UBU3;A0A6M5UC76;A0A7M1IB58;A0A7M1IBB3;A0A7U3I0T2	A0A1C8YB81_9ROSA;A0A1S6KL98_MALBA;A0A1S6KLR8_9ROSA;A0A223A9R7_MALDO;A0A223FXF7_9ROSA;A0A223FXP6_9ROSA;A0A223FYD1_9ROSA;A0A2D3E2P7_MALMI;A0A346QE38_9ROSA;A0A3G5AW75_MALHU;A0A3S8RG90_9ROSA;A0A4Y5V0C6_9ROSA;A0A649Z7C0_9ROSA;A0A650B0B2_9ROSA;A0A650B0N0_9ROSA;A0A650B0T9_9ROSA;A0A650B5Y7_9ROSA;A0A6M5UAI3_9ROSA;A0A6M5UBU3_9ROSA;A0A6M5UC76_9ROSA;A0A7M1IB58_9ROSA;A0A7M1IBB3_9ROSA;A0A7U3I0T2_9ROSA	psbA										25.9308
HILNILEIK		2	0	TRUE	FALSE	0.777848	A0A1C8YB82;A0A1S6KLF1;A0A1S6KLX7;A0A223FYC6;A0A2D3E2Q8;A0A346QDY1;A0A3G5AW71;A0A3S8RGJ6;A0A4Y5V0J7;A0A649Z798;A0A650B0I5;A0A650B0S6;A0A650B155;A0A650B5L3;A0A6M5U7X9;A0A6M5UBM9;A0A6M5UDC7;A0A7M1IA33;A0A7M1IAA2;A0A7U3HYU8;A0A7U3I0M2	DNA-directed RNA polymerase subunit alpha;DNA-directed RNA polymerase subunit alpha;DNA-directed RNA polymerase subunit alpha;DNA-directed RNA polymerase subunit alpha;DNA-directed RNA polymerase subunit alpha;DNA-directed RNA polymerase subunit alpha;DNA-directed RNA polymerase subunit alpha;DNA-directed RNA polymerase subunit alpha;DNA-directed RNA polymerase subunit alpha;DNA-directed RNA poly…	A0A1C8YB82;A0A1S6KLF1;A0A1S6KLX7;A0A223FYC6;A0A2D3E2Q8;A0A346QDY1;A0A3G5AW71;A0A3S8RGJ6;A0A4Y5V0J7;A0A649Z798;A0A650B0I5;A0A650B0S6;A0A650B155;A0A650B5L3;A0A6M5U7X9;A0A6M5UBM9;A0A6M5UDC7;A0A7M1IA33;A0A7M1IAA2;A0A7U3HYU8;A0A7U3I0M2	A0A1C8YB82_9ROSA;A0A1S6KLF1_MALBA;A0A1S6KLX7_9ROSA;A0A223FYC6_9ROSA;A0A2D3E2Q8_MALMI;A0A346QDY1_9ROSA;A0A3G5AW71_MALHU;A0A3S8RGJ6_9ROSA;A0A4Y5V0J7_9ROSA;A0A649Z798_9ROSA;A0A650B0I5_9ROSA;A0A650B0S6_9ROSA;A0A650B155_9ROSA;A0A650B5L3_9ROSA;A0A6M5U7X9_9ROSA;A0A6M5UBM9_9ROSA;A0A6M5UDC7_9ROSA;A0A7M1IA33_9ROSA;A0A7M1IAA2_9ROSA;A0A7U3HYU8_MALDO;A0A7U3I0M2_9ROSA	rpoA	74.6856		95.3201	74.8583	80.0122	83.9572	106.11	126.712	106.826	59.3757	40.5755	43.8685	174.908	131.158	83.6868	75.1145		71.6118	141.268	96.2341	111.719	120.642
FILAPLMK		2	0	FALSE	FALSE	0.777848	A0A1C8YB82;A0A1S6KLF1;A0A1S6KLX7;A0A223FYC6;A0A2D3E2Q8;A0A346QDY1;A0A3G5AW71;A0A3S8RGJ6;A0A4Y5V0J7;A0A649Z798;A0A650B0I5;A0A650B0S6;A0A650B155;A0A650B5L3;A0A6M5U7X9;A0A6M5UBM9;A0A6M5UDC7;A0A7M1IA33;A0A7M1IAA2;A0A7U3HYU8;A0A7U3I0M2	DNA-directed RNA polymerase subunit alpha;DNA-directed RNA polymerase subunit alpha;DNA-directed RNA polymerase subunit alpha;DNA-directed RNA polymerase subunit alpha;DNA-directed RNA polymerase subunit alpha;DNA-directed RNA polymerase subunit alpha;DNA-directed RNA polymerase subunit alpha;DNA-directed RNA polymerase subunit alpha;DNA-directed RNA polymerase subunit alpha;DNA-directed RNA poly…	A0A1C8YB82;A0A1S6KLF1;A0A1S6KLX7;A0A223FYC6;A0A2D3E2Q8;A0A346QDY1;A0A3G5AW71;A0A3S8RGJ6;A0A4Y5V0J7;A0A649Z798;A0A650B0I5;A0A650B0S6;A0A650B155;A0A650B5L3;A0A6M5U7X9;A0A6M5UBM9;A0A6M5UDC7;A0A7M1IA33;A0A7M1IAA2;A0A7U3HYU8;A0A7U3I0M2	A0A1C8YB82_9ROSA;A0A1S6KLF1_MALBA;A0A1S6KLX7_9ROSA;A0A223FYC6_9ROSA;A0A2D3E2Q8_MALMI;A0A346QDY1_9ROSA;A0A3G5AW71_MALHU;A0A3S8RGJ6_9ROSA;A0A4Y5V0J7_9ROSA;A0A649Z798_9ROSA;A0A650B0I5_9ROSA;A0A650B0S6_9ROSA;A0A650B155_9ROSA;A0A650B5L3_9ROSA;A0A6M5U7X9_9ROSA;A0A6M5UBM9_9ROSA;A0A6M5UDC7_9ROSA;A0A7M1IA33_9ROSA;A0A7M1IAA2_9ROSA;A0A7U3HYU8_MALDO;A0A7U3I0M2_9ROSA	rpoA																						96.6113
LSIFETGIK		2	0	FALSE	FALSE	0.8501	A0A1C8YB83;A0A1S6KLD1;A0A223A9U1;A0A223FXI8;A0A2D3E2N8;A0A346QE90;A0A3G5AW64;A0A3Q8RZ72;A0A4Y5V0B6;A0A650B0I8;A0A650B0M6;A0A650B0Z1;A0A650B5C7;A0A6M5UAT8;A0A6M5UC13;A0A6M5UCQ1;A0A7M1IB36;A0A7M1IB88;A0A7U3I0M9	"ATP synthase subunit beta, chloroplastic;ATP synthase subunit beta, chloroplastic;ATP synthase subunit beta, chloroplastic;ATP synthase subunit beta, chloroplastic;ATP synthase subunit beta, chloroplastic;ATP synthase subunit beta, chloroplastic;ATP synthase subunit beta, chloroplastic;ATP synthase subunit beta, chloroplastic;ATP synthase subunit beta, chloroplastic;ATP synthase subunit beta, ch…	A0A1C8YB83;A0A1S6KLD1;A0A223A9U1;A0A223FXI8;A0A2D3E2N8;A0A346QE90;A0A3G5AW64;A0A3Q8RZ72;A0A4Y5V0B6;A0A650B0I8;A0A650B0M6;A0A650B0Z1;A0A650B5C7;A0A6M5UAT8;A0A6M5UC13;A0A6M5UCQ1;A0A7M1IB36;A0A7M1IB88;A0A7U3I0M9	A0A1C8YB83_9ROSA;A0A1S6KLD1_MALBA;A0A223A9U1_MALDO;A0A223FXI8_9ROSA;A0A2D3E2N8_MALMI;A0A346QE90_9ROSA;A0A3G5AW64_MALHU;A0A3Q8RZ72_9ROSA;A0A4Y5V0B6_9ROSA;A0A650B0I8_9ROSA;A0A650B0M6_9ROSA;A0A650B0Z1_9ROSA;A0A650B5C7_9ROSA;A0A6M5UAT8_9ROSA;A0A6M5UC13_9ROSA;A0A6M5UCQ1_9ROSA;A0A7M1IB36_9ROSA;A0A7M1IB88_9ROSA;A0A7U3I0M9_9ROSA	atpB	12054.1	12489.2	5610.14	11225.5	10633.2	12269.5	9207.47	8010.3	6591.75	8647.67	8511.95	10688.9	4617.73	5698.74	6207.86	5462.05	9022.17	7349.77	3605.58	2313.66	4729.19	7040.5
IFNVLGEPVDNLGPVDTR		2	0	FALSE	FALSE	0.8501	A0A1C8YB83;A0A1S6KLD1;A0A223A9U1;A0A223FXI8;A0A2D3E2N8;A0A346QE90;A0A3G5AW64;A0A3Q8RZ72;A0A4Y5V0B6;A0A650B0I8;A0A650B0M6;A0A650B0Z1;A0A650B5C7;A0A6M5UAT8;A0A6M5UC13;A0A6M5UCQ1;A0A7M1IB36;A0A7M1IB88;A0A7U3I0M9	"ATP synthase subunit beta, chloroplastic;ATP synthase subunit beta, chloroplastic;ATP synthase subunit beta, chloroplastic;ATP synthase subunit beta, chloroplastic;ATP synthase subunit beta, chloroplastic;ATP synthase subunit beta, chloroplastic;ATP synthase subunit beta, chloroplastic;ATP synthase subunit beta, chloroplastic;ATP synthase subunit beta, chloroplastic;ATP synthase subunit beta, ch…	A0A1C8YB83;A0A1S6KLD1;A0A223A9U1;A0A223FXI8;A0A2D3E2N8;A0A346QE90;A0A3G5AW64;A0A3Q8RZ72;A0A4Y5V0B6;A0A650B0I8;A0A650B0M6;A0A650B0Z1;A0A650B5C7;A0A6M5UAT8;A0A6M5UC13;A0A6M5UCQ1;A0A7M1IB36;A0A7M1IB88;A0A7U3I0M9	A0A1C8YB83_9ROSA;A0A1S6KLD1_MALBA;A0A223A9U1_MALDO;A0A223FXI8_9ROSA;A0A2D3E2N8_MALMI;A0A346QE90_9ROSA;A0A3G5AW64_MALHU;A0A3Q8RZ72_9ROSA;A0A4Y5V0B6_9ROSA;A0A650B0I8_9ROSA;A0A650B0M6_9ROSA;A0A650B0Z1_9ROSA;A0A650B5C7_9ROSA;A0A6M5UAT8_9ROSA;A0A6M5UC13_9ROSA;A0A6M5UCQ1_9ROSA;A0A7M1IB36_9ROSA;A0A7M1IB88_9ROSA;A0A7U3I0M9_9ROSA	atpB	2387.11	2517	3032.73	2791.46	2490.56	2613.85	2877.75	4823.6	3995.65	2189.96	2762.72	2257.91	4936.6	3128.06	3343.22	2410.4	2902.37	2289.52	3613.18	5212.36	4743.07	4887.74
IFNVLGEPVDNLGPVDTR		3	0	FALSE	FALSE	0.8501	A0A1C8YB83;A0A1S6KLD1;A0A223A9U1;A0A223FXI8;A0A2D3E2N8;A0A346QE90;A0A3G5AW64;A0A3Q8RZ72;A0A4Y5V0B6;A0A650B0I8;A0A650B0M6;A0A650B0Z1;A0A650B5C7;A0A6M5UAT8;A0A6M5UC13;A0A6M5UCQ1;A0A7M1IB36;A0A7M1IB88;A0A7U3I0M9	"ATP synthase subunit beta, chloroplastic;ATP synthase subunit beta, chloroplastic;ATP synthase subunit beta, chloroplastic;ATP synthase subunit beta, chloroplastic;ATP synthase subunit beta, chloroplastic;ATP synthase subunit beta, chloroplastic;ATP synthase subunit beta, chloroplastic;ATP synthase subunit beta, chloroplastic;ATP synthase subunit beta, chloroplastic;ATP synthase subunit beta, ch…	A0A1C8YB83;A0A1S6KLD1;A0A223A9U1;A0A223FXI8;A0A2D3E2N8;A0A346QE90;A0A3G5AW64;A0A3Q8RZ72;A0A4Y5V0B6;A0A650B0I8;A0A650B0M6;A0A650B0Z1;A0A650B5C7;A0A6M5UAT8;A0A6M5UC13;A0A6M5UCQ1;A0A7M1IB36;A0A7M1IB88;A0A7U3I0M9	A0A1C8YB83_9ROSA;A0A1S6KLD1_MALBA;A0A223A9U1_MALDO;A0A223FXI8_9ROSA;A0A2D3E2N8_MALMI;A0A346QE90_9ROSA;A0A3G5AW64_MALHU;A0A3Q8RZ72_9ROSA;A0A4Y5V0B6_9ROSA;A0A650B0I8_9ROSA;A0A650B0M6_9ROSA;A0A650B0Z1_9ROSA;A0A650B5C7_9ROSA;A0A6M5UAT8_9ROSA;A0A6M5UC13_9ROSA;A0A6M5UCQ1_9ROSA;A0A7M1IB36_9ROSA;A0A7M1IB88_9ROSA;A0A7U3I0M9_9ROSA	atpB	690.986	855.681	992.134	1190.28	985.158	1052.65	1146.76	2083.11	1602.2	903.917	1146.21	858.814	1450.85	1259.34	1423.47	595.249	1211.55	731.396	1205.49	1851.61	1787.45	1826.46
ESGVINEQNIAESK		2	0	FALSE	FALSE	0.8501	A0A1C8YB83;A0A1S6KLD1;A0A223A9U1;A0A223FXI8;A0A2D3E2N8;A0A346QE90;A0A3G5AW64;A0A3Q8RZ72;A0A4Y5V0B6;A0A650B0I8;A0A650B0M6;A0A650B0Z1;A0A650B5C7;A0A6M5UAT8;A0A6M5UC13;A0A6M5UCQ1;A0A7M1IB36;A0A7M1IB88;A0A7U3I0M9	"ATP synthase subunit beta, chloroplastic;ATP synthase subunit beta, chloroplastic;ATP synthase subunit beta, chloroplastic;ATP synthase subunit beta, chloroplastic;ATP synthase subunit beta, chloroplastic;ATP synthase subunit beta, chloroplastic;ATP synthase subunit beta, chloroplastic;ATP synthase subunit beta, chloroplastic;ATP synthase subunit beta, chloroplastic;ATP synthase subunit beta, ch…	A0A1C8YB83;A0A1S6KLD1;A0A223A9U1;A0A223FXI8;A0A2D3E2N8;A0A346QE90;A0A3G5AW64;A0A3Q8RZ72;A0A4Y5V0B6;A0A650B0I8;A0A650B0M6;A0A650B0Z1;A0A650B5C7;A0A6M5UAT8;A0A6M5UC13;A0A6M5UCQ1;A0A7M1IB36;A0A7M1IB88;A0A7U3I0M9	A0A1C8YB83_9ROSA;A0A1S6KLD1_MALBA;A0A223A9U1_MALDO;A0A223FXI8_9ROSA;A0A2D3E2N8_MALMI;A0A346QE90_9ROSA;A0A3G5AW64_MALHU;A0A3Q8RZ72_9ROSA;A0A4Y5V0B6_9ROSA;A0A650B0I8_9ROSA;A0A650B0M6_9ROSA;A0A650B0Z1_9ROSA;A0A650B5C7_9ROSA;A0A6M5UAT8_9ROSA;A0A6M5UC13_9ROSA;A0A6M5UCQ1_9ROSA;A0A7M1IB36_9ROSA;A0A7M1IB88_9ROSA;A0A7U3I0M9_9ROSA	atpB	3045.15	3784.64	3668.9	3628.95	3210.25	3993.2	3017.43	4597.2	4185.94	2735.79	2787.17	2394.36	4167.76	2925.05	3110.95	3402.96	2937.35	2207.36	3609.37	4455.71	4577.69	4284.07
INPTTSGPGVPALEK		2	0	FALSE	FALSE	0.8501	A0A1C8YB83;A0A1S6KLD1;A0A223A9U1;A0A223FXI8;A0A2D3E2N8;A0A346QE90;A0A3G5AW64;A0A3Q8RZ72;A0A4Y5V0B6;A0A650B0I8;A0A650B0M6;A0A650B0Z1;A0A650B5C7;A0A6M5UAT8;A0A6M5UC13;A0A6M5UCQ1;A0A7M1IB36;A0A7M1IB88;A0A7U3I0M9	"ATP synthase subunit beta, chloroplastic;ATP synthase subunit beta, chloroplastic;ATP synthase subunit beta, chloroplastic;ATP synthase subunit beta, chloroplastic;ATP synthase subunit beta, chloroplastic;ATP synthase subunit beta, chloroplastic;ATP synthase subunit beta, chloroplastic;ATP synthase subunit beta, chloroplastic;ATP synthase subunit beta, chloroplastic;ATP synthase subunit beta, ch…	A0A1C8YB83;A0A1S6KLD1;A0A223A9U1;A0A223FXI8;A0A2D3E2N8;A0A346QE90;A0A3G5AW64;A0A3Q8RZ72;A0A4Y5V0B6;A0A650B0I8;A0A650B0M6;A0A650B0Z1;A0A650B5C7;A0A6M5UAT8;A0A6M5UC13;A0A6M5UCQ1;A0A7M1IB36;A0A7M1IB88;A0A7U3I0M9	A0A1C8YB83_9ROSA;A0A1S6KLD1_MALBA;A0A223A9U1_MALDO;A0A223FXI8_9ROSA;A0A2D3E2N8_MALMI;A0A346QE90_9ROSA;A0A3G5AW64_MALHU;A0A3Q8RZ72_9ROSA;A0A4Y5V0B6_9ROSA;A0A650B0I8_9ROSA;A0A650B0M6_9ROSA;A0A650B0Z1_9ROSA;A0A650B5C7_9ROSA;A0A6M5UAT8_9ROSA;A0A6M5UC13_9ROSA;A0A6M5UCQ1_9ROSA;A0A7M1IB36_9ROSA;A0A7M1IB88_9ROSA;A0A7U3I0M9_9ROSA	atpB	2162.25	3048.11	3133.68	2332.11	2359.39	2682.11	3041.59	3746.37	3951.4	2082.83	2621.68	3085.16	2353.71	2909.19	2198.84	2464.86	2703.19	1984.01	4678.87	4931.57	4338.32	4286.25
VGLTALTMAEYFR	M8(Oxidation)	2	0	FALSE	FALSE	0.8501	A0A1C8YB83;A0A1S6KLD1;A0A223A9U1;A0A223FXI8;A0A2D3E2N8;A0A346QE90;A0A3G5AW64;A0A3Q8RZ72;A0A4Y5V0B6;A0A650B0I8;A0A650B0M6;A0A650B0Z1;A0A650B5C7;A0A6M5UAT8;A0A6M5UC13;A0A6M5UCQ1;A0A7M1IB36;A0A7M1IB88;A0A7U3I0M9	"ATP synthase subunit beta, chloroplastic;ATP synthase subunit beta, chloroplastic;ATP synthase subunit beta, chloroplastic;ATP synthase subunit beta, chloroplastic;ATP synthase subunit beta, chloroplastic;ATP synthase subunit beta, chloroplastic;ATP synthase subunit beta, chloroplastic;ATP synthase subunit beta, chloroplastic;ATP synthase subunit beta, chloroplastic;ATP synthase subunit beta, ch…	A0A1C8YB83;A0A1S6KLD1;A0A223A9U1;A0A223FXI8;A0A2D3E2N8;A0A346QE90;A0A3G5AW64;A0A3Q8RZ72;A0A4Y5V0B6;A0A650B0I8;A0A650B0M6;A0A650B0Z1;A0A650B5C7;A0A6M5UAT8;A0A6M5UC13;A0A6M5UCQ1;A0A7M1IB36;A0A7M1IB88;A0A7U3I0M9	A0A1C8YB83_9ROSA;A0A1S6KLD1_MALBA;A0A223A9U1_MALDO;A0A223FXI8_9ROSA;A0A2D3E2N8_MALMI;A0A346QE90_9ROSA;A0A3G5AW64_MALHU;A0A3Q8RZ72_9ROSA;A0A4Y5V0B6_9ROSA;A0A650B0I8_9ROSA;A0A650B0M6_9ROSA;A0A650B0Z1_9ROSA;A0A650B5C7_9ROSA;A0A6M5UAT8_9ROSA;A0A6M5UC13_9ROSA;A0A6M5UCQ1_9ROSA;A0A7M1IB36_9ROSA;A0A7M1IB88_9ROSA;A0A7U3I0M9_9ROSA	atpB	1962.86	2173.75	2599.65	1937.45	1759.18	1858.14	1429.87	1956.18	1942.72	1816.46	2202.97	1998.42	1780.69	1474.86	1473.35	1991.45	2418.1	1917.95	1199.07	1338.01	1136.18	1112.04
VGLTALTMAEYFR		2	0	FALSE	FALSE	0.8501	A0A1C8YB83;A0A1S6KLD1;A0A223A9U1;A0A223FXI8;A0A2D3E2N8;A0A346QE90;A0A3G5AW64;A0A3Q8RZ72;A0A4Y5V0B6;A0A650B0I8;A0A650B0M6;A0A650B0Z1;A0A650B5C7;A0A6M5UAT8;A0A6M5UC13;A0A6M5UCQ1;A0A7M1IB36;A0A7M1IB88;A0A7U3I0M9	"ATP synthase subunit beta, chloroplastic;ATP synthase subunit beta, chloroplastic;ATP synthase subunit beta, chloroplastic;ATP synthase subunit beta, chloroplastic;ATP synthase subunit beta, chloroplastic;ATP synthase subunit beta, chloroplastic;ATP synthase subunit beta, chloroplastic;ATP synthase subunit beta, chloroplastic;ATP synthase subunit beta, chloroplastic;ATP synthase subunit beta, ch…	A0A1C8YB83;A0A1S6KLD1;A0A223A9U1;A0A223FXI8;A0A2D3E2N8;A0A346QE90;A0A3G5AW64;A0A3Q8RZ72;A0A4Y5V0B6;A0A650B0I8;A0A650B0M6;A0A650B0Z1;A0A650B5C7;A0A6M5UAT8;A0A6M5UC13;A0A6M5UCQ1;A0A7M1IB36;A0A7M1IB88;A0A7U3I0M9	A0A1C8YB83_9ROSA;A0A1S6KLD1_MALBA;A0A223A9U1_MALDO;A0A223FXI8_9ROSA;A0A2D3E2N8_MALMI;A0A346QE90_9ROSA;A0A3G5AW64_MALHU;A0A3Q8RZ72_9ROSA;A0A4Y5V0B6_9ROSA;A0A650B0I8_9ROSA;A0A650B0M6_9ROSA;A0A650B0Z1_9ROSA;A0A650B5C7_9ROSA;A0A6M5UAT8_9ROSA;A0A6M5UC13_9ROSA;A0A6M5UCQ1_9ROSA;A0A7M1IB36_9ROSA;A0A7M1IB88_9ROSA;A0A7U3I0M9_9ROSA	atpB	223.872	146.778	331.108	200.888	231.795	227.905	276.598	434.958	532.023	193.049	279.172	264.884	467.867	414.22	355.261	286.788	363.345	169.367	1009.17	1346.61	1049.45	1054.02
IAQIIGPVLDVAFPPGK		2	0	FALSE	FALSE	0.8501	A0A1C8YB83;A0A1S6KLD1;A0A223A9U1;A0A223FXI8;A0A2D3E2N8;A0A346QE90;A0A3G5AW64;A0A3Q8RZ72;A0A4Y5V0B6;A0A650B0I8;A0A650B0M6;A0A650B0Z1;A0A650B5C7;A0A6M5UAT8;A0A6M5UC13;A0A6M5UCQ1;A0A7M1IB36;A0A7M1IB88;A0A7U3I0M9	"ATP synthase subunit beta, chloroplastic;ATP synthase subunit beta, chloroplastic;ATP synthase subunit beta, chloroplastic;ATP synthase subunit beta, chloroplastic;ATP synthase subunit beta, chloroplastic;ATP synthase subunit beta, chloroplastic;ATP synthase subunit beta, chloroplastic;ATP synthase subunit beta, chloroplastic;ATP synthase subunit beta, chloroplastic;ATP synthase subunit beta, ch…	A0A1C8YB83;A0A1S6KLD1;A0A223A9U1;A0A223FXI8;A0A2D3E2N8;A0A346QE90;A0A3G5AW64;A0A3Q8RZ72;A0A4Y5V0B6;A0A650B0I8;A0A650B0M6;A0A650B0Z1;A0A650B5C7;A0A6M5UAT8;A0A6M5UC13;A0A6M5UCQ1;A0A7M1IB36;A0A7M1IB88;A0A7U3I0M9	A0A1C8YB83_9ROSA;A0A1S6KLD1_MALBA;A0A223A9U1_MALDO;A0A223FXI8_9ROSA;A0A2D3E2N8_MALMI;A0A346QE90_9ROSA;A0A3G5AW64_MALHU;A0A3Q8RZ72_9ROSA;A0A4Y5V0B6_9ROSA;A0A650B0I8_9ROSA;A0A650B0M6_9ROSA;A0A650B0Z1_9ROSA;A0A650B5C7_9ROSA;A0A6M5UAT8_9ROSA;A0A6M5UC13_9ROSA;A0A6M5UCQ1_9ROSA;A0A7M1IB36_9ROSA;A0A7M1IB88_9ROSA;A0A7U3I0M9_9ROSA	atpB	390.384	348.843	553.979	452.524	476.892	472.372	605.59	1048.17	803.946	397.634	411.707	299.446	700.268	600.867	376.836	460.286	392.847	383.547	1136.25	1416.82	1210.53	1152.3
IAQIIGPVLDVAFPPGK		3	0	FALSE	FALSE	0.8501	A0A1C8YB83;A0A1S6KLD1;A0A223A9U1;A0A223FXI8;A0A2D3E2N8;A0A346QE90;A0A3G5AW64;A0A3Q8RZ72;A0A4Y5V0B6;A0A650B0I8;A0A650B0M6;A0A650B0Z1;A0A650B5C7;A0A6M5UAT8;A0A6M5UC13;A0A6M5UCQ1;A0A7M1IB36;A0A7M1IB88;A0A7U3I0M9	"ATP synthase subunit beta, chloroplastic;ATP synthase subunit beta, chloroplastic;ATP synthase subunit beta, chloroplastic;ATP synthase subunit beta, chloroplastic;ATP synthase subunit beta, chloroplastic;ATP synthase subunit beta, chloroplastic;ATP synthase subunit beta, chloroplastic;ATP synthase subunit beta, chloroplastic;ATP synthase subunit beta, chloroplastic;ATP synthase subunit beta, ch…	A0A1C8YB83;A0A1S6KLD1;A0A223A9U1;A0A223FXI8;A0A2D3E2N8;A0A346QE90;A0A3G5AW64;A0A3Q8RZ72;A0A4Y5V0B6;A0A650B0I8;A0A650B0M6;A0A650B0Z1;A0A650B5C7;A0A6M5UAT8;A0A6M5UC13;A0A6M5UCQ1;A0A7M1IB36;A0A7M1IB88;A0A7U3I0M9	A0A1C8YB83_9ROSA;A0A1S6KLD1_MALBA;A0A223A9U1_MALDO;A0A223FXI8_9ROSA;A0A2D3E2N8_MALMI;A0A346QE90_9ROSA;A0A3G5AW64_MALHU;A0A3Q8RZ72_9ROSA;A0A4Y5V0B6_9ROSA;A0A650B0I8_9ROSA;A0A650B0M6_9ROSA;A0A650B0Z1_9ROSA;A0A650B5C7_9ROSA;A0A6M5UAT8_9ROSA;A0A6M5UC13_9ROSA;A0A6M5UCQ1_9ROSA;A0A7M1IB36_9ROSA;A0A7M1IB88_9ROSA;A0A7U3I0M9_9ROSA	atpB	119.764	93.6709	303.25	58.8445	244.484	177.528	262.675	605.948	386.701	145.893	177.537	142.28	575.672	370.329	322.025	177.312	144.631	230.906	501.112	665.964	612.251	532.41
VVDLLAPYR		2	0	FALSE	FALSE	0.8501	A0A1C8YB83;A0A1S6KLD1;A0A223A9U1;A0A223FXI8;A0A2D3E2N8;A0A346QE90;A0A3G5AW64;A0A3Q8RZ72;A0A4Y5V0B6;A0A650B0I8;A0A650B0M6;A0A650B0Z1;A0A650B5C7;A0A6M5UAT8;A0A6M5UC13;A0A6M5UCQ1;A0A7M1IB36;A0A7M1IB88;A0A7U3I0M9	"ATP synthase subunit beta, chloroplastic;ATP synthase subunit beta, chloroplastic;ATP synthase subunit beta, chloroplastic;ATP synthase subunit beta, chloroplastic;ATP synthase subunit beta, chloroplastic;ATP synthase subunit beta, chloroplastic;ATP synthase subunit beta, chloroplastic;ATP synthase subunit beta, chloroplastic;ATP synthase subunit beta, chloroplastic;ATP synthase subunit beta, ch…	A0A1C8YB83;A0A1S6KLD1;A0A223A9U1;A0A223FXI8;A0A2D3E2N8;A0A346QE90;A0A3G5AW64;A0A3Q8RZ72;A0A4Y5V0B6;A0A650B0I8;A0A650B0M6;A0A650B0Z1;A0A650B5C7;A0A6M5UAT8;A0A6M5UC13;A0A6M5UCQ1;A0A7M1IB36;A0A7M1IB88;A0A7U3I0M9	A0A1C8YB83_9ROSA;A0A1S6KLD1_MALBA;A0A223A9U1_MALDO;A0A223FXI8_9ROSA;A0A2D3E2N8_MALMI;A0A346QE90_9ROSA;A0A3G5AW64_MALHU;A0A3Q8RZ72_9ROSA;A0A4Y5V0B6_9ROSA;A0A650B0I8_9ROSA;A0A650B0M6_9ROSA;A0A650B0Z1_9ROSA;A0A650B5C7_9ROSA;A0A6M5UAT8_9ROSA;A0A6M5UC13_9ROSA;A0A6M5UCQ1_9ROSA;A0A7M1IB36_9ROSA;A0A7M1IB88_9ROSA;A0A7U3I0M9_9ROSA	atpB	10015.6	5351.1	1204.1	10734.8	7101.48	15954.4	10305.2	1591.14	1533.81	4330.3	5078.79	10140		1392.76	2861.29	1632.65	7521.28	3827.24	708.832	667.149	636.524	936.151
GMEVIDTGAPLSVPVGGATLGR	M2(Oxidation)	2	0	FALSE	FALSE	0.8501	A0A1C8YB83;A0A1S6KLD1;A0A223A9U1;A0A223FXI8;A0A2D3E2N8;A0A346QE90;A0A3G5AW64;A0A3Q8RZ72;A0A4Y5V0B6;A0A650B0I8;A0A650B0M6;A0A650B0Z1;A0A650B5C7;A0A6M5UAT8;A0A6M5UC13;A0A6M5UCQ1;A0A7M1IB36;A0A7M1IB88;A0A7U3I0M9	"ATP synthase subunit beta, chloroplastic;ATP synthase subunit beta, chloroplastic;ATP synthase subunit beta, chloroplastic;ATP synthase subunit beta, chloroplastic;ATP synthase subunit beta, chloroplastic;ATP synthase subunit beta, chloroplastic;ATP synthase subunit beta, chloroplastic;ATP synthase subunit beta, chloroplastic;ATP synthase subunit beta, chloroplastic;ATP synthase subunit beta, ch…	A0A1C8YB83;A0A1S6KLD1;A0A223A9U1;A0A223FXI8;A0A2D3E2N8;A0A346QE90;A0A3G5AW64;A0A3Q8RZ72;A0A4Y5V0B6;A0A650B0I8;A0A650B0M6;A0A650B0Z1;A0A650B5C7;A0A6M5UAT8;A0A6M5UC13;A0A6M5UCQ1;A0A7M1IB36;A0A7M1IB88;A0A7U3I0M9	A0A1C8YB83_9ROSA;A0A1S6KLD1_MALBA;A0A223A9U1_MALDO;A0A223FXI8_9ROSA;A0A2D3E2N8_MALMI;A0A346QE90_9ROSA;A0A3G5AW64_MALHU;A0A3Q8RZ72_9ROSA;A0A4Y5V0B6_9ROSA;A0A650B0I8_9ROSA;A0A650B0M6_9ROSA;A0A650B0Z1_9ROSA;A0A650B5C7_9ROSA;A0A6M5UAT8_9ROSA;A0A6M5UC13_9ROSA;A0A6M5UCQ1_9ROSA;A0A7M1IB36_9ROSA;A0A7M1IB88_9ROSA;A0A7U3I0M9_9ROSA	atpB	814.91	844.609	827.804	775.484	658.303	673.709	633.114	1154.11	1067.82	730.206	1107.54	1081.88	1678	736.279	721.167	744.45	931.346	576.176	486.708	777.672	745.253	839.909
GMEVIDTGAPLSVPVGGATLGR		2	0	FALSE	FALSE	0.8501	A0A1C8YB83;A0A1S6KLD1;A0A223A9U1;A0A223FXI8;A0A2D3E2N8;A0A346QE90;A0A3G5AW64;A0A3Q8RZ72;A0A4Y5V0B6;A0A650B0I8;A0A650B0M6;A0A650B0Z1;A0A650B5C7;A0A6M5UAT8;A0A6M5UC13;A0A6M5UCQ1;A0A7M1IB36;A0A7M1IB88;A0A7U3I0M9	"ATP synthase subunit beta, chloroplastic;ATP synthase subunit beta, chloroplastic;ATP synthase subunit beta, chloroplastic;ATP synthase subunit beta, chloroplastic;ATP synthase subunit beta, chloroplastic;ATP synthase subunit beta, chloroplastic;ATP synthase subunit beta, chloroplastic;ATP synthase subunit beta, chloroplastic;ATP synthase subunit beta, chloroplastic;ATP synthase subunit beta, ch…	A0A1C8YB83;A0A1S6KLD1;A0A223A9U1;A0A223FXI8;A0A2D3E2N8;A0A346QE90;A0A3G5AW64;A0A3Q8RZ72;A0A4Y5V0B6;A0A650B0I8;A0A650B0M6;A0A650B0Z1;A0A650B5C7;A0A6M5UAT8;A0A6M5UC13;A0A6M5UCQ1;A0A7M1IB36;A0A7M1IB88;A0A7U3I0M9	A0A1C8YB83_9ROSA;A0A1S6KLD1_MALBA;A0A223A9U1_MALDO;A0A223FXI8_9ROSA;A0A2D3E2N8_MALMI;A0A346QE90_9ROSA;A0A3G5AW64_MALHU;A0A3Q8RZ72_9ROSA;A0A4Y5V0B6_9ROSA;A0A650B0I8_9ROSA;A0A650B0M6_9ROSA;A0A650B0Z1_9ROSA;A0A650B5C7_9ROSA;A0A6M5UAT8_9ROSA;A0A6M5UC13_9ROSA;A0A6M5UCQ1_9ROSA;A0A7M1IB36_9ROSA;A0A7M1IB88_9ROSA;A0A7U3I0M9_9ROSA	atpB	56.498	42.2619	102.226		60.102	61.664		127.147	163.091		86.4114	336.341	211.836	131.321	74.2716		104.605		333.319	477.86	411.271	393.817
VALVYGQMNEPPGAR	M8(Oxidation)	2	0	FALSE	FALSE	0.8501	A0A1C8YB83;A0A1S6KLD1;A0A223A9U1;A0A223FXI8;A0A2D3E2N8;A0A346QE90;A0A3G5AW64;A0A3Q8RZ72;A0A4Y5V0B6;A0A650B0I8;A0A650B0M6;A0A650B0Z1;A0A650B5C7;A0A6M5UAT8;A0A6M5UC13;A0A6M5UCQ1;A0A7M1IB36;A0A7M1IB88;A0A7U3I0M9	"ATP synthase subunit beta, chloroplastic;ATP synthase subunit beta, chloroplastic;ATP synthase subunit beta, chloroplastic;ATP synthase subunit beta, chloroplastic;ATP synthase subunit beta, chloroplastic;ATP synthase subunit beta, chloroplastic;ATP synthase subunit beta, chloroplastic;ATP synthase subunit beta, chloroplastic;ATP synthase subunit beta, chloroplastic;ATP synthase subunit beta, ch…	A0A1C8YB83;A0A1S6KLD1;A0A223A9U1;A0A223FXI8;A0A2D3E2N8;A0A346QE90;A0A3G5AW64;A0A3Q8RZ72;A0A4Y5V0B6;A0A650B0I8;A0A650B0M6;A0A650B0Z1;A0A650B5C7;A0A6M5UAT8;A0A6M5UC13;A0A6M5UCQ1;A0A7M1IB36;A0A7M1IB88;A0A7U3I0M9	A0A1C8YB83_9ROSA;A0A1S6KLD1_MALBA;A0A223A9U1_MALDO;A0A223FXI8_9ROSA;A0A2D3E2N8_MALMI;A0A346QE90_9ROSA;A0A3G5AW64_MALHU;A0A3Q8RZ72_9ROSA;A0A4Y5V0B6_9ROSA;A0A650B0I8_9ROSA;A0A650B0M6_9ROSA;A0A650B0Z1_9ROSA;A0A650B5C7_9ROSA;A0A6M5UAT8_9ROSA;A0A6M5UC13_9ROSA;A0A6M5UCQ1_9ROSA;A0A7M1IB36_9ROSA;A0A7M1IB88_9ROSA;A0A7U3I0M9_9ROSA	atpB	2907.74	3713.78	3802.16	3300.56	3216.04	3411.15	2730.64	4189.27	3881.84	3714.68	3817.09	4343.12	3728.15	2992.07	2821.03	3093.3	3353.55	2707.01	1690.76	2301.52	2445.08	2385.99
VALVYGQMNEPPGAR		2	0	FALSE	FALSE	0.8501	A0A1C8YB83;A0A1S6KLD1;A0A223A9U1;A0A223FXI8;A0A2D3E2N8;A0A346QE90;A0A3G5AW64;A0A3Q8RZ72;A0A4Y5V0B6;A0A650B0I8;A0A650B0M6;A0A650B0Z1;A0A650B5C7;A0A6M5UAT8;A0A6M5UC13;A0A6M5UCQ1;A0A7M1IB36;A0A7M1IB88;A0A7U3I0M9	"ATP synthase subunit beta, chloroplastic;ATP synthase subunit beta, chloroplastic;ATP synthase subunit beta, chloroplastic;ATP synthase subunit beta, chloroplastic;ATP synthase subunit beta, chloroplastic;ATP synthase subunit beta, chloroplastic;ATP synthase subunit beta, chloroplastic;ATP synthase subunit beta, chloroplastic;ATP synthase subunit beta, chloroplastic;ATP synthase subunit beta, ch…	A0A1C8YB83;A0A1S6KLD1;A0A223A9U1;A0A223FXI8;A0A2D3E2N8;A0A346QE90;A0A3G5AW64;A0A3Q8RZ72;A0A4Y5V0B6;A0A650B0I8;A0A650B0M6;A0A650B0Z1;A0A650B5C7;A0A6M5UAT8;A0A6M5UC13;A0A6M5UCQ1;A0A7M1IB36;A0A7M1IB88;A0A7U3I0M9	A0A1C8YB83_9ROSA;A0A1S6KLD1_MALBA;A0A223A9U1_MALDO;A0A223FXI8_9ROSA;A0A2D3E2N8_MALMI;A0A346QE90_9ROSA;A0A3G5AW64_MALHU;A0A3Q8RZ72_9ROSA;A0A4Y5V0B6_9ROSA;A0A650B0I8_9ROSA;A0A650B0M6_9ROSA;A0A650B0Z1_9ROSA;A0A650B5C7_9ROSA;A0A6M5UAT8_9ROSA;A0A6M5UC13_9ROSA;A0A6M5UCQ1_9ROSA;A0A7M1IB36_9ROSA;A0A7M1IB88_9ROSA;A0A7U3I0M9_9ROSA	atpB			217.117									634.939	247.595	259.225			244.623		639.764	681.713	644.939	647.464
SAPAFIQLDTK		2	0	FALSE	FALSE	0.8501	A0A1C8YB83;A0A1S6KLD1;A0A223A9U1;A0A223FXI8;A0A2D3E2N8;A0A346QE90;A0A3G5AW64;A0A3Q8RZ72;A0A4Y5V0B6;A0A650B0I8;A0A650B0M6;A0A650B0Z1;A0A650B5C7;A0A6M5UAT8;A0A6M5UC13;A0A6M5UCQ1;A0A7M1IB36;A0A7M1IB88;A0A7U3I0M9	"ATP synthase subunit beta, chloroplastic;ATP synthase subunit beta, chloroplastic;ATP synthase subunit beta, chloroplastic;ATP synthase subunit beta, chloroplastic;ATP synthase subunit beta, chloroplastic;ATP synthase subunit beta, chloroplastic;ATP synthase subunit beta, chloroplastic;ATP synthase subunit beta, chloroplastic;ATP synthase subunit beta, chloroplastic;ATP synthase subunit beta, ch…	A0A1C8YB83;A0A1S6KLD1;A0A223A9U1;A0A223FXI8;A0A2D3E2N8;A0A346QE90;A0A3G5AW64;A0A3Q8RZ72;A0A4Y5V0B6;A0A650B0I8;A0A650B0M6;A0A650B0Z1;A0A650B5C7;A0A6M5UAT8;A0A6M5UC13;A0A6M5UCQ1;A0A7M1IB36;A0A7M1IB88;A0A7U3I0M9	A0A1C8YB83_9ROSA;A0A1S6KLD1_MALBA;A0A223A9U1_MALDO;A0A223FXI8_9ROSA;A0A2D3E2N8_MALMI;A0A346QE90_9ROSA;A0A3G5AW64_MALHU;A0A3Q8RZ72_9ROSA;A0A4Y5V0B6_9ROSA;A0A650B0I8_9ROSA;A0A650B0M6_9ROSA;A0A650B0Z1_9ROSA;A0A650B5C7_9ROSA;A0A6M5UAT8_9ROSA;A0A6M5UC13_9ROSA;A0A6M5UCQ1_9ROSA;A0A7M1IB36_9ROSA;A0A7M1IB88_9ROSA;A0A7U3I0M9_9ROSA	atpB	4878.54	2644.96	572.703	3904.92	2669.28	6106.59	1959.19			1060.41	1055.04	2359.26		255.482			2720.12	1390.13	436.741	219.83
GIYPAVDPLDSTSTMLQPR	M15(Oxidation)	2	0	FALSE	FALSE	0.8501	A0A1C8YB83;A0A1S6KLD1;A0A223A9U1;A0A223FXI8;A0A2D3E2N8;A0A346QE90;A0A3G5AW64;A0A3Q8RZ72;A0A4Y5V0B6;A0A650B0I8;A0A650B0M6;A0A650B0Z1;A0A650B5C7;A0A6M5UAT8;A0A6M5UC13;A0A6M5UCQ1;A0A7M1IB36;A0A7M1IB88;A0A7U3I0M9	"ATP synthase subunit beta, chloroplastic;ATP synthase subunit beta, chloroplastic;ATP synthase subunit beta, chloroplastic;ATP synthase subunit beta, chloroplastic;ATP synthase subunit beta, chloroplastic;ATP synthase subunit beta, chloroplastic;ATP synthase subunit beta, chloroplastic;ATP synthase subunit beta, chloroplastic;ATP synthase subunit beta, chloroplastic;ATP synthase subunit beta, ch…	A0A1C8YB83;A0A1S6KLD1;A0A223A9U1;A0A223FXI8;A0A2D3E2N8;A0A346QE90;A0A3G5AW64;A0A3Q8RZ72;A0A4Y5V0B6;A0A650B0I8;A0A650B0M6;A0A650B0Z1;A0A650B5C7;A0A6M5UAT8;A0A6M5UC13;A0A6M5UCQ1;A0A7M1IB36;A0A7M1IB88;A0A7U3I0M9	A0A1C8YB83_9ROSA;A0A1S6KLD1_MALBA;A0A223A9U1_MALDO;A0A223FXI8_9ROSA;A0A2D3E2N8_MALMI;A0A346QE90_9ROSA;A0A3G5AW64_MALHU;A0A3Q8RZ72_9ROSA;A0A4Y5V0B6_9ROSA;A0A650B0I8_9ROSA;A0A650B0M6_9ROSA;A0A650B0Z1_9ROSA;A0A650B5C7_9ROSA;A0A6M5UAT8_9ROSA;A0A6M5UC13_9ROSA;A0A6M5UCQ1_9ROSA;A0A7M1IB36_9ROSA;A0A7M1IB88_9ROSA;A0A7U3I0M9_9ROSA	atpB	689.66	739.276	782.899	444.806	535.124	479.794	506.734	1142.84	1322.14	465.733	935.27	932.566	1658.29	842.74	689.69	606.877	641.526	495.987	528.393	961.224	908.631	834.422
GIYPAVDPLDSTSTMLQPR	M15(Oxidation)	3	0	FALSE	FALSE	0.8501	A0A1C8YB83;A0A1S6KLD1;A0A223A9U1;A0A223FXI8;A0A2D3E2N8;A0A346QE90;A0A3G5AW64;A0A3Q8RZ72;A0A4Y5V0B6;A0A650B0I8;A0A650B0M6;A0A650B0Z1;A0A650B5C7;A0A6M5UAT8;A0A6M5UC13;A0A6M5UCQ1;A0A7M1IB36;A0A7M1IB88;A0A7U3I0M9	"ATP synthase subunit beta, chloroplastic;ATP synthase subunit beta, chloroplastic;ATP synthase subunit beta, chloroplastic;ATP synthase subunit beta, chloroplastic;ATP synthase subunit beta, chloroplastic;ATP synthase subunit beta, chloroplastic;ATP synthase subunit beta, chloroplastic;ATP synthase subunit beta, chloroplastic;ATP synthase subunit beta, chloroplastic;ATP synthase subunit beta, ch…	A0A1C8YB83;A0A1S6KLD1;A0A223A9U1;A0A223FXI8;A0A2D3E2N8;A0A346QE90;A0A3G5AW64;A0A3Q8RZ72;A0A4Y5V0B6;A0A650B0I8;A0A650B0M6;A0A650B0Z1;A0A650B5C7;A0A6M5UAT8;A0A6M5UC13;A0A6M5UCQ1;A0A7M1IB36;A0A7M1IB88;A0A7U3I0M9	A0A1C8YB83_9ROSA;A0A1S6KLD1_MALBA;A0A223A9U1_MALDO;A0A223FXI8_9ROSA;A0A2D3E2N8_MALMI;A0A346QE90_9ROSA;A0A3G5AW64_MALHU;A0A3Q8RZ72_9ROSA;A0A4Y5V0B6_9ROSA;A0A650B0I8_9ROSA;A0A650B0M6_9ROSA;A0A650B0Z1_9ROSA;A0A650B5C7_9ROSA;A0A6M5UAT8_9ROSA;A0A6M5UC13_9ROSA;A0A6M5UCQ1_9ROSA;A0A7M1IB36_9ROSA;A0A7M1IB88_9ROSA;A0A7U3I0M9_9ROSA	atpB	228.248	262.319	190.524	188.207	167.428	216.456	357.723	243.503	228.192	219.297	200.057	194.766		161.497	173.77	193.589	187.821	189.289
GIYPAVDPLDSTSTMLQPR		2	0	FALSE	FALSE	0.8501	A0A1C8YB83;A0A1S6KLD1;A0A223A9U1;A0A223FXI8;A0A2D3E2N8;A0A346QE90;A0A3G5AW64;A0A3Q8RZ72;A0A4Y5V0B6;A0A650B0I8;A0A650B0M6;A0A650B0Z1;A0A650B5C7;A0A6M5UAT8;A0A6M5UC13;A0A6M5UCQ1;A0A7M1IB36;A0A7M1IB88;A0A7U3I0M9	"ATP synthase subunit beta, chloroplastic;ATP synthase subunit beta, chloroplastic;ATP synthase subunit beta, chloroplastic;ATP synthase subunit beta, chloroplastic;ATP synthase subunit beta, chloroplastic;ATP synthase subunit beta, chloroplastic;ATP synthase subunit beta, chloroplastic;ATP synthase subunit beta, chloroplastic;ATP synthase subunit beta, chloroplastic;ATP synthase subunit beta, ch…	A0A1C8YB83;A0A1S6KLD1;A0A223A9U1;A0A223FXI8;A0A2D3E2N8;A0A346QE90;A0A3G5AW64;A0A3Q8RZ72;A0A4Y5V0B6;A0A650B0I8;A0A650B0M6;A0A650B0Z1;A0A650B5C7;A0A6M5UAT8;A0A6M5UC13;A0A6M5UCQ1;A0A7M1IB36;A0A7M1IB88;A0A7U3I0M9	A0A1C8YB83_9ROSA;A0A1S6KLD1_MALBA;A0A223A9U1_MALDO;A0A223FXI8_9ROSA;A0A2D3E2N8_MALMI;A0A346QE90_9ROSA;A0A3G5AW64_MALHU;A0A3Q8RZ72_9ROSA;A0A4Y5V0B6_9ROSA;A0A650B0I8_9ROSA;A0A650B0M6_9ROSA;A0A650B0Z1_9ROSA;A0A650B5C7_9ROSA;A0A6M5UAT8_9ROSA;A0A6M5UC13_9ROSA;A0A6M5UCQ1_9ROSA;A0A7M1IB36_9ROSA;A0A7M1IB88_9ROSA;A0A7U3I0M9_9ROSA	atpB											18.4413	28.221
DAVGQQINVTCEVQQLLGNNR	C11(Carbamidomethyl)	3	1	FALSE	FALSE	0.8501	A0A1C8YB83;A0A1S6KLD1;A0A223A9U1;A0A223FXI8;A0A2D3E2N8;A0A346QE90;A0A3G5AW64;A0A3Q8RZ72;A0A4Y5V0B6;A0A650B0I8;A0A650B0M6;A0A650B0Z1;A0A650B5C7;A0A6M5UAT8;A0A6M5UC13;A0A6M5UCQ1;A0A7M1IB36;A0A7M1IB88;A0A7U3I0M9	"ATP synthase subunit beta, chloroplastic;ATP synthase subunit beta, chloroplastic;ATP synthase subunit beta, chloroplastic;ATP synthase subunit beta, chloroplastic;ATP synthase subunit beta, chloroplastic;ATP synthase subunit beta, chloroplastic;ATP synthase subunit beta, chloroplastic;ATP synthase subunit beta, chloroplastic;ATP synthase subunit beta, chloroplastic;ATP synthase subunit beta, ch…	A0A1C8YB83;A0A1S6KLD1;A0A223A9U1;A0A223FXI8;A0A2D3E2N8;A0A346QE90;A0A3G5AW64;A0A3Q8RZ72;A0A4Y5V0B6;A0A650B0I8;A0A650B0M6;A0A650B0Z1;A0A650B5C7;A0A6M5UAT8;A0A6M5UC13;A0A6M5UCQ1;A0A7M1IB36;A0A7M1IB88;A0A7U3I0M9	A0A1C8YB83_9ROSA;A0A1S6KLD1_MALBA;A0A223A9U1_MALDO;A0A223FXI8_9ROSA;A0A2D3E2N8_MALMI;A0A346QE90_9ROSA;A0A3G5AW64_MALHU;A0A3Q8RZ72_9ROSA;A0A4Y5V0B6_9ROSA;A0A650B0I8_9ROSA;A0A650B0M6_9ROSA;A0A650B0Z1_9ROSA;A0A650B5C7_9ROSA;A0A6M5UAT8_9ROSA;A0A6M5UC13_9ROSA;A0A6M5UCQ1_9ROSA;A0A7M1IB36_9ROSA;A0A7M1IB88_9ROSA;A0A7U3I0M9_9ROSA	atpB		49.7571	117.755	121.889	132.696	160.488	170.979	340.15	244.066		102.02	59.463	389.017	192.004	239.005	119.125	74.6154	121.393	142.694	229.15	221.129	258.675
DAVGQQINVTCEVQQLLGNNR	C11(Carbamidomethyl)	2	1	FALSE	FALSE	0.8501	A0A1C8YB83;A0A1S6KLD1;A0A223A9U1;A0A223FXI8;A0A2D3E2N8;A0A346QE90;A0A3G5AW64;A0A3Q8RZ72;A0A4Y5V0B6;A0A650B0I8;A0A650B0M6;A0A650B0Z1;A0A650B5C7;A0A6M5UAT8;A0A6M5UC13;A0A6M5UCQ1;A0A7M1IB36;A0A7M1IB88;A0A7U3I0M9	"ATP synthase subunit beta, chloroplastic;ATP synthase subunit beta, chloroplastic;ATP synthase subunit beta, chloroplastic;ATP synthase subunit beta, chloroplastic;ATP synthase subunit beta, chloroplastic;ATP synthase subunit beta, chloroplastic;ATP synthase subunit beta, chloroplastic;ATP synthase subunit beta, chloroplastic;ATP synthase subunit beta, chloroplastic;ATP synthase subunit beta, ch…	A0A1C8YB83;A0A1S6KLD1;A0A223A9U1;A0A223FXI8;A0A2D3E2N8;A0A346QE90;A0A3G5AW64;A0A3Q8RZ72;A0A4Y5V0B6;A0A650B0I8;A0A650B0M6;A0A650B0Z1;A0A650B5C7;A0A6M5UAT8;A0A6M5UC13;A0A6M5UCQ1;A0A7M1IB36;A0A7M1IB88;A0A7U3I0M9	A0A1C8YB83_9ROSA;A0A1S6KLD1_MALBA;A0A223A9U1_MALDO;A0A223FXI8_9ROSA;A0A2D3E2N8_MALMI;A0A346QE90_9ROSA;A0A3G5AW64_MALHU;A0A3Q8RZ72_9ROSA;A0A4Y5V0B6_9ROSA;A0A650B0I8_9ROSA;A0A650B0M6_9ROSA;A0A650B0Z1_9ROSA;A0A650B5C7_9ROSA;A0A6M5UAT8_9ROSA;A0A6M5UC13_9ROSA;A0A6M5UCQ1_9ROSA;A0A7M1IB36_9ROSA;A0A7M1IB88_9ROSA;A0A7U3I0M9_9ROSA	atpB								58.4697	43.9846	17.4119	16.0121		88.2926						25.8457	43.7606		64.1467
MPNIYNALVVR	M1(Oxidation)	2	0	FALSE	FALSE	0.8501	A0A1C8YB83;A0A1S6KLD1;A0A223A9U1;A0A223FXI8;A0A2D3E2N8;A0A346QE90;A0A3G5AW64;A0A3Q8RZ72;A0A4Y5V0B6;A0A650B0I8;A0A650B0M6;A0A650B0Z1;A0A650B5C7;A0A6M5UAT8;A0A6M5UC13;A0A6M5UCQ1;A0A7M1IB36;A0A7M1IB88;A0A7U3I0M9	"ATP synthase subunit beta, chloroplastic;ATP synthase subunit beta, chloroplastic;ATP synthase subunit beta, chloroplastic;ATP synthase subunit beta, chloroplastic;ATP synthase subunit beta, chloroplastic;ATP synthase subunit beta, chloroplastic;ATP synthase subunit beta, chloroplastic;ATP synthase subunit beta, chloroplastic;ATP synthase subunit beta, chloroplastic;ATP synthase subunit beta, ch…	A0A1C8YB83;A0A1S6KLD1;A0A223A9U1;A0A223FXI8;A0A2D3E2N8;A0A346QE90;A0A3G5AW64;A0A3Q8RZ72;A0A4Y5V0B6;A0A650B0I8;A0A650B0M6;A0A650B0Z1;A0A650B5C7;A0A6M5UAT8;A0A6M5UC13;A0A6M5UCQ1;A0A7M1IB36;A0A7M1IB88;A0A7U3I0M9	A0A1C8YB83_9ROSA;A0A1S6KLD1_MALBA;A0A223A9U1_MALDO;A0A223FXI8_9ROSA;A0A2D3E2N8_MALMI;A0A346QE90_9ROSA;A0A3G5AW64_MALHU;A0A3Q8RZ72_9ROSA;A0A4Y5V0B6_9ROSA;A0A650B0I8_9ROSA;A0A650B0M6_9ROSA;A0A650B0Z1_9ROSA;A0A650B5C7_9ROSA;A0A6M5UAT8_9ROSA;A0A6M5UC13_9ROSA;A0A6M5UCQ1_9ROSA;A0A7M1IB36_9ROSA;A0A7M1IB88_9ROSA;A0A7U3I0M9_9ROSA	atpB	1232.7	1755.35	1407.49	1067.04	1165.15	1178.34	942.427	1378.09	1171.18	1064.65	1361.51	1261.76	1096.48	1046.42	840.267	1264.9	1155.13	926.398	905.949	1076.24	1134.27	1023.31
MPNIYNALVVR		2	0	FALSE	FALSE	0.8501	A0A1C8YB83;A0A1S6KLD1;A0A223A9U1;A0A223FXI8;A0A2D3E2N8;A0A346QE90;A0A3G5AW64;A0A3Q8RZ72;A0A4Y5V0B6;A0A650B0I8;A0A650B0M6;A0A650B0Z1;A0A650B5C7;A0A6M5UAT8;A0A6M5UC13;A0A6M5UCQ1;A0A7M1IB36;A0A7M1IB88;A0A7U3I0M9	"ATP synthase subunit beta, chloroplastic;ATP synthase subunit beta, chloroplastic;ATP synthase subunit beta, chloroplastic;ATP synthase subunit beta, chloroplastic;ATP synthase subunit beta, chloroplastic;ATP synthase subunit beta, chloroplastic;ATP synthase subunit beta, chloroplastic;ATP synthase subunit beta, chloroplastic;ATP synthase subunit beta, chloroplastic;ATP synthase subunit beta, ch…	A0A1C8YB83;A0A1S6KLD1;A0A223A9U1;A0A223FXI8;A0A2D3E2N8;A0A346QE90;A0A3G5AW64;A0A3Q8RZ72;A0A4Y5V0B6;A0A650B0I8;A0A650B0M6;A0A650B0Z1;A0A650B5C7;A0A6M5UAT8;A0A6M5UC13;A0A6M5UCQ1;A0A7M1IB36;A0A7M1IB88;A0A7U3I0M9	A0A1C8YB83_9ROSA;A0A1S6KLD1_MALBA;A0A223A9U1_MALDO;A0A223FXI8_9ROSA;A0A2D3E2N8_MALMI;A0A346QE90_9ROSA;A0A3G5AW64_MALHU;A0A3Q8RZ72_9ROSA;A0A4Y5V0B6_9ROSA;A0A650B0I8_9ROSA;A0A650B0M6_9ROSA;A0A650B0Z1_9ROSA;A0A650B5C7_9ROSA;A0A6M5UAT8_9ROSA;A0A6M5UC13_9ROSA;A0A6M5UCQ1_9ROSA;A0A7M1IB36_9ROSA;A0A7M1IB88_9ROSA;A0A7U3I0M9_9ROSA	atpB												200.909							568.706	705.934	643.493
RGMEVIDTGAPLSVPVGGATLGR	M3(Oxidation)	3	1	FALSE	FALSE	0.8501	A0A1C8YB83;A0A1S6KLD1;A0A223A9U1;A0A223FXI8;A0A2D3E2N8;A0A346QE90;A0A3G5AW64;A0A3Q8RZ72;A0A4Y5V0B6;A0A650B0I8;A0A650B0M6;A0A650B0Z1;A0A650B5C7;A0A6M5UAT8;A0A6M5UC13;A0A6M5UCQ1;A0A7M1IB36;A0A7M1IB88;A0A7U3I0M9	"ATP synthase subunit beta, chloroplastic;ATP synthase subunit beta, chloroplastic;ATP synthase subunit beta, chloroplastic;ATP synthase subunit beta, chloroplastic;ATP synthase subunit beta, chloroplastic;ATP synthase subunit beta, chloroplastic;ATP synthase subunit beta, chloroplastic;ATP synthase subunit beta, chloroplastic;ATP synthase subunit beta, chloroplastic;ATP synthase subunit beta, ch…	A0A1C8YB83;A0A1S6KLD1;A0A223A9U1;A0A223FXI8;A0A2D3E2N8;A0A346QE90;A0A3G5AW64;A0A3Q8RZ72;A0A4Y5V0B6;A0A650B0I8;A0A650B0M6;A0A650B0Z1;A0A650B5C7;A0A6M5UAT8;A0A6M5UC13;A0A6M5UCQ1;A0A7M1IB36;A0A7M1IB88;A0A7U3I0M9	A0A1C8YB83_9ROSA;A0A1S6KLD1_MALBA;A0A223A9U1_MALDO;A0A223FXI8_9ROSA;A0A2D3E2N8_MALMI;A0A346QE90_9ROSA;A0A3G5AW64_MALHU;A0A3Q8RZ72_9ROSA;A0A4Y5V0B6_9ROSA;A0A650B0I8_9ROSA;A0A650B0M6_9ROSA;A0A650B0Z1_9ROSA;A0A650B5C7_9ROSA;A0A6M5UAT8_9ROSA;A0A6M5UC13_9ROSA;A0A6M5UCQ1_9ROSA;A0A7M1IB36_9ROSA;A0A7M1IB88_9ROSA;A0A7U3I0M9_9ROSA	atpB	673.568	634.475	274.058	538.799	645.421	458.42	410.723			515.851	511.38	548.805				326.808	581.158	279.764
AVAMSATEGLK	M4(Oxidation)	2	0	FALSE	FALSE	0.8501	A0A1C8YB83;A0A1S6KLD1;A0A223A9U1;A0A223FXI8;A0A2D3E2N8;A0A346QE90;A0A3G5AW64;A0A3Q8RZ72;A0A4Y5V0B6;A0A650B0I8;A0A650B0M6;A0A650B0Z1;A0A650B5C7;A0A6M5UAT8;A0A6M5UC13;A0A6M5UCQ1;A0A7M1IB36;A0A7M1IB88;A0A7U3I0M9	"ATP synthase subunit beta, chloroplastic;ATP synthase subunit beta, chloroplastic;ATP synthase subunit beta, chloroplastic;ATP synthase subunit beta, chloroplastic;ATP synthase subunit beta, chloroplastic;ATP synthase subunit beta, chloroplastic;ATP synthase subunit beta, chloroplastic;ATP synthase subunit beta, chloroplastic;ATP synthase subunit beta, chloroplastic;ATP synthase subunit beta, ch…	A0A1C8YB83;A0A1S6KLD1;A0A223A9U1;A0A223FXI8;A0A2D3E2N8;A0A346QE90;A0A3G5AW64;A0A3Q8RZ72;A0A4Y5V0B6;A0A650B0I8;A0A650B0M6;A0A650B0Z1;A0A650B5C7;A0A6M5UAT8;A0A6M5UC13;A0A6M5UCQ1;A0A7M1IB36;A0A7M1IB88;A0A7U3I0M9	A0A1C8YB83_9ROSA;A0A1S6KLD1_MALBA;A0A223A9U1_MALDO;A0A223FXI8_9ROSA;A0A2D3E2N8_MALMI;A0A346QE90_9ROSA;A0A3G5AW64_MALHU;A0A3Q8RZ72_9ROSA;A0A4Y5V0B6_9ROSA;A0A650B0I8_9ROSA;A0A650B0M6_9ROSA;A0A650B0Z1_9ROSA;A0A650B5C7_9ROSA;A0A6M5UAT8_9ROSA;A0A6M5UC13_9ROSA;A0A6M5UCQ1_9ROSA;A0A7M1IB36_9ROSA;A0A7M1IB88_9ROSA;A0A7U3I0M9_9ROSA	atpB	2317.58	2067.28	2180.86	2401.24	2250.35	2321.67	1991.27	1466.52	1514.51	1744.11	2016.71	2319.25	1158.02	1463.65	1083.95	1750.98	2901.78	1891.91	1079.43	1392.37	1112.32	702.315
AVAMSATEGLK		2	0	FALSE	FALSE	0.8501	A0A1C8YB83;A0A1S6KLD1;A0A223A9U1;A0A223FXI8;A0A2D3E2N8;A0A346QE90;A0A3G5AW64;A0A3Q8RZ72;A0A4Y5V0B6;A0A650B0I8;A0A650B0M6;A0A650B0Z1;A0A650B5C7;A0A6M5UAT8;A0A6M5UC13;A0A6M5UCQ1;A0A7M1IB36;A0A7M1IB88;A0A7U3I0M9	"ATP synthase subunit beta, chloroplastic;ATP synthase subunit beta, chloroplastic;ATP synthase subunit beta, chloroplastic;ATP synthase subunit beta, chloroplastic;ATP synthase subunit beta, chloroplastic;ATP synthase subunit beta, chloroplastic;ATP synthase subunit beta, chloroplastic;ATP synthase subunit beta, chloroplastic;ATP synthase subunit beta, chloroplastic;ATP synthase subunit beta, ch…	A0A1C8YB83;A0A1S6KLD1;A0A223A9U1;A0A223FXI8;A0A2D3E2N8;A0A346QE90;A0A3G5AW64;A0A3Q8RZ72;A0A4Y5V0B6;A0A650B0I8;A0A650B0M6;A0A650B0Z1;A0A650B5C7;A0A6M5UAT8;A0A6M5UC13;A0A6M5UCQ1;A0A7M1IB36;A0A7M1IB88;A0A7U3I0M9	A0A1C8YB83_9ROSA;A0A1S6KLD1_MALBA;A0A223A9U1_MALDO;A0A223FXI8_9ROSA;A0A2D3E2N8_MALMI;A0A346QE90_9ROSA;A0A3G5AW64_MALHU;A0A3Q8RZ72_9ROSA;A0A4Y5V0B6_9ROSA;A0A650B0I8_9ROSA;A0A650B0M6_9ROSA;A0A650B0Z1_9ROSA;A0A650B5C7_9ROSA;A0A6M5UAT8_9ROSA;A0A6M5UC13_9ROSA;A0A6M5UCQ1_9ROSA;A0A7M1IB36_9ROSA;A0A7M1IB88_9ROSA;A0A7U3I0M9_9ROSA	atpB												1003.23
TVLIMELINNIAK	M5(Oxidation)	2	0	FALSE	FALSE	0.8501	A0A1C8YB83;A0A1S6KLD1;A0A223A9U1;A0A223FXI8;A0A2D3E2N8;A0A346QE90;A0A3G5AW64;A0A3Q8RZ72;A0A4Y5V0B6;A0A650B0I8;A0A650B0M6;A0A650B0Z1;A0A650B5C7;A0A6M5UAT8;A0A6M5UC13;A0A6M5UCQ1;A0A7M1IB36;A0A7M1IB88;A0A7U3I0M9	"ATP synthase subunit beta, chloroplastic;ATP synthase subunit beta, chloroplastic;ATP synthase subunit beta, chloroplastic;ATP synthase subunit beta, chloroplastic;ATP synthase subunit beta, chloroplastic;ATP synthase subunit beta, chloroplastic;ATP synthase subunit beta, chloroplastic;ATP synthase subunit beta, chloroplastic;ATP synthase subunit beta, chloroplastic;ATP synthase subunit beta, ch…	A0A1C8YB83;A0A1S6KLD1;A0A223A9U1;A0A223FXI8;A0A2D3E2N8;A0A346QE90;A0A3G5AW64;A0A3Q8RZ72;A0A4Y5V0B6;A0A650B0I8;A0A650B0M6;A0A650B0Z1;A0A650B5C7;A0A6M5UAT8;A0A6M5UC13;A0A6M5UCQ1;A0A7M1IB36;A0A7M1IB88;A0A7U3I0M9	A0A1C8YB83_9ROSA;A0A1S6KLD1_MALBA;A0A223A9U1_MALDO;A0A223FXI8_9ROSA;A0A2D3E2N8_MALMI;A0A346QE90_9ROSA;A0A3G5AW64_MALHU;A0A3Q8RZ72_9ROSA;A0A4Y5V0B6_9ROSA;A0A650B0I8_9ROSA;A0A650B0M6_9ROSA;A0A650B0Z1_9ROSA;A0A650B5C7_9ROSA;A0A6M5UAT8_9ROSA;A0A6M5UC13_9ROSA;A0A6M5UCQ1_9ROSA;A0A7M1IB36_9ROSA;A0A7M1IB88_9ROSA;A0A7U3I0M9_9ROSA	atpB	309.332	260.054	429.873	502.457	389.472	361.005	255.94	415.342	329.555	190.08	229.882	107.886	191.106	189.29	116.333	454.926	142.195	216.402	220.104	291.754	254.584	210.126
TVLIMELINNIAK		2	0	FALSE	FALSE	0.8501	A0A1C8YB83;A0A1S6KLD1;A0A223A9U1;A0A223FXI8;A0A2D3E2N8;A0A346QE90;A0A3G5AW64;A0A3Q8RZ72;A0A4Y5V0B6;A0A650B0I8;A0A650B0M6;A0A650B0Z1;A0A650B5C7;A0A6M5UAT8;A0A6M5UC13;A0A6M5UCQ1;A0A7M1IB36;A0A7M1IB88;A0A7U3I0M9	"ATP synthase subunit beta, chloroplastic;ATP synthase subunit beta, chloroplastic;ATP synthase subunit beta, chloroplastic;ATP synthase subunit beta, chloroplastic;ATP synthase subunit beta, chloroplastic;ATP synthase subunit beta, chloroplastic;ATP synthase subunit beta, chloroplastic;ATP synthase subunit beta, chloroplastic;ATP synthase subunit beta, chloroplastic;ATP synthase subunit beta, ch…	A0A1C8YB83;A0A1S6KLD1;A0A223A9U1;A0A223FXI8;A0A2D3E2N8;A0A346QE90;A0A3G5AW64;A0A3Q8RZ72;A0A4Y5V0B6;A0A650B0I8;A0A650B0M6;A0A650B0Z1;A0A650B5C7;A0A6M5UAT8;A0A6M5UC13;A0A6M5UCQ1;A0A7M1IB36;A0A7M1IB88;A0A7U3I0M9	A0A1C8YB83_9ROSA;A0A1S6KLD1_MALBA;A0A223A9U1_MALDO;A0A223FXI8_9ROSA;A0A2D3E2N8_MALMI;A0A346QE90_9ROSA;A0A3G5AW64_MALHU;A0A3Q8RZ72_9ROSA;A0A4Y5V0B6_9ROSA;A0A650B0I8_9ROSA;A0A650B0M6_9ROSA;A0A650B0Z1_9ROSA;A0A650B5C7_9ROSA;A0A6M5UAT8_9ROSA;A0A6M5UC13_9ROSA;A0A6M5UCQ1_9ROSA;A0A7M1IB36_9ROSA;A0A7M1IB88_9ROSA;A0A7U3I0M9_9ROSA	atpB				65.7439
IVGEEHYETAQR		2	0	FALSE	FALSE	0.8501	A0A1C8YB83;A0A1S6KLD1;A0A223A9U1;A0A223FXI8;A0A2D3E2N8;A0A346QE90;A0A3G5AW64;A0A3Q8RZ72;A0A4Y5V0B6;A0A650B0I8;A0A650B0M6;A0A650B0Z1;A0A650B5C7;A0A6M5UAT8;A0A6M5UC13;A0A6M5UCQ1;A0A7M1IB36;A0A7M1IB88;A0A7U3I0M9	"ATP synthase subunit beta, chloroplastic;ATP synthase subunit beta, chloroplastic;ATP synthase subunit beta, chloroplastic;ATP synthase subunit beta, chloroplastic;ATP synthase subunit beta, chloroplastic;ATP synthase subunit beta, chloroplastic;ATP synthase subunit beta, chloroplastic;ATP synthase subunit beta, chloroplastic;ATP synthase subunit beta, chloroplastic;ATP synthase subunit beta, ch…	A0A1C8YB83;A0A1S6KLD1;A0A223A9U1;A0A223FXI8;A0A2D3E2N8;A0A346QE90;A0A3G5AW64;A0A3Q8RZ72;A0A4Y5V0B6;A0A650B0I8;A0A650B0M6;A0A650B0Z1;A0A650B5C7;A0A6M5UAT8;A0A6M5UC13;A0A6M5UCQ1;A0A7M1IB36;A0A7M1IB88;A0A7U3I0M9	A0A1C8YB83_9ROSA;A0A1S6KLD1_MALBA;A0A223A9U1_MALDO;A0A223FXI8_9ROSA;A0A2D3E2N8_MALMI;A0A346QE90_9ROSA;A0A3G5AW64_MALHU;A0A3Q8RZ72_9ROSA;A0A4Y5V0B6_9ROSA;A0A650B0I8_9ROSA;A0A650B0M6_9ROSA;A0A650B0Z1_9ROSA;A0A650B5C7_9ROSA;A0A6M5UAT8_9ROSA;A0A6M5UC13_9ROSA;A0A6M5UCQ1_9ROSA;A0A7M1IB36_9ROSA;A0A7M1IB88_9ROSA;A0A7U3I0M9_9ROSA	atpB	493.994	710.3	661.367	418.834	389.62	550.732	410.579	622.415	630.157	396.484	436.37	466.943	550.633	428.524	422.601	437.762	467.772	273.558	817.32	704.555	726.554	574.311
AHGGVSVFGGVGER		2	0	FALSE	FALSE	0.8501	A0A1C8YB83;A0A1S6KLD1;A0A223A9U1;A0A223FXI8;A0A2D3E2N8;A0A346QE90;A0A3G5AW64;A0A3Q8RZ72;A0A4Y5V0B6;A0A650B0I8;A0A650B0M6;A0A650B0Z1;A0A650B5C7;A0A6M5UAT8;A0A6M5UC13;A0A6M5UCQ1;A0A7M1IB36;A0A7M1IB88;A0A7U3I0M9	"ATP synthase subunit beta, chloroplastic;ATP synthase subunit beta, chloroplastic;ATP synthase subunit beta, chloroplastic;ATP synthase subunit beta, chloroplastic;ATP synthase subunit beta, chloroplastic;ATP synthase subunit beta, chloroplastic;ATP synthase subunit beta, chloroplastic;ATP synthase subunit beta, chloroplastic;ATP synthase subunit beta, chloroplastic;ATP synthase subunit beta, ch…	A0A1C8YB83;A0A1S6KLD1;A0A223A9U1;A0A223FXI8;A0A2D3E2N8;A0A346QE90;A0A3G5AW64;A0A3Q8RZ72;A0A4Y5V0B6;A0A650B0I8;A0A650B0M6;A0A650B0Z1;A0A650B5C7;A0A6M5UAT8;A0A6M5UC13;A0A6M5UCQ1;A0A7M1IB36;A0A7M1IB88;A0A7U3I0M9	A0A1C8YB83_9ROSA;A0A1S6KLD1_MALBA;A0A223A9U1_MALDO;A0A223FXI8_9ROSA;A0A2D3E2N8_MALMI;A0A346QE90_9ROSA;A0A3G5AW64_MALHU;A0A3Q8RZ72_9ROSA;A0A4Y5V0B6_9ROSA;A0A650B0I8_9ROSA;A0A650B0M6_9ROSA;A0A650B0Z1_9ROSA;A0A650B5C7_9ROSA;A0A6M5UAT8_9ROSA;A0A6M5UC13_9ROSA;A0A6M5UCQ1_9ROSA;A0A7M1IB36_9ROSA;A0A7M1IB88_9ROSA;A0A7U3I0M9_9ROSA	atpB	399.736	513.209	432.254	504.719	401.134	449.237	330.19	454.557	508.616	386.638	445.314	411.828	573.717	374.139	452.855	481.44	488.076	402.674	602.706	616.995	528.991	605.63
MPSAVGYQPTLSTEMGTLQER	M1(Oxidation);M15(Oxidation)	3	0	FALSE	FALSE	0.8501	A0A1C8YB83;A0A1S6KLD1;A0A223A9U1;A0A223FXI8;A0A2D3E2N8;A0A346QE90;A0A3G5AW64;A0A3Q8RZ72;A0A4Y5V0B6;A0A650B0I8;A0A650B0M6;A0A650B0Z1;A0A650B5C7;A0A6M5UAT8;A0A6M5UC13;A0A6M5UCQ1;A0A7M1IB36;A0A7M1IB88;A0A7U3I0M9	"ATP synthase subunit beta, chloroplastic;ATP synthase subunit beta, chloroplastic;ATP synthase subunit beta, chloroplastic;ATP synthase subunit beta, chloroplastic;ATP synthase subunit beta, chloroplastic;ATP synthase subunit beta, chloroplastic;ATP synthase subunit beta, chloroplastic;ATP synthase subunit beta, chloroplastic;ATP synthase subunit beta, chloroplastic;ATP synthase subunit beta, ch…	A0A1C8YB83;A0A1S6KLD1;A0A223A9U1;A0A223FXI8;A0A2D3E2N8;A0A346QE90;A0A3G5AW64;A0A3Q8RZ72;A0A4Y5V0B6;A0A650B0I8;A0A650B0M6;A0A650B0Z1;A0A650B5C7;A0A6M5UAT8;A0A6M5UC13;A0A6M5UCQ1;A0A7M1IB36;A0A7M1IB88;A0A7U3I0M9	A0A1C8YB83_9ROSA;A0A1S6KLD1_MALBA;A0A223A9U1_MALDO;A0A223FXI8_9ROSA;A0A2D3E2N8_MALMI;A0A346QE90_9ROSA;A0A3G5AW64_MALHU;A0A3Q8RZ72_9ROSA;A0A4Y5V0B6_9ROSA;A0A650B0I8_9ROSA;A0A650B0M6_9ROSA;A0A650B0Z1_9ROSA;A0A650B5C7_9ROSA;A0A6M5UAT8_9ROSA;A0A6M5UC13_9ROSA;A0A6M5UCQ1_9ROSA;A0A7M1IB36_9ROSA;A0A7M1IB88_9ROSA;A0A7U3I0M9_9ROSA	atpB	385.882	457.79	426.279	406.186	448.486	333.578	384.163	407.562	360.017	380.305	580.862	580.614	256.885	310.543	337.098	456.624	409.39	338.03		148.792	191.64
MPSAVGYQPTLSTEMGTLQER	M1(Oxidation);M15(Oxidation)	2	0	FALSE	FALSE	0.8501	A0A1C8YB83;A0A1S6KLD1;A0A223A9U1;A0A223FXI8;A0A2D3E2N8;A0A346QE90;A0A3G5AW64;A0A3Q8RZ72;A0A4Y5V0B6;A0A650B0I8;A0A650B0M6;A0A650B0Z1;A0A650B5C7;A0A6M5UAT8;A0A6M5UC13;A0A6M5UCQ1;A0A7M1IB36;A0A7M1IB88;A0A7U3I0M9	"ATP synthase subunit beta, chloroplastic;ATP synthase subunit beta, chloroplastic;ATP synthase subunit beta, chloroplastic;ATP synthase subunit beta, chloroplastic;ATP synthase subunit beta, chloroplastic;ATP synthase subunit beta, chloroplastic;ATP synthase subunit beta, chloroplastic;ATP synthase subunit beta, chloroplastic;ATP synthase subunit beta, chloroplastic;ATP synthase subunit beta, ch…	A0A1C8YB83;A0A1S6KLD1;A0A223A9U1;A0A223FXI8;A0A2D3E2N8;A0A346QE90;A0A3G5AW64;A0A3Q8RZ72;A0A4Y5V0B6;A0A650B0I8;A0A650B0M6;A0A650B0Z1;A0A650B5C7;A0A6M5UAT8;A0A6M5UC13;A0A6M5UCQ1;A0A7M1IB36;A0A7M1IB88;A0A7U3I0M9	A0A1C8YB83_9ROSA;A0A1S6KLD1_MALBA;A0A223A9U1_MALDO;A0A223FXI8_9ROSA;A0A2D3E2N8_MALMI;A0A346QE90_9ROSA;A0A3G5AW64_MALHU;A0A3Q8RZ72_9ROSA;A0A4Y5V0B6_9ROSA;A0A650B0I8_9ROSA;A0A650B0M6_9ROSA;A0A650B0Z1_9ROSA;A0A650B5C7_9ROSA;A0A6M5UAT8_9ROSA;A0A6M5UC13_9ROSA;A0A6M5UCQ1_9ROSA;A0A7M1IB36_9ROSA;A0A7M1IB88_9ROSA;A0A7U3I0M9_9ROSA	atpB	57.7836	89.7368	127.332	81.0632	106.302		51.4954	169.266	182.686	122.686	158.752	107.244	196.403	123.714	125.567	109.585	104			50.1773	70.1374	86.3876
MPSAVGYQPTLSTEMGTLQER	M15(Oxidation)	2	0	FALSE	FALSE	0.8501	A0A1C8YB83;A0A1S6KLD1;A0A223A9U1;A0A223FXI8;A0A2D3E2N8;A0A346QE90;A0A3G5AW64;A0A3Q8RZ72;A0A4Y5V0B6;A0A650B0I8;A0A650B0M6;A0A650B0Z1;A0A650B5C7;A0A6M5UAT8;A0A6M5UC13;A0A6M5UCQ1;A0A7M1IB36;A0A7M1IB88;A0A7U3I0M9	"ATP synthase subunit beta, chloroplastic;ATP synthase subunit beta, chloroplastic;ATP synthase subunit beta, chloroplastic;ATP synthase subunit beta, chloroplastic;ATP synthase subunit beta, chloroplastic;ATP synthase subunit beta, chloroplastic;ATP synthase subunit beta, chloroplastic;ATP synthase subunit beta, chloroplastic;ATP synthase subunit beta, chloroplastic;ATP synthase subunit beta, ch…	A0A1C8YB83;A0A1S6KLD1;A0A223A9U1;A0A223FXI8;A0A2D3E2N8;A0A346QE90;A0A3G5AW64;A0A3Q8RZ72;A0A4Y5V0B6;A0A650B0I8;A0A650B0M6;A0A650B0Z1;A0A650B5C7;A0A6M5UAT8;A0A6M5UC13;A0A6M5UCQ1;A0A7M1IB36;A0A7M1IB88;A0A7U3I0M9	A0A1C8YB83_9ROSA;A0A1S6KLD1_MALBA;A0A223A9U1_MALDO;A0A223FXI8_9ROSA;A0A2D3E2N8_MALMI;A0A346QE90_9ROSA;A0A3G5AW64_MALHU;A0A3Q8RZ72_9ROSA;A0A4Y5V0B6_9ROSA;A0A650B0I8_9ROSA;A0A650B0M6_9ROSA;A0A650B0Z1_9ROSA;A0A650B5C7_9ROSA;A0A6M5UAT8_9ROSA;A0A6M5UC13_9ROSA;A0A6M5UCQ1_9ROSA;A0A7M1IB36_9ROSA;A0A7M1IB88_9ROSA;A0A7U3I0M9_9ROSA	atpB																						20.2074
EGNDLYMEMK	M7(Oxidation);M9(Oxidation)	2	0	FALSE	FALSE	0.8501	A0A1C8YB83;A0A1S6KLD1;A0A223A9U1;A0A223FXI8;A0A2D3E2N8;A0A346QE90;A0A3G5AW64;A0A3Q8RZ72;A0A4Y5V0B6;A0A650B0I8;A0A650B0M6;A0A650B0Z1;A0A650B5C7;A0A6M5UAT8;A0A6M5UC13;A0A6M5UCQ1;A0A7M1IB36;A0A7M1IB88;A0A7U3I0M9	"ATP synthase subunit beta, chloroplastic;ATP synthase subunit beta, chloroplastic;ATP synthase subunit beta, chloroplastic;ATP synthase subunit beta, chloroplastic;ATP synthase subunit beta, chloroplastic;ATP synthase subunit beta, chloroplastic;ATP synthase subunit beta, chloroplastic;ATP synthase subunit beta, chloroplastic;ATP synthase subunit beta, chloroplastic;ATP synthase subunit beta, ch…	A0A1C8YB83;A0A1S6KLD1;A0A223A9U1;A0A223FXI8;A0A2D3E2N8;A0A346QE90;A0A3G5AW64;A0A3Q8RZ72;A0A4Y5V0B6;A0A650B0I8;A0A650B0M6;A0A650B0Z1;A0A650B5C7;A0A6M5UAT8;A0A6M5UC13;A0A6M5UCQ1;A0A7M1IB36;A0A7M1IB88;A0A7U3I0M9	A0A1C8YB83_9ROSA;A0A1S6KLD1_MALBA;A0A223A9U1_MALDO;A0A223FXI8_9ROSA;A0A2D3E2N8_MALMI;A0A346QE90_9ROSA;A0A3G5AW64_MALHU;A0A3Q8RZ72_9ROSA;A0A4Y5V0B6_9ROSA;A0A650B0I8_9ROSA;A0A650B0M6_9ROSA;A0A650B0Z1_9ROSA;A0A650B5C7_9ROSA;A0A6M5UAT8_9ROSA;A0A6M5UC13_9ROSA;A0A6M5UCQ1_9ROSA;A0A7M1IB36_9ROSA;A0A7M1IB88_9ROSA;A0A7U3I0M9_9ROSA	atpB	761.061	769.038	793.238	848.106	816.884	971.464	655.489	767.674	719.76	754.099	698.127	811.189	779.619	704.092	632.51	855.486	748.703	597.943	243.272	217.739	227.422	241.843
EGNDLYMEMK	M7(Oxidation)	2	0	FALSE	FALSE	0.8501	A0A1C8YB83;A0A1S6KLD1;A0A223A9U1;A0A223FXI8;A0A2D3E2N8;A0A346QE90;A0A3G5AW64;A0A3Q8RZ72;A0A4Y5V0B6;A0A650B0I8;A0A650B0M6;A0A650B0Z1;A0A650B5C7;A0A6M5UAT8;A0A6M5UC13;A0A6M5UCQ1;A0A7M1IB36;A0A7M1IB88;A0A7U3I0M9	"ATP synthase subunit beta, chloroplastic;ATP synthase subunit beta, chloroplastic;ATP synthase subunit beta, chloroplastic;ATP synthase subunit beta, chloroplastic;ATP synthase subunit beta, chloroplastic;ATP synthase subunit beta, chloroplastic;ATP synthase subunit beta, chloroplastic;ATP synthase subunit beta, chloroplastic;ATP synthase subunit beta, chloroplastic;ATP synthase subunit beta, ch…	A0A1C8YB83;A0A1S6KLD1;A0A223A9U1;A0A223FXI8;A0A2D3E2N8;A0A346QE90;A0A3G5AW64;A0A3Q8RZ72;A0A4Y5V0B6;A0A650B0I8;A0A650B0M6;A0A650B0Z1;A0A650B5C7;A0A6M5UAT8;A0A6M5UC13;A0A6M5UCQ1;A0A7M1IB36;A0A7M1IB88;A0A7U3I0M9	A0A1C8YB83_9ROSA;A0A1S6KLD1_MALBA;A0A223A9U1_MALDO;A0A223FXI8_9ROSA;A0A2D3E2N8_MALMI;A0A346QE90_9ROSA;A0A3G5AW64_MALHU;A0A3Q8RZ72_9ROSA;A0A4Y5V0B6_9ROSA;A0A650B0I8_9ROSA;A0A650B0M6_9ROSA;A0A650B0Z1_9ROSA;A0A650B5C7_9ROSA;A0A6M5UAT8_9ROSA;A0A6M5UC13_9ROSA;A0A6M5UCQ1_9ROSA;A0A7M1IB36_9ROSA;A0A7M1IB88_9ROSA;A0A7U3I0M9_9ROSA	atpB												162.652		102.538
EGNDLYMEMK		2	0	FALSE	FALSE	0.8501	A0A1C8YB83;A0A1S6KLD1;A0A223A9U1;A0A223FXI8;A0A2D3E2N8;A0A346QE90;A0A3G5AW64;A0A3Q8RZ72;A0A4Y5V0B6;A0A650B0I8;A0A650B0M6;A0A650B0Z1;A0A650B5C7;A0A6M5UAT8;A0A6M5UC13;A0A6M5UCQ1;A0A7M1IB36;A0A7M1IB88;A0A7U3I0M9	"ATP synthase subunit beta, chloroplastic;ATP synthase subunit beta, chloroplastic;ATP synthase subunit beta, chloroplastic;ATP synthase subunit beta, chloroplastic;ATP synthase subunit beta, chloroplastic;ATP synthase subunit beta, chloroplastic;ATP synthase subunit beta, chloroplastic;ATP synthase subunit beta, chloroplastic;ATP synthase subunit beta, chloroplastic;ATP synthase subunit beta, ch…	A0A1C8YB83;A0A1S6KLD1;A0A223A9U1;A0A223FXI8;A0A2D3E2N8;A0A346QE90;A0A3G5AW64;A0A3Q8RZ72;A0A4Y5V0B6;A0A650B0I8;A0A650B0M6;A0A650B0Z1;A0A650B5C7;A0A6M5UAT8;A0A6M5UC13;A0A6M5UCQ1;A0A7M1IB36;A0A7M1IB88;A0A7U3I0M9	A0A1C8YB83_9ROSA;A0A1S6KLD1_MALBA;A0A223A9U1_MALDO;A0A223FXI8_9ROSA;A0A2D3E2N8_MALMI;A0A346QE90_9ROSA;A0A3G5AW64_MALHU;A0A3Q8RZ72_9ROSA;A0A4Y5V0B6_9ROSA;A0A650B0I8_9ROSA;A0A650B0M6_9ROSA;A0A650B0Z1_9ROSA;A0A650B5C7_9ROSA;A0A6M5UAT8_9ROSA;A0A6M5UC13_9ROSA;A0A6M5UCQ1_9ROSA;A0A7M1IB36_9ROSA;A0A7M1IB88_9ROSA;A0A7U3I0M9_9ROSA	atpB												155.864
EGNDLYMEMK	M9(Oxidation)	2	0	FALSE	FALSE	0.8501	A0A1C8YB83;A0A1S6KLD1;A0A223A9U1;A0A223FXI8;A0A2D3E2N8;A0A346QE90;A0A3G5AW64;A0A3Q8RZ72;A0A4Y5V0B6;A0A650B0I8;A0A650B0M6;A0A650B0Z1;A0A650B5C7;A0A6M5UAT8;A0A6M5UC13;A0A6M5UCQ1;A0A7M1IB36;A0A7M1IB88;A0A7U3I0M9	"ATP synthase subunit beta, chloroplastic;ATP synthase subunit beta, chloroplastic;ATP synthase subunit beta, chloroplastic;ATP synthase subunit beta, chloroplastic;ATP synthase subunit beta, chloroplastic;ATP synthase subunit beta, chloroplastic;ATP synthase subunit beta, chloroplastic;ATP synthase subunit beta, chloroplastic;ATP synthase subunit beta, chloroplastic;ATP synthase subunit beta, ch…	A0A1C8YB83;A0A1S6KLD1;A0A223A9U1;A0A223FXI8;A0A2D3E2N8;A0A346QE90;A0A3G5AW64;A0A3Q8RZ72;A0A4Y5V0B6;A0A650B0I8;A0A650B0M6;A0A650B0Z1;A0A650B5C7;A0A6M5UAT8;A0A6M5UC13;A0A6M5UCQ1;A0A7M1IB36;A0A7M1IB88;A0A7U3I0M9	A0A1C8YB83_9ROSA;A0A1S6KLD1_MALBA;A0A223A9U1_MALDO;A0A223FXI8_9ROSA;A0A2D3E2N8_MALMI;A0A346QE90_9ROSA;A0A3G5AW64_MALHU;A0A3Q8RZ72_9ROSA;A0A4Y5V0B6_9ROSA;A0A650B0I8_9ROSA;A0A650B0M6_9ROSA;A0A650B0Z1_9ROSA;A0A650B5C7_9ROSA;A0A6M5UAT8_9ROSA;A0A6M5UC13_9ROSA;A0A6M5UCQ1_9ROSA;A0A7M1IB36_9ROSA;A0A7M1IB88_9ROSA;A0A7U3I0M9_9ROSA	atpB												126.808
DVNEQDVLLFIDNIFR		2	0	FALSE	FALSE	0.8501	A0A1C8YB83;A0A1S6KLD1;A0A223A9U1;A0A223FXI8;A0A2D3E2N8;A0A346QE90;A0A3G5AW64;A0A3Q8RZ72;A0A4Y5V0B6;A0A650B0I8;A0A650B0M6;A0A650B0Z1;A0A650B5C7;A0A6M5UAT8;A0A6M5UC13;A0A6M5UCQ1;A0A7M1IB36;A0A7M1IB88;A0A7U3I0M9	"ATP synthase subunit beta, chloroplastic;ATP synthase subunit beta, chloroplastic;ATP synthase subunit beta, chloroplastic;ATP synthase subunit beta, chloroplastic;ATP synthase subunit beta, chloroplastic;ATP synthase subunit beta, chloroplastic;ATP synthase subunit beta, chloroplastic;ATP synthase subunit beta, chloroplastic;ATP synthase subunit beta, chloroplastic;ATP synthase subunit beta, ch…	A0A1C8YB83;A0A1S6KLD1;A0A223A9U1;A0A223FXI8;A0A2D3E2N8;A0A346QE90;A0A3G5AW64;A0A3Q8RZ72;A0A4Y5V0B6;A0A650B0I8;A0A650B0M6;A0A650B0Z1;A0A650B5C7;A0A6M5UAT8;A0A6M5UC13;A0A6M5UCQ1;A0A7M1IB36;A0A7M1IB88;A0A7U3I0M9	A0A1C8YB83_9ROSA;A0A1S6KLD1_MALBA;A0A223A9U1_MALDO;A0A223FXI8_9ROSA;A0A2D3E2N8_MALMI;A0A346QE90_9ROSA;A0A3G5AW64_MALHU;A0A3Q8RZ72_9ROSA;A0A4Y5V0B6_9ROSA;A0A650B0I8_9ROSA;A0A650B0M6_9ROSA;A0A650B0Z1_9ROSA;A0A650B5C7_9ROSA;A0A6M5UAT8_9ROSA;A0A6M5UC13_9ROSA;A0A6M5UCQ1_9ROSA;A0A7M1IB36_9ROSA;A0A7M1IB88_9ROSA;A0A7U3I0M9_9ROSA	atpB								113.012				42.1416		113.836				51.1403			38.7329
FVQAGSEVSALLGR		2	0	FALSE	FALSE	0.8501	A0A1C8YB83;A0A1S6KLD1;A0A223A9U1;A0A223FXI8;A0A2D3E2N8;A0A346QE90;A0A3G5AW64;A0A3Q8RZ72;A0A4Y5V0B6;A0A650B0I8;A0A650B0M6;A0A650B0Z1;A0A650B5C7;A0A6M5UAT8;A0A6M5UC13;A0A6M5UCQ1;A0A7M1IB36;A0A7M1IB88;A0A7U3I0M9	"ATP synthase subunit beta, chloroplastic;ATP synthase subunit beta, chloroplastic;ATP synthase subunit beta, chloroplastic;ATP synthase subunit beta, chloroplastic;ATP synthase subunit beta, chloroplastic;ATP synthase subunit beta, chloroplastic;ATP synthase subunit beta, chloroplastic;ATP synthase subunit beta, chloroplastic;ATP synthase subunit beta, chloroplastic;ATP synthase subunit beta, ch…	A0A1C8YB83;A0A1S6KLD1;A0A223A9U1;A0A223FXI8;A0A2D3E2N8;A0A346QE90;A0A3G5AW64;A0A3Q8RZ72;A0A4Y5V0B6;A0A650B0I8;A0A650B0M6;A0A650B0Z1;A0A650B5C7;A0A6M5UAT8;A0A6M5UC13;A0A6M5UCQ1;A0A7M1IB36;A0A7M1IB88;A0A7U3I0M9	A0A1C8YB83_9ROSA;A0A1S6KLD1_MALBA;A0A223A9U1_MALDO;A0A223FXI8_9ROSA;A0A2D3E2N8_MALMI;A0A346QE90_9ROSA;A0A3G5AW64_MALHU;A0A3Q8RZ72_9ROSA;A0A4Y5V0B6_9ROSA;A0A650B0I8_9ROSA;A0A650B0M6_9ROSA;A0A650B0Z1_9ROSA;A0A650B5C7_9ROSA;A0A6M5UAT8_9ROSA;A0A6M5UC13_9ROSA;A0A6M5UCQ1_9ROSA;A0A7M1IB36_9ROSA;A0A7M1IB88_9ROSA;A0A7U3I0M9_9ROSA	atpB																				1		1
IFPDKPVTVRPTETR		4	0	TRUE	FALSE	0.785692	A0A1C8YB86;A0A1S6KLF8;A0A1S6KLW1;A0A223FXL4;A0A223FXU6;A0A223FY24;A0A223FYJ2;A0A2D3E2Q1;A0A346QDX1;A0A3G5AW67;A0A3Q8RZ84;A0A4Y5V0S5;A0A540KI71;A0A649Z717;A0A650B0L4;A0A650B0Q2;A0A650B120;A0A650B5L0;A0A6M5U9C9;A0A6M5UB01;A0A6M5UBN2;A0A6M8TV91;A0A7D5Y0J3;A0A7U3HYV1;A0A7U3I0M0	"50S ribosomal protein L16, chloroplastic;50S ribosomal protein L16, chloroplastic;50S ribosomal protein L16, chloroplastic;50S ribosomal protein L16, chloroplastic;50S ribosomal protein L16, chloroplastic;50S ribosomal protein L16, chloroplastic;50S ribosomal protein L16, chloroplastic;50S ribosomal protein L16, chloroplastic;50S ribosomal protein L16, chloroplastic;50S ribosomal protein L16, ch…	A0A1C8YB86;A0A1S6KLF8;A0A1S6KLW1;A0A223FXL4;A0A223FXU6;A0A223FY24;A0A223FYJ2;A0A2D3E2Q1;A0A346QDX1;A0A3G5AW67;A0A3Q8RZ84;A0A4Y5V0S5;A0A540KI71;A0A649Z717;A0A650B0L4;A0A650B0Q2;A0A650B120;A0A650B5L0;A0A6M5U9C9;A0A6M5UB01;A0A6M5UBN2;A0A6M8TV91;A0A7D5Y0J3;A0A7U3HYV1;A0A7U3I0M0	A0A1C8YB86_9ROSA;A0A1S6KLF8_MALBA;A0A1S6KLW1_9ROSA;A0A223FXL4_9ROSA;A0A223FXU6_9ROSA;A0A223FY24_9ROSA;A0A223FYJ2_9ROSA;A0A2D3E2Q1_MALMI;A0A346QDX1_9ROSA;A0A3G5AW67_MALHU;A0A3Q8RZ84_9ROSA;A0A4Y5V0S5_9ROSA;A0A540KI71_MALBA;A0A649Z717_9ROSA;A0A650B0L4_9ROSA;A0A650B0Q2_9ROSA;A0A650B120_9ROSA;A0A650B5L0_9ROSA;A0A6M5U9C9_9ROSA;A0A6M5UB01_9ROSA;A0A6M5UBN2_9ROSA;A0A6M8TV91_9ROSA;A0A7D5Y0J3_9ROSA;A0A7U3HY…	rpl16;rpl16;rpl16;rpl16;rpl16;rpl16;rpl16;rpl16;rpl16;rpl16;rpl16;rpl16;C1H46_040581;rpl16;rpl16;rpl16;rpl16;rpl16;rpl16;rpl16;rpl16;rpl16;rpl16;rpl16;rpl16	165.323	165.558	240.704	171.65	167.17	215.21	803.39	793.654	1015.59	213.03	140.577	204.379	382.216	307.331	354.624	155.677	156.304		420.636	520.444	628.479	522.661
IFPDKPVTVRPTETR		3	0	TRUE	FALSE	0.785692	A0A1C8YB86;A0A1S6KLF8;A0A1S6KLW1;A0A223FXL4;A0A223FXU6;A0A223FY24;A0A223FYJ2;A0A2D3E2Q1;A0A346QDX1;A0A3G5AW67;A0A3Q8RZ84;A0A4Y5V0S5;A0A540KI71;A0A649Z717;A0A650B0L4;A0A650B0Q2;A0A650B120;A0A650B5L0;A0A6M5U9C9;A0A6M5UB01;A0A6M5UBN2;A0A6M8TV91;A0A7D5Y0J3;A0A7U3HYV1;A0A7U3I0M0	"50S ribosomal protein L16, chloroplastic;50S ribosomal protein L16, chloroplastic;50S ribosomal protein L16, chloroplastic;50S ribosomal protein L16, chloroplastic;50S ribosomal protein L16, chloroplastic;50S ribosomal protein L16, chloroplastic;50S ribosomal protein L16, chloroplastic;50S ribosomal protein L16, chloroplastic;50S ribosomal protein L16, chloroplastic;50S ribosomal protein L16, ch…	A0A1C8YB86;A0A1S6KLF8;A0A1S6KLW1;A0A223FXL4;A0A223FXU6;A0A223FY24;A0A223FYJ2;A0A2D3E2Q1;A0A346QDX1;A0A3G5AW67;A0A3Q8RZ84;A0A4Y5V0S5;A0A540KI71;A0A649Z717;A0A650B0L4;A0A650B0Q2;A0A650B120;A0A650B5L0;A0A6M5U9C9;A0A6M5UB01;A0A6M5UBN2;A0A6M8TV91;A0A7D5Y0J3;A0A7U3HYV1;A0A7U3I0M0	A0A1C8YB86_9ROSA;A0A1S6KLF8_MALBA;A0A1S6KLW1_9ROSA;A0A223FXL4_9ROSA;A0A223FXU6_9ROSA;A0A223FY24_9ROSA;A0A223FYJ2_9ROSA;A0A2D3E2Q1_MALMI;A0A346QDX1_9ROSA;A0A3G5AW67_MALHU;A0A3Q8RZ84_9ROSA;A0A4Y5V0S5_9ROSA;A0A540KI71_MALBA;A0A649Z717_9ROSA;A0A650B0L4_9ROSA;A0A650B0Q2_9ROSA;A0A650B120_9ROSA;A0A650B5L0_9ROSA;A0A6M5U9C9_9ROSA;A0A6M5UB01_9ROSA;A0A6M5UBN2_9ROSA;A0A6M8TV91_9ROSA;A0A7D5Y0J3_9ROSA;A0A7U3HY…	rpl16;rpl16;rpl16;rpl16;rpl16;rpl16;rpl16;rpl16;rpl16;rpl16;rpl16;rpl16;C1H46_040581;rpl16;rpl16;rpl16;rpl16;rpl16;rpl16;rpl16;rpl16;rpl16;rpl16;rpl16;rpl16	611.971		582.255			602.095	989.603	888.104	1000.68	452.864		418.571	565.367	507.382	544.698	593.04	569.741		717.052	702.728	717.441	700.325
YALQALEPAWITSR		2	0	TRUE	FALSE	0.785692	A0A1C8YB86;A0A1S6KLF8;A0A1S6KLW1;A0A223FXL4;A0A223FXU6;A0A223FY24;A0A223FYJ2;A0A2D3E2Q1;A0A346QDX1;A0A3G5AW67;A0A3Q8RZ84;A0A4Y5V0S5;A0A540KI71;A0A649Z717;A0A650B0L4;A0A650B0Q2;A0A650B120;A0A650B5L0;A0A6M5U9C9;A0A6M5UB01;A0A6M5UBN2;A0A6M8TV91;A0A7D5Y0J3;A0A7U3HYV1;A0A7U3I0M0	"50S ribosomal protein L16, chloroplastic;50S ribosomal protein L16, chloroplastic;50S ribosomal protein L16, chloroplastic;50S ribosomal protein L16, chloroplastic;50S ribosomal protein L16, chloroplastic;50S ribosomal protein L16, chloroplastic;50S ribosomal protein L16, chloroplastic;50S ribosomal protein L16, chloroplastic;50S ribosomal protein L16, chloroplastic;50S ribosomal protein L16, ch…	A0A1C8YB86;A0A1S6KLF8;A0A1S6KLW1;A0A223FXL4;A0A223FXU6;A0A223FY24;A0A223FYJ2;A0A2D3E2Q1;A0A346QDX1;A0A3G5AW67;A0A3Q8RZ84;A0A4Y5V0S5;A0A540KI71;A0A649Z717;A0A650B0L4;A0A650B0Q2;A0A650B120;A0A650B5L0;A0A6M5U9C9;A0A6M5UB01;A0A6M5UBN2;A0A6M8TV91;A0A7D5Y0J3;A0A7U3HYV1;A0A7U3I0M0	A0A1C8YB86_9ROSA;A0A1S6KLF8_MALBA;A0A1S6KLW1_9ROSA;A0A223FXL4_9ROSA;A0A223FXU6_9ROSA;A0A223FY24_9ROSA;A0A223FYJ2_9ROSA;A0A2D3E2Q1_MALMI;A0A346QDX1_9ROSA;A0A3G5AW67_MALHU;A0A3Q8RZ84_9ROSA;A0A4Y5V0S5_9ROSA;A0A540KI71_MALBA;A0A649Z717_9ROSA;A0A650B0L4_9ROSA;A0A650B0Q2_9ROSA;A0A650B120_9ROSA;A0A650B5L0_9ROSA;A0A6M5U9C9_9ROSA;A0A6M5UB01_9ROSA;A0A6M5UBN2_9ROSA;A0A6M8TV91_9ROSA;A0A7D5Y0J3_9ROSA;A0A7U3HY…	rpl16;rpl16;rpl16;rpl16;rpl16;rpl16;rpl16;rpl16;rpl16;rpl16;rpl16;rpl16;C1H46_040581;rpl16;rpl16;rpl16;rpl16;rpl16;rpl16;rpl16;rpl16;rpl16;rpl16;rpl16;rpl16			321.602		157.108	153.416	666.042	928.816	1085.36		241.771	81.2036	758.81	451.434	507.054		136.99		677.395	798.855	794.385	777.55
ILYEMSGVAENIAR	M5(Oxidation)	2	0	TRUE	FALSE	0.785692	A0A1C8YB86;A0A1S6KLF8;A0A1S6KLW1;A0A223FXL4;A0A223FXU6;A0A223FY24;A0A223FYJ2;A0A2D3E2Q1;A0A346QDX1;A0A3G5AW67;A0A3Q8RZ84;A0A4Y5V0S5;A0A540KI71;A0A649Z717;A0A650B0L4;A0A650B0Q2;A0A650B120;A0A650B5L0;A0A6M5U9C9;A0A6M5UB01;A0A6M5UBN2;A0A6M8TV91;A0A7D5Y0J3;A0A7U3HYV1;A0A7U3I0M0	"50S ribosomal protein L16, chloroplastic;50S ribosomal protein L16, chloroplastic;50S ribosomal protein L16, chloroplastic;50S ribosomal protein L16, chloroplastic;50S ribosomal protein L16, chloroplastic;50S ribosomal protein L16, chloroplastic;50S ribosomal protein L16, chloroplastic;50S ribosomal protein L16, chloroplastic;50S ribosomal protein L16, chloroplastic;50S ribosomal protein L16, ch…	A0A1C8YB86;A0A1S6KLF8;A0A1S6KLW1;A0A223FXL4;A0A223FXU6;A0A223FY24;A0A223FYJ2;A0A2D3E2Q1;A0A346QDX1;A0A3G5AW67;A0A3Q8RZ84;A0A4Y5V0S5;A0A540KI71;A0A649Z717;A0A650B0L4;A0A650B0Q2;A0A650B120;A0A650B5L0;A0A6M5U9C9;A0A6M5UB01;A0A6M5UBN2;A0A6M8TV91;A0A7D5Y0J3;A0A7U3HYV1;A0A7U3I0M0	A0A1C8YB86_9ROSA;A0A1S6KLF8_MALBA;A0A1S6KLW1_9ROSA;A0A223FXL4_9ROSA;A0A223FXU6_9ROSA;A0A223FY24_9ROSA;A0A223FYJ2_9ROSA;A0A2D3E2Q1_MALMI;A0A346QDX1_9ROSA;A0A3G5AW67_MALHU;A0A3Q8RZ84_9ROSA;A0A4Y5V0S5_9ROSA;A0A540KI71_MALBA;A0A649Z717_9ROSA;A0A650B0L4_9ROSA;A0A650B0Q2_9ROSA;A0A650B120_9ROSA;A0A650B5L0_9ROSA;A0A6M5U9C9_9ROSA;A0A6M5UB01_9ROSA;A0A6M5UBN2_9ROSA;A0A6M8TV91_9ROSA;A0A7D5Y0J3_9ROSA;A0A7U3HY…	rpl16;rpl16;rpl16;rpl16;rpl16;rpl16;rpl16;rpl16;rpl16;rpl16;rpl16;rpl16;C1H46_040581;rpl16;rpl16;rpl16;rpl16;rpl16;rpl16;rpl16;rpl16;rpl16;rpl16;rpl16;rpl16	312.878	417.721	512.122	190.214		210.333	503.703	769.435	862.153	246.699	299.731	261.227	530.527	430.071	494.438	360.366	300.723	362.725		434.85	410.004	359.145
GSPEYWVAVVKPGR		2	0	TRUE	FALSE	0.785692	A0A1C8YB86;A0A1S6KLF8;A0A1S6KLW1;A0A223FXL4;A0A223FXU6;A0A223FY24;A0A223FYJ2;A0A2D3E2Q1;A0A346QDX1;A0A3G5AW67;A0A3Q8RZ84;A0A4Y5V0S5;A0A540KI71;A0A649Z717;A0A650B0L4;A0A650B0Q2;A0A650B120;A0A650B5L0;A0A6M5U9C9;A0A6M5UB01;A0A6M5UBN2;A0A6M8TV91;A0A7D5Y0J3;A0A7U3HYV1;A0A7U3I0M0	"50S ribosomal protein L16, chloroplastic;50S ribosomal protein L16, chloroplastic;50S ribosomal protein L16, chloroplastic;50S ribosomal protein L16, chloroplastic;50S ribosomal protein L16, chloroplastic;50S ribosomal protein L16, chloroplastic;50S ribosomal protein L16, chloroplastic;50S ribosomal protein L16, chloroplastic;50S ribosomal protein L16, chloroplastic;50S ribosomal protein L16, ch…	A0A1C8YB86;A0A1S6KLF8;A0A1S6KLW1;A0A223FXL4;A0A223FXU6;A0A223FY24;A0A223FYJ2;A0A2D3E2Q1;A0A346QDX1;A0A3G5AW67;A0A3Q8RZ84;A0A4Y5V0S5;A0A540KI71;A0A649Z717;A0A650B0L4;A0A650B0Q2;A0A650B120;A0A650B5L0;A0A6M5U9C9;A0A6M5UB01;A0A6M5UBN2;A0A6M8TV91;A0A7D5Y0J3;A0A7U3HYV1;A0A7U3I0M0	A0A1C8YB86_9ROSA;A0A1S6KLF8_MALBA;A0A1S6KLW1_9ROSA;A0A223FXL4_9ROSA;A0A223FXU6_9ROSA;A0A223FY24_9ROSA;A0A223FYJ2_9ROSA;A0A2D3E2Q1_MALMI;A0A346QDX1_9ROSA;A0A3G5AW67_MALHU;A0A3Q8RZ84_9ROSA;A0A4Y5V0S5_9ROSA;A0A540KI71_MALBA;A0A649Z717_9ROSA;A0A650B0L4_9ROSA;A0A650B0Q2_9ROSA;A0A650B120_9ROSA;A0A650B5L0_9ROSA;A0A6M5U9C9_9ROSA;A0A6M5UB01_9ROSA;A0A6M5UBN2_9ROSA;A0A6M8TV91_9ROSA;A0A7D5Y0J3_9ROSA;A0A7U3HY…	rpl16;rpl16;rpl16;rpl16;rpl16;rpl16;rpl16;rpl16;rpl16;rpl16;rpl16;rpl16;C1H46_040581;rpl16;rpl16;rpl16;rpl16;rpl16;rpl16;rpl16;rpl16;rpl16;rpl16;rpl16;rpl16			124.27				160.034	206.012	220.531					173.646					148.711	197.582		182.375
KPDLNDPVLR		2	0	TRUE	FALSE	0.6575	A0A1C8YB88;A0A1S6KLE5;A0A1S6KLV9;A0A223A9V4;A0A223FXK8;A0A223FXT4;A0A223FY32;A0A223FYI5;A0A2D3E2Q0;A0A346QEJ8;A0A3G5AW68;A0A3Q8RZA8;A0A4Y5V0H1;A0A649Z770;A0A650B0L8;A0A650B0Q4;A0A650B128;A0A650B5D7;A0A6M5UAN1;A0A6M5UBX6;A0A6M8U2Q7;A0A7D5Y7I3;A0A7U3I0R6;A0A7U3K6R7	Cytochrome b6-f complex subunit 4;Cytochrome b6-f complex subunit 4;Cytochrome b6-f complex subunit 4;Cytochrome b6-f complex subunit 4;Cytochrome b6-f complex subunit 4;Cytochrome b6-f complex subunit 4;Cytochrome b6-f complex subunit 4;Cytochrome b6-f complex subunit 4;Cytochrome b6-f complex subunit 4;Cytochrome b6-f complex subunit 4;Cytochrome b6-f complex subunit 4;Cytochrome b6-f complex s…	A0A1C8YB88;A0A1S6KLE5;A0A1S6KLV9;A0A223A9V4;A0A223FXK8;A0A223FXT4;A0A223FY32;A0A223FYI5;A0A2D3E2Q0;A0A346QEJ8;A0A3G5AW68;A0A3Q8RZA8;A0A4Y5V0H1;A0A649Z770;A0A650B0L8;A0A650B0Q4;A0A650B128;A0A650B5D7;A0A6M5UAN1;A0A6M5UBX6;A0A6M8U2Q7;A0A7D5Y7I3;A0A7U3I0R6;A0A7U3K6R7	A0A1C8YB88_9ROSA;A0A1S6KLE5_MALBA;A0A1S6KLV9_9ROSA;A0A223A9V4_MALDO;A0A223FXK8_9ROSA;A0A223FXT4_9ROSA;A0A223FY32_9ROSA;A0A223FYI5_9ROSA;A0A2D3E2Q0_MALMI;A0A346QEJ8_9ROSA;A0A3G5AW68_MALHU;A0A3Q8RZA8_9ROSA;A0A4Y5V0H1_9ROSA;A0A649Z770_9ROSA;A0A650B0L8_9ROSA;A0A650B0Q4_9ROSA;A0A650B128_9ROSA;A0A650B5D7_9ROSA;A0A6M5UAN1_9ROSA;A0A6M5UBX6_9ROSA;A0A6M8U2Q7_9ROSA;A0A7D5Y7I3_9ROSA;A0A7U3I0R6_9ROSA;A0A7U3K6…	petD			408.453				416.082	503.418	553.728										621.273	618.014	564.212	601.05
AGVFTELRPNQQI		2	0	TRUE	FALSE	0.78587	A0A1C8YB89;A0A1S6KL99;A0A223FYF1;A0A2D3E2Q5;A0A346QEP3;A0A3G5AW72;A0A3Q8RZA4;A0A4Y5V0I4;A0A650B0D9;A0A650B0M8;A0A650B105;A0A6M5U7S2;A0A6M5U8T7;A0A6M5U8W9;A0A6M8U589;A0A7U3I0I4;A0A7U3K6I4	"30S ribosomal protein S16, chloroplastic;30S ribosomal protein S16, chloroplastic;30S ribosomal protein S16, chloroplastic;30S ribosomal protein S16, chloroplastic;30S ribosomal protein S16, chloroplastic;30S ribosomal protein S16, chloroplastic;30S ribosomal protein S16, chloroplastic;30S ribosomal protein S16, chloroplastic;30S ribosomal protein S16, chloroplastic;30S ribosomal protein S16, ch…	A0A1C8YB89;A0A1S6KL99;A0A223FYF1;A0A2D3E2Q5;A0A346QEP3;A0A3G5AW72;A0A3Q8RZA4;A0A4Y5V0I4;A0A650B0D9;A0A650B0M8;A0A650B105;A0A6M5U7S2;A0A6M5U8T7;A0A6M5U8W9;A0A6M8U589;A0A7U3I0I4;A0A7U3K6I4	A0A1C8YB89_9ROSA;A0A1S6KL99_MALBA;A0A223FYF1_9ROSA;A0A2D3E2Q5_MALMI;A0A346QEP3_9ROSA;A0A3G5AW72_MALHU;A0A3Q8RZA4_9ROSA;A0A4Y5V0I4_9ROSA;A0A650B0D9_9ROSA;A0A650B0M8_9ROSA;A0A650B105_9ROSA;A0A6M5U7S2_9ROSA;A0A6M5U8T7_9ROSA;A0A6M5U8W9_9ROSA;A0A6M8U589_9ROSA;A0A7U3I0I4_9ROSA;A0A7U3K6I4_MALDO	rps16	512.704	560.066	650.654	364.796	312.953	351.214	810.394	674.403	943.133	273.87	327.765	338.803	338.138	436.772	434.274	410.977	446.771	444.876	587.575	413.229	420.055	449.147
TIYGVLGIK		2	0	FALSE	FALSE	0.799411	A0A1C8YB90;A0A1S6KLF7;A0A1S6KLW7;A0A223FXL3;A0A223FXU0;A0A223FYD4;A0A2D3E2S4;A0A346QDZ4;A0A3G5AW81;A0A3S8RGI2;A0A4Y5V0J0;A0A649Z732;A0A650B0P5;A0A650B0V6;A0A650B0Z0;A0A650B646;A0A6M5UAZ9;A0A6M5UC35;A0A6M5UCS9;A0A7M1IAW0;A0A7M1IB17;A0A7U3I0R5;A0A7U3K6S6	"30S ribosomal protein S3, chloroplastic;30S ribosomal protein S3, chloroplastic;30S ribosomal protein S3, chloroplastic;30S ribosomal protein S3, chloroplastic;30S ribosomal protein S3, chloroplastic;30S ribosomal protein S3, chloroplastic;30S ribosomal protein S3, chloroplastic;30S ribosomal protein S3, chloroplastic;30S ribosomal protein S3, chloroplastic;30S ribosomal protein S3, chloroplasti…	A0A1C8YB90;A0A1S6KLF7;A0A1S6KLW7;A0A223FXL3;A0A223FXU0;A0A223FYD4;A0A2D3E2S4;A0A346QDZ4;A0A3G5AW81;A0A3S8RGI2;A0A4Y5V0J0;A0A649Z732;A0A650B0P5;A0A650B0V6;A0A650B0Z0;A0A650B646;A0A6M5UAZ9;A0A6M5UC35;A0A6M5UCS9;A0A7M1IAW0;A0A7M1IB17;A0A7U3I0R5;A0A7U3K6S6	A0A1C8YB90_9ROSA;A0A1S6KLF7_MALBA;A0A1S6KLW7_9ROSA;A0A223FXL3_9ROSA;A0A223FXU0_9ROSA;A0A223FYD4_9ROSA;A0A2D3E2S4_MALMI;A0A346QDZ4_9ROSA;A0A3G5AW81_MALHU;A0A3S8RGI2_9ROSA;A0A4Y5V0J0_9ROSA;A0A649Z732_9ROSA;A0A650B0P5_9ROSA;A0A650B0V6_9ROSA;A0A650B0Z0_9ROSA;A0A650B646_9ROSA;A0A6M5UAZ9_9ROSA;A0A6M5UC35_9ROSA;A0A6M5UCS9_9ROSA;A0A7M1IAW0_9ROSA;A0A7M1IB17_9ROSA;A0A7U3I0R5_9ROSA;A0A7U3K6S6_MALDO	rps3	348.714		189.037	528.971	397.827	507.068	680.892	293.127	307.189	321.296	232.883	300.313		243.33	415.915		148.171				21.9205
IANPYGHPNILAEFIAGQLK		3	0	TRUE	FALSE	0.799411	A0A1C8YB90;A0A1S6KLF7;A0A1S6KLW7;A0A223FXL3;A0A223FXU0;A0A223FYD4;A0A2D3E2S4;A0A346QDZ4;A0A3G5AW81;A0A3S8RGI2;A0A4Y5V0J0;A0A649Z732;A0A650B0P5;A0A650B0V6;A0A650B0Z0;A0A650B646;A0A6M5UAZ9;A0A6M5UC35;A0A6M5UCS9;A0A7M1IAW0;A0A7M1IB17;A0A7U3I0R5;A0A7U3K6S6	"30S ribosomal protein S3, chloroplastic;30S ribosomal protein S3, chloroplastic;30S ribosomal protein S3, chloroplastic;30S ribosomal protein S3, chloroplastic;30S ribosomal protein S3, chloroplastic;30S ribosomal protein S3, chloroplastic;30S ribosomal protein S3, chloroplastic;30S ribosomal protein S3, chloroplastic;30S ribosomal protein S3, chloroplastic;30S ribosomal protein S3, chloroplasti…	A0A1C8YB90;A0A1S6KLF7;A0A1S6KLW7;A0A223FXL3;A0A223FXU0;A0A223FYD4;A0A2D3E2S4;A0A346QDZ4;A0A3G5AW81;A0A3S8RGI2;A0A4Y5V0J0;A0A649Z732;A0A650B0P5;A0A650B0V6;A0A650B0Z0;A0A650B646;A0A6M5UAZ9;A0A6M5UC35;A0A6M5UCS9;A0A7M1IAW0;A0A7M1IB17;A0A7U3I0R5;A0A7U3K6S6	A0A1C8YB90_9ROSA;A0A1S6KLF7_MALBA;A0A1S6KLW7_9ROSA;A0A223FXL3_9ROSA;A0A223FXU0_9ROSA;A0A223FYD4_9ROSA;A0A2D3E2S4_MALMI;A0A346QDZ4_9ROSA;A0A3G5AW81_MALHU;A0A3S8RGI2_9ROSA;A0A4Y5V0J0_9ROSA;A0A649Z732_9ROSA;A0A650B0P5_9ROSA;A0A650B0V6_9ROSA;A0A650B0Z0_9ROSA;A0A650B646_9ROSA;A0A6M5UAZ9_9ROSA;A0A6M5UC35_9ROSA;A0A6M5UCS9_9ROSA;A0A7M1IAW0_9ROSA;A0A7M1IB17_9ROSA;A0A7U3I0R5_9ROSA;A0A7U3K6S6_MALDO	rps3	25.2806				22.9417		53.7581	83.6753	95.2727	33.026	22.7227		94.0309	83.4428	57.7527				62.48	67.7747	56.3364	75.6364
AIELTEQAGTK		2	0	TRUE	FALSE	0.799411	A0A1C8YB90;A0A1S6KLF7;A0A1S6KLW7;A0A223FXL3;A0A223FXU0;A0A223FYD4;A0A2D3E2S4;A0A346QDZ4;A0A3G5AW81;A0A3S8RGI2;A0A4Y5V0J0;A0A649Z732;A0A650B0P5;A0A650B0V6;A0A650B0Z0;A0A650B646;A0A6M5UAZ9;A0A6M5UC35;A0A6M5UCS9;A0A7M1IAW0;A0A7M1IB17;A0A7U3I0R5;A0A7U3K6S6	"30S ribosomal protein S3, chloroplastic;30S ribosomal protein S3, chloroplastic;30S ribosomal protein S3, chloroplastic;30S ribosomal protein S3, chloroplastic;30S ribosomal protein S3, chloroplastic;30S ribosomal protein S3, chloroplastic;30S ribosomal protein S3, chloroplastic;30S ribosomal protein S3, chloroplastic;30S ribosomal protein S3, chloroplastic;30S ribosomal protein S3, chloroplasti…	A0A1C8YB90;A0A1S6KLF7;A0A1S6KLW7;A0A223FXL3;A0A223FXU0;A0A223FYD4;A0A2D3E2S4;A0A346QDZ4;A0A3G5AW81;A0A3S8RGI2;A0A4Y5V0J0;A0A649Z732;A0A650B0P5;A0A650B0V6;A0A650B0Z0;A0A650B646;A0A6M5UAZ9;A0A6M5UC35;A0A6M5UCS9;A0A7M1IAW0;A0A7M1IB17;A0A7U3I0R5;A0A7U3K6S6	A0A1C8YB90_9ROSA;A0A1S6KLF7_MALBA;A0A1S6KLW7_9ROSA;A0A223FXL3_9ROSA;A0A223FXU0_9ROSA;A0A223FYD4_9ROSA;A0A2D3E2S4_MALMI;A0A346QDZ4_9ROSA;A0A3G5AW81_MALHU;A0A3S8RGI2_9ROSA;A0A4Y5V0J0_9ROSA;A0A649Z732_9ROSA;A0A650B0P5_9ROSA;A0A650B0V6_9ROSA;A0A650B0Z0_9ROSA;A0A650B646_9ROSA;A0A6M5UAZ9_9ROSA;A0A6M5UC35_9ROSA;A0A6M5UCS9_9ROSA;A0A7M1IAW0_9ROSA;A0A7M1IB17_9ROSA;A0A7U3I0R5_9ROSA;A0A7U3K6S6_MALDO	rps3	417.783				499.145	449.927	542.768			412.571	404.261						477.433	470.028
ISSNVEGIAR		2	0	TRUE	FALSE	0.799411	A0A1C8YB90;A0A1S6KLF7;A0A1S6KLW7;A0A223FXL3;A0A223FXU0;A0A223FYD4;A0A2D3E2S4;A0A346QDZ4;A0A3G5AW81;A0A3S8RGI2;A0A4Y5V0J0;A0A649Z732;A0A650B0P5;A0A650B0V6;A0A650B0Z0;A0A650B646;A0A6M5UAZ9;A0A6M5UC35;A0A6M5UCS9;A0A7M1IAW0;A0A7M1IB17;A0A7U3I0R5;A0A7U3K6S6	"30S ribosomal protein S3, chloroplastic;30S ribosomal protein S3, chloroplastic;30S ribosomal protein S3, chloroplastic;30S ribosomal protein S3, chloroplastic;30S ribosomal protein S3, chloroplastic;30S ribosomal protein S3, chloroplastic;30S ribosomal protein S3, chloroplastic;30S ribosomal protein S3, chloroplastic;30S ribosomal protein S3, chloroplastic;30S ribosomal protein S3, chloroplasti…	A0A1C8YB90;A0A1S6KLF7;A0A1S6KLW7;A0A223FXL3;A0A223FXU0;A0A223FYD4;A0A2D3E2S4;A0A346QDZ4;A0A3G5AW81;A0A3S8RGI2;A0A4Y5V0J0;A0A649Z732;A0A650B0P5;A0A650B0V6;A0A650B0Z0;A0A650B646;A0A6M5UAZ9;A0A6M5UC35;A0A6M5UCS9;A0A7M1IAW0;A0A7M1IB17;A0A7U3I0R5;A0A7U3K6S6	A0A1C8YB90_9ROSA;A0A1S6KLF7_MALBA;A0A1S6KLW7_9ROSA;A0A223FXL3_9ROSA;A0A223FXU0_9ROSA;A0A223FYD4_9ROSA;A0A2D3E2S4_MALMI;A0A346QDZ4_9ROSA;A0A3G5AW81_MALHU;A0A3S8RGI2_9ROSA;A0A4Y5V0J0_9ROSA;A0A649Z732_9ROSA;A0A650B0P5_9ROSA;A0A650B0V6_9ROSA;A0A650B0Z0_9ROSA;A0A650B646_9ROSA;A0A6M5UAZ9_9ROSA;A0A6M5UC35_9ROSA;A0A6M5UCS9_9ROSA;A0A7M1IAW0_9ROSA;A0A7M1IB17_9ROSA;A0A7U3I0R5_9ROSA;A0A7U3K6S6_MALDO	rps3						2290.63		571.846	603.937			1196.67	460.895	656.63							444.296
GIQVQIAGR		2	0	TRUE	FALSE	0.799411	A0A1C8YB90;A0A1S6KLF7;A0A1S6KLW7;A0A223FXL3;A0A223FXU0;A0A223FYD4;A0A2D3E2S4;A0A346QDZ4;A0A3G5AW81;A0A3S8RGI2;A0A4Y5V0J0;A0A649Z732;A0A650B0P5;A0A650B0V6;A0A650B0Z0;A0A650B646;A0A6M5UAZ9;A0A6M5UC35;A0A6M5UCS9;A0A7M1IAW0;A0A7M1IB17;A0A7U3I0R5;A0A7U3K6S6	"30S ribosomal protein S3, chloroplastic;30S ribosomal protein S3, chloroplastic;30S ribosomal protein S3, chloroplastic;30S ribosomal protein S3, chloroplastic;30S ribosomal protein S3, chloroplastic;30S ribosomal protein S3, chloroplastic;30S ribosomal protein S3, chloroplastic;30S ribosomal protein S3, chloroplastic;30S ribosomal protein S3, chloroplastic;30S ribosomal protein S3, chloroplasti…	A0A1C8YB90;A0A1S6KLF7;A0A1S6KLW7;A0A223FXL3;A0A223FXU0;A0A223FYD4;A0A2D3E2S4;A0A346QDZ4;A0A3G5AW81;A0A3S8RGI2;A0A4Y5V0J0;A0A649Z732;A0A650B0P5;A0A650B0V6;A0A650B0Z0;A0A650B646;A0A6M5UAZ9;A0A6M5UC35;A0A6M5UCS9;A0A7M1IAW0;A0A7M1IB17;A0A7U3I0R5;A0A7U3K6S6	A0A1C8YB90_9ROSA;A0A1S6KLF7_MALBA;A0A1S6KLW7_9ROSA;A0A223FXL3_9ROSA;A0A223FXU0_9ROSA;A0A223FYD4_9ROSA;A0A2D3E2S4_MALMI;A0A346QDZ4_9ROSA;A0A3G5AW81_MALHU;A0A3S8RGI2_9ROSA;A0A4Y5V0J0_9ROSA;A0A649Z732_9ROSA;A0A650B0P5_9ROSA;A0A650B0V6_9ROSA;A0A650B0Z0_9ROSA;A0A650B646_9ROSA;A0A6M5UAZ9_9ROSA;A0A6M5UC35_9ROSA;A0A6M5UCS9_9ROSA;A0A7M1IAW0_9ROSA;A0A7M1IB17_9ROSA;A0A7U3I0R5_9ROSA;A0A7U3K6S6_MALDO	rps3										266.505
INPLGFR		2	0	TRUE	FALSE	0.799411	A0A1C8YB90;A0A1S6KLF7;A0A1S6KLW7;A0A223FXL3;A0A223FXU0;A0A223FYD4;A0A2D3E2S4;A0A346QDZ4;A0A3G5AW81;A0A3S8RGI2;A0A4Y5V0J0;A0A649Z732;A0A650B0P5;A0A650B0V6;A0A650B0Z0;A0A650B646;A0A6M5UAZ9;A0A6M5UC35;A0A6M5UCS9;A0A7M1IAW0;A0A7M1IB17;A0A7U3I0R5;A0A7U3K6S6	"30S ribosomal protein S3, chloroplastic;30S ribosomal protein S3, chloroplastic;30S ribosomal protein S3, chloroplastic;30S ribosomal protein S3, chloroplastic;30S ribosomal protein S3, chloroplastic;30S ribosomal protein S3, chloroplastic;30S ribosomal protein S3, chloroplastic;30S ribosomal protein S3, chloroplastic;30S ribosomal protein S3, chloroplastic;30S ribosomal protein S3, chloroplasti…	A0A1C8YB90;A0A1S6KLF7;A0A1S6KLW7;A0A223FXL3;A0A223FXU0;A0A223FYD4;A0A2D3E2S4;A0A346QDZ4;A0A3G5AW81;A0A3S8RGI2;A0A4Y5V0J0;A0A649Z732;A0A650B0P5;A0A650B0V6;A0A650B0Z0;A0A650B646;A0A6M5UAZ9;A0A6M5UC35;A0A6M5UCS9;A0A7M1IAW0;A0A7M1IB17;A0A7U3I0R5;A0A7U3K6S6	A0A1C8YB90_9ROSA;A0A1S6KLF7_MALBA;A0A1S6KLW7_9ROSA;A0A223FXL3_9ROSA;A0A223FXU0_9ROSA;A0A223FYD4_9ROSA;A0A2D3E2S4_MALMI;A0A346QDZ4_9ROSA;A0A3G5AW81_MALHU;A0A3S8RGI2_9ROSA;A0A4Y5V0J0_9ROSA;A0A649Z732_9ROSA;A0A650B0P5_9ROSA;A0A650B0V6_9ROSA;A0A650B0Z0_9ROSA;A0A650B646_9ROSA;A0A6M5UAZ9_9ROSA;A0A6M5UC35_9ROSA;A0A6M5UCS9_9ROSA;A0A7M1IAW0_9ROSA;A0A7M1IB17_9ROSA;A0A7U3I0R5_9ROSA;A0A7U3K6S6_MALDO	rps3											2.12235
IEELQTHVQK		2	0	TRUE	FALSE	0.799411	A0A1C8YB90;A0A1S6KLF7;A0A1S6KLW7;A0A223FXL3;A0A223FXU0;A0A223FYD4;A0A2D3E2S4;A0A346QDZ4;A0A3G5AW81;A0A3S8RGI2;A0A4Y5V0J0;A0A649Z732;A0A650B0P5;A0A650B0V6;A0A650B0Z0;A0A650B646;A0A6M5UAZ9;A0A6M5UC35;A0A6M5UCS9;A0A7M1IAW0;A0A7M1IB17;A0A7U3I0R5;A0A7U3K6S6	"30S ribosomal protein S3, chloroplastic;30S ribosomal protein S3, chloroplastic;30S ribosomal protein S3, chloroplastic;30S ribosomal protein S3, chloroplastic;30S ribosomal protein S3, chloroplastic;30S ribosomal protein S3, chloroplastic;30S ribosomal protein S3, chloroplastic;30S ribosomal protein S3, chloroplastic;30S ribosomal protein S3, chloroplastic;30S ribosomal protein S3, chloroplasti…	A0A1C8YB90;A0A1S6KLF7;A0A1S6KLW7;A0A223FXL3;A0A223FXU0;A0A223FYD4;A0A2D3E2S4;A0A346QDZ4;A0A3G5AW81;A0A3S8RGI2;A0A4Y5V0J0;A0A649Z732;A0A650B0P5;A0A650B0V6;A0A650B0Z0;A0A650B646;A0A6M5UAZ9;A0A6M5UC35;A0A6M5UCS9;A0A7M1IAW0;A0A7M1IB17;A0A7U3I0R5;A0A7U3K6S6	A0A1C8YB90_9ROSA;A0A1S6KLF7_MALBA;A0A1S6KLW7_9ROSA;A0A223FXL3_9ROSA;A0A223FXU0_9ROSA;A0A223FYD4_9ROSA;A0A2D3E2S4_MALMI;A0A346QDZ4_9ROSA;A0A3G5AW81_MALHU;A0A3S8RGI2_9ROSA;A0A4Y5V0J0_9ROSA;A0A649Z732_9ROSA;A0A650B0P5_9ROSA;A0A650B0V6_9ROSA;A0A650B0Z0_9ROSA;A0A650B646_9ROSA;A0A6M5UAZ9_9ROSA;A0A6M5UC35_9ROSA;A0A6M5UCS9_9ROSA;A0A7M1IAW0_9ROSA;A0A7M1IB17_9ROSA;A0A7U3I0R5_9ROSA;A0A7U3K6S6_MALDO	rps3														91.7341
AAELAYFLR		2	0	TRUE	FALSE	0.666194	A0A1C8YB92;A0A1S6KLU7;A0A223A9T4;A0A223FXS6;A0A223FY15;A0A223FYG1;A0A2D3E2R3;A0A346QE03;A0A3G5AW85;A0A3Q8RZ75;A0A4Y5V099;A0A650B5V1;A0A6M5U7W3;A0A6M5UBL1;A0A6M5UD69;A0A7M1IBE5;A0A7M1IBK5;A0A7U3K7T2	Photosystem I assembly protein Ycf4	A0A1C8YB92;A0A1S6KLU7;A0A223A9T4;A0A223FXS6;A0A223FY15;A0A223FYG1;A0A2D3E2R3;A0A346QE03;A0A3G5AW85;A0A3Q8RZ75;A0A4Y5V099;A0A650B5V1;A0A6M5U7W3;A0A6M5UBL1;A0A6M5UD69;A0A7M1IBE5;A0A7M1IBK5;A0A7U3K7T2	A0A1C8YB92_9ROSA;A0A1S6KLU7_9ROSA;A0A223A9T4_MALDO;A0A223FXS6_9ROSA;A0A223FY15_9ROSA;A0A223FYG1_9ROSA;A0A2D3E2R3_MALMI;A0A346QE03_9ROSA;A0A3G5AW85_MALHU;A0A3Q8RZ75_9ROSA;A0A4Y5V099_9ROSA;A0A650B5V1_9ROSA;A0A6M5U7W3_9ROSA;A0A6M5UBL1_9ROSA;A0A6M5UD69_9ROSA;A0A7M1IBE5_9ROSA;A0A7M1IBK5_9ROSA;A0A7U3K7T2_9ROSA	ycf4	253.34		82.1912	204.847	219.972	264.948											163.793
TDENFTPR		2	0	FALSE	FALSE	0.666194	A0A1C8YB92;A0A1S6KLU7;A0A223A9T4;A0A223FXS6;A0A223FY15;A0A223FYG1;A0A2D3E2R3;A0A346QE03;A0A3G5AW85;A0A3Q8RZ75;A0A4Y5V099;A0A650B5V1;A0A6M5U7W3;A0A6M5UBL1;A0A6M5UD69;A0A7M1IBE5;A0A7M1IBK5;A0A7U3K7T2	Photosystem I assembly protein Ycf4	A0A1C8YB92;A0A1S6KLU7;A0A223A9T4;A0A223FXS6;A0A223FY15;A0A223FYG1;A0A2D3E2R3;A0A346QE03;A0A3G5AW85;A0A3Q8RZ75;A0A4Y5V099;A0A650B5V1;A0A6M5U7W3;A0A6M5UBL1;A0A6M5UD69;A0A7M1IBE5;A0A7M1IBK5;A0A7U3K7T2	A0A1C8YB92_9ROSA;A0A1S6KLU7_9ROSA;A0A223A9T4_MALDO;A0A223FXS6_9ROSA;A0A223FY15_9ROSA;A0A223FYG1_9ROSA;A0A2D3E2R3_MALMI;A0A346QE03_9ROSA;A0A3G5AW85_MALHU;A0A3Q8RZ75_9ROSA;A0A4Y5V099_9ROSA;A0A650B5V1_9ROSA;A0A6M5U7W3_9ROSA;A0A6M5UBL1_9ROSA;A0A6M5UD69_9ROSA;A0A7M1IBE5_9ROSA;A0A7M1IBK5_9ROSA;A0A7U3K7T2_9ROSA	ycf4					210.222		243.92	227.803			104.648	144.95		143.664
AYDFVSQEIR		2	0	FALSE	FALSE	0.813831	A0A1C8YB95;A0A1S6KLB3;A0A1S6KLS2;A0A223A9S4;A0A223FXG8;A0A223FXQ5;A0A223FYH9;A0A2D3E2Q4;A0A346QEL0;A0A3G5AW77;A0A3S8RGJ7;A0A4Y5V088;A0A649Z6X2;A0A650B0F9;A0A650B0T6;A0A650B0Z3;A0A650B590;A0A6M5U7L0;A0A6M5U8R4;A0A6M5UC26;A0A7M1IB10;A0A7M1IB69;A0A7U3I0U3	Photosystem II D2 protein;Photosystem II D2 protein;Photosystem II D2 protein;Photosystem II D2 protein;Photosystem II D2 protein;Photosystem II D2 protein;Photosystem II D2 protein;Photosystem II D2 protein;Photosystem II D2 protein;Photosystem II D2 protein;Photosystem II D2 protein;Photosystem II D2 protein;Photosystem II D2 protein;Photosystem II D2 protein;Photosystem II D2 protein;Photosyst…	A0A1C8YB95;A0A1S6KLB3;A0A1S6KLS2;A0A223A9S4;A0A223FXG8;A0A223FXQ5;A0A223FYH9;A0A2D3E2Q4;A0A346QEL0;A0A3G5AW77;A0A3S8RGJ7;A0A4Y5V088;A0A649Z6X2;A0A650B0F9;A0A650B0T6;A0A650B0Z3;A0A650B590;A0A6M5U7L0;A0A6M5U8R4;A0A6M5UC26;A0A7M1IB10;A0A7M1IB69;A0A7U3I0U3	A0A1C8YB95_9ROSA;A0A1S6KLB3_MALBA;A0A1S6KLS2_9ROSA;A0A223A9S4_MALDO;A0A223FXG8_9ROSA;A0A223FXQ5_9ROSA;A0A223FYH9_9ROSA;A0A2D3E2Q4_MALMI;A0A346QEL0_9ROSA;A0A3G5AW77_MALHU;A0A3S8RGJ7_9ROSA;A0A4Y5V088_9ROSA;A0A649Z6X2_9ROSA;A0A650B0F9_9ROSA;A0A650B0T6_9ROSA;A0A650B0Z3_9ROSA;A0A650B590_9ROSA;A0A6M5U7L0_9ROSA;A0A6M5U8R4_9ROSA;A0A6M5UC26_9ROSA;A0A7M1IB10_9ROSA;A0A7M1IB69_9ROSA;A0A7U3I0U3_9ROSA	psbD	26203.1	24167.1	8873.07	17117.9	13985.8	14877.3	5102.53	1550.17	1113.16	10075.2	10054.5	14080.7	972.757	2133.25	2800.54	10094.1	18434.5	13733.4	4041.8	1292.66	1218.39	1143.72
AAEDPEFETFYTK		2	0	FALSE	FALSE	0.813831	A0A1C8YB95;A0A1S6KLB3;A0A1S6KLS2;A0A223A9S4;A0A223FXG8;A0A223FXQ5;A0A223FYH9;A0A2D3E2Q4;A0A346QEL0;A0A3G5AW77;A0A3S8RGJ7;A0A4Y5V088;A0A649Z6X2;A0A650B0F9;A0A650B0T6;A0A650B0Z3;A0A650B590;A0A6M5U7L0;A0A6M5U8R4;A0A6M5UC26;A0A7M1IB10;A0A7M1IB69;A0A7U3I0U3	Photosystem II D2 protein;Photosystem II D2 protein;Photosystem II D2 protein;Photosystem II D2 protein;Photosystem II D2 protein;Photosystem II D2 protein;Photosystem II D2 protein;Photosystem II D2 protein;Photosystem II D2 protein;Photosystem II D2 protein;Photosystem II D2 protein;Photosystem II D2 protein;Photosystem II D2 protein;Photosystem II D2 protein;Photosystem II D2 protein;Photosyst…	A0A1C8YB95;A0A1S6KLB3;A0A1S6KLS2;A0A223A9S4;A0A223FXG8;A0A223FXQ5;A0A223FYH9;A0A2D3E2Q4;A0A346QEL0;A0A3G5AW77;A0A3S8RGJ7;A0A4Y5V088;A0A649Z6X2;A0A650B0F9;A0A650B0T6;A0A650B0Z3;A0A650B590;A0A6M5U7L0;A0A6M5U8R4;A0A6M5UC26;A0A7M1IB10;A0A7M1IB69;A0A7U3I0U3	A0A1C8YB95_9ROSA;A0A1S6KLB3_MALBA;A0A1S6KLS2_9ROSA;A0A223A9S4_MALDO;A0A223FXG8_9ROSA;A0A223FXQ5_9ROSA;A0A223FYH9_9ROSA;A0A2D3E2Q4_MALMI;A0A346QEL0_9ROSA;A0A3G5AW77_MALHU;A0A3S8RGJ7_9ROSA;A0A4Y5V088_9ROSA;A0A649Z6X2_9ROSA;A0A650B0F9_9ROSA;A0A650B0T6_9ROSA;A0A650B0Z3_9ROSA;A0A650B590_9ROSA;A0A6M5U7L0_9ROSA;A0A6M5U8R4_9ROSA;A0A6M5UC26_9ROSA;A0A7M1IB10_9ROSA;A0A7M1IB69_9ROSA;A0A7U3I0U3_9ROSA	psbD	6309.19	7559.74	6116.96	4244.23	4672.84	4733.43	2906.49	3416.42	3033.33	3785.32	3452	3226.94	2453.98	3091.45	3701.08	7283.54	4850.3	5281.1	4715.72	4848.35	4298.93	4287.37
NILLNEGIR		2	0	FALSE	FALSE	0.813831	A0A1C8YB95;A0A1S6KLB3;A0A1S6KLS2;A0A223A9S4;A0A223FXG8;A0A223FXQ5;A0A223FYH9;A0A2D3E2Q4;A0A346QEL0;A0A3G5AW77;A0A3S8RGJ7;A0A4Y5V088;A0A649Z6X2;A0A650B0F9;A0A650B0T6;A0A650B0Z3;A0A650B590;A0A6M5U7L0;A0A6M5U8R4;A0A6M5UC26;A0A7M1IB10;A0A7M1IB69;A0A7U3I0U3	Photosystem II D2 protein;Photosystem II D2 protein;Photosystem II D2 protein;Photosystem II D2 protein;Photosystem II D2 protein;Photosystem II D2 protein;Photosystem II D2 protein;Photosystem II D2 protein;Photosystem II D2 protein;Photosystem II D2 protein;Photosystem II D2 protein;Photosystem II D2 protein;Photosystem II D2 protein;Photosystem II D2 protein;Photosystem II D2 protein;Photosyst…	A0A1C8YB95;A0A1S6KLB3;A0A1S6KLS2;A0A223A9S4;A0A223FXG8;A0A223FXQ5;A0A223FYH9;A0A2D3E2Q4;A0A346QEL0;A0A3G5AW77;A0A3S8RGJ7;A0A4Y5V088;A0A649Z6X2;A0A650B0F9;A0A650B0T6;A0A650B0Z3;A0A650B590;A0A6M5U7L0;A0A6M5U8R4;A0A6M5UC26;A0A7M1IB10;A0A7M1IB69;A0A7U3I0U3	A0A1C8YB95_9ROSA;A0A1S6KLB3_MALBA;A0A1S6KLS2_9ROSA;A0A223A9S4_MALDO;A0A223FXG8_9ROSA;A0A223FXQ5_9ROSA;A0A223FYH9_9ROSA;A0A2D3E2Q4_MALMI;A0A346QEL0_9ROSA;A0A3G5AW77_MALHU;A0A3S8RGJ7_9ROSA;A0A4Y5V088_9ROSA;A0A649Z6X2_9ROSA;A0A650B0F9_9ROSA;A0A650B0T6_9ROSA;A0A650B0Z3_9ROSA;A0A650B590_9ROSA;A0A6M5U7L0_9ROSA;A0A6M5U8R4_9ROSA;A0A6M5UC26_9ROSA;A0A7M1IB10_9ROSA;A0A7M1IB69_9ROSA;A0A7U3I0U3_9ROSA	psbD	15267.7	6326.09	735.308	12272.3	9362.81	14548	5475.49	586.383	508.577	3388.47	3935.38	6673.31	402.292	751.693	1935.33	1004.83	7269.87	3600.92	480.706
AWMAAQDQPHENLIFPEEVLPR	M3(Oxidation)	3	0	FALSE	FALSE	0.813831	A0A1C8YB95;A0A1S6KLB3;A0A1S6KLS2;A0A223A9S4;A0A223FXG8;A0A223FXQ5;A0A223FYH9;A0A2D3E2Q4;A0A346QEL0;A0A3G5AW77;A0A3S8RGJ7;A0A4Y5V088;A0A649Z6X2;A0A650B0F9;A0A650B0T6;A0A650B0Z3;A0A650B590;A0A6M5U7L0;A0A6M5U8R4;A0A6M5UC26;A0A7M1IB10;A0A7M1IB69;A0A7U3I0U3	Photosystem II D2 protein;Photosystem II D2 protein;Photosystem II D2 protein;Photosystem II D2 protein;Photosystem II D2 protein;Photosystem II D2 protein;Photosystem II D2 protein;Photosystem II D2 protein;Photosystem II D2 protein;Photosystem II D2 protein;Photosystem II D2 protein;Photosystem II D2 protein;Photosystem II D2 protein;Photosystem II D2 protein;Photosystem II D2 protein;Photosyst…	A0A1C8YB95;A0A1S6KLB3;A0A1S6KLS2;A0A223A9S4;A0A223FXG8;A0A223FXQ5;A0A223FYH9;A0A2D3E2Q4;A0A346QEL0;A0A3G5AW77;A0A3S8RGJ7;A0A4Y5V088;A0A649Z6X2;A0A650B0F9;A0A650B0T6;A0A650B0Z3;A0A650B590;A0A6M5U7L0;A0A6M5U8R4;A0A6M5UC26;A0A7M1IB10;A0A7M1IB69;A0A7U3I0U3	A0A1C8YB95_9ROSA;A0A1S6KLB3_MALBA;A0A1S6KLS2_9ROSA;A0A223A9S4_MALDO;A0A223FXG8_9ROSA;A0A223FXQ5_9ROSA;A0A223FYH9_9ROSA;A0A2D3E2Q4_MALMI;A0A346QEL0_9ROSA;A0A3G5AW77_MALHU;A0A3S8RGJ7_9ROSA;A0A4Y5V088_9ROSA;A0A649Z6X2_9ROSA;A0A650B0F9_9ROSA;A0A650B0T6_9ROSA;A0A650B0Z3_9ROSA;A0A650B590_9ROSA;A0A6M5U7L0_9ROSA;A0A6M5U8R4_9ROSA;A0A6M5UC26_9ROSA;A0A7M1IB10_9ROSA;A0A7M1IB69_9ROSA;A0A7U3I0U3_9ROSA	psbD	607.448	674.49	614.897	484.346	468.778	426.788	304.779	481.004	492.2	541.801	768.556	638.364	482.357	588.138	570.66	663.734	983.765	542.726	351.71	509.49	496.131	457.513
AWMAAQDQPHENLIFPEEVLPR		3	0	FALSE	FALSE	0.813831	A0A1C8YB95;A0A1S6KLB3;A0A1S6KLS2;A0A223A9S4;A0A223FXG8;A0A223FXQ5;A0A223FYH9;A0A2D3E2Q4;A0A346QEL0;A0A3G5AW77;A0A3S8RGJ7;A0A4Y5V088;A0A649Z6X2;A0A650B0F9;A0A650B0T6;A0A650B0Z3;A0A650B590;A0A6M5U7L0;A0A6M5U8R4;A0A6M5UC26;A0A7M1IB10;A0A7M1IB69;A0A7U3I0U3	Photosystem II D2 protein;Photosystem II D2 protein;Photosystem II D2 protein;Photosystem II D2 protein;Photosystem II D2 protein;Photosystem II D2 protein;Photosystem II D2 protein;Photosystem II D2 protein;Photosystem II D2 protein;Photosystem II D2 protein;Photosystem II D2 protein;Photosystem II D2 protein;Photosystem II D2 protein;Photosystem II D2 protein;Photosystem II D2 protein;Photosyst…	A0A1C8YB95;A0A1S6KLB3;A0A1S6KLS2;A0A223A9S4;A0A223FXG8;A0A223FXQ5;A0A223FYH9;A0A2D3E2Q4;A0A346QEL0;A0A3G5AW77;A0A3S8RGJ7;A0A4Y5V088;A0A649Z6X2;A0A650B0F9;A0A650B0T6;A0A650B0Z3;A0A650B590;A0A6M5U7L0;A0A6M5U8R4;A0A6M5UC26;A0A7M1IB10;A0A7M1IB69;A0A7U3I0U3	A0A1C8YB95_9ROSA;A0A1S6KLB3_MALBA;A0A1S6KLS2_9ROSA;A0A223A9S4_MALDO;A0A223FXG8_9ROSA;A0A223FXQ5_9ROSA;A0A223FYH9_9ROSA;A0A2D3E2Q4_MALMI;A0A346QEL0_9ROSA;A0A3G5AW77_MALHU;A0A3S8RGJ7_9ROSA;A0A4Y5V088_9ROSA;A0A649Z6X2_9ROSA;A0A650B0F9_9ROSA;A0A650B0T6_9ROSA;A0A650B0Z3_9ROSA;A0A650B590_9ROSA;A0A6M5U7L0_9ROSA;A0A6M5U8R4_9ROSA;A0A6M5UC26_9ROSA;A0A7M1IB10_9ROSA;A0A7M1IB69_9ROSA;A0A7U3I0U3_9ROSA	psbD			47.4429		33.2798			52.5081	50.834		37.1288	137.164	40.3135	67.8437	42.1427		58.2371		151.748	165.073	186.717	176.886
FWSQIFGVAFSNK		2	0	FALSE	FALSE	0.813831	A0A1C8YB95;A0A1S6KLB3;A0A1S6KLS2;A0A223A9S4;A0A223FXG8;A0A223FXQ5;A0A223FYH9;A0A2D3E2Q4;A0A346QEL0;A0A3G5AW77;A0A3S8RGJ7;A0A4Y5V088;A0A649Z6X2;A0A650B0F9;A0A650B0T6;A0A650B0Z3;A0A650B590;A0A6M5U7L0;A0A6M5U8R4;A0A6M5UC26;A0A7M1IB10;A0A7M1IB69;A0A7U3I0U3	Photosystem II D2 protein;Photosystem II D2 protein;Photosystem II D2 protein;Photosystem II D2 protein;Photosystem II D2 protein;Photosystem II D2 protein;Photosystem II D2 protein;Photosystem II D2 protein;Photosystem II D2 protein;Photosystem II D2 protein;Photosystem II D2 protein;Photosystem II D2 protein;Photosystem II D2 protein;Photosystem II D2 protein;Photosystem II D2 protein;Photosyst…	A0A1C8YB95;A0A1S6KLB3;A0A1S6KLS2;A0A223A9S4;A0A223FXG8;A0A223FXQ5;A0A223FYH9;A0A2D3E2Q4;A0A346QEL0;A0A3G5AW77;A0A3S8RGJ7;A0A4Y5V088;A0A649Z6X2;A0A650B0F9;A0A650B0T6;A0A650B0Z3;A0A650B590;A0A6M5U7L0;A0A6M5U8R4;A0A6M5UC26;A0A7M1IB10;A0A7M1IB69;A0A7U3I0U3	A0A1C8YB95_9ROSA;A0A1S6KLB3_MALBA;A0A1S6KLS2_9ROSA;A0A223A9S4_MALDO;A0A223FXG8_9ROSA;A0A223FXQ5_9ROSA;A0A223FYH9_9ROSA;A0A2D3E2Q4_MALMI;A0A346QEL0_9ROSA;A0A3G5AW77_MALHU;A0A3S8RGJ7_9ROSA;A0A4Y5V088_9ROSA;A0A649Z6X2_9ROSA;A0A650B0F9_9ROSA;A0A650B0T6_9ROSA;A0A650B0Z3_9ROSA;A0A650B590_9ROSA;A0A6M5U7L0_9ROSA;A0A6M5U8R4_9ROSA;A0A6M5UC26_9ROSA;A0A7M1IB10_9ROSA;A0A7M1IB69_9ROSA;A0A7U3I0U3_9ROSA	psbD	160.371		151.221		60.9117	58.9947	72.7259	115.519	104.782	98.9807	68.637	58.8827	174.028	112.098	147.309	119.635		127.095	99.2988	149.366		121.833
AFNPTQAEETYSMVTANR	M13(Oxidation)	2	0	FALSE	FALSE	0.813831	A0A1C8YB95;A0A1S6KLB3;A0A1S6KLS2;A0A223A9S4;A0A223FXG8;A0A223FXQ5;A0A223FYH9;A0A2D3E2Q4;A0A346QEL0;A0A3G5AW77;A0A3S8RGJ7;A0A4Y5V088;A0A649Z6X2;A0A650B0F9;A0A650B0T6;A0A650B0Z3;A0A650B590;A0A6M5U7L0;A0A6M5U8R4;A0A6M5UC26;A0A7M1IB10;A0A7M1IB69;A0A7U3I0U3	Photosystem II D2 protein;Photosystem II D2 protein;Photosystem II D2 protein;Photosystem II D2 protein;Photosystem II D2 protein;Photosystem II D2 protein;Photosystem II D2 protein;Photosystem II D2 protein;Photosystem II D2 protein;Photosystem II D2 protein;Photosystem II D2 protein;Photosystem II D2 protein;Photosystem II D2 protein;Photosystem II D2 protein;Photosystem II D2 protein;Photosyst…	A0A1C8YB95;A0A1S6KLB3;A0A1S6KLS2;A0A223A9S4;A0A223FXG8;A0A223FXQ5;A0A223FYH9;A0A2D3E2Q4;A0A346QEL0;A0A3G5AW77;A0A3S8RGJ7;A0A4Y5V088;A0A649Z6X2;A0A650B0F9;A0A650B0T6;A0A650B0Z3;A0A650B590;A0A6M5U7L0;A0A6M5U8R4;A0A6M5UC26;A0A7M1IB10;A0A7M1IB69;A0A7U3I0U3	A0A1C8YB95_9ROSA;A0A1S6KLB3_MALBA;A0A1S6KLS2_9ROSA;A0A223A9S4_MALDO;A0A223FXG8_9ROSA;A0A223FXQ5_9ROSA;A0A223FYH9_9ROSA;A0A2D3E2Q4_MALMI;A0A346QEL0_9ROSA;A0A3G5AW77_MALHU;A0A3S8RGJ7_9ROSA;A0A4Y5V088_9ROSA;A0A649Z6X2_9ROSA;A0A650B0F9_9ROSA;A0A650B0T6_9ROSA;A0A650B0Z3_9ROSA;A0A650B590_9ROSA;A0A6M5U7L0_9ROSA;A0A6M5U8R4_9ROSA;A0A6M5UC26_9ROSA;A0A7M1IB10_9ROSA;A0A7M1IB69_9ROSA;A0A7U3I0U3_9ROSA	psbD	1666.51	2109.6	1846.12	1333.34	1331.79	1119.65	617.181	1314.47	1208.09	1253.61	1460.87	1152.67	1672.9	1265.17	1240.58	2059.68	1180.3	1454.2	676.175	1218.48	1086.5	1205.06
AFNPTQAEETYSMVTANR	M13(Oxidation)	3	0	FALSE	FALSE	0.813831	A0A1C8YB95;A0A1S6KLB3;A0A1S6KLS2;A0A223A9S4;A0A223FXG8;A0A223FXQ5;A0A223FYH9;A0A2D3E2Q4;A0A346QEL0;A0A3G5AW77;A0A3S8RGJ7;A0A4Y5V088;A0A649Z6X2;A0A650B0F9;A0A650B0T6;A0A650B0Z3;A0A650B590;A0A6M5U7L0;A0A6M5U8R4;A0A6M5UC26;A0A7M1IB10;A0A7M1IB69;A0A7U3I0U3	Photosystem II D2 protein;Photosystem II D2 protein;Photosystem II D2 protein;Photosystem II D2 protein;Photosystem II D2 protein;Photosystem II D2 protein;Photosystem II D2 protein;Photosystem II D2 protein;Photosystem II D2 protein;Photosystem II D2 protein;Photosystem II D2 protein;Photosystem II D2 protein;Photosystem II D2 protein;Photosystem II D2 protein;Photosystem II D2 protein;Photosyst…	A0A1C8YB95;A0A1S6KLB3;A0A1S6KLS2;A0A223A9S4;A0A223FXG8;A0A223FXQ5;A0A223FYH9;A0A2D3E2Q4;A0A346QEL0;A0A3G5AW77;A0A3S8RGJ7;A0A4Y5V088;A0A649Z6X2;A0A650B0F9;A0A650B0T6;A0A650B0Z3;A0A650B590;A0A6M5U7L0;A0A6M5U8R4;A0A6M5UC26;A0A7M1IB10;A0A7M1IB69;A0A7U3I0U3	A0A1C8YB95_9ROSA;A0A1S6KLB3_MALBA;A0A1S6KLS2_9ROSA;A0A223A9S4_MALDO;A0A223FXG8_9ROSA;A0A223FXQ5_9ROSA;A0A223FYH9_9ROSA;A0A2D3E2Q4_MALMI;A0A346QEL0_9ROSA;A0A3G5AW77_MALHU;A0A3S8RGJ7_9ROSA;A0A4Y5V088_9ROSA;A0A649Z6X2_9ROSA;A0A650B0F9_9ROSA;A0A650B0T6_9ROSA;A0A650B0Z3_9ROSA;A0A650B590_9ROSA;A0A6M5U7L0_9ROSA;A0A6M5U8R4_9ROSA;A0A6M5UC26_9ROSA;A0A7M1IB10_9ROSA;A0A7M1IB69_9ROSA;A0A7U3I0U3_9ROSA	psbD	3771.68	3184.33	886.197	3039.08	2386.85	2756.97	986.667	165.141		1209.08	1302.58	1351.64	94.9722		484.973	1402.31	1935.41	1794.73	336.367
AFNPTQAEETYSMVTANR		2	0	FALSE	FALSE	0.813831	A0A1C8YB95;A0A1S6KLB3;A0A1S6KLS2;A0A223A9S4;A0A223FXG8;A0A223FXQ5;A0A223FYH9;A0A2D3E2Q4;A0A346QEL0;A0A3G5AW77;A0A3S8RGJ7;A0A4Y5V088;A0A649Z6X2;A0A650B0F9;A0A650B0T6;A0A650B0Z3;A0A650B590;A0A6M5U7L0;A0A6M5U8R4;A0A6M5UC26;A0A7M1IB10;A0A7M1IB69;A0A7U3I0U3	Photosystem II D2 protein;Photosystem II D2 protein;Photosystem II D2 protein;Photosystem II D2 protein;Photosystem II D2 protein;Photosystem II D2 protein;Photosystem II D2 protein;Photosystem II D2 protein;Photosystem II D2 protein;Photosystem II D2 protein;Photosystem II D2 protein;Photosystem II D2 protein;Photosystem II D2 protein;Photosystem II D2 protein;Photosystem II D2 protein;Photosyst…	A0A1C8YB95;A0A1S6KLB3;A0A1S6KLS2;A0A223A9S4;A0A223FXG8;A0A223FXQ5;A0A223FYH9;A0A2D3E2Q4;A0A346QEL0;A0A3G5AW77;A0A3S8RGJ7;A0A4Y5V088;A0A649Z6X2;A0A650B0F9;A0A650B0T6;A0A650B0Z3;A0A650B590;A0A6M5U7L0;A0A6M5U8R4;A0A6M5UC26;A0A7M1IB10;A0A7M1IB69;A0A7U3I0U3	A0A1C8YB95_9ROSA;A0A1S6KLB3_MALBA;A0A1S6KLS2_9ROSA;A0A223A9S4_MALDO;A0A223FXG8_9ROSA;A0A223FXQ5_9ROSA;A0A223FYH9_9ROSA;A0A2D3E2Q4_MALMI;A0A346QEL0_9ROSA;A0A3G5AW77_MALHU;A0A3S8RGJ7_9ROSA;A0A4Y5V088_9ROSA;A0A649Z6X2_9ROSA;A0A650B0F9_9ROSA;A0A650B0T6_9ROSA;A0A650B0Z3_9ROSA;A0A650B590_9ROSA;A0A6M5U7L0_9ROSA;A0A6M5U8R4_9ROSA;A0A6M5UC26_9ROSA;A0A7M1IB10_9ROSA;A0A7M1IB69_9ROSA;A0A7U3I0U3_9ROSA	psbD									99.832		80.1347	225.617							203.817	307.71	324.301	316.708
AFNPTQAEETYSMVTANR		3	0	FALSE	FALSE	0.813831	A0A1C8YB95;A0A1S6KLB3;A0A1S6KLS2;A0A223A9S4;A0A223FXG8;A0A223FXQ5;A0A223FYH9;A0A2D3E2Q4;A0A346QEL0;A0A3G5AW77;A0A3S8RGJ7;A0A4Y5V088;A0A649Z6X2;A0A650B0F9;A0A650B0T6;A0A650B0Z3;A0A650B590;A0A6M5U7L0;A0A6M5U8R4;A0A6M5UC26;A0A7M1IB10;A0A7M1IB69;A0A7U3I0U3	Photosystem II D2 protein;Photosystem II D2 protein;Photosystem II D2 protein;Photosystem II D2 protein;Photosystem II D2 protein;Photosystem II D2 protein;Photosystem II D2 protein;Photosystem II D2 protein;Photosystem II D2 protein;Photosystem II D2 protein;Photosystem II D2 protein;Photosystem II D2 protein;Photosystem II D2 protein;Photosystem II D2 protein;Photosystem II D2 protein;Photosyst…	A0A1C8YB95;A0A1S6KLB3;A0A1S6KLS2;A0A223A9S4;A0A223FXG8;A0A223FXQ5;A0A223FYH9;A0A2D3E2Q4;A0A346QEL0;A0A3G5AW77;A0A3S8RGJ7;A0A4Y5V088;A0A649Z6X2;A0A650B0F9;A0A650B0T6;A0A650B0Z3;A0A650B590;A0A6M5U7L0;A0A6M5U8R4;A0A6M5UC26;A0A7M1IB10;A0A7M1IB69;A0A7U3I0U3	A0A1C8YB95_9ROSA;A0A1S6KLB3_MALBA;A0A1S6KLS2_9ROSA;A0A223A9S4_MALDO;A0A223FXG8_9ROSA;A0A223FXQ5_9ROSA;A0A223FYH9_9ROSA;A0A2D3E2Q4_MALMI;A0A346QEL0_9ROSA;A0A3G5AW77_MALHU;A0A3S8RGJ7_9ROSA;A0A4Y5V088_9ROSA;A0A649Z6X2_9ROSA;A0A650B0F9_9ROSA;A0A650B0T6_9ROSA;A0A650B0Z3_9ROSA;A0A650B590_9ROSA;A0A6M5U7L0_9ROSA;A0A6M5U8R4_9ROSA;A0A6M5UC26_9ROSA;A0A7M1IB10_9ROSA;A0A7M1IB69_9ROSA;A0A7U3I0U3_9ROSA	psbD	111.373					120.843						94.0393					99.1112
IPYDLQLK		2	0	FALSE	FALSE	0.828838	A0A1C8YB96;A0A1S6KLC7;A0A1S6KLU8;A0A223A9S6;A0A223FXT8;A0A223FY04;A0A223FYE8;A0A2D3E2R0;A0A346QE27;A0A3G5AW76;A0A3Q8RZ41;A0A498KWE2;A0A4Y5V089;A0A649Z777;A0A650B0G7;A0A650B0Q7;A0A650B136;A0A650B5J5;A0A6M5UBQ6;A0A6M5UC09;A0A6M8U5B5;A0A7M1IAT5;A0A7M1IAZ4;A0A7U3K7N6	Cytochrome f	A0A1C8YB96;A0A1S6KLC7;A0A1S6KLU8;A0A223A9S6;A0A223FXT8;A0A223FY04;A0A223FYE8;A0A2D3E2R0;A0A346QE27;A0A3G5AW76;A0A3Q8RZ41;A0A498KWE2;A0A4Y5V089;A0A649Z777;A0A650B0G7;A0A650B0Q7;A0A650B136;A0A650B5J5;A0A6M5UBQ6;A0A6M5UC09;A0A6M8U5B5;A0A7M1IAT5;A0A7M1IAZ4;A0A7U3K7N6	A0A1C8YB96_9ROSA;A0A1S6KLC7_MALBA;A0A1S6KLU8_9ROSA;A0A223A9S6_MALDO;A0A223FXT8_9ROSA;A0A223FY04_9ROSA;A0A223FYE8_9ROSA;A0A2D3E2R0_MALMI;A0A346QE27_9ROSA;A0A3G5AW76_MALHU;A0A3Q8RZ41_9ROSA;A0A498KWE2_MALDO;A0A4Y5V089_9ROSA;A0A649Z777_9ROSA;A0A650B0G7_9ROSA;A0A650B0Q7_9ROSA;A0A650B136_9ROSA;A0A650B5J5_9ROSA;A0A6M5UBQ6_9ROSA;A0A6M5UC09_9ROSA;A0A6M8U5B5_9ROSA;A0A7M1IAT5_9ROSA;A0A7M1IAZ4_9ROSA;A0A7U3K7…	petA;petA;petA;petA;petA;petA;petA;petA;petA;petA;petA;DVH24_037516;petA;petA;petA;petA;petA;petA;petA;petA;petA;petA;petA;petA	5012.64	3899.35	2185.01	3189.99	2864.63	3613.9	3123.36	2415.41	2214.58	2337.31	3013.57	4316.75	1934.24	2019.82	1940.93	1997.83	2637.87	2307.79	2706.2	1336.28	1863.79	2635.15
YPIYVGGNR		2	0	FALSE	FALSE	0.828838	A0A1C8YB96;A0A1S6KLC7;A0A1S6KLU8;A0A223A9S6;A0A223FXT8;A0A223FY04;A0A223FYE8;A0A2D3E2R0;A0A346QE27;A0A3G5AW76;A0A3Q8RZ41;A0A498KWE2;A0A4Y5V089;A0A649Z777;A0A650B0G7;A0A650B0Q7;A0A650B136;A0A650B5J5;A0A6M5UBQ6;A0A6M5UC09;A0A6M8U5B5;A0A7M1IAT5;A0A7M1IAZ4;A0A7U3K7N6	Cytochrome f	A0A1C8YB96;A0A1S6KLC7;A0A1S6KLU8;A0A223A9S6;A0A223FXT8;A0A223FY04;A0A223FYE8;A0A2D3E2R0;A0A346QE27;A0A3G5AW76;A0A3Q8RZ41;A0A498KWE2;A0A4Y5V089;A0A649Z777;A0A650B0G7;A0A650B0Q7;A0A650B136;A0A650B5J5;A0A6M5UBQ6;A0A6M5UC09;A0A6M8U5B5;A0A7M1IAT5;A0A7M1IAZ4;A0A7U3K7N6	A0A1C8YB96_9ROSA;A0A1S6KLC7_MALBA;A0A1S6KLU8_9ROSA;A0A223A9S6_MALDO;A0A223FXT8_9ROSA;A0A223FY04_9ROSA;A0A223FYE8_9ROSA;A0A2D3E2R0_MALMI;A0A346QE27_9ROSA;A0A3G5AW76_MALHU;A0A3Q8RZ41_9ROSA;A0A498KWE2_MALDO;A0A4Y5V089_9ROSA;A0A649Z777_9ROSA;A0A650B0G7_9ROSA;A0A650B0Q7_9ROSA;A0A650B136_9ROSA;A0A650B5J5_9ROSA;A0A6M5UBQ6_9ROSA;A0A6M5UC09_9ROSA;A0A6M8U5B5_9ROSA;A0A7M1IAT5_9ROSA;A0A7M1IAZ4_9ROSA;A0A7U3K7…	petA;petA;petA;petA;petA;petA;petA;petA;petA;petA;petA;DVH24_037516;petA;petA;petA;petA;petA;petA;petA;petA;petA;petA;petA;petA	1934.83	1668.39	1534.35	1087.83	1402.08	1467.45	1591.33	1655.91	1516.27	1451.59	1599.24	2248.18	1725.09	1192.37	1076.05	1317.45	1274.56	1297.94	2120.16	1865.71	2209.45	2290.01
[truncated: 34,583 more rows]
