# Supplementary material for: DIA-Based Quantitative Proteomics in the Flower Buds of Two Malus sieversii (Ledeb.) M. Roem Subtypes at Different Overwintering Stages
Source: Int J Mol Sci. 2024 Mar 4;25(5):2964. doi: 10.3390/ijms25052964 (PMC10932172; doi:10.3390/ijms25052964)
Supplement: Supplementary file 1 [file ijms-25-02964-s001.zip › Table S2 The detailed information of the proteins identified.xlsx]

## Sheet: proteinGroups
Protein	Protein Description	Gene Name	PG.ProteinGroups	PG.ProteinAccessions	PG.Genes	PG.ProteinDescriptions	PG.ProteinNames	SequenceNumber	GL1-1	GL1-2	GL1-3	GL2-1	GL2-2	GL2-3	GL3-1	GL3-2	GL3-3	HC2-1	HC2-2	HC2-3	HC3-1	HC3-2	HC3-3	HC1-1	HC1-2	HC1-3	QC-1	QC-2	QC-3	QC-4
A0A023IRK2	Malic enzyme	NADP-ME3	A0A023IRK2;A0A498HDY8	A0A023IRK2;A0A498HDY8	NADP-ME3;DVH24_027393	Malic enzyme	A0A023IRK2_MALDO;A0A498HDY8_MALDO	1								447.682	484.241				392.439	353.321	352.534
A0A023IRL7	Malic enzyme	NADP-ME2	A0A023IRL7;A0A023IRN2;A0A498HMK0	A0A023IRL7;A0A023IRN2;A0A498HMK0	NADP-ME2;NADP-ME1;DVH24_012380	Malic enzyme	A0A023IRL7_MALDO;A0A023IRN2_MALDO;A0A498HMK0_MALDO	4			365.081				59.5775	166.74	780.238			32.9004	328.307	232.76	119.755				214.577	693.139	478.278	818.508
A0A023IRP7	Malic enzyme	NAD-ME1	A0A023IRP7	A0A023IRP7	NAD-ME1	Malic enzyme	A0A023IRP7_MALDO	15	751.739	961.809	836.044	805.051	861.739	906.041	621.806	684.643	629.88	738.84	679.555	737.958	650.781	681.162	721.502	800.662	754.281	892.629	659.766	735.966	817.944	784.3
A0A023IRR3	Malic enzyme	NAD-ME2	A0A023IRR3;A0A498JEQ4	A0A023IRR3;A0A498JEQ4	NAD-ME2;DVH24_014172	Malic enzyme	A0A023IRR3_MALDO;A0A498JEQ4_MALDO	20	1356.74	1507.99	884.278	1411.25	1121.79	1236.14	669.809	454.009	447.004	876.971	848.933	951.781	364.526	493.155	584.07	777.454	1103.56	935.474	659.168	715.149	549.581	475.113
A0A059U7J8	Transcription factor WD40		A0A059U7J8;A0A540M6Y4;Q9M610;X2EXM4	A0A059U7J8;A0A540M6Y4;Q9M610;X2EXM4	;C1H46_019766;TTG1;TTG1	Transcription factor WD40;WD_REPEATS_REGION domain-containing protein;TTG1;TTG1 protein	A0A059U7J8_9ROSA;A0A540M6Y4_MALBA;Q9M610_MALDO;X2EXM4_9ROSA	7	212.41	117.932	107.272	132.171	233.834	112.006	399.976	245.566	417.234	57.5731	179.043	210.93	115.35	220.375	156.438	111.758	208.107	92.8454	236.726	278.14	258.67	137.587
A0A059V989	Cystatin 1		A0A059V989	A0A059V989		Cystatin 1	A0A059V989_9ROSA	4	246.541	299.69						176.23				203.605										151.846
A0A059VDR2	Cystatin 2		A0A059VDR2;Q84XY6	A0A059VDR2;Q84XY6	;DVH24_004158	Cystatin 2;Cystatin	A0A059VDR2_9ROSA;Q84XY6_MALDO	1	328.945						463.009	547.759	692.536				259.28				137.267		380.738	506.095	452.716	383.674
A0A059VEH4	Cysteine proteinase inhibitor		A0A059VEH4;A0A498JDD2	A0A059VEH4;A0A498JDD2	;DVH24_015916	Cysteine proteinase inhibitor;Cysteine proteinase inhibitor (Fragment)	A0A059VEH4_9ROSA;A0A498JDD2_MALDO	3	14703.2	16557.7	8417.87	10780	8453.46	10766.6	11622.3	10064.7	12600.5	10892.1	6614.05	8614.71	4788.42	6946.04	8240.54	11593.5	11862	9816.72	7671.24	3552.78	4739.6	5384.57
A0A059VIJ7	Cysteine proteinase inhibitor		A0A059VIJ7;Q84LB7	A0A059VIJ7;Q84LB7		Cysteine proteinase inhibitor;Cysteine proteinase inhibitor (Fragment)	A0A059VIJ7_9ROSA;Q84LB7_MALDO	3	74.9901	86.8511	150.669	161.306	123.355	211.404	78.0877	128.611	138.575	333.213	353.103	248.762	179.704	152.753	184.599	181.929	159.355	142.157		74.289	49.238	70.2138
A0A060PJX1	Cullin 1-like protein A	MdCUL1A	A0A060PJX1;A0A498K537;A0A540KBU2	A0A060PJX1;A0A498K537;A0A540KBU2	MdCUL1A;DVH24_002699;C1H46_042776	Cullin 1-like protein A;CULLIN_2 domain-containing protein;CULLIN_2 domain-containing protein	A0A060PJX1_MALDO;A0A498K537_MALDO;A0A540KBU2_MALBA	3	91.8469	204.692	252.937	186.368	205.512	174.022	155.563	202.224	241.152	276.325	281.477	400.102	429.724	411.482	335.424	168.622	296.089	267.555	265.895	369.92	378.899	277.916
A0A068EPI9	Phosphotransferase	HXK1	A0A068EPI9;A0A498HYH9;A0A540MU89	A0A068EPI9;A0A498HYH9;A0A540MU89	HXK1;DVH24_029358;C1H46_012006	Phosphotransferase	A0A068EPI9_MALDO;A0A498HYH9_MALDO;A0A540MU89_MALBA	8	385.018	502.52	325.192	505.302	429.5	389.306	273.379	77.3921	404.727	412.43	477.458	663.121	291.076	337.65	263.163	408.049	487.641	422.439	384.202	373.428	452.383	399.692
A0A075LUN3	Basic helix-loop-helix transcription factor	bHLH3b	A0A075LUN3;A0A222UAF9;A0A498ILZ1;A0A498K3G7;A0A540M2M3;A0A540MLR0;D9ZIP4;G3GJ75;X2EZI0	A0A075LUN3;A0A222UAF9;A0A498ILZ1;A0A498K3G7;A0A540M2M3;A0A540MLR0;D9ZIP4;G3GJ75;X2EZI0	bHLH3b;bHLH3;DVH24_027109;DVH24_002817;C1H46_021564;C1H46_015108;BHLH3;TTL1;bHLH3	Basic helix-loop-helix transcription factor;BHLH domain class transcription factor;BHLH domain-containing protein;BHLH domain-containing protein;BHLH domain-containing protein;BHLH domain-containing protein;BHLH domain class transcription factor;BHLH transcription factor;BHLH3 protein	A0A075LUN3_MALDO;A0A222UAF9_MALDO;A0A498ILZ1_MALDO;A0A498K3G7_MALDO;A0A540M2M3_MALBA;A0A540MLR0_MALBA;D9ZIP4_MALDO;G3GJ75_MALDO;X2EZI0_9ROSA	1		98.5694	91.4312						112.384			73.8268	224.301	93.6204					69.8004		197.965	158.754
A0A076JU29	SnRK2.8		A0A076JU29;A0A076VC19;A0A498JG21;A0A540MGN6	A0A076JU29;A0A076VC19;A0A498JG21;A0A540MGN6	;SnRK2.7;DVH24_042567;C1H46_016558	SnRK2.8;Sucrose non-fermenting-1-related protein kinase 2.7;Protein kinase domain-containing protein;Protein kinase domain-containing protein	A0A076JU29_MALDO;A0A076VC19_9ROSA;A0A498JG21_MALDO;A0A540MGN6_MALBA	1								89.6863			117.653	48.5069	160.213	92.7081					157.579	163.736	142.4	110.223
A0A076JU37	SKP1-like protein	SKP1-6	A0A076JU37;A0A498JV31;A0A540MCB8	A0A076JU37;A0A498JV31;A0A540MCB8	SKP1-6;DVH24_009989;C1H46_018120	SKP1-like protein	A0A076JU37_MALHU;A0A498JV31_MALDO;A0A540MCB8_MALBA	1							153.218	167.395	236.698				221.4
A0A076JVE4	SnRK2.1	DVH24_001156	A0A076JVE4;A0A076V804;A0A540LY36	A0A076JVE4;A0A076V804;A0A540LY36	DVH24_001156;SnRK2.2;C1H46_023196	SnRK2.1;Sucrose non-fermenting-1-related protein kinase 2.2;Protein kinase domain-containing protein	A0A076JVE4_MALDO;A0A076V804_9ROSA;A0A540LY36_MALBA	3	1466.7	1223.17	1450.83	926.056	1171.51	975.12	266.08	810.574		928.607	828.822	939.677	926.757	808.627	385.753	1738.76	557.979	833.656	950.075	1595.55	994.43	882.332
A0A076JVF0	SnRK2.7		A0A076JVF0;A0A076V737;A0A076V7H8;A0A540KZF7;A0A540NUI8	A0A076JVF0;A0A076V737;A0A076V7H8;A0A540KZF7;A0A540NUI8	;SnRK2.6;SnRK2.12;C1H46_034988;C1H46_000089	SnRK2.7;Sucrose non-fermenting-1-related protein kinase 2.6;Sucrose non-fermenting-1-related protein kinase 2.12;Protein kinase domain-containing protein;Protein kinase domain-containing protein	A0A076JVF0_MALDO;A0A076V737_9ROSA;A0A076V7H8_9ROSA;A0A540KZF7_MALBA;A0A540NUI8_MALBA	1		1227.84	1238.29	1505.74	1659.04	1593.88				1813.85	1693.53	1382.94	1387.82	1394.1	1063.94	1825.82	974.326	1259.01	1786.48	1537.06	1438.35	1606.22
A0A076JYZ4	SnRK2.3		A0A076JYZ4;A0A076V734;A0A498KIB7	A0A076JYZ4;A0A076V734;A0A498KIB7	;SnRK2.1;DVH24_026333	SnRK2.3;Sucrose non-fermenting-1-related protein kinase 2.1;Protein kinase domain-containing protein	A0A076JYZ4_MALDO;A0A076V734_9ROSA;A0A498KIB7_MALDO	2	108.349	120.555	184.678	94.4236	132.043	90.1392	132.59	209.691	227.461	88.7345	46.4089	83.556	304.558	173.956	206.059	143.55	108.7	70.5559	140.005	356.629	304.905	122.961
A0A076JYZ8	SnRK2.9	DVH24_016376	A0A076JYZ8;A0A076V730	A0A076JYZ8;A0A076V730	DVH24_016376;SnRK2.11	SnRK2.9;Sucrose non-fermenting-1-related protein kinase 2.11	A0A076JYZ8_MALDO;A0A076V730_9ROSA	5	781.755	1179.17	1078.32	1265.24	1150.18	930.809	782.115	1365.58	2172.83	1085.93	1257.86	957.01	1233.99	1168.87	1317.31	1255.77	934.149	1122.7	1349.7	1843.29	1670.65	2093.57
A0A076JZE2	SnRK2.5		A0A076JZE2;A0A076V9W4;A0A498JPS7	A0A076JZE2;A0A076V9W4;A0A498JPS7	;SnRK2.4;DVH24_035813	SnRK2.5;Sucrose non-fermenting-1-related protein kinase 2.4;Protein kinase domain-containing protein	A0A076JZE2_MALDO;A0A076V9W4_9ROSA;A0A498JPS7_MALDO	1				401.7		367.734
A0A076V9V9	Sucrose non-fermenting-1-related protein kinase 2.5	SnRK2.5	A0A076V9V9;A0A540N5G0;L7TBA8	A0A076V9V9;A0A540N5G0;L7TBA8	SnRK2.5;C1H46_008108;DVH24_033174	Sucrose non-fermenting-1-related protein kinase 2.5;Protein kinase domain-containing protein;SnRK2.4	A0A076V9V9_9ROSA;A0A540N5G0_MALBA;L7TBA8_MALDO	4	1210.88	718.617	508.665	931.328	1068.76	1178.02	734.647	698.589	459.526	898.397	987.291	1350.21	352.495	475.64	586.61	910.852	1045.05	1162.32	738.371	658.474	968.861	846.145
A0A078BFK6	L-ascorbate oxidase	Ascorbate oxidase	A0A078BFK6;A0A498ITY1	A0A078BFK6;A0A498ITY1	Ascorbate oxidase;DVH24_040151	L-ascorbate oxidase	A0A078BFK6_MALDO;A0A498ITY1_MALDO	8			296.189		446.21		439.936	399.996	611.673			573.208	471.178	327.221	360.568				383.251	459.353	474.386	426.184
A0A089WYN7	diacylglycerol kinase	DGK	A0A089WYN7;A0A498HIP6;A0A540MA08	A0A089WYN7;A0A498HIP6;A0A540MA08	DGK;DVH24_015491;C1H46_018822	diacylglycerol kinase	A0A089WYN7_9ROSA;A0A498HIP6_MALDO;A0A540MA08_MALBA	2	105.102	139.444	154.056		139.28	155.059	299.596	216.272	198.884	236.048	144.94	192.084	319.06	201.664	207.014	116.856	118.093		194.802	160.578	160.85	269.272
A0A089X463	Diacylglycerol kinase	DGK	A0A089X463;A0A498I1I5;A0A540MML0	A0A089X463;A0A498I1I5;A0A540MML0	DGK;DVH24_023730;C1H46_014383	Diacylglycerol kinase	A0A089X463_9ROSA;A0A498I1I5_MALDO;A0A540MML0_MALBA	3					445.133			186.316	57.2462	320.718	480.274	112.727	298.432	180.323			358.008		221.077	86.0249		237.843
A0A096ZNR4	Amine oxidase		A0A096ZNR4;A0A498JSH2	A0A096ZNR4;A0A498JSH2	;DVH24_008681	Amine oxidase	A0A096ZNR4_MALDO;A0A498JSH2_MALDO	1							130.495		155.09				285.387	193.542								168.343
A0A096ZNR5	Amine oxidase		A0A096ZNR5;A0A498KCA8;A0A540L0B4	A0A096ZNR5;A0A498KCA8;A0A540L0B4	;DVH24_006254;C1H46_034550	Amine oxidase	A0A096ZNR5_MALDO;A0A498KCA8_MALDO;A0A540L0B4_MALBA	4	870.294	827.602	380.327	845.223	741.841	753.718	643.165	251.82	338.953	542.468	527.379	635.822	336.785	297.55	436.833	562.458	752.143	876.413	258.558	299.097	248.595	392.774
A0A0A8LFY2	Putative 30S ribosomal protein (Fragment)	s31	A0A0A8LFY2;A0A498IEB1;A0A540L3X8;A0A540LMT6;A0A540LXR3	A0A0A8LFY2;A0A498IEB1;A0A540L3X8;A0A540LMT6;A0A540LXR3	s31;DVH24_036117;C1H46_033402;C1H46_026643;C1H46_023134	Putative 30S ribosomal protein (Fragment);Uncharacterized protein;Uncharacterized protein;Uncharacterized protein;Uncharacterized protein	A0A0A8LFY2_MALBA;A0A498IEB1_MALDO;A0A540L3X8_MALBA;A0A540LMT6_MALBA;A0A540LXR3_MALBA	2							387.742	529.716	295.539				335.468		294.576				278.747	266.008	263.017
A0A0A8LGA4	Uncharacterized protein (Fragment)	sco1	A0A0A8LGA4;A0A498IKW9;A0A498K1H5;A0A540KZ38;A0A540M673	A0A0A8LGA4;A0A498IKW9;A0A498K1H5;A0A540KZ38;A0A540M673	sco1;DVH24_036204;DVH24_014790;C1H46_034957;C1H46_020058	Uncharacterized protein (Fragment);Thioredoxin domain-containing protein;Thioredoxin domain-containing protein;Thioredoxin domain-containing protein;Thioredoxin domain-containing protein	A0A0A8LGA4_MALBA;A0A498IKW9_MALDO;A0A498K1H5_MALDO;A0A540KZ38_MALBA;A0A540M673_MALBA	1			375.548		200.648	220.32	443.405	448.737	443.036	196.2	241.639	285.548	274.067	339.473	256.443		303.178		312.866	292.248	449.489	310.613
A0A0B5W3U1	Pectinesterase		A0A0B5W3U1	A0A0B5W3U1		Pectinesterase	A0A0B5W3U1_MALDO	16	21088.1	18770.1	9613.04	13309.5	10440.4	12672.9	11222.9	5598.08	6290.39	7770.84	8875.52	10644.1	4479.78	5020.72	4808.08	7032.18	14333.6	9701.33	6871.31	8110.51	7474.5	5903.62
A0A0D4CZ16	Peptidylprolyl isomerase	CYP38a	A0A0D4CZ16;A0A1W6GWY7;A0A498J6G7;A0A540KDV4;X5CLL0	A0A0D4CZ16;A0A1W6GWY7;A0A498J6G7;A0A540KDV4;X5CLL0	CYP38a;CYP38;DVH24_031789;C1H46_042111;CYP38	Peptidylprolyl isomerase	A0A0D4CZ16_MALDO;A0A1W6GWY7_MALHU;A0A498J6G7_MALDO;A0A540KDV4_MALBA;X5CLL0_MALBA	2		143.949						282.469			172.829	99.1321						132.211
A0A0D4CZ52	Peptidylprolyl isomerase	CYP38b	A0A0D4CZ52;A0A498HKF5;A0A540L5H9	A0A0D4CZ52;A0A498HKF5;A0A540L5H9	CYP38b;DVH24_037217;C1H46_032672	Peptidylprolyl isomerase	A0A0D4CZ52_MALDO;A0A498HKF5_MALDO;A0A540L5H9_MALBA	3	309.783	368.281	393.976	293.284	241.843	458.665	340.43	209.587	861.739		128.635	139.276	461.929	332.503	577.358	645.322	336.046	485.115	399.543	629.565	521.112	586.062
A0A0D5CTU0	Dormancy-associated MADS-box transcription factor	DAM1	A0A0D5CTU0;A0A1B2LP93;A0A498HV49;A0A540LRU5	A0A0D5CTU0;A0A1B2LP93;A0A498HV49;A0A540LRU5	DAM1;DAM1;DVH24_016704;C1H46_025270	Dormancy-associated MADS-box transcription factor;Dormancy-associated MADS box 1 protein;Uncharacterized protein;Uncharacterized protein	A0A0D5CTU0_MALDO;A0A1B2LP93_MALDO;A0A498HV49_MALDO;A0A540LRU5_MALBA	1	48.0914										32.6072	42.4471				69.9747	56.2432
A0A0E3T3B5	Aminoaldehyde dehydrogenase 2	AMADH2	A0A0E3T3B5	A0A0E3T3B5	AMADH2	Aminoaldehyde dehydrogenase 2	A0A0E3T3B5_MALDO	19	1006.27	1208.86	1069.83	1041.66	1122.87	1131.45	688.401	647.21	651.167	1146.37	1288.03	1331.81	754.322	754.679	756.043	1338.85	1074.96	1197.44	1055.48	976.609	927.477	908.073
A0A0F6PU41	D14a protein	D14a	A0A0F6PU41;A0A498JA38;A0A540MWW9;A0A540MY66	A0A0F6PU41;A0A498JA38;A0A540MWW9;A0A540MY66	D14a;DVH24_020620;C1H46_011098;C1H46_011102	D14a protein;AB hydrolase-1 domain-containing protein;AB hydrolase-1 domain-containing protein;AB hydrolase-1 domain-containing protein	A0A0F6PU41_MALHU;A0A498JA38_MALDO;A0A540MWW9_MALBA;A0A540MY66_MALBA	2	291.487		257.126	293.461	269.38	456.835	504.186					211.661		525.956	290.995		210.759		372.608	115.843	394.179
A0A0G2QS78	Geranylgeranyl diphosphate synthase	GGPPS-1	A0A0G2QS78;A0A540NDJ6	A0A0G2QS78;A0A540NDJ6	GGPPS-1;C1H46_005278	Geranylgeranyl diphosphate synthase;Uncharacterized protein	A0A0G2QS78_MALDO;A0A540NDJ6_MALBA	3		260.548	294.736				433.391	338.087	306.699		150.171	179.26	234.1	207.173	202.29		153.419		335.559	303.754	295.136	222.427
A0A0H4SPM2	Pgip protein	pgip	A0A0H4SPM2;A0A0H4T655;A0A411AR45;A0A498I0J9;H9BE11;P93270	A0A0H4SPM2;A0A0H4T655;A0A411AR45;A0A498I0J9;H9BE11;P93270	pgip;pgip;pgip2;DVH24_019508;PGIP;mdpgip1	Pgip protein;Pgip protein;Polygalacturonase-inhibiting protein 2;Uncharacterized protein;Pgip protein;Polygalacturonase-inhibiting protein	A0A0H4SPM2_MALDO;A0A0H4T655_MALDO;A0A411AR45_MALDO;A0A498I0J9_MALDO;H9BE11_MALPM;P93270_MALDO	8	2562.69	2271.45	1469	2285.72	2236.34	3109.26	2983.98	1645.15	2067.09	2069.83	3199.77	5020.62	1504.62	1512.12	1616.5	1183.14	2544.74	1423.71	1758.15	1500.42	2072.17	2286.72
A0A0K0PXP9	Anthocyanidin synthase protein	ANS-2	A0A0K0PXP9;A0A498JHV2;A0A540MD23;A0A540NI07;C3UZH3;P51091;Q2EGB7;Q8L5N4	A0A0K0PXP9;A0A498JHV2;A0A540MD23;A0A540NI07;C3UZH3;P51091;Q2EGB7;Q8L5N4	ANS-2;DVH24_007939;C1H46_017792;C1H46_003777;ANS;ANS;ANS;MdANS	Anthocyanidin synthase protein;Fe2OG dioxygenase domain-containing protein;Fe2OG dioxygenase domain-containing protein;Fe2OG dioxygenase domain-containing protein;Anthocyanidin synthase protein;Leucoanthocyanidin dioxygenase;Anthocyanidin synthase;Anthocyanidin synthase	A0A0K0PXP9_9ROSA;A0A498JHV2_MALDO;A0A540MD23_MALBA;A0A540NI07_MALBA;C3UZH3_9ROSA;LDOX_MALDO;Q2EGB7_MALDO;Q8L5N4_MALDO	8	556.165	387.191	1636.55	335.944	498.299	479.922	2627.4	2822.29	2480.74	355.664	363.105	350.729	2487.29	2839.61	1963.57	620.374	795.135	790.851	2440.29	2516.41	2370.29	2194.6
A0A0N9P9N3	HSP90.5	HSP90.5	A0A0N9P9N3;A0A0N9PZU3;A0A498HJI5;A0A540LN25	A0A0N9P9N3;A0A0N9PZU3;A0A498HJI5;A0A540LN25	HSP90.5;HSP90.5;DVH24_007318;C1H46_026534	HSP90.5;HSP90.5;HATPase_c domain-containing protein;HATPase_c domain-containing protein	A0A0N9P9N3_MALDO;A0A0N9PZU3_MALDO;A0A498HJI5_MALDO;A0A540LN25_MALBA	21	1776.01	1881.45	1789.52	1684.08	1900.11	1758.2	1765.5	1166.33	1245.15	1688.53	1564.46	1694.39	1269.07	1547.27	1254.36	1370.5	1383.45	1582.81	1346.58	1264.92	1298.54	1111.25
A0A0S2PIB5	Aquaporin (Fragment)	PIP2	A0A0S2PIB5;A0A498KLU7	A0A0S2PIB5;A0A498KLU7	PIP2;1;DVH24_023274	Aquaporin (Fragment);Uncharacterized protein	A0A0S2PIB5_9ROSA;A0A498KLU7_MALDO	3	3997.77	4106.08	4229.62	3486.69	3699.75	3321.2	3396.5	2642.51	2812.15	6872.8	7390.24	7781.21	2379.96	4535.8	4208.9	5270.36	5094.04	5812.81	4255.47	3391.47	3831.93	2968.63
A0A0S3G584	Anthocyanidin reductase 1	ANR1	A0A0S3G584;A0A540MZF2	A0A0S3G584;A0A540MZF2	ANR1;C1H46_010266	Anthocyanidin reductase 1;Epimerase domain-containing protein	A0A0S3G584_9ROSA;A0A540MZF2_MALBA	1			397.334				1572.29	1701.45	1928.61					489.486					1102.61	875.869	958.795	955.79
A0A0U1SU77	PIP11		A0A0U1SU77;G4XN32;Q76HL9	A0A0U1SU77;G4XN32;Q76HL9	;PIP1;1;MdPIP1b	PIP11;Aquaporin PIP1;Plasma membrane intrinsic protein	A0A0U1SU77_9ROSA;G4XN32_9ROSA;Q76HL9_MALDO	5	741.687	328.019	683.42	512.292	418.327	675.754	615.744	732.621	694.196	241.207	211.347	392.075	846.514	691.404	394.739	620.599	292.178	330.72	647.3	543.212	592.425	659.608
A0A0U2HUH5	Ribosomal protein S3	rps3	A0A0U2HUH5;J7MR52	A0A0U2HUH5;J7MR52	rps3	Ribosomal protein S3	A0A0U2HUH5_MALHU;J7MR52_MALDO	1	97.1267		107.655	175.568	105.273	119.648	139.495	100.677		129.624	129.82	135.691		157.331	108.129		95.9807		131.3	103.873	99.8511	111.675
A0A0U2J2I0	Mitochondrial protein YMF19	atp8	A0A0U2J2I0;J7MB93	A0A0U2J2I0;J7MB93	atp8	Mitochondrial protein YMF19	A0A0U2J2I0_MALHU;J7MB93_MALDO	4	3366.19	4222.11	4935.86	4329.45	3851.99	4308.84	3520.02	4333.54	4369.45	3681.11	3197.77	2412.91	3015.69	3470.93	3689.13	4919.39	4317.53	4343.25	2877.59	3184.27	3793.71	3675.94
A0A0U2JAM4	NADH dehydrogenase subunit 2	nad2	A0A0U2JAM4;J7MFW9	A0A0U2JAM4;J7MFW9	nad2	NADH dehydrogenase subunit 2	A0A0U2JAM4_MALHU;J7MFW9_MALDO	1	845.614	892.288		790.03	915.881	815.284				656.053	690.719	864.561		299.193			762.323		270.438
A0A0U2N3G1	Ribosomal protein L10	rpl10	A0A0U2N3G1	A0A0U2N3G1	rpl10	Ribosomal protein L10	A0A0U2N3G1_MALHU	1								80.2375	103.954
A0A0U2N8T4	ATP synthase subunit alpha	atp1	A0A0U2N8T4;J7MPY1	A0A0U2N8T4;J7MPY1	atp1	ATP synthase subunit alpha	A0A0U2N8T4_MALHU;J7MPY1_MALDO	24	58622	47435.1	14437.8	56841.4	42724.1	55304.6	24748.2	7115.4	6836.42	29850.7	27916.7	40115.6	5939.79	9846.27	13136.7	15278	43126.2	33105.2	8659.44	5718.04	7199.94	7579.8
A0A0U2N8V3	Ribosomal protein S4 (Fragment)	rps4	A0A0U2N8V3;J9JES1	A0A0U2N8V3;J9JES1	rps4	Ribosomal protein S4 (Fragment);Ribosomal protein S4	A0A0U2N8V3_MALHU;J9JES1_MALDO	3	80.1676		264.014	137.19		107.115	171.564	291.074	194.698	129.069	145.958	149.652	184.025	209.564	232.21	186.603					136.4
A0A0U2P5U8	Cytochrome b	cob	A0A0U2P5U8;J7MB82	A0A0U2P5U8;J7MB82	cob;cob2	Cytochrome b	A0A0U2P5U8_MALHU;J7MB82_MALDO	2	3550.48	3570.29	2101.07	3222.72	2679.33	3115.65	2230.18	1293.98	1486.04	2473.77	2618.04	3448.59	1019.9	1842.14	2091.79	2006.44	2742.17	2286.93	3084.94	2905.45	1594.91	1662.25
A0A0U2P5W4	NADH dehydrogenase subunit 9	nad9	A0A0U2P5W4;J7MB90	A0A0U2P5W4;J7MB90	nad9	NADH dehydrogenase subunit 9	A0A0U2P5W4_MALHU;J7MB90_MALDO	7	2472.38	1944.18	2286.21	2134.94	1781.63	2238.64	2436.15	2753.81	3339.88	1651.51	1937.31	1658.32	2378.99	2112.12	2432.46	2262.79	2377.37	2023.74	2384.04	2232.09	2180.81	2804.64
A0A0U2P8X0	Ribosomal protein L5	rpl5	A0A0U2P8X0;I0J0J8	A0A0U2P8X0;I0J0J8	rpl5	Ribosomal protein L5	A0A0U2P8X0_MALHU;I0J0J8_MALDO	3		243.11	321.191	265.882	250.37	240.562	544.98	720.497	603.223	344.366	287.785	238.341	296.88	453.637	372.617	189.036	188.678		491.77	402.696	486.389	535.885
A0A0U2PCG6	NADH dehydrogenase subunit 7	nad7	A0A0U2PCG6;J7MB86	A0A0U2PCG6;J7MB86	nad7	NADH dehydrogenase subunit 7	A0A0U2PCG6_MALHU;J7MB86_MALDO	6	2759.97	2409.16	1375.8	3023.12	2394	3273.64	1720.65	1030.82	866.019	1866.69	1857.56	1917.21	915.254	1237.64	1481.53	1403.63	1972.77	1924.68	812.887	787.752	763.747	938.252
A0A0U2PF25	ATP synthase protein MI25	atp4	A0A0U2PF25;J7MB97	A0A0U2PF25;J7MB97	atp4	ATP synthase protein MI25	A0A0U2PF25_MALHU;J7MB97_MALDO	5	586.771	1227.39	626.437	1761.78	1577.03	1131.89	1928.19	845.76	715.146	1514.25	1271.35	1027.98	599.549	1013.99	997.497	830.983	1015.17	1716.83	459.804	508.726	540.428	650.656
A0A0U2PF45	Ribosomal protein S12	rps12	A0A0U2PF45;I0J0J5	A0A0U2PF45;I0J0J5	rps12	Ribosomal protein S12	A0A0U2PF45_MALHU;I0J0J5_MALDO	2		27.9706						180.658	248.345				203.569	157.127					193.796	227.949	268.015	238.214
A0A0U2PH88	NADH-ubiquinone oxidoreductase chain 1	nad1	A0A0U2PH88;J9JER7	A0A0U2PH88;J9JER7	nad1	NADH-ubiquinone oxidoreductase chain 1	A0A0U2PH88_MALHU;J9JER7_MALDO	1	628.75	641.047	291.805	412.801	564.823	671.689	717.69	556.486	460.503	650.329	640.549	638.488	331.872	559.262	806.291	242.144	345.19	585.009	220.965	94.0447	204.81	353.469
A0A0Y0D5H4	Nucleobase-ascorbate transporter 12		A0A0Y0D5H4;A0A498I687;A0A540KRW6	A0A0Y0D5H4;A0A498I687;A0A540KRW6	;DVH24_039566;C1H46_037595	Nucleobase-ascorbate transporter 12;Uncharacterized protein;Uncharacterized protein	A0A0Y0D5H4_MALDO;A0A498I687_MALDO;A0A540KRW6_MALBA	4	1067.27	1225.09	1363.22	745.45	908.963	775.683	1613.75	1497.24	1415.46	1077.43	1150.03	1254.48	1091.39	1573.67	1592.43	1195.19	949.203	1156.91	1527.56	1130.97	1204.18	1364.38
A0A109QMC9	Nucleobase-ascorbate transporter 7		A0A109QMC9;A0A498JBW5	A0A109QMC9;A0A498JBW5	;DVH24_020295	Nucleobase-ascorbate transporter 7;Uncharacterized protein	A0A109QMC9_MALDO;A0A498JBW5_MALDO	4	526.674	519.042	353.63	736.06	707.748	706.91	271.495			544.821	535.91	541.336			112.856	479.106	462.657	481.272	107.998		670.106	649.999
A0A109QME0	Nucleobase-ascorbate transporter 6		A0A109QME0;A0A498JQU6	A0A109QME0;A0A498JQU6	;DVH24_008757	Nucleobase-ascorbate transporter 6;Uncharacterized protein	A0A109QME0_MALDO;A0A498JQU6_MALDO	1							365.942	341.652	348.174	269.715		218.285		298.816	369.258	245.028				270.812	275.332	267.008
A0A142LT04	Terpene cyclase/mutase family member		A0A142LT04;A0A498H824	A0A142LT04;A0A498H824	;DVH24_027685	Terpene cyclase/mutase family member	A0A142LT04_MALDO;A0A498H824_MALDO	3							132.441				215.306	282.527								61.5132
A0A166AJ07	UV resistance locus 8 protein	UVR8	A0A166AJ07;A0A498HQW2;A0A540MSD1	A0A166AJ07;A0A498HQW2;A0A540MSD1	UVR8;DVH24_012016;C1H46_012745	UV resistance locus 8 protein;Uncharacterized protein;Uncharacterized protein	A0A166AJ07_MALDO;A0A498HQW2_MALDO;A0A540MSD1_MALBA	15	1433.78	1008.66	702.638	1584.98	1587.23	1685.52	1461.11	1080.79	870.416	1146.15	1336.43	1631.39	746.818	883.224	983.414	467.374	809.073	1080.01	909.653	647.453	765.133	1051.9
A0A191XY21	NPR8	DVH24_004895	A0A191XY21;A0A540N4K8	A0A191XY21;A0A540N4K8	DVH24_004895;C1H46_008406	NPR8;Uncharacterized protein	A0A191XY21_MALDO;A0A540N4K8_MALBA	3	389.097	805.597	560.289	373.141	400.602	668.967	400.703	427.236	411.162	386.515	423.323	382.369	311.579	466.008	641.437	527.509	550.504	437.384	338.053	449.444	454.314	294.189
A0A1B1UZZ5	Phosphoenolpyruvate carboxykinase (ATP)	PCK1	A0A1B1UZZ5;A0A498JA17	A0A1B1UZZ5;A0A498JA17	PCK1;DVH24_033444	Phosphoenolpyruvate carboxykinase (ATP)	A0A1B1UZZ5_MALDO;A0A498JA17_MALDO	9	385.365	278.773	225.356	409.66	560.727	435.189	241.91	192.124	163.142	284.766	287.534	271.346	363.791	264.985	243.872	339.057	404.314	552.093	220.323	296.276	308.42	242.536
A0A1C8M582	Glyoxylate/succinic semialdehyde reductase 1		A0A1C8M582;A0A498I271;A0A540KBV3	A0A1C8M582;A0A498I271;A0A540KBV3	;DVH24_018983;C1H46_042765	Glyoxylate/succinic semialdehyde reductase 1;Uncharacterized protein;Uncharacterized protein	A0A1C8M582_MALDO;A0A498I271_MALDO;A0A540KBV3_MALBA	10	947.402	828.465	885.461	764.554	766.498	870.359	864.622	877.607	944.356	829.438	855.924	947.62	1067.69	851.959	860.958	1077.09	903.136	1107.62	272.801	607.526	405.324	407.954
A0A1C8M593	Glyoxylate/succinic semialdehyde reductase 2		A0A1C8M593;A0A540NBF0	A0A1C8M593;A0A540NBF0	;C1H46_006579	Glyoxylate/succinic semialdehyde reductase 2;Uncharacterized protein	A0A1C8M593_MALDO;A0A540NBF0_MALBA	5	276.456	303.441	343.058	516.502	366.14	413.462	150.021	347.005	186.113	316.911	343.303	319.056	313.422	345.252	299.849	326.166	306.212	367.607	363.262	331.241	381.059	336.066
A0A1C8M5K2	Polyamine oxidase 5	DVH24_018113	A0A1C8M5K2;A0A540LDA7	A0A1C8M5K2;A0A540LDA7	DVH24_018113;C1H46_029995	Polyamine oxidase 5;Amino_oxidase domain-containing protein	A0A1C8M5K2_MALDO;A0A540LDA7_MALBA	1			205.584				328.426		401.286				268.984	263.921						325.31
A0A1C8M5L7	Polyamine oxidase 2		A0A1C8M5L7	A0A1C8M5L7		Polyamine oxidase 2	A0A1C8M5L7_MALDO	2			243.679	91.2887		135.01	143.127	2067.82	2329.78	149.216	151.21	132.39	298.161	1709.42	383.645		149.491
A0A1C8M5M0	Polyamine oxidase 6		A0A1C8M5M0;A0A498HZZ5;A0A540LM85	A0A1C8M5M0;A0A498HZZ5;A0A540LM85	;DVH24_029442;C1H46_026795	Polyamine oxidase 6;Amino_oxidase domain-containing protein;Amino_oxidase domain-containing protein	A0A1C8M5M0_MALDO;A0A498HZZ5_MALDO;A0A540LM85_MALBA	2							329.61	239.107	138.107				152.899	308.07					132.304		157.67	144.384
A0A1C8YB54	DNA-directed RNA polymerase subunit beta	rpoB	A0A1C8YB54;A0A1S6KLB0;A0A1S6KLS6;A0A223A9S0;A0A223FXG9;A0A223FYG5;A0A2D3E2M8;A0A346QDY2;A0A3G5AW44;A0A3S8RGA9;A0A498KQG2;A0A4Y5V064;A0A649Z757;A0A650B0E9;A0A650B0N9;A0A650B116;A0A650B598;A0A6M5U7T9;A0A6M5U8U0;A0A6M5U8X9;A0A7D5Y470;A0A7M1IB15;A0A7U3I0L7	A0A1C8YB54;A0A1S6KLB0;A0A1S6KLS6;A0A223A9S0;A0A223FXG9;A0A223FYG5;A0A2D3E2M8;A0A346QDY2;A0A3G5AW44;A0A3S8RGA9;A0A498KQG2;A0A4Y5V064;A0A649Z757;A0A650B0E9;A0A650B0N9;A0A650B116;A0A650B598;A0A6M5U7T9;A0A6M5U8U0;A0A6M5U8X9;A0A7D5Y470;A0A7M1IB15;A0A7U3I0L7	rpoB;rpoB;rpoB;rpoB;rpoB;rpoB;rpoB;rpoB;rpoB;rpoB;DVH24_001608;rpoB;rpoB;rpoB;rpoB;rpoB;rpoB;rpoB;rpoB;rpoB;rpoB;rpoB;rpoB	DNA-directed RNA polymerase subunit beta;DNA-directed RNA polymerase subunit beta;DNA-directed RNA polymerase subunit beta;DNA-directed RNA polymerase subunit beta;DNA-directed RNA polymerase subunit beta;DNA-directed RNA polymerase subunit beta;DNA-directed RNA polymerase subunit beta;DNA-directed RNA polymerase subunit beta;DNA-directed RNA polymerase subunit beta;DNA-directed RNA polymerase su…	A0A1C8YB54_9ROSA;A0A1S6KLB0_MALBA;A0A1S6KLS6_9ROSA;A0A223A9S0_MALDO;A0A223FXG9_9ROSA;A0A223FYG5_9ROSA;A0A2D3E2M8_MALMI;A0A346QDY2_9ROSA;A0A3G5AW44_MALHU;A0A3S8RGA9_9ROSA;A0A498KQG2_MALDO;A0A4Y5V064_9ROSA;A0A649Z757_9ROSA;A0A650B0E9_9ROSA;A0A650B0N9_9ROSA;A0A650B116_9ROSA;A0A650B598_9ROSA;A0A6M5U7T9_9ROSA;A0A6M5U8U0_9ROSA;A0A6M5U8X9_9ROSA;A0A7D5Y470_9ROSA;A0A7M1IB15_9ROSA;A0A7U3I0L7_9ROSA	3			78.4528			69.4731	42.7853	143.148	85.6074	36.1536	126.352	102.494	196.252	133.241	116.096		97.4004		76.7281	120.162	113.54	104.334
A0A1C8YB56	Protein TIC 214	ycf1	A0A1C8YB56;A0A1S6KLH9;A0A223FYL7;A0A2D3E2M7;A0A3G5AW45;A0A4Y5V0H3;A0A650B0B6;A0A650B0N3;A0A650B0S1;A0A650B141;A0A6M5UB27;A0A6M5UBV9;A0A6M8TVA4;A0A7D5Y0K4;A0A7M1IBN1;A0A7U3HZ03;A0A7U3K7Q2	A0A1C8YB56;A0A1S6KLH9;A0A223FYL7;A0A2D3E2M7;A0A3G5AW45;A0A4Y5V0H3;A0A650B0B6;A0A650B0N3;A0A650B0S1;A0A650B141;A0A6M5UB27;A0A6M5UBV9;A0A6M8TVA4;A0A7D5Y0K4;A0A7M1IBN1;A0A7U3HZ03;A0A7U3K7Q2	ycf1;ycf1;ycf1;ycf1;ycf1;ycf1;ycf1;ycf1;ycf1;ycf1;ycf1;ycf1;ycf1;ycf1;ycf1-fragment;ycf1;ycf1	Protein TIC 214;Protein TIC 214;Protein TIC 214;Protein TIC 214;Protein TIC 214;Protein TIC 214;Protein TIC 214;Protein TIC 214;Protein TIC 214;Protein TIC 214;Protein TIC 214;Protein TIC 214;Protein TIC 214;Protein TIC 214;Protein TIC 214;Hypothetical chloroplast RF1;Hypothetical chloroplast RF1	A0A1C8YB56_9ROSA;A0A1S6KLH9_MALBA;A0A223FYL7_9ROSA;A0A2D3E2M7_MALMI;A0A3G5AW45_MALHU;A0A4Y5V0H3_9ROSA;A0A650B0B6_MALBA;A0A650B0N3_9ROSA;A0A650B0S1_9ROSA;A0A650B141_9ROSA;A0A6M5UB27_9ROSA;A0A6M5UBV9_9ROSA;A0A6M8TVA4_9ROSA;A0A7D5Y0K4_9ROSA;A0A7M1IBN1_9ROSA;A0A7U3HZ03_MALDO;A0A7U3K7Q2_9ROSA	8			118.001	156.143	221.165	121.059	133.224		219.259	158.454	139.206	264.15	87.0556	193.355	384.996		122.359		214.411		104.814
A0A1C8YB61	Photosystem I assembly protein Ycf3	ycf3	A0A1C8YB61;A0A1S6KLB7;A0A1S6KLT7;A0A223FXR7;A0A223FY09;A0A223FYF6;A0A2D3E2N9;A0A346QE02;A0A3G5AW49;A0A3Q8RZ79;A0A4Y5V081;A0A649Z739;A0A650B0J0;A0A650B0M2;A0A650B0Z8;A0A650B5T6;A0A6M5U7V5;A0A6M5UBK3;A0A6M8TZC9;A0A7M1IBD2;A0A7M1IBJ6;A0A7U3HYJ3;A0A7U3K7L3	A0A1C8YB61;A0A1S6KLB7;A0A1S6KLT7;A0A223FXR7;A0A223FY09;A0A223FYF6;A0A2D3E2N9;A0A346QE02;A0A3G5AW49;A0A3Q8RZ79;A0A4Y5V081;A0A649Z739;A0A650B0J0;A0A650B0M2;A0A650B0Z8;A0A650B5T6;A0A6M5U7V5;A0A6M5UBK3;A0A6M8TZC9;A0A7M1IBD2;A0A7M1IBJ6;A0A7U3HYJ3;A0A7U3K7L3	ycf3	Photosystem I assembly protein Ycf3	A0A1C8YB61_9ROSA;A0A1S6KLB7_MALBA;A0A1S6KLT7_9ROSA;A0A223FXR7_9ROSA;A0A223FY09_9ROSA;A0A223FYF6_9ROSA;A0A2D3E2N9_MALMI;A0A346QE02_9ROSA;A0A3G5AW49_MALHU;A0A3Q8RZ79_9ROSA;A0A4Y5V081_9ROSA;A0A649Z739_9ROSA;A0A650B0J0_9ROSA;A0A650B0M2_9ROSA;A0A650B0Z8_9ROSA;A0A650B5T6_9ROSA;A0A6M5U7V5_9ROSA;A0A6M5UBK3_9ROSA;A0A6M8TZC9_9ROSA;A0A7M1IBD2_9ROSA;A0A7M1IBJ6_9ROSA;A0A7U3HYJ3_MALDO;A0A7U3K7L3_9ROSA	3	485.387			489.453	352.818	549.539	426.435		243.486	227.741		273.52			377.291		278.8	289.054
A0A1C8YB62	Protein Ycf2	ycf2	A0A1C8YB62;A0A1S6KLG5;A0A1S6KM00;A0A223FXM5;A0A223FXY4;A0A223FY38;A0A223FYD0;A0A2D3E2M1;A0A346QEQ3;A0A3G5AW42;A0A3S8RG65;A0A4Y5V095;A0A540KI52;A0A649Z731;A0A650B0J4;A0A650B0V9;A0A650B111;A0A650B177;A0A650B5D9;A0A6M5U8Y3;A0A6M5U980;A0A6M8TY72;A0A7M1IAY6;A0A7M1IB03;A0A7U3K6R1;A0A7U3K7P0	A0A1C8YB62;A0A1S6KLG5;A0A1S6KM00;A0A223FXM5;A0A223FXY4;A0A223FY38;A0A223FYD0;A0A2D3E2M1;A0A346QEQ3;A0A3G5AW42;A0A3S8RG65;A0A4Y5V095;A0A540KI52;A0A649Z731;A0A650B0J4;A0A650B0V9;A0A650B111;A0A650B177;A0A650B5D9;A0A6M5U8Y3;A0A6M5U980;A0A6M8TY72;A0A7M1IAY6;A0A7M1IB03;A0A7U3K6R1;A0A7U3K7P0	ycf2;ycf2;ycf2;ycf2;ycf2;ycf2;ycf2;ycf2;ycf2;ycf2;ycf2;ycf2;C1H46_040579;ycf2;ycf2;ycf2;ycf2;ycf2;ycf2;ycf2;ycf2;ycf2;ycf2;ycf2;ycf2;ycf2	Protein Ycf2;Protein Ycf2;Protein Ycf2;Protein Ycf2;Protein Ycf2;Protein Ycf2;Protein Ycf2;Protein Ycf2;Protein Ycf2;Protein Ycf2;Protein Ycf2;Protein Ycf2;Uncharacterized protein;Protein Ycf2;Protein Ycf2;Protein Ycf2;Protein Ycf2;Protein Ycf2;Protein Ycf2;Protein Ycf2;Protein Ycf2;Protein Ycf2;Protein Ycf2;Protein Ycf2;Ycf2;Ycf2	A0A1C8YB62_9ROSA;A0A1S6KLG5_MALBA;A0A1S6KM00_9ROSA;A0A223FXM5_9ROSA;A0A223FXY4_9ROSA;A0A223FY38_9ROSA;A0A223FYD0_9ROSA;A0A2D3E2M1_MALMI;A0A346QEQ3_9ROSA;A0A3G5AW42_MALHU;A0A3S8RG65_9ROSA;A0A4Y5V095_9ROSA;A0A540KI52_MALBA;A0A649Z731_9ROSA;A0A650B0J4_9ROSA;A0A650B0V9_9ROSA;A0A650B111_9ROSA;A0A650B177_9ROSA;A0A650B5D9_9ROSA;A0A6M5U8Y3_9ROSA;A0A6M5U980_9ROSA;A0A6M8TY72_9ROSA;A0A7M1IAY6_9ROSA;A0A7M1IB…	3								104.394				138.12	146.065	103.154								181.398
A0A1C8YB64	Photosystem I P700 chlorophyll a apoprotein A1	psaA	A0A1C8YB64;A0A1S6KLB5;A0A1S6KLT8;A0A223A9U0;A0A223FXI4;A0A223FXP9;A0A223FYF3;A0A2D3E2N3;A0A346QE33;A0A3G5AW48;A0A3Q8RZ66;A0A498KN88;A0A4Y5V0F0;A0A649Z7E4;A0A650B0E1;A0A650B0Q0;A0A650B0V8;A0A650B608;A0A6M5UAK1;A0A6M5UBV6;A0A6M8U2N3;A0A7D6BYB7;A0A7M1IAY7;A0A7M1IB56;A0A7U3K7W0	A0A1C8YB64;A0A1S6KLB5;A0A1S6KLT8;A0A223A9U0;A0A223FXI4;A0A223FXP9;A0A223FYF3;A0A2D3E2N3;A0A346QE33;A0A3G5AW48;A0A3Q8RZ66;A0A498KN88;A0A4Y5V0F0;A0A649Z7E4;A0A650B0E1;A0A650B0Q0;A0A650B0V8;A0A650B608;A0A6M5UAK1;A0A6M5UBV6;A0A6M8U2N3;A0A7D6BYB7;A0A7M1IAY7;A0A7M1IB56;A0A7U3K7W0	psaA;psaA;psaA;psaA;psaA;psaA;psaA;psaA;psaA;psaA;psaA;DVH24_034247;psaA;psaA;psaA;psaA;psaA;psaA;psaA;psaA;psaA;psaA;psaA;psaA;psaA	Photosystem I P700 chlorophyll a apoprotein A1;Photosystem I P700 chlorophyll a apoprotein A1;Photosystem I P700 chlorophyll a apoprotein A1;Photosystem I P700 chlorophyll a apoprotein A1;Photosystem I P700 chlorophyll a apoprotein A1;Photosystem I P700 chlorophyll a apoprotein A1;Photosystem I P700 chlorophyll a apoprotein A1;Photosystem I P700 chlorophyll a apoprotein A1;Photosystem I P700 chlo…	A0A1C8YB64_9ROSA;A0A1S6KLB5_MALBA;A0A1S6KLT8_9ROSA;A0A223A9U0_MALDO;A0A223FXI4_9ROSA;A0A223FXP9_9ROSA;A0A223FYF3_9ROSA;A0A2D3E2N3_MALMI;A0A346QE33_9ROSA;A0A3G5AW48_MALHU;A0A3Q8RZ66_9ROSA;A0A498KN88_MALDO;A0A4Y5V0F0_9ROSA;A0A649Z7E4_9ROSA;A0A650B0E1_9ROSA;A0A650B0Q0_9ROSA;A0A650B0V8_9ROSA;A0A650B608_9ROSA;A0A6M5UAK1_9ROSA;A0A6M5UBV6_9ROSA;A0A6M8U2N3_9ROSA;A0A7D6BYB7_9ROSA;A0A7M1IAY7_9ROSA;A0A7M1IB…	7	2999.03	3110.08	1199.54	2062.64	2206.52	2192.3	1544.93	876.138	756.99	1577.39	1605.29	1816.08	768.261	1143.96	1419.01	1750.43	2450.73	2027.8	814.036	619.635	809.024	1162.09
A0A1C8YB65	"Acetyl-coenzyme A carboxylase carboxyl transferase subunit beta, chloroplastic	accD	A0A1C8YB65;A0A1S6KLE0;A0A223FY87;A0A2D3E2N5;A0A346QE04;A0A3G5AW61;A0A3S8RGJ0;A0A4Y5V082;A0A650B0M3;A0A650B0P7;A0A650B0Z4;A0A6M5U930;A0A6M5UAQ5;A0A6M8TY31;A0A7D5Y3P3;A0A7M1IB19;A0A7U3I0Q2;A0A7U3K6L1	A0A1C8YB65;A0A1S6KLE0;A0A223FY87;A0A2D3E2N5;A0A346QE04;A0A3G5AW61;A0A3S8RGJ0;A0A4Y5V082;A0A650B0M3;A0A650B0P7;A0A650B0Z4;A0A6M5U930;A0A6M5UAQ5;A0A6M8TY31;A0A7D5Y3P3;A0A7M1IB19;A0A7U3I0Q2;A0A7U3K6L1	accD	"Acetyl-coenzyme A carboxylase carboxyl transferase subunit beta, chloroplastic;Acetyl-coenzyme A carboxylase carboxyl transferase subunit beta, chloroplastic;Acetyl-coenzyme A carboxylase carboxyl transferase subunit beta, chloroplastic;Acetyl-coenzyme A carboxylase carboxyl transferase subunit beta, chloroplastic;Acetyl-coenzyme A carboxylase carboxyl transferase subunit beta, chloroplastic;Ace…	A0A1C8YB65_9ROSA;A0A1S6KLE0_MALBA;A0A223FY87_9ROSA;A0A2D3E2N5_MALMI;A0A346QE04_9ROSA;A0A3G5AW61_MALHU;A0A3S8RGJ0_9ROSA;A0A4Y5V082_9ROSA;A0A650B0M3_9ROSA;A0A650B0P7_9ROSA;A0A650B0Z4_9ROSA;A0A6M5U930_9ROSA;A0A6M5UAQ5_9ROSA;A0A6M8TY31_9ROSA;A0A7D5Y3P3_9ROSA;A0A7M1IB19_9ROSA;A0A7U3I0Q2_9ROSA;A0A7U3K6L1_MALDO	11	713.461	798.622	969.184	804.89	863.216	816.98	443.064	591.286	766.249	983.877	1004.92	1126.96	647.531	924.074	811.823	1563.9	1056.94	1121.58	842.94	740.704	652.377	872.479
A0A1C8YB66	ATP-dependent Clp protease proteolytic subunit	clpP	A0A1C8YB66;A0A2D3E2N4;A0A346QDS9;A0A3G5AW52;A0A3S8RGI3;A0A4Y5V0I2;A0A7M1IAU4;A0A7M1IB07	A0A1C8YB66;A0A2D3E2N4;A0A346QDS9;A0A3G5AW52;A0A3S8RGI3;A0A4Y5V0I2;A0A7M1IAU4;A0A7M1IB07	clpP	ATP-dependent Clp protease proteolytic subunit	A0A1C8YB66_9ROSA;A0A2D3E2N4_MALMI;A0A346QDS9_9ROSA;A0A3G5AW52_MALHU;A0A3S8RGI3_9ROSA;A0A4Y5V0I2_9ROSA;A0A7M1IAU4_9ROSA;A0A7M1IB07_9ROSA	4			130.949	39.6468		173.504	243.812	178.969	250.558	165.094	141.082	247.926	149.112	217.817	129.223	181.321	214.35	320.746	95.8433	156.167	73.9796	91.0791
A0A1C8YB67	DNA-directed RNA polymerase subunit beta'	rpoC1	A0A1C8YB67;A0A1S6KLA8;A0A1S6KLS7;A0A223FXG7;A0A223FXP0;A0A223FY49;A0A2D3E2N2;A0A346QDY3;A0A3G5AW47;A0A3S8RG99;A0A4Y5V0R1;A0A649Z729;A0A650B0I0;A0A650B0L1;A0A650B0Y8;A0A650B5S8;A0A6M5U7U1;A0A6M5UBJ4;A0A6M8TZC0;A0A7M1IB66;A0A7M1IBC1;A0A7U3HYE9;A0A7U3I0K5	A0A1C8YB67;A0A1S6KLA8;A0A1S6KLS7;A0A223FXG7;A0A223FXP0;A0A223FY49;A0A2D3E2N2;A0A346QDY3;A0A3G5AW47;A0A3S8RG99;A0A4Y5V0R1;A0A649Z729;A0A650B0I0;A0A650B0L1;A0A650B0Y8;A0A650B5S8;A0A6M5U7U1;A0A6M5UBJ4;A0A6M8TZC0;A0A7M1IB66;A0A7M1IBC1;A0A7U3HYE9;A0A7U3I0K5	rpoC1	DNA-directed RNA polymerase subunit beta';DNA-directed RNA polymerase subunit beta';DNA-directed RNA polymerase subunit beta';DNA-directed RNA polymerase subunit beta';DNA-directed RNA polymerase subunit beta';DNA-directed RNA polymerase subunit beta';DNA-directed RNA polymerase subunit beta';DNA-directed RNA polymerase subunit beta';DNA-directed RNA polymerase subunit beta';DNA-directed RNA poly…	A0A1C8YB67_9ROSA;A0A1S6KLA8_MALBA;A0A1S6KLS7_9ROSA;A0A223FXG7_9ROSA;A0A223FXP0_9ROSA;A0A223FY49_9ROSA;A0A2D3E2N2_MALMI;A0A346QDY3_9ROSA;A0A3G5AW47_MALHU;A0A3S8RG99_9ROSA;A0A4Y5V0R1_9ROSA;A0A649Z729_9ROSA;A0A650B0I0_9ROSA;A0A650B0L1_9ROSA;A0A650B0Y8_9ROSA;A0A650B5S8_9ROSA;A0A6M5U7U1_9ROSA;A0A6M5UBJ4_9ROSA;A0A6M8TZC0_9ROSA;A0A7M1IB66_9ROSA;A0A7M1IBC1_9ROSA;A0A7U3HYE9_MALDO;A0A7U3I0K5_9ROSA	1						181.227	232.933	298.18	215.886	165.172	172.255	204.017	424.638	305.718	284.782				340.82	442.776	335.127	240.069
A0A1C8YB68	"ATP synthase subunit alpha, chloroplastic	atpA	A0A1C8YB68;A0A1S6KLA4;A0A1S6KLR5;A0A223A9R9;A0A223FXF4;A0A223FXP5;A0A223FYG6;A0A2D3E2P1;A0A346QE05;A0A3G5AW56;A0A3Q8RZB7;A0A4Y5V0S0;A0A649Z6W0;A0A650B0E8;A0A650B0S7;A0A650B0Y4;A0A650B580;A0A6M5U7J5;A0A6M5U8Q1;A0A6M8TUH7;A0A7M1IAZ8;A0A7M1IB43;A0A7U3K7V4	A0A1C8YB68;A0A1S6KLA4;A0A1S6KLR5;A0A223A9R9;A0A223FXF4;A0A223FXP5;A0A223FYG6;A0A2D3E2P1;A0A346QE05;A0A3G5AW56;A0A3Q8RZB7;A0A4Y5V0S0;A0A649Z6W0;A0A650B0E8;A0A650B0S7;A0A650B0Y4;A0A650B580;A0A6M5U7J5;A0A6M5U8Q1;A0A6M8TUH7;A0A7M1IAZ8;A0A7M1IB43;A0A7U3K7V4	atpA	"ATP synthase subunit alpha, chloroplastic;ATP synthase subunit alpha, chloroplastic;ATP synthase subunit alpha, chloroplastic;ATP synthase subunit alpha, chloroplastic;ATP synthase subunit alpha, chloroplastic;ATP synthase subunit alpha, chloroplastic;ATP synthase subunit alpha, chloroplastic;ATP synthase subunit alpha, chloroplastic;ATP synthase subunit alpha, chloroplastic;ATP synthase subunit…	A0A1C8YB68_9ROSA;A0A1S6KLA4_MALBA;A0A1S6KLR5_9ROSA;A0A223A9R9_MALDO;A0A223FXF4_9ROSA;A0A223FXP5_9ROSA;A0A223FYG6_9ROSA;A0A2D3E2P1_MALMI;A0A346QE05_9ROSA;A0A3G5AW56_MALHU;A0A3Q8RZB7_9ROSA;A0A4Y5V0S0_9ROSA;A0A649Z6W0_9ROSA;A0A650B0E8_9ROSA;A0A650B0S7_9ROSA;A0A650B0Y4_9ROSA;A0A650B580_9ROSA;A0A6M5U7J5_9ROSA;A0A6M5U8Q1_9ROSA;A0A6M8TUH7_9ROSA;A0A7M1IAZ8_9ROSA;A0A7M1IB43_9ROSA;A0A7U3K7V4_9ROSA	19	17607.5	21630	17439.5	15706.2	14558.4	14808.7	11392.8	12078.5	11074.9	13315.9	14409.1	15124.2	8152.41	9230.97	8883.11	13913	18329.4	12525.8	15416.7	15095.5	13963.6	12293.5
A0A1C8YB69	Photosystem I P700 chlorophyll a apoprotein A2	psaB	A0A1C8YB69;A0A1S6KLC9;A0A1S6KLT0;A0A223A9T0;A0A223FXH5;A0A223FXQ6;A0A223FY80;A0A2D3E2N6;A0A346QDV0;A0A3G5AW51;A0A3Q8RZ27;A0A4Y5V0G5;A0A649Z6Z0;A0A650B0L2;A0A650B0N6;A0A650B0Y3;A0A650B5H0;A0A6M5U821;A0A6M5U918;A0A6M5UAP7;A0A7M1IAV2;A0A7M1IB08;A0A7U3K7M6	A0A1C8YB69;A0A1S6KLC9;A0A1S6KLT0;A0A223A9T0;A0A223FXH5;A0A223FXQ6;A0A223FY80;A0A2D3E2N6;A0A346QDV0;A0A3G5AW51;A0A3Q8RZ27;A0A4Y5V0G5;A0A649Z6Z0;A0A650B0L2;A0A650B0N6;A0A650B0Y3;A0A650B5H0;A0A6M5U821;A0A6M5U918;A0A6M5UAP7;A0A7M1IAV2;A0A7M1IB08;A0A7U3K7M6	psaB	Photosystem I P700 chlorophyll a apoprotein A2	A0A1C8YB69_9ROSA;A0A1S6KLC9_MALBA;A0A1S6KLT0_9ROSA;A0A223A9T0_MALDO;A0A223FXH5_9ROSA;A0A223FXQ6_9ROSA;A0A223FY80_9ROSA;A0A2D3E2N6_MALMI;A0A346QDV0_9ROSA;A0A3G5AW51_MALHU;A0A3Q8RZ27_9ROSA;A0A4Y5V0G5_9ROSA;A0A649Z6Z0_9ROSA;A0A650B0L2_9ROSA;A0A650B0N6_9ROSA;A0A650B0Y3_9ROSA;A0A650B5H0_9ROSA;A0A6M5U821_9ROSA;A0A6M5U918_9ROSA;A0A6M5UAP7_9ROSA;A0A7M1IAV2_9ROSA;A0A7M1IB08_9ROSA;A0A7U3K7M6_9ROSA	10	2500.97	3173.32	2165.09	1606.73	1550.99	1596.03	1026.92	1332.81	1199.35	1479.18	1927.54	1826.94	1345.51	1365.2	1401.88	2410.24	2420.05	1684.08	1612.83	2070.06	1952.51	1671.74
A0A1C8YB71	Cytochrome b6	petB	A0A1C8YB71;A0A1S6KLF9;A0A1S6KLY1;A0A223FXV1;A0A223FY28;A0A223FYI4;A0A2D3E2P4;A0A346QDU4;A0A3G5AW65;A0A3Q8RZ35;A0A4Y5V0I9;A0A649Z7H2;A0A650B0G6;A0A650B0S9;A0A650B0Y6;A0A650B5X1;A0A6M5U848;A0A6M5U951;A0A6M5UAR7;A0A7U3HYQ3;A0A7U3K7M4	A0A1C8YB71;A0A1S6KLF9;A0A1S6KLY1;A0A223FXV1;A0A223FY28;A0A223FYI4;A0A2D3E2P4;A0A346QDU4;A0A3G5AW65;A0A3Q8RZ35;A0A4Y5V0I9;A0A649Z7H2;A0A650B0G6;A0A650B0S9;A0A650B0Y6;A0A650B5X1;A0A6M5U848;A0A6M5U951;A0A6M5UAR7;A0A7U3HYQ3;A0A7U3K7M4	petB	Cytochrome b6	A0A1C8YB71_9ROSA;A0A1S6KLF9_MALBA;A0A1S6KLY1_9ROSA;A0A223FXV1_9ROSA;A0A223FY28_9ROSA;A0A223FYI4_9ROSA;A0A2D3E2P4_MALMI;A0A346QDU4_9ROSA;A0A3G5AW65_MALHU;A0A3Q8RZ35_9ROSA;A0A4Y5V0I9_9ROSA;A0A649Z7H2_9ROSA;A0A650B0G6_9ROSA;A0A650B0S9_9ROSA;A0A650B0Y6_9ROSA;A0A650B5X1_9ROSA;A0A6M5U848_9ROSA;A0A6M5U951_9ROSA;A0A6M5UAR7_9ROSA;A0A7U3HYQ3_MALDO;A0A7U3K7M4_9ROSA	3	1721.09	1614.16	1743.09	1431.27	1106.84	1479.35	1667.17	1650.64	1662.65	1121.05	1363.35	1300.25	1092.66	1610.9	1234.04	2013.92	1424.97	1662.81	1283.2	1968.42	1879.04	1099.46
A0A1C8YB72	"50S ribosomal protein L2, chloroplastic	rpl2	A0A1C8YB72;A0A1S6KLI4;A0A1S6KLW2;A0A223A9X0;A0A223FXN2;A0A223FXU4;A0A223FY58;A0A223FYA0;A0A2D3E2P6;A0A346QDX2;A0A3G5AW63;A0A3Q8RZ80;A0A4Y5V087;A0A540KI38;A0A649Z7A8;A0A650B0L5;A0A650B0W2;A0A650B139;A0A650B5M4;A0A6M5U800;A0A6M5UBS5;A0A6M5UCC9;A0A7D6C5E7;A0A7M1IAT2;A0A7M1IBH1;A0A7U3HZ08;A0A7U3I0N4	A0A1C8YB72;A0A1S6KLI4;A0A1S6KLW2;A0A223A9X0;A0A223FXN2;A0A223FXU4;A0A223FY58;A0A223FYA0;A0A2D3E2P6;A0A346QDX2;A0A3G5AW63;A0A3Q8RZ80;A0A4Y5V087;A0A540KI38;A0A649Z7A8;A0A650B0L5;A0A650B0W2;A0A650B139;A0A650B5M4;A0A6M5U800;A0A6M5UBS5;A0A6M5UCC9;A0A7D6C5E7;A0A7M1IAT2;A0A7M1IBH1;A0A7U3HZ08;A0A7U3I0N4	rpl2;rpl2;rpl2;rpl2;rpl2;rpl2;rpl2;rpl2;rpl2;rpl2;rpl2;rpl2;rpl2;C1H46_040580;rpl2;rpl2;rpl2;rpl2;rpl2;rpl2;rpl2;rpl2;rpl2;rpl2;rpl2;rpl2;rpl2	"50S ribosomal protein L2, chloroplastic;50S ribosomal protein L2, chloroplastic;50S ribosomal protein L2, chloroplastic;50S ribosomal protein L2, chloroplastic;50S ribosomal protein L2, chloroplastic;50S ribosomal protein L2, chloroplastic;50S ribosomal protein L2, chloroplastic;50S ribosomal protein L2, chloroplastic;50S ribosomal protein L2, chloroplastic;50S ribosomal protein L2, chloroplasti…	A0A1C8YB72_9ROSA;A0A1S6KLI4_MALBA;A0A1S6KLW2_9ROSA;A0A223A9X0_MALDO;A0A223FXN2_9ROSA;A0A223FXU4_9ROSA;A0A223FY58_9ROSA;A0A223FYA0_9ROSA;A0A2D3E2P6_MALMI;A0A346QDX2_9ROSA;A0A3G5AW63_MALHU;A0A3Q8RZ80_9ROSA;A0A4Y5V087_9ROSA;A0A540KI38_MALBA;A0A649Z7A8_9ROSA;A0A650B0L5_9ROSA;A0A650B0W2_9ROSA;A0A650B139_9ROSA;A0A650B5M4_9ROSA;A0A6M5U800_9ROSA;A0A6M5UBS5_9ROSA;A0A6M5UCC9_9ROSA;A0A7D6C5E7_9ROSA;A0A7M1IA…	6	522.059	300.713	161.168	570.849	550.45	302.427	421.471	412.717	348.43	243.188	245.283	270.575	385.182	305.421	264.186	249.486	352.691	428.8	124.254	262.439	184.49	290.669
A0A1C8YB73	"Ribulose bisphosphate carboxylase large chain	rbcL	A0A1C8YB73;A0A1S6KLC8;A0A223A9S9;A0A223FYF4;A0A2D3E2P8;A0A2S2ASP2;A0A2U8JNQ4;A0A3G5AW60;A0A3Q8RZ71;A0A4Y5V086;A0A650B0L9;A0A650B0S8;A0A650B0W0;A0A6M5U835;A0A6M5U8J7;A0A6M5UBV0;A0A7M1IA18;A0A7M1IA81;A0A7U3I0J8;H9CU68;H9CU77;H9CU78;H9CU79;H9CU80;H9CU81;H9CU82;H9CU83;H9CU84;H9CU85;H9CU86;H9CU87;H9CU88;H9CU89;H9CU90;H9CU91;H9CU92;H9CU93;H9CU95;H9CU96;H9CU97;H9CU98;H9CU99;H9CUA0;H9CUA1;H9CUA2;H9CUA3	A0A1C8YB73;A0A1S6KLC8;A0A223A9S9;A0A223FYF4;A0A2D3E2P8;A0A2S2ASP2;A0A2U8JNQ4;A0A3G5AW60;A0A3Q8RZ71;A0A4Y5V086;A0A650B0L9;A0A650B0S8;A0A650B0W0;A0A6M5U835;A0A6M5U8J7;A0A6M5UBV0;A0A7M1IA18;A0A7M1IA81;A0A7U3I0J8;H9CU68;H9CU77;H9CU78;H9CU79;H9CU80;H9CU81;H9CU82;H9CU83;H9CU84;H9CU85;H9CU86;H9CU87;H9CU88;H9CU89;H9CU90;H9CU91;H9CU92;H9CU93;H9CU95;H9CU96;H9CU97;H9CU98;H9CU99;H9CUA0;H9CUA1;H9CUA2;H9CUA3	rbcL	"Ribulose bisphosphate carboxylase large chain;Ribulose bisphosphate carboxylase large chain;Ribulose bisphosphate carboxylase large chain;Ribulose bisphosphate carboxylase large chain;Ribulose bisphosphate carboxylase large chain;Ribulose bisphosphate carboxylase large chain;Ribulose bisphosphate carboxylase large chain (Fragment);Ribulose bisphosphate carboxylase large chain;Ribulose bisphospha…	A0A1C8YB73_9ROSA;A0A1S6KLC8_MALBA;A0A223A9S9_MALDO;A0A223FYF4_9ROSA;A0A2D3E2P8_MALMI;A0A2S2ASP2_9ROSA;A0A2U8JNQ4_MALBA;A0A3G5AW60_MALHU;A0A3Q8RZ71_9ROSA;A0A4Y5V086_9ROSA;A0A650B0L9_9ROSA;A0A650B0S8_9ROSA;A0A650B0W0_9ROSA;A0A6M5U835_9ROSA;A0A6M5U8J7_9ROSA;A0A6M5UBV0_9ROSA;A0A7M1IA18_9ROSA;A0A7M1IA81_9ROSA;A0A7U3I0J8_9ROSA;H9CU68_9ROSA;H9CU77_9ROSA;H9CU78_9ROSA;H9CU79_9ROSA;H9CU80_9ROSA;H9CU81_9ROS…	18	34949.7	45574.4	24695.1	40331.4	45084.6	44474.6	18285.1	16436	13403.9	27260.6	25499.2	27190.6	12447.9	17951	21864.6	27849.1	27005.9	28280.8	14289.3	12243	16154.8	18521.4
A0A1C8YB75	Photosystem II CP43 reaction center protein	psbC	A0A1C8YB75;A0A1S6KLB6;A0A1S6KLT9;A0A223FXQ3;A0A223FXY1;A0A223FY48;A0A2D3E2P5;A0A346QEK9;A0A3G5AW62;A0A3Q8RZ32;A0A4Y5V083;A0A649Z6X6;A0A650B0E7;A0A650B0U4;A0A650B0X6;A0A650B594;A0A6M5U998;A0A6M5UAW5;A0A6M5UBK0;A0A7M1IAZ1;A0A7M1IB53;A0A7U3K6J6;A0A7U3K7S5	A0A1C8YB75;A0A1S6KLB6;A0A1S6KLT9;A0A223FXQ3;A0A223FXY1;A0A223FY48;A0A2D3E2P5;A0A346QEK9;A0A3G5AW62;A0A3Q8RZ32;A0A4Y5V083;A0A649Z6X6;A0A650B0E7;A0A650B0U4;A0A650B0X6;A0A650B594;A0A6M5U998;A0A6M5UAW5;A0A6M5UBK0;A0A7M1IAZ1;A0A7M1IB53;A0A7U3K6J6;A0A7U3K7S5	psbC	Photosystem II CP43 reaction center protein;Photosystem II CP43 reaction center protein;Photosystem II CP43 reaction center protein;Photosystem II CP43 reaction center protein;Photosystem II CP43 reaction center protein;Photosystem II CP43 reaction center protein;Photosystem II CP43 reaction center protein;Photosystem II CP43 reaction center protein;Photosystem II CP43 reaction center protein;Pho…	A0A1C8YB75_9ROSA;A0A1S6KLB6_MALBA;A0A1S6KLT9_9ROSA;A0A223FXQ3_9ROSA;A0A223FXY1_9ROSA;A0A223FY48_9ROSA;A0A2D3E2P5_MALMI;A0A346QEK9_9ROSA;A0A3G5AW62_MALHU;A0A3Q8RZ32_9ROSA;A0A4Y5V083_9ROSA;A0A649Z6X6_9ROSA;A0A650B0E7_9ROSA;A0A650B0U4_9ROSA;A0A650B0X6_9ROSA;A0A650B594_9ROSA;A0A6M5U998_9ROSA;A0A6M5UAW5_9ROSA;A0A6M5UBK0_9ROSA;A0A7M1IAZ1_9ROSA;A0A7M1IB53_9ROSA;A0A7U3K6J6_MALDO;A0A7U3K7S5_9ROSA	13	7395.56	8656.2	5510.87	6233.94	5151.96	5884.08	3402.97	3652.18	3533.45	5238.26	5704.77	6452.89	3855.62	3618.57	4467.45	5675.59	6806.2	5458.87	4675.42	4898.31	5383.68	5988.09
A0A1C8YB77	Photosystem II CP47 reaction center protein	psbB	A0A1C8YB77;A0A1S6KLD7;A0A1S6KLX1;A0A223FXK5;A0A223FXU2;A0A223FYI8;A0A2D3E2P3;A0A346QDV5;A0A3G5AW53;A0A3Q8RZA5;A0A498KW10;A0A4Y5V073;A0A649Z706;A0A650B0H2;A0A650B0X3;A0A650B106;A0A650B5E7;A0A6M5U7N5;A0A6M5U8T9;A0A6M5UC53;A0A7M1IAX4;A0A7M1IB33;A0A7U3I0L8	A0A1C8YB77;A0A1S6KLD7;A0A1S6KLX1;A0A223FXK5;A0A223FXU2;A0A223FYI8;A0A2D3E2P3;A0A346QDV5;A0A3G5AW53;A0A3Q8RZA5;A0A498KW10;A0A4Y5V073;A0A649Z706;A0A650B0H2;A0A650B0X3;A0A650B106;A0A650B5E7;A0A6M5U7N5;A0A6M5U8T9;A0A6M5UC53;A0A7M1IAX4;A0A7M1IB33;A0A7U3I0L8	psbB	Photosystem II CP47 reaction center protein;Photosystem II CP47 reaction center protein;Photosystem II CP47 reaction center protein;Photosystem II CP47 reaction center protein;Photosystem II CP47 reaction center protein;Photosystem II CP47 reaction center protein;Photosystem II CP47 reaction center protein;Photosystem II CP47 reaction center protein;Photosystem II CP47 reaction center protein;Pho…	A0A1C8YB77_9ROSA;A0A1S6KLD7_MALBA;A0A1S6KLX1_9ROSA;A0A223FXK5_9ROSA;A0A223FXU2_9ROSA;A0A223FYI8_9ROSA;A0A2D3E2P3_MALMI;A0A346QDV5_9ROSA;A0A3G5AW53_MALHU;A0A3Q8RZA5_9ROSA;A0A498KW10_MALDO;A0A4Y5V073_9ROSA;A0A649Z706_9ROSA;A0A650B0H2_9ROSA;A0A650B0X3_9ROSA;A0A650B106_9ROSA;A0A650B5E7_9ROSA;A0A6M5U7N5_9ROSA;A0A6M5U8T9_9ROSA;A0A6M5UC53_9ROSA;A0A7M1IAX4_9ROSA;A0A7M1IB33_9ROSA;A0A7U3I0L8_9ROSA	11	5582.18	6067.58	5666.39	4185.5	3802.01	3560.83	2698.42	2671.82	2461.04	3720.2	4047.72	4422.91	2335.59	3141.69	3505.17	6116.44	5274.13	5097.92	4907.16	5230.06	4910.37	4306.52
A0A1C8YB78	"ATP synthase subunit b, chloroplastic	atpF	A0A1C8YB78;A0A1S6KLB1;A0A1S6KLS9;A0A223FXP3;A0A223FXX3;A0A223FYE0;A0A2D3E2Q2;A0A346QEH7;A0A3G5AW66;A0A3S8RG97;A0A4Y5V139;A0A649Z6W5;A0A650B0E0;A0A650B0T5;A0A650B0W5;A0A650B584;A0A6M5U989;A0A6M5UAV8;A0A6M5UBJ1;A0A7M1IAY1;A0A7M1IB67;A0A7U3HYK3;A0A7U3K7L0	A0A1C8YB78;A0A1S6KLB1;A0A1S6KLS9;A0A223FXP3;A0A223FXX3;A0A223FYE0;A0A2D3E2Q2;A0A346QEH7;A0A3G5AW66;A0A3S8RG97;A0A4Y5V139;A0A649Z6W5;A0A650B0E0;A0A650B0T5;A0A650B0W5;A0A650B584;A0A6M5U989;A0A6M5UAV8;A0A6M5UBJ1;A0A7M1IAY1;A0A7M1IB67;A0A7U3HYK3;A0A7U3K7L0	atpF	"ATP synthase subunit b, chloroplastic;ATP synthase subunit b, chloroplastic;ATP synthase subunit b, chloroplastic;ATP synthase subunit b, chloroplastic;ATP synthase subunit b, chloroplastic;ATP synthase subunit b, chloroplastic;ATP synthase subunit b, chloroplastic;ATP synthase subunit b, chloroplastic;ATP synthase subunit b, chloroplastic;ATP synthase subunit b, chloroplastic;ATP synthase subun…	A0A1C8YB78_9ROSA;A0A1S6KLB1_MALBA;A0A1S6KLS9_9ROSA;A0A223FXP3_9ROSA;A0A223FXX3_9ROSA;A0A223FYE0_9ROSA;A0A2D3E2Q2_MALMI;A0A346QEH7_9ROSA;A0A3G5AW66_MALHU;A0A3S8RG97_9ROSA;A0A4Y5V139_9ROSA;A0A649Z6W5_9ROSA;A0A650B0E0_9ROSA;A0A650B0T5_9ROSA;A0A650B0W5_9ROSA;A0A650B584_9ROSA;A0A6M5U989_9ROSA;A0A6M5UAV8_9ROSA;A0A6M5UBJ1_9ROSA;A0A7M1IAY1_9ROSA;A0A7M1IB67_9ROSA;A0A7U3HYK3_MALDO;A0A7U3K7L0_9ROSA	13	721.787	641.121	536.995	638.634	511.766	693.411	616.04	467.834	496.924	349.991	376.84	501.652	391.522	451.035	414.333	611.982	497.181	707.212	422.378	391.7	362.888	337.574
A0A1C8YB81	Photosystem II protein D1	psbA	A0A1C8YB81;A0A1S6KL98;A0A1S6KLR8;A0A223A9R7;A0A223FXF7;A0A223FXP6;A0A223FYD1;A0A2D3E2P7;A0A346QE38;A0A3G5AW75;A0A3S8RG90;A0A4Y5V0C6;A0A649Z7C0;A0A650B0B2;A0A650B0N0;A0A650B0T9;A0A650B5Y7;A0A6M5UAI3;A0A6M5UBU3;A0A6M5UC76;A0A7M1IB58;A0A7M1IBB3;A0A7U3I0T2	A0A1C8YB81;A0A1S6KL98;A0A1S6KLR8;A0A223A9R7;A0A223FXF7;A0A223FXP6;A0A223FYD1;A0A2D3E2P7;A0A346QE38;A0A3G5AW75;A0A3S8RG90;A0A4Y5V0C6;A0A649Z7C0;A0A650B0B2;A0A650B0N0;A0A650B0T9;A0A650B5Y7;A0A6M5UAI3;A0A6M5UBU3;A0A6M5UC76;A0A7M1IB58;A0A7M1IBB3;A0A7U3I0T2	psbA	Photosystem II protein D1	A0A1C8YB81_9ROSA;A0A1S6KL98_MALBA;A0A1S6KLR8_9ROSA;A0A223A9R7_MALDO;A0A223FXF7_9ROSA;A0A223FXP6_9ROSA;A0A223FYD1_9ROSA;A0A2D3E2P7_MALMI;A0A346QE38_9ROSA;A0A3G5AW75_MALHU;A0A3S8RG90_9ROSA;A0A4Y5V0C6_9ROSA;A0A649Z7C0_9ROSA;A0A650B0B2_9ROSA;A0A650B0N0_9ROSA;A0A650B0T9_9ROSA;A0A650B5Y7_9ROSA;A0A6M5UAI3_9ROSA;A0A6M5UBU3_9ROSA;A0A6M5UC76_9ROSA;A0A7M1IB58_9ROSA;A0A7M1IBB3_9ROSA;A0A7U3I0T2_9ROSA	10	15466.6	15512.4	12920.7	8427.69	7403.51	7445.87	5726.01	4915.96	4967.28	7590.25	7882.06	6509.77	2969.26	4825.81	5399.17	12972.1	14309.9	9993.39	8759.64	6749.49	6600.4	5967.64
A0A1C8YB82	DNA-directed RNA polymerase subunit alpha	rpoA	A0A1C8YB82;A0A1S6KLF1;A0A1S6KLX7;A0A223FYC6;A0A2D3E2Q8;A0A346QDY1;A0A3G5AW71;A0A3S8RGJ6;A0A4Y5V0J7;A0A649Z798;A0A650B0I5;A0A650B0S6;A0A650B155;A0A650B5L3;A0A6M5U7X9;A0A6M5UBM9;A0A6M5UDC7;A0A7M1IA33;A0A7M1IAA2;A0A7U3HYU8;A0A7U3I0M2	A0A1C8YB82;A0A1S6KLF1;A0A1S6KLX7;A0A223FYC6;A0A2D3E2Q8;A0A346QDY1;A0A3G5AW71;A0A3S8RGJ6;A0A4Y5V0J7;A0A649Z798;A0A650B0I5;A0A650B0S6;A0A650B155;A0A650B5L3;A0A6M5U7X9;A0A6M5UBM9;A0A6M5UDC7;A0A7M1IA33;A0A7M1IAA2;A0A7U3HYU8;A0A7U3I0M2	rpoA	DNA-directed RNA polymerase subunit alpha;DNA-directed RNA polymerase subunit alpha;DNA-directed RNA polymerase subunit alpha;DNA-directed RNA polymerase subunit alpha;DNA-directed RNA polymerase subunit alpha;DNA-directed RNA polymerase subunit alpha;DNA-directed RNA polymerase subunit alpha;DNA-directed RNA polymerase subunit alpha;DNA-directed RNA polymerase subunit alpha;DNA-directed RNA poly…	A0A1C8YB82_9ROSA;A0A1S6KLF1_MALBA;A0A1S6KLX7_9ROSA;A0A223FYC6_9ROSA;A0A2D3E2Q8_MALMI;A0A346QDY1_9ROSA;A0A3G5AW71_MALHU;A0A3S8RGJ6_9ROSA;A0A4Y5V0J7_9ROSA;A0A649Z798_9ROSA;A0A650B0I5_9ROSA;A0A650B0S6_9ROSA;A0A650B155_9ROSA;A0A650B5L3_9ROSA;A0A6M5U7X9_9ROSA;A0A6M5UBM9_9ROSA;A0A6M5UDC7_9ROSA;A0A7M1IA33_9ROSA;A0A7M1IAA2_9ROSA;A0A7U3HYU8_MALDO;A0A7U3I0M2_9ROSA	2	74.6856		95.3201	74.8583	80.0122	83.9572	106.11	126.712	106.826	59.3757	40.5755	43.8685	174.908	131.158	83.6868	75.1145		71.6118	141.268	96.2341	111.719	108.627
A0A1C8YB83	"ATP synthase subunit beta, chloroplastic	atpB	A0A1C8YB83;A0A1S6KLD1;A0A223A9U1;A0A223FXI8;A0A2D3E2N8;A0A346QE90;A0A3G5AW64;A0A3Q8RZ72;A0A4Y5V0B6;A0A650B0I8;A0A650B0M6;A0A650B0Z1;A0A650B5C7;A0A6M5UAT8;A0A6M5UC13;A0A6M5UCQ1;A0A7M1IB36;A0A7M1IB88;A0A7U3I0M9	A0A1C8YB83;A0A1S6KLD1;A0A223A9U1;A0A223FXI8;A0A2D3E2N8;A0A346QE90;A0A3G5AW64;A0A3Q8RZ72;A0A4Y5V0B6;A0A650B0I8;A0A650B0M6;A0A650B0Z1;A0A650B5C7;A0A6M5UAT8;A0A6M5UC13;A0A6M5UCQ1;A0A7M1IB36;A0A7M1IB88;A0A7U3I0M9	atpB	"ATP synthase subunit beta, chloroplastic;ATP synthase subunit beta, chloroplastic;ATP synthase subunit beta, chloroplastic;ATP synthase subunit beta, chloroplastic;ATP synthase subunit beta, chloroplastic;ATP synthase subunit beta, chloroplastic;ATP synthase subunit beta, chloroplastic;ATP synthase subunit beta, chloroplastic;ATP synthase subunit beta, chloroplastic;ATP synthase subunit beta, ch…	A0A1C8YB83_9ROSA;A0A1S6KLD1_MALBA;A0A223A9U1_MALDO;A0A223FXI8_9ROSA;A0A2D3E2N8_MALMI;A0A346QE90_9ROSA;A0A3G5AW64_MALHU;A0A3Q8RZ72_9ROSA;A0A4Y5V0B6_9ROSA;A0A650B0I8_9ROSA;A0A650B0M6_9ROSA;A0A650B0Z1_9ROSA;A0A650B5C7_9ROSA;A0A6M5UAT8_9ROSA;A0A6M5UC13_9ROSA;A0A6M5UCQ1_9ROSA;A0A7M1IB36_9ROSA;A0A7M1IB88_9ROSA;A0A7U3I0M9_9ROSA	38	5546.12	5986.71	3763.83	5615.1	5193.78	6032	4745.72	5353.62	4525.54	4310.13	4417.86	4880.54	3993.07	3605.83	3900.72	3455.95	4672.16	3689.2	3208.09	3433.78	4190.71	4893.89
A0A1C8YB86	"50S ribosomal protein L16, chloroplastic	rpl16	A0A1C8YB86;A0A1S6KLF8;A0A1S6KLW1;A0A223FXL4;A0A223FXU6;A0A223FY24;A0A223FYJ2;A0A2D3E2Q1;A0A346QDX1;A0A3G5AW67;A0A3Q8RZ84;A0A4Y5V0S5;A0A540KI71;A0A649Z717;A0A650B0L4;A0A650B0Q2;A0A650B120;A0A650B5L0;A0A6M5U9C9;A0A6M5UB01;A0A6M5UBN2;A0A6M8TV91;A0A7D5Y0J3;A0A7U3HYV1;A0A7U3I0M0	A0A1C8YB86;A0A1S6KLF8;A0A1S6KLW1;A0A223FXL4;A0A223FXU6;A0A223FY24;A0A223FYJ2;A0A2D3E2Q1;A0A346QDX1;A0A3G5AW67;A0A3Q8RZ84;A0A4Y5V0S5;A0A540KI71;A0A649Z717;A0A650B0L4;A0A650B0Q2;A0A650B120;A0A650B5L0;A0A6M5U9C9;A0A6M5UB01;A0A6M5UBN2;A0A6M8TV91;A0A7D5Y0J3;A0A7U3HYV1;A0A7U3I0M0	rpl16;rpl16;rpl16;rpl16;rpl16;rpl16;rpl16;rpl16;rpl16;rpl16;rpl16;rpl16;C1H46_040581;rpl16;rpl16;rpl16;rpl16;rpl16;rpl16;rpl16;rpl16;rpl16;rpl16;rpl16;rpl16	"50S ribosomal protein L16, chloroplastic;50S ribosomal protein L16, chloroplastic;50S ribosomal protein L16, chloroplastic;50S ribosomal protein L16, chloroplastic;50S ribosomal protein L16, chloroplastic;50S ribosomal protein L16, chloroplastic;50S ribosomal protein L16, chloroplastic;50S ribosomal protein L16, chloroplastic;50S ribosomal protein L16, chloroplastic;50S ribosomal protein L16, ch…	A0A1C8YB86_9ROSA;A0A1S6KLF8_MALBA;A0A1S6KLW1_9ROSA;A0A223FXL4_9ROSA;A0A223FXU6_9ROSA;A0A223FY24_9ROSA;A0A223FYJ2_9ROSA;A0A2D3E2Q1_MALMI;A0A346QDX1_9ROSA;A0A3G5AW67_MALHU;A0A3Q8RZ84_9ROSA;A0A4Y5V0S5_9ROSA;A0A540KI71_MALBA;A0A649Z717_9ROSA;A0A650B0L4_9ROSA;A0A650B0Q2_9ROSA;A0A650B120_9ROSA;A0A650B5L0_9ROSA;A0A6M5U9C9_9ROSA;A0A6M5UB01_9ROSA;A0A6M5UBN2_9ROSA;A0A6M8TV91_9ROSA;A0A7D5Y0J3_9ROSA;A0A7U3HY…	5	350.763	291.64	415.068	180.932	162.139	257.467	688.747	846.377	985.213	289.823	227.36	217.969	587.709	429.621	483.718	367.363	266.912	362.725	464.984	615.097	625.783	582.729
A0A1C8YB88	Cytochrome b6-f complex subunit 4	petD	A0A1C8YB88;A0A1S6KLE5;A0A1S6KLV9;A0A223A9V4;A0A223FXK8;A0A223FXT4;A0A223FY32;A0A223FYI5;A0A2D3E2Q0;A0A346QEJ8;A0A3G5AW68;A0A3Q8RZA8;A0A4Y5V0H1;A0A649Z770;A0A650B0L8;A0A650B0Q4;A0A650B128;A0A650B5D7;A0A6M5UAN1;A0A6M5UBX6;A0A6M8U2Q7;A0A7D5Y7I3;A0A7U3I0R6;A0A7U3K6R7	A0A1C8YB88;A0A1S6KLE5;A0A1S6KLV9;A0A223A9V4;A0A223FXK8;A0A223FXT4;A0A223FY32;A0A223FYI5;A0A2D3E2Q0;A0A346QEJ8;A0A3G5AW68;A0A3Q8RZA8;A0A4Y5V0H1;A0A649Z770;A0A650B0L8;A0A650B0Q4;A0A650B128;A0A650B5D7;A0A6M5UAN1;A0A6M5UBX6;A0A6M8U2Q7;A0A7D5Y7I3;A0A7U3I0R6;A0A7U3K6R7	petD	Cytochrome b6-f complex subunit 4;Cytochrome b6-f complex subunit 4;Cytochrome b6-f complex subunit 4;Cytochrome b6-f complex subunit 4;Cytochrome b6-f complex subunit 4;Cytochrome b6-f complex subunit 4;Cytochrome b6-f complex subunit 4;Cytochrome b6-f complex subunit 4;Cytochrome b6-f complex subunit 4;Cytochrome b6-f complex subunit 4;Cytochrome b6-f complex subunit 4;Cytochrome b6-f complex s…	A0A1C8YB88_9ROSA;A0A1S6KLE5_MALBA;A0A1S6KLV9_9ROSA;A0A223A9V4_MALDO;A0A223FXK8_9ROSA;A0A223FXT4_9ROSA;A0A223FY32_9ROSA;A0A223FYI5_9ROSA;A0A2D3E2Q0_MALMI;A0A346QEJ8_9ROSA;A0A3G5AW68_MALHU;A0A3Q8RZA8_9ROSA;A0A4Y5V0H1_9ROSA;A0A649Z770_9ROSA;A0A650B0L8_9ROSA;A0A650B0Q4_9ROSA;A0A650B128_9ROSA;A0A650B5D7_9ROSA;A0A6M5UAN1_9ROSA;A0A6M5UBX6_9ROSA;A0A6M8U2Q7_9ROSA;A0A7D5Y7I3_9ROSA;A0A7U3I0R6_9ROSA;A0A7U3K6…	1			408.453				416.082	503.418	553.728										621.273	618.014	564.212	601.05
A0A1C8YB89	"30S ribosomal protein S16, chloroplastic	rps16	A0A1C8YB89;A0A1S6KL99;A0A223FYF1;A0A2D3E2Q5;A0A346QEP3;A0A3G5AW72;A0A3Q8RZA4;A0A4Y5V0I4;A0A650B0D9;A0A650B0M8;A0A650B105;A0A6M5U7S2;A0A6M5U8T7;A0A6M5U8W9;A0A6M8U589;A0A7U3I0I4;A0A7U3K6I4	A0A1C8YB89;A0A1S6KL99;A0A223FYF1;A0A2D3E2Q5;A0A346QEP3;A0A3G5AW72;A0A3Q8RZA4;A0A4Y5V0I4;A0A650B0D9;A0A650B0M8;A0A650B105;A0A6M5U7S2;A0A6M5U8T7;A0A6M5U8W9;A0A6M8U589;A0A7U3I0I4;A0A7U3K6I4	rps16	"30S ribosomal protein S16, chloroplastic;30S ribosomal protein S16, chloroplastic;30S ribosomal protein S16, chloroplastic;30S ribosomal protein S16, chloroplastic;30S ribosomal protein S16, chloroplastic;30S ribosomal protein S16, chloroplastic;30S ribosomal protein S16, chloroplastic;30S ribosomal protein S16, chloroplastic;30S ribosomal protein S16, chloroplastic;30S ribosomal protein S16, ch…	A0A1C8YB89_9ROSA;A0A1S6KL99_MALBA;A0A223FYF1_9ROSA;A0A2D3E2Q5_MALMI;A0A346QEP3_9ROSA;A0A3G5AW72_MALHU;A0A3Q8RZA4_9ROSA;A0A4Y5V0I4_9ROSA;A0A650B0D9_9ROSA;A0A650B0M8_9ROSA;A0A650B105_9ROSA;A0A6M5U7S2_9ROSA;A0A6M5U8T7_9ROSA;A0A6M5U8W9_9ROSA;A0A6M8U589_9ROSA;A0A7U3I0I4_9ROSA;A0A7U3K6I4_MALDO	1	512.704	560.066	650.654	364.796	312.953	351.214	810.394	674.403	943.133	273.87	327.765	338.803	338.138	436.772	434.274	410.977	446.771	444.876	587.575	413.229	420.055	449.147
A0A1C8YB90	"30S ribosomal protein S3, chloroplastic	rps3	A0A1C8YB90;A0A1S6KLF7;A0A1S6KLW7;A0A223FXL3;A0A223FXU0;A0A223FYD4;A0A2D3E2S4;A0A346QDZ4;A0A3G5AW81;A0A3S8RGI2;A0A4Y5V0J0;A0A649Z732;A0A650B0P5;A0A650B0V6;A0A650B0Z0;A0A650B646;A0A6M5UAZ9;A0A6M5UC35;A0A6M5UCS9;A0A7M1IAW0;A0A7M1IB17;A0A7U3I0R5;A0A7U3K6S6	A0A1C8YB90;A0A1S6KLF7;A0A1S6KLW7;A0A223FXL3;A0A223FXU0;A0A223FYD4;A0A2D3E2S4;A0A346QDZ4;A0A3G5AW81;A0A3S8RGI2;A0A4Y5V0J0;A0A649Z732;A0A650B0P5;A0A650B0V6;A0A650B0Z0;A0A650B646;A0A6M5UAZ9;A0A6M5UC35;A0A6M5UCS9;A0A7M1IAW0;A0A7M1IB17;A0A7U3I0R5;A0A7U3K6S6	rps3	"30S ribosomal protein S3, chloroplastic;30S ribosomal protein S3, chloroplastic;30S ribosomal protein S3, chloroplastic;30S ribosomal protein S3, chloroplastic;30S ribosomal protein S3, chloroplastic;30S ribosomal protein S3, chloroplastic;30S ribosomal protein S3, chloroplastic;30S ribosomal protein S3, chloroplastic;30S ribosomal protein S3, chloroplastic;30S ribosomal protein S3, chloroplasti…	A0A1C8YB90_9ROSA;A0A1S6KLF7_MALBA;A0A1S6KLW7_9ROSA;A0A223FXL3_9ROSA;A0A223FXU0_9ROSA;A0A223FYD4_9ROSA;A0A2D3E2S4_MALMI;A0A346QDZ4_9ROSA;A0A3G5AW81_MALHU;A0A3S8RGI2_9ROSA;A0A4Y5V0J0_9ROSA;A0A649Z732_9ROSA;A0A650B0P5_9ROSA;A0A650B0V6_9ROSA;A0A650B0Z0_9ROSA;A0A650B646_9ROSA;A0A6M5UAZ9_9ROSA;A0A6M5UC35_9ROSA;A0A6M5UCS9_9ROSA;A0A7M1IAW0_9ROSA;A0A7M1IB17_9ROSA;A0A7U3I0R5_9ROSA;A0A7U3K6S6_MALDO	7	263.926		189.037	528.971	306.638	1082.54	425.806	316.216	335.466	255.631	219.956	748.49	277.463	327.801	236.834		312.802	470.028	62.48	67.7747	174.184	75.6364
A0A1C8YB92	Photosystem I assembly protein Ycf4	ycf4	A0A1C8YB92;A0A1S6KLU7;A0A223A9T4;A0A223FXS6;A0A223FY15;A0A223FYG1;A0A2D3E2R3;A0A346QE03;A0A3G5AW85;A0A3Q8RZ75;A0A4Y5V099;A0A650B5V1;A0A6M5U7W3;A0A6M5UBL1;A0A6M5UD69;A0A7M1IBE5;A0A7M1IBK5;A0A7U3K7T2	A0A1C8YB92;A0A1S6KLU7;A0A223A9T4;A0A223FXS6;A0A223FY15;A0A223FYG1;A0A2D3E2R3;A0A346QE03;A0A3G5AW85;A0A3Q8RZ75;A0A4Y5V099;A0A650B5V1;A0A6M5U7W3;A0A6M5UBL1;A0A6M5UD69;A0A7M1IBE5;A0A7M1IBK5;A0A7U3K7T2	ycf4	Photosystem I assembly protein Ycf4	A0A1C8YB92_9ROSA;A0A1S6KLU7_9ROSA;A0A223A9T4_MALDO;A0A223FXS6_9ROSA;A0A223FY15_9ROSA;A0A223FYG1_9ROSA;A0A2D3E2R3_MALMI;A0A346QE03_9ROSA;A0A3G5AW85_MALHU;A0A3Q8RZ75_9ROSA;A0A4Y5V099_9ROSA;A0A650B5V1_9ROSA;A0A6M5U7W3_9ROSA;A0A6M5UBL1_9ROSA;A0A6M5UD69_9ROSA;A0A7M1IBE5_9ROSA;A0A7M1IBK5_9ROSA;A0A7U3K7T2_9ROSA	2	253.34		82.1912	204.847	215.097	264.948	243.92	227.803			104.648	144.95		143.664			163.793
A0A1C8YB95	Photosystem II D2 protein	psbD	A0A1C8YB95;A0A1S6KLB3;A0A1S6KLS2;A0A223A9S4;A0A223FXG8;A0A223FXQ5;A0A223FYH9;A0A2D3E2Q4;A0A346QEL0;A0A3G5AW77;A0A3S8RGJ7;A0A4Y5V088;A0A649Z6X2;A0A650B0F9;A0A650B0T6;A0A650B0Z3;A0A650B590;A0A6M5U7L0;A0A6M5U8R4;A0A6M5UC26;A0A7M1IB10;A0A7M1IB69;A0A7U3I0U3	A0A1C8YB95;A0A1S6KLB3;A0A1S6KLS2;A0A223A9S4;A0A223FXG8;A0A223FXQ5;A0A223FYH9;A0A2D3E2Q4;A0A346QEL0;A0A3G5AW77;A0A3S8RGJ7;A0A4Y5V088;A0A649Z6X2;A0A650B0F9;A0A650B0T6;A0A650B0Z3;A0A650B590;A0A6M5U7L0;A0A6M5U8R4;A0A6M5UC26;A0A7M1IB10;A0A7M1IB69;A0A7U3I0U3	psbD	Photosystem II D2 protein;Photosystem II D2 protein;Photosystem II D2 protein;Photosystem II D2 protein;Photosystem II D2 protein;Photosystem II D2 protein;Photosystem II D2 protein;Photosystem II D2 protein;Photosystem II D2 protein;Photosystem II D2 protein;Photosystem II D2 protein;Photosystem II D2 protein;Photosystem II D2 protein;Photosystem II D2 protein;Photosystem II D2 protein;Photosyst…	A0A1C8YB95_9ROSA;A0A1S6KLB3_MALBA;A0A1S6KLS2_9ROSA;A0A223A9S4_MALDO;A0A223FXG8_9ROSA;A0A223FXQ5_9ROSA;A0A223FYH9_9ROSA;A0A2D3E2Q4_MALMI;A0A346QEL0_9ROSA;A0A3G5AW77_MALHU;A0A3S8RGJ7_9ROSA;A0A4Y5V088_9ROSA;A0A649Z6X2_9ROSA;A0A650B0F9_9ROSA;A0A650B0T6_9ROSA;A0A650B0Z3_9ROSA;A0A650B590_9ROSA;A0A6M5U7L0_9ROSA;A0A6M5U8R4_9ROSA;A0A6M5UC26_9ROSA;A0A7M1IB10_9ROSA;A0A7M1IB69_9ROSA;A0A7U3I0U3_9ROSA	10	15926.7	12684.3	5241.78	11211.5	9340.49	11386.2	4494.83	1850.99	1551.69	5749.67	5813.96	7993.66	1276.34	1992.13	2812.32	6127.5	10184.9	7538.49	3079.41	2159.43	1952.91	1916.1
A0A1C8YB96	Cytochrome f	petA	A0A1C8YB96;A0A1S6KLC7;A0A1S6KLU8;A0A223A9S6;A0A223FXT8;A0A223FY04;A0A223FYE8;A0A2D3E2R0;A0A346QE27;A0A3G5AW76;A0A3Q8RZ41;A0A498KWE2;A0A4Y5V089;A0A649Z777;A0A650B0G7;A0A650B0Q7;A0A650B136;A0A650B5J5;A0A6M5UBQ6;A0A6M5UC09;A0A6M8U5B5;A0A7M1IAT5;A0A7M1IAZ4;A0A7U3K7N6	A0A1C8YB96;A0A1S6KLC7;A0A1S6KLU8;A0A223A9S6;A0A223FXT8;A0A223FY04;A0A223FYE8;A0A2D3E2R0;A0A346QE27;A0A3G5AW76;A0A3Q8RZ41;A0A498KWE2;A0A4Y5V089;A0A649Z777;A0A650B0G7;A0A650B0Q7;A0A650B136;A0A650B5J5;A0A6M5UBQ6;A0A6M5UC09;A0A6M8U5B5;A0A7M1IAT5;A0A7M1IAZ4;A0A7U3K7N6	petA;petA;petA;petA;petA;petA;petA;petA;petA;petA;petA;DVH24_037516;petA;petA;petA;petA;petA;petA;petA;petA;petA;petA;petA;petA	Cytochrome f	A0A1C8YB96_9ROSA;A0A1S6KLC7_MALBA;A0A1S6KLU8_9ROSA;A0A223A9S6_MALDO;A0A223FXT8_9ROSA;A0A223FY04_9ROSA;A0A223FYE8_9ROSA;A0A2D3E2R0_MALMI;A0A346QE27_9ROSA;A0A3G5AW76_MALHU;A0A3Q8RZ41_9ROSA;A0A498KWE2_MALDO;A0A4Y5V089_9ROSA;A0A649Z777_9ROSA;A0A650B0G7_9ROSA;A0A650B0Q7_9ROSA;A0A650B136_9ROSA;A0A650B5J5_9ROSA;A0A6M5UBQ6_9ROSA;A0A6M5UC09_9ROSA;A0A6M8U5B5_9ROSA;A0A7M1IAT5_9ROSA;A0A7M1IAZ4_9ROSA;A0A7U3K7…	8	2413.71	1960.61	1409.82	1539.64	1542.53	1828.86	1793.29	1746.23	1570.13	1374.57	1690.47	2313.44	1645.26	1299.4	1216.65	1251.63	1427.01	1321.41	1970.01	1548.18	1802.26	2096.48
A0A1C8YB98	"30S ribosomal protein S7, chloroplastic	rps7	A0A1C8YB98;A0A1S6KLH7;A0A1S6KLZ3;A0A223A9V7;A0A223FXN4;A0A223FXW0;A0A223FYD2;A0A2D3E2S2;A0A346QEG4;A0A3G5AW83;A0A3Q8RZC8;A0A4Y5V151;A0A649Z753;A0A650B0R7;A0A650B0X4;A0A650B109;A0A650B5G7;A0A6M5U7Q4;A0A6M5UB71;A0A6M5UD20;A0A7M1IAY9;A0A7M1IB95;A0A7U3K7M9	A0A1C8YB98;A0A1S6KLH7;A0A1S6KLZ3;A0A223A9V7;A0A223FXN4;A0A223FXW0;A0A223FYD2;A0A2D3E2S2;A0A346QEG4;A0A3G5AW83;A0A3Q8RZC8;A0A4Y5V151;A0A649Z753;A0A650B0R7;A0A650B0X4;A0A650B109;A0A650B5G7;A0A6M5U7Q4;A0A6M5UB71;A0A6M5UD20;A0A7M1IAY9;A0A7M1IB95;A0A7U3K7M9	rps7	"30S ribosomal protein S7, chloroplastic;30S ribosomal protein S7, chloroplastic;30S ribosomal protein S7, chloroplastic;30S ribosomal protein S7, chloroplastic;30S ribosomal protein S7, chloroplastic;30S ribosomal protein S7, chloroplastic;30S ribosomal protein S7, chloroplastic;30S ribosomal protein S7, chloroplastic;30S ribosomal protein S7, chloroplastic;30S ribosomal protein S7, chloroplasti…	A0A1C8YB98_9ROSA;A0A1S6KLH7_MALBA;A0A1S6KLZ3_9ROSA;A0A223A9V7_MALDO;A0A223FXN4_9ROSA;A0A223FXW0_9ROSA;A0A223FYD2_9ROSA;A0A2D3E2S2_MALMI;A0A346QEG4_9ROSA;A0A3G5AW83_MALHU;A0A3Q8RZC8_9ROSA;A0A4Y5V151_9ROSA;A0A649Z753_9ROSA;A0A650B0R7_9ROSA;A0A650B0X4_9ROSA;A0A650B109_9ROSA;A0A650B5G7_9ROSA;A0A6M5U7Q4_9ROSA;A0A6M5UB71_9ROSA;A0A6M5UD20_9ROSA;A0A7M1IAY9_9ROSA;A0A7M1IB95_9ROSA;A0A7U3K7M9_9ROSA	6	401.841	571.433		666.646	505.261	726.088	697.716	452.33	525.626	407.211	211.36	318.973	199.273	227.043	423.995	315.42	446.024	399.291	204.162	214.993	125.969	246.404
A0A1C8YBA0	"30S ribosomal protein S8, chloroplastic	rps8	A0A1C8YBA0;A0A1S6KLE8;A0A1S6KLW3;A0A223FXL9;A0A223FXV0;A0A223FYC3;A0A2D3E2T6;A0A346QDZ8;A0A3G5AW90;A0A3Q8RZ47;A0A4Y5V0J8;A0A649Z715;A0A650B0J5;A0A650B0X5;A0A650B137;A0A650B5F7;A0A6M5U7P5;A0A6M5UB61;A0A6M5UD10;A0A7M1IBG2;A0A7M1IBM4;A0A7U3I0N3;A0A7U3K6R9	A0A1C8YBA0;A0A1S6KLE8;A0A1S6KLW3;A0A223FXL9;A0A223FXV0;A0A223FYC3;A0A2D3E2T6;A0A346QDZ8;A0A3G5AW90;A0A3Q8RZ47;A0A4Y5V0J8;A0A649Z715;A0A650B0J5;A0A650B0X5;A0A650B137;A0A650B5F7;A0A6M5U7P5;A0A6M5UB61;A0A6M5UD10;A0A7M1IBG2;A0A7M1IBM4;A0A7U3I0N3;A0A7U3K6R9	rps8	"30S ribosomal protein S8, chloroplastic;30S ribosomal protein S8, chloroplastic;30S ribosomal protein S8, chloroplastic;30S ribosomal protein S8, chloroplastic;30S ribosomal protein S8, chloroplastic;30S ribosomal protein S8, chloroplastic;30S ribosomal protein S8, chloroplastic;30S ribosomal protein S8, chloroplastic;30S ribosomal protein S8, chloroplastic;30S ribosomal protein S8, chloroplasti…	A0A1C8YBA0_9ROSA;A0A1S6KLE8_MALBA;A0A1S6KLW3_9ROSA;A0A223FXL9_9ROSA;A0A223FXV0_9ROSA;A0A223FYC3_9ROSA;A0A2D3E2T6_MALMI;A0A346QDZ8_9ROSA;A0A3G5AW90_MALHU;A0A3Q8RZ47_9ROSA;A0A4Y5V0J8_9ROSA;A0A649Z715_9ROSA;A0A650B0J5_9ROSA;A0A650B0X5_9ROSA;A0A650B137_9ROSA;A0A650B5F7_9ROSA;A0A6M5U7P5_9ROSA;A0A6M5UB61_9ROSA;A0A6M5UD10_9ROSA;A0A7M1IBG2_9ROSA;A0A7M1IBM4_9ROSA;A0A7U3I0N3_9ROSA;A0A7U3K6R9_MALDO	6	507.449	626.671	621.446	438.97	339.982	327.413	713.867	1076.25	1325.66	384.601	302.482	393.189	1043.23	747.692	649.293	258.751	417.63	404.695	790.765	1136.39	1028.88	978.942
A0A1C8YBA3	"30S ribosomal protein S4, chloroplastic	rps4	A0A1C8YBA3;A0A1S6KLC1;A0A1S6KLT6;A0A223A9W0;A0A223FXH7;A0A223FXP8;A0A223FYH2;A0A2D3E2Q7;A0A346QEG2;A0A3G5AW87;A0A3Q8RZ39;A0A4Y5V0D3;A0A649Z767;A0A650B0F8;A0A650B0P8;A0A650B126;A0A650B5A7;A0A6M5U7V3;A0A6M5U8V0;A0A6M5U8Y9;A0A7M1IB27;A0A7M1IB76;A0A7U3I0Q9	A0A1C8YBA3;A0A1S6KLC1;A0A1S6KLT6;A0A223A9W0;A0A223FXH7;A0A223FXP8;A0A223FYH2;A0A2D3E2Q7;A0A346QEG2;A0A3G5AW87;A0A3Q8RZ39;A0A4Y5V0D3;A0A649Z767;A0A650B0F8;A0A650B0P8;A0A650B126;A0A650B5A7;A0A6M5U7V3;A0A6M5U8V0;A0A6M5U8Y9;A0A7M1IB27;A0A7M1IB76;A0A7U3I0Q9	rps4	"30S ribosomal protein S4, chloroplastic;30S ribosomal protein S4, chloroplastic;30S ribosomal protein S4, chloroplastic;30S ribosomal protein S4, chloroplastic;30S ribosomal protein S4, chloroplastic;30S ribosomal protein S4, chloroplastic;30S ribosomal protein S4, chloroplastic;30S ribosomal protein S4, chloroplastic;30S ribosomal protein S4, chloroplastic;30S ribosomal protein S4, chloroplasti…	A0A1C8YBA3_9ROSA;A0A1S6KLC1_MALBA;A0A1S6KLT6_9ROSA;A0A223A9W0_MALDO;A0A223FXH7_9ROSA;A0A223FXP8_9ROSA;A0A223FYH2_9ROSA;A0A2D3E2Q7_MALMI;A0A346QEG2_9ROSA;A0A3G5AW87_MALHU;A0A3Q8RZ39_9ROSA;A0A4Y5V0D3_9ROSA;A0A649Z767_9ROSA;A0A650B0F8_9ROSA;A0A650B0P8_9ROSA;A0A650B126_9ROSA;A0A650B5A7_9ROSA;A0A6M5U7V3_9ROSA;A0A6M5U8V0_9ROSA;A0A6M5U8Y9_9ROSA;A0A7M1IB27_9ROSA;A0A7M1IB76_9ROSA;A0A7U3I0Q9_9ROSA	5	596.812	458.011	871.575	738.878	706.468	573.143	1065.72	719.95	823.725	571.584	551.274	456.087	553.097	435.817	612.992	672.142	699.363	323.251	578.353	543.045	543.652	402.093
A0A1C8YBA4	"50S ribosomal protein L14, chloroplastic	rpl14	A0A1C8YBA4;A0A1S6KLE7;A0A1S6KLY7;A0A223A9V5;A0A223FXL5;A0A223FXV5;A0A223FYJ3;A0A2D3E2S3;A0A346QDX0;A0A3G5AW97;A0A3Q8RZ83;A0A4Y5V0A6;A0A649Z7K6;A0A650B0I2;A0A650B0Y2;A0A650B114;A0A650B5E4;A0A6M5U7P3;A0A6M5U8U9;A0A6M8TUL9;A0A7M1IB49;A0A7M1IBA2;A0A7U3I0P6	A0A1C8YBA4;A0A1S6KLE7;A0A1S6KLY7;A0A223A9V5;A0A223FXL5;A0A223FXV5;A0A223FYJ3;A0A2D3E2S3;A0A346QDX0;A0A3G5AW97;A0A3Q8RZ83;A0A4Y5V0A6;A0A649Z7K6;A0A650B0I2;A0A650B0Y2;A0A650B114;A0A650B5E4;A0A6M5U7P3;A0A6M5U8U9;A0A6M8TUL9;A0A7M1IB49;A0A7M1IBA2;A0A7U3I0P6	rpl14	"50S ribosomal protein L14, chloroplastic;50S ribosomal protein L14, chloroplastic;50S ribosomal protein L14, chloroplastic;50S ribosomal protein L14, chloroplastic;50S ribosomal protein L14, chloroplastic;50S ribosomal protein L14, chloroplastic;50S ribosomal protein L14, chloroplastic;50S ribosomal protein L14, chloroplastic;50S ribosomal protein L14, chloroplastic;50S ribosomal protein L14, ch…	A0A1C8YBA4_9ROSA;A0A1S6KLE7_MALBA;A0A1S6KLY7_9ROSA;A0A223A9V5_MALDO;A0A223FXL5_9ROSA;A0A223FXV5_9ROSA;A0A223FYJ3_9ROSA;A0A2D3E2S3_MALMI;A0A346QDX0_9ROSA;A0A3G5AW97_MALHU;A0A3Q8RZ83_9ROSA;A0A4Y5V0A6_9ROSA;A0A649Z7K6_9ROSA;A0A650B0I2_9ROSA;A0A650B0Y2_9ROSA;A0A650B114_9ROSA;A0A650B5E4_9ROSA;A0A6M5U7P3_9ROSA;A0A6M5U8U9_9ROSA;A0A6M8TUL9_9ROSA;A0A7M1IB49_9ROSA;A0A7M1IBA2_9ROSA;A0A7U3I0P6_9ROSA	7	402.588	267.875	295.661	465.636	375.658	522.801	1148.8	653.612	866.898	193.813	189.903	273.84	568.209	327.069	432.172	207.556	307.887	163.443	308.607	507.567	493.797	439.434
A0A1C8YBA5	"50S ribosomal protein L22, chloroplastic	rpl22	A0A1C8YBA5;A0A1S6KLF6;A0A1S6KLW4;A0A223FXT9;A0A223FY17;A0A223FYB5;A0A2D3E2S9;A0A346QE59;A0A3G5AW88;A0A3Q8RZA6;A0A4Y5V0I1;A0A649Z7I0;A0A650B0Q5;A0A650B0T2;A0A650B127;A0A650B5Y1;A0A6M5U8M6;A0A6M5UBZ7;A0A6M8TUJ8;A0A7M1IAY5;A0A7M1IB40;A0A7U3HYW8;A0A7U3I0X1	A0A1C8YBA5;A0A1S6KLF6;A0A1S6KLW4;A0A223FXT9;A0A223FY17;A0A223FYB5;A0A2D3E2S9;A0A346QE59;A0A3G5AW88;A0A3Q8RZA6;A0A4Y5V0I1;A0A649Z7I0;A0A650B0Q5;A0A650B0T2;A0A650B127;A0A650B5Y1;A0A6M5U8M6;A0A6M5UBZ7;A0A6M8TUJ8;A0A7M1IAY5;A0A7M1IB40;A0A7U3HYW8;A0A7U3I0X1	rpl22	"50S ribosomal protein L22, chloroplastic;50S ribosomal protein L22, chloroplastic;50S ribosomal protein L22, chloroplastic;50S ribosomal protein L22, chloroplastic;50S ribosomal protein L22, chloroplastic;50S ribosomal protein L22, chloroplastic;50S ribosomal protein L22, chloroplastic;50S ribosomal protein L22, chloroplastic;50S ribosomal protein L22, chloroplastic;50S ribosomal protein L22, ch…	A0A1C8YBA5_9ROSA;A0A1S6KLF6_MALBA;A0A1S6KLW4_9ROSA;A0A223FXT9_9ROSA;A0A223FY17_9ROSA;A0A223FYB5_9ROSA;A0A2D3E2S9_MALMI;A0A346QE59_9ROSA;A0A3G5AW88_MALHU;A0A3Q8RZA6_9ROSA;A0A4Y5V0I1_9ROSA;A0A649Z7I0_9ROSA;A0A650B0Q5_9ROSA;A0A650B0T2_9ROSA;A0A650B127_9ROSA;A0A650B5Y1_9ROSA;A0A6M5U8M6_9ROSA;A0A6M5UBZ7_9ROSA;A0A6M8TUJ8_9ROSA;A0A7M1IAY5_9ROSA;A0A7M1IB40_9ROSA;A0A7U3HYW8_MALDO;A0A7U3I0X1_9ROSA	4	216.564	193.809	26.4979			242.414	302.33	316.794	360.584	25.9247	72.9326	200.786	199.587	163.732	199.512		5.88535	17.9953	196.696	60.2996	71.9072	19.1126
A0A1C8YBA9	"30S ribosomal protein S11, chloroplastic	rps11	A0A1C8YBA9;A0A1S6KLF5;A0A1S6KLW8;A0A223A9U4;A0A223FXL6;A0A223FXU1;A0A223FYG2;A0A2D3E2S5;A0A346QEF2;A0A3G5AW92;A0A3Q8RZ92;A0A4Y5V0B4;A0A649Z714;A0A650B0J8;A0A650B0R1;A0A650B167;A0A650B5I3;A0A6M5U7X4;A0A6M5U8X4;A0A6M8U5D5;A0A7M1IAX8;A0A7M1IB39;A0A7U3I0Q7	A0A1C8YBA9;A0A1S6KLF5;A0A1S6KLW8;A0A223A9U4;A0A223FXL6;A0A223FXU1;A0A223FYG2;A0A2D3E2S5;A0A346QEF2;A0A3G5AW92;A0A3Q8RZ92;A0A4Y5V0B4;A0A649Z714;A0A650B0J8;A0A650B0R1;A0A650B167;A0A650B5I3;A0A6M5U7X4;A0A6M5U8X4;A0A6M8U5D5;A0A7M1IAX8;A0A7M1IB39;A0A7U3I0Q7	rps11	"30S ribosomal protein S11, chloroplastic;30S ribosomal protein S11, chloroplastic;30S ribosomal protein S11, chloroplastic;30S ribosomal protein S11, chloroplastic;30S ribosomal protein S11, chloroplastic;30S ribosomal protein S11, chloroplastic;30S ribosomal protein S11, chloroplastic;30S ribosomal protein S11, chloroplastic;30S ribosomal protein S11, chloroplastic;30S ribosomal protein S11, ch…	A0A1C8YBA9_9ROSA;A0A1S6KLF5_MALBA;A0A1S6KLW8_9ROSA;A0A223A9U4_MALDO;A0A223FXL6_9ROSA;A0A223FXU1_9ROSA;A0A223FYG2_9ROSA;A0A2D3E2S5_MALMI;A0A346QEF2_9ROSA;A0A3G5AW92_MALHU;A0A3Q8RZ92_9ROSA;A0A4Y5V0B4_9ROSA;A0A649Z714_9ROSA;A0A650B0J8_9ROSA;A0A650B0R1_9ROSA;A0A650B167_9ROSA;A0A650B5I3_9ROSA;A0A6M5U7X4_9ROSA;A0A6M5U8X4_9ROSA;A0A6M8U5D5_9ROSA;A0A7M1IAX8_9ROSA;A0A7M1IB39_9ROSA;A0A7U3I0Q7_9ROSA	2	688.613	624.242	1318.19	797.311	551.788	681.63	1825.88	2447.35	2600.6	740.607	597.194	559.911	2377.69	1273.3	1614.87	825.85	567.332	612.715	1442.14	1916.48	1781.03	1737.32
A0A1C8YBB0	"30S ribosomal protein S19, chloroplastic	rps19	A0A1C8YBB0;A0A1S6KLH0;A0A1S6KLY5;A0A223A9V2;A0A223FXW2;A0A223FY34;A0A223FYB1;A0A2D3E2U3;A0A346QDZ2;A0A3G5AW99;A0A3S8RGJ5;A0A4Y5V0K6;A0A649Z780;A0A650B0H4;A0A650B0T7;A0A650B0Z2;A0A650B5E6;A0A6M5U856;A0A6M5U961;A0A6M5UAS6;A0A7M1IB50;A0A7M1IBA5;A0A7U3K7U2	A0A1C8YBB0;A0A1S6KLH0;A0A1S6KLY5;A0A223A9V2;A0A223FXW2;A0A223FY34;A0A223FYB1;A0A2D3E2U3;A0A346QDZ2;A0A3G5AW99;A0A3S8RGJ5;A0A4Y5V0K6;A0A649Z780;A0A650B0H4;A0A650B0T7;A0A650B0Z2;A0A650B5E6;A0A6M5U856;A0A6M5U961;A0A6M5UAS6;A0A7M1IB50;A0A7M1IBA5;A0A7U3K7U2	rps19	"30S ribosomal protein S19, chloroplastic;30S ribosomal protein S19, chloroplastic;30S ribosomal protein S19, chloroplastic;30S ribosomal protein S19, chloroplastic;30S ribosomal protein S19, chloroplastic;30S ribosomal protein S19, chloroplastic;30S ribosomal protein S19, chloroplastic;30S ribosomal protein S19, chloroplastic;30S ribosomal protein S19, chloroplastic;30S ribosomal protein S19, ch…	A0A1C8YBB0_9ROSA;A0A1S6KLH0_MALBA;A0A1S6KLY5_9ROSA;A0A223A9V2_MALDO;A0A223FXW2_9ROSA;A0A223FY34_9ROSA;A0A223FYB1_9ROSA;A0A2D3E2U3_MALMI;A0A346QDZ2_9ROSA;A0A3G5AW99_MALHU;A0A3S8RGJ5_9ROSA;A0A4Y5V0K6_9ROSA;A0A649Z780_9ROSA;A0A650B0H4_9ROSA;A0A650B0T7_9ROSA;A0A650B0Z2_9ROSA;A0A650B5E6_9ROSA;A0A6M5U856_9ROSA;A0A6M5U961_9ROSA;A0A6M5UAS6_9ROSA;A0A7M1IB50_9ROSA;A0A7M1IBA5_9ROSA;A0A7U3K7U2_9ROSA	3		727.575	1132.29		609.067	701.05	1115.5	920.933	1393.54	771.395		265.644	692.239	842.774	523.549	341.866	266.025	307.365	794.944	802.528	640.97	778.007
A0A1C8YBB1	"50S ribosomal protein L23, chloroplastic	rpl23	A0A1C8YBB1;A0A1S6KLG1;A0A1S6KLZ8;A0A223A9V6;A0A223FXU7;A0A223FY39;A0A223FYC0;A0A2D3E2U7;A0A346QE60;A0A3G5AWA2;A0A3Q8RZ45;A0A4Y5V0J1;A0A649Z7C8;A0A650B0P9;A0A650B0T1;A0A650B176;A0A650B5J4;A0A6M5UAQ8;A0A6M5UBZ2;A0A6M8TZG8;A0A7M1IAY4;A0A7M1IBB5;A0A7U3I0S5	A0A1C8YBB1;A0A1S6KLG1;A0A1S6KLZ8;A0A223A9V6;A0A223FXU7;A0A223FY39;A0A223FYC0;A0A2D3E2U7;A0A346QE60;A0A3G5AWA2;A0A3Q8RZ45;A0A4Y5V0J1;A0A649Z7C8;A0A650B0P9;A0A650B0T1;A0A650B176;A0A650B5J4;A0A6M5UAQ8;A0A6M5UBZ2;A0A6M8TZG8;A0A7M1IAY4;A0A7M1IBB5;A0A7U3I0S5	rpl23	"50S ribosomal protein L23, chloroplastic;50S ribosomal protein L23, chloroplastic;50S ribosomal protein L23, chloroplastic;50S ribosomal protein L23, chloroplastic;50S ribosomal protein L23, chloroplastic;50S ribosomal protein L23, chloroplastic;50S ribosomal protein L23, chloroplastic;50S ribosomal protein L23, chloroplastic;50S ribosomal protein L23, chloroplastic;50S ribosomal protein L23, ch…	A0A1C8YBB1_9ROSA;A0A1S6KLG1_MALBA;A0A1S6KLZ8_9ROSA;A0A223A9V6_MALDO;A0A223FXU7_9ROSA;A0A223FY39_9ROSA;A0A223FYC0_9ROSA;A0A2D3E2U7_MALMI;A0A346QE60_9ROSA;A0A3G5AWA2_MALHU;A0A3Q8RZ45_9ROSA;A0A4Y5V0J1_9ROSA;A0A649Z7C8_9ROSA;A0A650B0P9_9ROSA;A0A650B0T1_9ROSA;A0A650B176_9ROSA;A0A650B5J4_9ROSA;A0A6M5UAQ8_9ROSA;A0A6M5UBZ2_9ROSA;A0A6M8TZG8_9ROSA;A0A7M1IAY4_9ROSA;A0A7M1IBB5_9ROSA;A0A7U3I0S5_9ROSA	2							740.56	910.464	1217.71			203.8	742.094	495.724	461.86				198.593		421.776	348.549
A0A1C8YBB2	"ATP synthase epsilon chain, chloroplastic	atpE	A0A1C8YBB2;A0A1S6KLD2;A0A1S6KLV1;A0A223FXR2;A0A223FXZ1;A0A223FYG8;A0A2D3E2R7;A0A3G5AW94;A0A3S8RGA5;A0A498KQN6;A0A4Y5V0E0;A0A649Z6Y3;A0A650B0F2;A0A650B0V5;A0A650B0Y7;A0A650B5A3;A0A6M5UAX1;A0A6M5UBL0;A0A6M8TV65;A0A7M1IB63;A0A7U3I0L5	A0A1C8YBB2;A0A1S6KLD2;A0A1S6KLV1;A0A223FXR2;A0A223FXZ1;A0A223FYG8;A0A2D3E2R7;A0A3G5AW94;A0A3S8RGA5;A0A498KQN6;A0A4Y5V0E0;A0A649Z6Y3;A0A650B0F2;A0A650B0V5;A0A650B0Y7;A0A650B5A3;A0A6M5UAX1;A0A6M5UBL0;A0A6M8TV65;A0A7M1IB63;A0A7U3I0L5	atpE	"ATP synthase epsilon chain, chloroplastic;ATP synthase epsilon chain, chloroplastic;ATP synthase epsilon chain, chloroplastic;ATP synthase epsilon chain, chloroplastic;ATP synthase epsilon chain, chloroplastic;ATP synthase epsilon chain, chloroplastic;ATP synthase epsilon chain, chloroplastic;ATP synthase epsilon chain, chloroplastic;ATP synthase epsilon chain, chloroplastic;ATP synthase CF1 eps…	A0A1C8YBB2_9ROSA;A0A1S6KLD2_MALBA;A0A1S6KLV1_9ROSA;A0A223FXR2_9ROSA;A0A223FXZ1_9ROSA;A0A223FYG8_9ROSA;A0A2D3E2R7_MALMI;A0A3G5AW94_MALHU;A0A3S8RGA5_9ROSA;A0A498KQN6_MALDO;A0A4Y5V0E0_9ROSA;A0A649Z6Y3_9ROSA;A0A650B0F2_9ROSA;A0A650B0V5_9ROSA;A0A650B0Y7_9ROSA;A0A650B5A3_9ROSA;A0A6M5UAX1_9ROSA;A0A6M5UBL0_9ROSA;A0A6M8TV65_9ROSA;A0A7M1IB63_9ROSA;A0A7U3I0L5_9ROSA	6	2142.06	1646.06	1447.74	1577.38	1434.65	1821.97	1780.17	1098.45	1317.55	579.806	1432.68	2111.87	911.893	1148.14	503.982	893.274	1638.83	1093.29	1060.49	943.074	1309.9	648.488
A0A1C8YBB3	"30S ribosomal protein S14, chloroplastic	rps14	A0A1C8YBB3;A0A1S6KLB8;A0A1S6KLT5;A0A223A9T5;A0A223FXS3;A0A223FXZ3;A0A223FYE2;A0A2D3E2T2;A0A346QEP1;A0A3G5AW95;A0A3S8RGB7;A0A4Y5V161;A0A649Z6X5;A0A650B0K8;A0A650B0R9;A0A650B0V0;A0A650B5A6;A0A6M5U8I7;A0A6M5UBU2;A0A6M8TUG4;A0A7D6C3G8;A0A7M1IA10;A0A7M1IA71;A0A7U3K7N0	A0A1C8YBB3;A0A1S6KLB8;A0A1S6KLT5;A0A223A9T5;A0A223FXS3;A0A223FXZ3;A0A223FYE2;A0A2D3E2T2;A0A346QEP1;A0A3G5AW95;A0A3S8RGB7;A0A4Y5V161;A0A649Z6X5;A0A650B0K8;A0A650B0R9;A0A650B0V0;A0A650B5A6;A0A6M5U8I7;A0A6M5UBU2;A0A6M8TUG4;A0A7D6C3G8;A0A7M1IA10;A0A7M1IA71;A0A7U3K7N0	rps14	"30S ribosomal protein S14, chloroplastic;30S ribosomal protein S14, chloroplastic;30S ribosomal protein S14, chloroplastic;30S ribosomal protein S14, chloroplastic;30S ribosomal protein S14, chloroplastic;30S ribosomal protein S14, chloroplastic;30S ribosomal protein S14, chloroplastic;30S ribosomal protein S14, chloroplastic;30S ribosomal protein S14, chloroplastic;30S ribosomal protein S14, ch…	A0A1C8YBB3_9ROSA;A0A1S6KLB8_MALBA;A0A1S6KLT5_9ROSA;A0A223A9T5_MALDO;A0A223FXS3_9ROSA;A0A223FXZ3_9ROSA;A0A223FYE2_9ROSA;A0A2D3E2T2_MALMI;A0A346QEP1_9ROSA;A0A3G5AW95_MALHU;A0A3S8RGB7_9ROSA;A0A4Y5V161_9ROSA;A0A649Z6X5_9ROSA;A0A650B0K8_9ROSA;A0A650B0R9_9ROSA;A0A650B0V0_9ROSA;A0A650B5A6_9ROSA;A0A6M5U8I7_9ROSA;A0A6M5UBU2_9ROSA;A0A6M8TUG4_9ROSA;A0A7D6C3G8_9ROSA;A0A7M1IA10_9ROSA;A0A7M1IA71_9ROSA;A0A7U3K7…	1	291.891	230.477	273.302	277.899	161.726		327.278	525.168	621.386	178.066	163.895		492.254	313.619	220.568	257.636	96.9262	149.27	350.162	458.026	416.561	451.537
A0A1C8YBB4	"30S ribosomal protein S18, chloroplastic	rps18	A0A1C8YBB4;A0A1S6KLD5;A0A1S6KLV0;A0A223FXJ5;A0A223FXT5;A0A223FY25;A0A223FY78;A0A2D3E2T0;A0A346QDZ1;A0A3G5AW93;A0A3S8RGE3;A0A4Y5V0A3;A0A649Z759;A0A650B0K9;A0A650B0P4;A0A650B118;A0A650B5C8;A0A6M5U7X1;A0A6M5UBM4;A0A6M5UD85;A0A7M1IBF3;A0A7M1IBL5;A0A7U3HYR7;A0A7U3I0N6	A0A1C8YBB4;A0A1S6KLD5;A0A1S6KLV0;A0A223FXJ5;A0A223FXT5;A0A223FY25;A0A223FY78;A0A2D3E2T0;A0A346QDZ1;A0A3G5AW93;A0A3S8RGE3;A0A4Y5V0A3;A0A649Z759;A0A650B0K9;A0A650B0P4;A0A650B118;A0A650B5C8;A0A6M5U7X1;A0A6M5UBM4;A0A6M5UD85;A0A7M1IBF3;A0A7M1IBL5;A0A7U3HYR7;A0A7U3I0N6	rps18	"30S ribosomal protein S18, chloroplastic;30S ribosomal protein S18, chloroplastic;30S ribosomal protein S18, chloroplastic;30S ribosomal protein S18, chloroplastic;30S ribosomal protein S18, chloroplastic;30S ribosomal protein S18, chloroplastic;30S ribosomal protein S18, chloroplastic;30S ribosomal protein S18, chloroplastic;30S ribosomal protein S18, chloroplastic;30S ribosomal protein S18, ch…	A0A1C8YBB4_9ROSA;A0A1S6KLD5_MALBA;A0A1S6KLV0_9ROSA;A0A223FXJ5_9ROSA;A0A223FXT5_9ROSA;A0A223FY25_9ROSA;A0A223FY78_9ROSA;A0A2D3E2T0_MALMI;A0A346QDZ1_9ROSA;A0A3G5AW93_MALHU;A0A3S8RGE3_9ROSA;A0A4Y5V0A3_9ROSA;A0A649Z759_9ROSA;A0A650B0K9_9ROSA;A0A650B0P4_9ROSA;A0A650B118_9ROSA;A0A650B5C8_9ROSA;A0A6M5U7X1_9ROSA;A0A6M5UBM4_9ROSA;A0A6M5UD85_9ROSA;A0A7M1IBF3_9ROSA;A0A7M1IBL5_9ROSA;A0A7U3HYR7_MALDO;A0A7U3I0…	2	1192.59	906.933					1917.47	1588.89	1966.85	766.749	758.922	970.071	735.802	853.24	572.034		409.602		953.783	794.108	1062.68	1009.05
A0A1C8YBB6	Cytochrome b559 subunit alpha	psbE	A0A1C8YBB6;A0A1S6KLD0;A0A1S6KLV7;A0A223A9U8;A0A223FXJ8;A0A223FXR9;A0A223FYH3;A0A2D3E2T3;A0A346QEL1;A0A3G5AWA7;A0A3S8RGL5;A0A4Y5V0B3;A0A649Z6Z6;A0A650B0G2;A0A650B0W3;A0A650B0Z7;A0A650B5D6;A0A6M5U9B6;A0A6M5UAX8;A0A6M5UBL3;A0A7M1IB11;A0A7M1IB72;A0A7U3I0R3	A0A1C8YBB6;A0A1S6KLD0;A0A1S6KLV7;A0A223A9U8;A0A223FXJ8;A0A223FXR9;A0A223FYH3;A0A2D3E2T3;A0A346QEL1;A0A3G5AWA7;A0A3S8RGL5;A0A4Y5V0B3;A0A649Z6Z6;A0A650B0G2;A0A650B0W3;A0A650B0Z7;A0A650B5D6;A0A6M5U9B6;A0A6M5UAX8;A0A6M5UBL3;A0A7M1IB11;A0A7M1IB72;A0A7U3I0R3	psbE	Cytochrome b559 subunit alpha;Cytochrome b559 subunit alpha;Cytochrome b559 subunit alpha;Cytochrome b559 subunit alpha;Cytochrome b559 subunit alpha;Cytochrome b559 subunit alpha;Cytochrome b559 subunit alpha;Cytochrome b559 subunit alpha;Cytochrome b559 subunit alpha;Cytochrome b559 subunit alpha;Cytochrome b559 subunit alpha;Cytochrome b559 subunit alpha;Cytochrome b559 subunit alpha;Cytochrom…	A0A1C8YBB6_9ROSA;A0A1S6KLD0_MALBA;A0A1S6KLV7_9ROSA;A0A223A9U8_MALDO;A0A223FXJ8_9ROSA;A0A223FXR9_9ROSA;A0A223FYH3_9ROSA;A0A2D3E2T3_MALMI;A0A346QEL1_9ROSA;A0A3G5AWA7_MALHU;A0A3S8RGL5_9ROSA;A0A4Y5V0B3_9ROSA;A0A649Z6Z6_9ROSA;A0A650B0G2_9ROSA;A0A650B0W3_9ROSA;A0A650B0Z7_9ROSA;A0A650B5D6_9ROSA;A0A6M5U9B6_9ROSA;A0A6M5UAX8_9ROSA;A0A6M5UBL3_9ROSA;A0A7M1IB11_9ROSA;A0A7M1IB72_9ROSA;A0A7U3I0R3_9ROSA	3	5610.85	2521.62	3340	2792.34	2030.21	2880.99	2278.64	1976	2546.79	1768.04	2098.99	1990.08	623.065	1404.49	1867.5	2843.35	3170.33	2398.31	1702.98	1746.99	1866.63	1648.23
A0A1C8YBB7	Photosystem I iron-sulfur center	psaC	A0A1C8YBB7;A0A1S6KLI0;A0A1S6KLZ5;A0A223A9W4;A0A223FXN9;A0A223FXX6;A0A223FYC2;A0A2D3E2T7;A0A346QE35;A0A3G5AWA1;A0A3S8RGA7;A0A4Y5V0B9;A0A649Z790;A0A650B0I4;A0A650B0U9;A0A650B102;A0A650B5F6;A0A6M5U970;A0A6M5UAU0;A0A6M8TY62;A0A7M1IAC3;A0A7M1IAS4;A0A7U3I0P0	A0A1C8YBB7;A0A1S6KLI0;A0A1S6KLZ5;A0A223A9W4;A0A223FXN9;A0A223FXX6;A0A223FYC2;A0A2D3E2T7;A0A346QE35;A0A3G5AWA1;A0A3S8RGA7;A0A4Y5V0B9;A0A649Z790;A0A650B0I4;A0A650B0U9;A0A650B102;A0A650B5F6;A0A6M5U970;A0A6M5UAU0;A0A6M8TY62;A0A7M1IAC3;A0A7M1IAS4;A0A7U3I0P0	psaC;psaI;psaI;psaC;psaI;psaC;psaI;psaC;psaC;psaC;psaC;psaC;psaI;psaI;psaI;psaI;psaI;psaC;psaC;psaI;psaC;psaC;psaC	Photosystem I iron-sulfur center;Photosystem I iron-sulfur center;Photosystem I iron-sulfur center;Photosystem I iron-sulfur center;Photosystem I iron-sulfur center;Photosystem I iron-sulfur center;Photosystem I iron-sulfur center;Photosystem I iron-sulfur center;Photosystem I iron-sulfur center;Photosystem I iron-sulfur center;Photosystem I iron-sulfur center;Photosystem I iron-sulfur center;Pho…	A0A1C8YBB7_9ROSA;A0A1S6KLI0_MALBA;A0A1S6KLZ5_9ROSA;A0A223A9W4_MALDO;A0A223FXN9_9ROSA;A0A223FXX6_9ROSA;A0A223FYC2_9ROSA;A0A2D3E2T7_MALMI;A0A346QE35_9ROSA;A0A3G5AWA1_MALHU;A0A3S8RGA7_9ROSA;A0A4Y5V0B9_9ROSA;A0A649Z790_9ROSA;A0A650B0I4_9ROSA;A0A650B0U9_9ROSA;A0A650B102_9ROSA;A0A650B5F6_9ROSA;A0A6M5U970_9ROSA;A0A6M5UAU0_9ROSA;A0A6M8TY62_9ROSA;A0A7M1IAC3_9ROSA;A0A7M1IAS4_9ROSA;A0A7U3I0P0_9ROSA	3	707.637	654.812	592.324	338.454	398.714	336.94	375.669	753.225	703.685	417.495	436.727	339.611	447.564	429.463	313.083	406.076	501.556	505.194	570.328	629.859	669.901	755.457
A0A1C8YBB9	"30S ribosomal protein S15, chloroplastic	rps15	A0A1C8YBB9;A0A1S6KM04;A0A223FXP1;A0A223FXX1;A0A223FYL4;A0A2D3E2S7;A0A346QE73;A0A3G5AWA3;A0A3Q8RZ96;A0A498HYL5;A0A498I145;A0A4Y5V0E8;A0A649Z7M6;A0A650B0D4;A0A650B0K3;A0A650B103;A0A650B134;A0A650B5G4;A0A6M5U7R4;A0A6M5U8W0;A0A6M8TUP2;A0A7M1IAN8;A0A7M1IBB2;A0A7U3I0P1;A0A7U3K6Y6	A0A1C8YBB9;A0A1S6KM04;A0A223FXP1;A0A223FXX1;A0A223FYL4;A0A2D3E2S7;A0A346QE73;A0A3G5AWA3;A0A3Q8RZ96;A0A498HYL5;A0A498I145;A0A4Y5V0E8;A0A649Z7M6;A0A650B0D4;A0A650B0K3;A0A650B103;A0A650B134;A0A650B5G4;A0A6M5U7R4;A0A6M5U8W0;A0A6M8TUP2;A0A7M1IAN8;A0A7M1IBB2;A0A7U3I0P1;A0A7U3K6Y6	rps15;rps15;rps15;rps15;rps15;rps15;rps15;rps15;rps15;DVH24_029398;DVH24_023600;rps15;rps15;rps15;rps15;rps15;rps15;rps15;rps15;rps15;rps15;rps15;rps15;rps15;rps15	"30S ribosomal protein S15, chloroplastic;30S ribosomal protein S15, chloroplastic;30S ribosomal protein S15, chloroplastic;30S ribosomal protein S15, chloroplastic;30S ribosomal protein S15, chloroplastic;30S ribosomal protein S15, chloroplastic;30S ribosomal protein S15, chloroplastic;30S ribosomal protein S15, chloroplastic;30S ribosomal protein S15, chloroplastic;30S ribosomal protein S15, ch…	A0A1C8YBB9_9ROSA;A0A1S6KM04_9ROSA;A0A223FXP1_9ROSA;A0A223FXX1_9ROSA;A0A223FYL4_9ROSA;A0A2D3E2S7_MALMI;A0A346QE73_9ROSA;A0A3G5AWA3_MALHU;A0A3Q8RZ96_9ROSA;A0A498HYL5_MALDO;A0A498I145_MALDO;A0A4Y5V0E8_9ROSA;A0A649Z7M6_9ROSA;A0A650B0D4_MALBA;A0A650B0K3_9ROSA;A0A650B103_9ROSA;A0A650B134_9ROSA;A0A650B5G4_9ROSA;A0A6M5U7R4_9ROSA;A0A6M5U8W0_9ROSA;A0A6M8TUP2_9ROSA;A0A7M1IAN8_9ROSA;A0A7M1IBB2_9ROSA;A0A7U3I0…	1			541.303					502.209	510.54					405.469	410.18	399.394	285.775	593.39			546.33	458.138
A0A1C8YBC6	Cytochrome b559 subunit beta	psbF	A0A1C8YBC6;A0A1S6KLC6;A0A1S6KLU5;A0A223A9T9;A0A223FXJ4;A0A223FXS1;A0A223FYJ9;A0A2D3E2U9;A0A346QE43;A0A3G5AWA9;A0A3S8RGM7;A0A498KUB4;A0A4Y5V0M9;A0A649Z6Z5;A0A650B0H5;A0A650B0V7;A0A650B115;A0A650B5B3;A0A6M5U7M7;A0A6M5U8T2;A0A6M5UC44;A0A7M1IB35;A0A7M1IB89;A0A7U3K7L7	A0A1C8YBC6;A0A1S6KLC6;A0A1S6KLU5;A0A223A9T9;A0A223FXJ4;A0A223FXS1;A0A223FYJ9;A0A2D3E2U9;A0A346QE43;A0A3G5AWA9;A0A3S8RGM7;A0A498KUB4;A0A4Y5V0M9;A0A649Z6Z5;A0A650B0H5;A0A650B0V7;A0A650B115;A0A650B5B3;A0A6M5U7M7;A0A6M5U8T2;A0A6M5UC44;A0A7M1IB35;A0A7M1IB89;A0A7U3K7L7	psbF;psbF;psbF;psbF;psbF;psbF;psbF;psbF;psbF;psbF;psbF;DVH24_037515;psbF;psbF;psbF;psbF;psbF;psbF;psbF;psbF;psbF;psbF;psbF;psbF	Cytochrome b559 subunit beta;Cytochrome b559 subunit beta;Cytochrome b559 subunit beta;Cytochrome b559 subunit beta;Cytochrome b559 subunit beta;Cytochrome b559 subunit beta;Cytochrome b559 subunit beta;Cytochrome b559 subunit beta;Cytochrome b559 subunit beta;Cytochrome b559 subunit beta;Cytochrome b559 subunit beta;Cytochrom_B559 domain-containing protein;Cytochrome b559 subunit beta;Cytochrome…	A0A1C8YBC6_9ROSA;A0A1S6KLC6_MALBA;A0A1S6KLU5_9ROSA;A0A223A9T9_MALDO;A0A223FXJ4_9ROSA;A0A223FXS1_9ROSA;A0A223FYJ9_9ROSA;A0A2D3E2U9_MALMI;A0A346QE43_9ROSA;A0A3G5AWA9_MALHU;A0A3S8RGM7_9ROSA;A0A498KUB4_MALDO;A0A4Y5V0M9_9ROSA;A0A649Z6Z5_9ROSA;A0A650B0H5_9ROSA;A0A650B0V7_9ROSA;A0A650B115_9ROSA;A0A650B5B3_9ROSA;A0A6M5U7M7_9ROSA;A0A6M5U8T2_9ROSA;A0A6M5UC44_9ROSA;A0A7M1IB35_9ROSA;A0A7M1IB89_9ROSA;A0A7U3K7…	1	1250.97						1186.24					1196.5
A0A1C8YBD0	Photosystem II reaction center protein H	psbH	A0A1C8YBD0;A0A1S6KLE6;A0A1S6KLW0;A0A223A9T7;A0A223FXS9;A0A223FY08;A0A223FYA5;A0A2D3E2T8;A0A346QDW0;A0A3G5AWA4;A0A3Q8RZB3;A0A4Y5V0B2;A0A649Z722;A0A650B0P6;A0A650B0S0;A0A650B117;A0A650B637;A0A6M5U8L9;A0A6M5UBZ0;A0A6M8TUJ2;A0A7M1IB55;A0A7M1IBA6;A0A7U3K7X2	A0A1C8YBD0;A0A1S6KLE6;A0A1S6KLW0;A0A223A9T7;A0A223FXS9;A0A223FY08;A0A223FYA5;A0A2D3E2T8;A0A346QDW0;A0A3G5AWA4;A0A3Q8RZB3;A0A4Y5V0B2;A0A649Z722;A0A650B0P6;A0A650B0S0;A0A650B117;A0A650B637;A0A6M5U8L9;A0A6M5UBZ0;A0A6M8TUJ2;A0A7M1IB55;A0A7M1IBA6;A0A7U3K7X2	psbH	Photosystem II reaction center protein H;Photosystem II reaction center protein H;Photosystem II reaction center protein H;Photosystem II reaction center protein H;Photosystem II reaction center protein H;Photosystem II reaction center protein H;Photosystem II reaction center protein H;Photosystem II reaction center protein H;Photosystem II reaction center protein H;Photosystem II reaction center…	A0A1C8YBD0_9ROSA;A0A1S6KLE6_MALBA;A0A1S6KLW0_9ROSA;A0A223A9T7_MALDO;A0A223FXS9_9ROSA;A0A223FY08_9ROSA;A0A223FYA5_9ROSA;A0A2D3E2T8_MALMI;A0A346QDW0_9ROSA;A0A3G5AWA4_MALHU;A0A3Q8RZB3_9ROSA;A0A4Y5V0B2_9ROSA;A0A649Z722_9ROSA;A0A650B0P6_9ROSA;A0A650B0S0_9ROSA;A0A650B117_9ROSA;A0A650B637_9ROSA;A0A6M5U8L9_9ROSA;A0A6M5UBZ0_9ROSA;A0A6M8TUJ2_9ROSA;A0A7M1IB55_9ROSA;A0A7M1IBA6_9ROSA;A0A7U3K7X2_9ROSA	2	870.954	714.221	367.776	915.515	829.688	927.93	558.133	305.014	348.295	510.445	503.853	296.952	181.281	198.696	423.628	553.841	863.594	980.655	370.295	312.948	332.807	341.309
A0A1G8	Expansin		A0A1G8;A0A498HG07;A0A498I8S0;Q76HZ0	A0A1G8;A0A498HG07;A0A498I8S0;Q76HZ0	;DVH24_007195;DVH24_040687;MdEXPA4	Expansin;Expansin;Expansin;Expansin (Fragment)	A0A1G8_MALHU;A0A498HG07_MALDO;A0A498I8S0_MALDO;Q76HZ0_MALDO	1			124.532	52.0146		79.6944	102.414	136.139	95.5075	60.5272	55.8053			112.016	118.704	78.344			154.598	167.887	116.134	105.237
A0A1L2YXQ9	ABA receptor	PYL7	A0A1L2YXQ9	A0A1L2YXQ9	PYL7	ABA receptor	A0A1L2YXQ9_MALDO	2	88.3371	150.711	129.319					131.727				88.0285		98.4661					141.886	128.714	124.275	143.246
A0A1L2YXR6	ABA receptor	PYL1.1	A0A1L2YXR6;A0A498HJW0;A0A498JQ40;A0A540NAG6	A0A1L2YXR6;A0A498HJW0;A0A498JQ40;A0A540NAG6	PYL1.1;DVH24_015622;DVH24_035695;C1H46_006319	ABA receptor;Uncharacterized protein;Uncharacterized protein;Uncharacterized protein	A0A1L2YXR6_MALDO;A0A498HJW0_MALDO;A0A498JQ40_MALDO;A0A540NAG6_MALBA	1	273.916	257.192	332.654				388.881	267.892	285.402	213.403	213.024	186.941		226.561					313.184
A0A1P8SD61	Pathogenesis-related protein 10		A0A1P8SD61;Q4VPI7	A0A1P8SD61;Q4VPI7	;Mal d 1.03C	Pathogenesis-related protein 10;Major allergen Mal d 1.03C	A0A1P8SD61_9ROSA;Q4VPI7_MALDO	1			851.07										1105.75	787.54	864.47				454.345	713.653	646.006	573.637
A0A1Q1NIC1	MRLK1	MRLK1	A0A1Q1NIC1;A0A498K096	A0A1Q1NIC1;A0A498K096	MRLK1;DVH24_014938	MRLK1;Protein kinase domain-containing protein	A0A1Q1NIC1_MALDO;A0A498K096_MALDO	1	247.888	347.868	425.214	224.461	274.144	275.69	368.732	490.695	458.473	361.714	320.354	281.317	630.427	474.728	485.039	358	413.346	316.142	409.315	412.211	461.106	515.092
A0A1W5S341	Phenylpropene reductase 3	PhR3	A0A1W5S341	A0A1W5S341	PhR3	Phenylpropene reductase 3	A0A1W5S341_MALDO	9	17764.2	20681.6	14615.1	13112	11757.1	13544.4	6944.14	4860.19	4001.09	15673.5	16591.8	20026.7	3074	6016.74	6572.04	16763.2	22701.2	17678.3	10241.9	5073.72	5746.5	5052.24
A0A1W5S4A5	Phenylpropene reductase 4	PhR4	A0A1W5S4A5;A0A540LQM4	A0A1W5S4A5;A0A540LQM4	PhR4;C1H46_025676	Phenylpropene reductase 4;NmrA domain-containing protein	A0A1W5S4A5_MALDO;A0A540LQM4_MALBA	3	8883.36	8496.87	2062.31	12575	19450.6	12729.9	943.737			4059.99	3824.89	10354.2	267.294	822.654	416.642	4800.89	8546.07	12617.6	1525.04	346.209	177.141	275.703
A0A1W5S9D0	Phenylpropene reductase 2	PhR2	A0A1W5S9D0;A0A498IYZ4	A0A1W5S9D0;A0A498IYZ4	PhR2;DVH24_042367	Phenylpropene reductase 2;NmrA domain-containing protein	A0A1W5S9D0_MALDO;A0A498IYZ4_MALDO	14	13917.8	15173.4	11500	8837.4	8881.67	8800.15	6049.42	4304.33	3569.64	14162.6	13243.4	18312.4	4655.89	5764.27	5134.93	15247.9	21516.5	18167.3	9167.71	6514.91	5902.41	5776.33
A0A1Z1GDX9	Glycosyltransferase	UGTF1	A0A1Z1GDX9;A0A540M3W8;B3TKC8;D3UAG5	A0A1Z1GDX9;A0A540M3W8;B3TKC8;D3UAG5	UGTF1;C1H46_020962;UGT88F1;UGT88F1	Glycosyltransferase;Glycosyltransferase;Phloretin 2'-O-glucosyltransferase;Phloretin 2'-O-glucosyltransferase	A0A1Z1GDX9_MALDO;A0A540M3W8_MALBA;88F1G_MALDO;88F1R_MALDO	18	5765.71	5908.85	4384.06	4527.33	4980.06	5367.75	2807.52	3221.45	2611.48	3836.09	3699.04	4429.76	4868.62	2859.58	2996.54	4032.93	4812.98	4001.78	5418.52	6235.55	6668.57	5900.38
A0A238GSN3	Tyrosinase (Fragment)	MdPPO1	A0A238GSN3	A0A238GSN3	MdPPO1	Tyrosinase (Fragment)	A0A238GSN3_MALDO	8	1042.82	747.19	496.67	616.973	486.76	753.883	532.291	394.465	332.104	245.101	335.492	406.614	329.974	317.137	320.055	511.168	591.119	527.07	462.782	472.636	446.416	458.292
A0A238GSS3	Tyrosinase (Fragment)	MdPPO2	A0A238GSS3;A0A498JTL7;A0A540LP38	A0A238GSS3;A0A498JTL7;A0A540LP38	MdPPO2;DVH24_011564;C1H46_026145	Tyrosinase (Fragment);Uncharacterized protein;Uncharacterized protein	A0A238GSS3_MALDO;A0A498JTL7_MALDO;A0A540LP38_MALBA	21	1069.81	1027.56	1079.55	1303.19	1438.98	1376.09	477.233	648.12	342.998	2765.13	3128.6	3249.79	1849.15	1637.41	1669.08	1650.6	1466.86	1854.8	1212.83	1725.09	2045.75	2023.02
A0A238GT27	Tyrosinase (Fragment)	MdPPO3	A0A238GT27;A0A498IS04;T1W3L4	A0A238GT27;A0A498IS04;T1W3L4	MdPPO3;DVH24_017169;	Tyrosinase (Fragment);Uncharacterized protein;Polyphenol oxidase	A0A238GT27_MALDO;A0A498IS04_MALDO;T1W3L4_MALDO	7	983.058	616.087	310.217	1412.4	1032.54	2181.2	1131.67	436.879	483.568	1398.93	1078.31	1798.28	756.44	647.785	752.331	621.233	1429.83	1299.8	417.29	750.887	729.083	788.408
A0A248XBF3	SE		A0A248XBF3;A0A498KC58;A0A540KRF1	A0A248XBF3;A0A498KC58;A0A540KRF1	;DVH24_039221;C1H46_037902	SE;C2H2-type domain-containing protein;C2H2-type domain-containing protein	A0A248XBF3_MALDO;A0A498KC58_MALDO;A0A540KRF1_MALBA	9	303.916	290.011	290.7	348.819	300.738	322.739	289.44	393.916	354.043	224.38	231.413	224.388	231.086	255.659	309.238		180.472		250.903	290.397	301.321	180.508
A0A2K9VNZ9	4-coumarate:coenzyme A ligase 4	4CL4	A0A2K9VNZ9;A0A540L290	A0A2K9VNZ9;A0A540L290	4CL4;C1H46_033856	4-coumarate:coenzyme A ligase 4;Uncharacterized protein	A0A2K9VNZ9_MALDO;A0A540L290_MALBA	2													204.356						284.736
A0A2K9VP07	Tyrosine aminotransferase 2	TAT2	A0A2K9VP07;A0A498HIH3;A0A540LRG5	A0A2K9VP07;A0A498HIH3;A0A540LRG5	TAT2;DVH24_031066;C1H46_025399	Tyrosine aminotransferase 2;Aminotran_1_2 domain-containing protein;Aminotran_1_2 domain-containing protein	A0A2K9VP07_MALDO;A0A498HIH3_MALDO;A0A540LRG5_MALBA	9	212.534	246.249	275.685	413.968	199.502	232.975	199.652	246.497	254.819	453.208	465.468	487.432	361.431	352.603	347.745	405.818	476.614	355.661	363.524	390.613	350.094	349.008
A0A2K9VP19	4-coumarate:coenzyme A ligase 1	4CL1	A0A2K9VP19;A0A498HH28	A0A2K9VP19;A0A498HH28	4CL1;DVH24_031118	4-coumarate:coenzyme A ligase 1;Uncharacterized protein	A0A2K9VP19_MALDO;A0A498HH28_MALDO	7	336.694	777.279	280.395	516.929	257.998	259.381		197.775	261.007	443.766	193.378	214.767	122.95	240.571	309.092	356.049	361.521	535.805	322.128	266.302	313.653	215.58
A0A2K9VP55	Tyrosine aminotransferase 1	TAT1	A0A2K9VP55;A0A498HEL4;A0A540LRR1	A0A2K9VP55;A0A498HEL4;A0A540LRR1	TAT1;DVH24_031067;C1H46_025400	Tyrosine aminotransferase 1;Aminotran_1_2 domain-containing protein;Aminotran_1_2 domain-containing protein	A0A2K9VP55_MALDO;A0A498HEL4_MALDO;A0A540LRR1_MALBA	2	170.017	231.945	297.484			166.722			189.36	313.234	359.95	545.272	246.994		219.707	256.513	272.879	294.28	275.875			262.992
A0A2L0EH46	C2 calcium/lipid-binding plant phosphoribosyltransferase	FLO-3	A0A2L0EH46;A0A540LZM3	A0A2L0EH46;A0A540LZM3	FLO-3;C1H46_022467	C2 calcium/lipid-binding plant phosphoribosyltransferase;Uncharacterized protein	A0A2L0EH46_MALDO;A0A540LZM3_MALBA	5	679.825	727.996		642.638	446.668	765.746			237.485	426.674	403.285	487.386		219.322		315.622	336.972	424.478	219.341			175.115
A0A2L0EH53	CBS/octicosapeptide/Phox/Bemp1 domain-containing protein	FLO-5	A0A2L0EH53;A0A498JF27;A0A540M084	A0A2L0EH53;A0A498JF27;A0A540M084	FLO-5;DVH24_033339;C1H46_022465	CBS/octicosapeptide/Phox/Bemp1 domain-containing protein;Threonylcarbamoyladenosine tRNA methylthiotransferase;Uncharacterized protein	A0A2L0EH53_MALDO;A0A498JF27_MALDO;A0A540M084_MALBA	6	90.7215	126.525	137.348	49.4075	75.8264	50.9959	141.424	190.133	239.923	127.546	95.0305	111.403	272.539	218.132	173.758	106.07	144.905	74.5244	235.013	274.728	296.414	283.978
A0A2L2DGP8	Hexosyltransferase		A0A2L2DGP8;A0A498IC15;A0A540L4H1	A0A2L2DGP8;A0A498IC15;A0A540L4H1	;DVH24_040859;C1H46_033086	Hexosyltransferase	A0A2L2DGP8_MALDO;A0A498IC15_MALDO;A0A540L4H1_MALBA	1	228.396	226.517	210.384			97.8405											256.531	276.596	181.422		273.945	289.491
A0A2R9ZH75	Resistance-related glutathione transferase	GSTU1	A0A2R9ZH75;A0A498K427;A0A540N3D1;A0A540N3D3	A0A2R9ZH75;A0A498K427;A0A540N3D1;A0A540N3D3	GSTU1;DVH24_026678;C1H46_008799;C1H46_008798	Resistance-related glutathione transferase;Uncharacterized protein;Uncharacterized protein;Uncharacterized protein	A0A2R9ZH75_MALDO;A0A498K427_MALDO;A0A540N3D1_MALBA;A0A540N3D3_MALBA	1	770.401	434.95			242.147	355.301				198.829	163.944	187.69					400.902		39.5669
A0A2S0RRX2	MSI		A0A2S0RRX2;A0A498JDK5;A0A498KJT9;A0A540NDD9;G8CVM4	A0A2S0RRX2;A0A498JDK5;A0A498KJT9;A0A540NDD9;G8CVM4	;DVH24_013812;DVH24_025810;C1H46_005442;MSI1	MSI;WD_REPEATS_REGION domain-containing protein;WD_REPEATS_REGION domain-containing protein;WD_REPEATS_REGION domain-containing protein;Multicopy suppressor of IRA1	A0A2S0RRX2_9ROSA;A0A498JDK5_MALDO;A0A498KJT9_MALDO;A0A540NDD9_MALBA;G8CVM4_MALDO	3		170.71	239.632	585.92	354.691	580.034	425.526	265.287	278.63	184.717	326.172	367.762	283.1	320.077	315.327		324.234		264.562	320.253	411.774	380.308
A0A2S0RRX4	Elongation factor 1-alpha		A0A2S0RRX4;A0A540LX24;Q9ZRP9	A0A2S0RRX4;A0A540LX24;Q9ZRP9	;C1H46_023339;eF-1alpha	Elongation factor 1-alpha	A0A2S0RRX4_9ROSA;A0A540LX24_MALBA;Q9ZRP9_MALDO	5	196.485	144.502	293.395	609.202	222.515	114.769	184.02	285.336	239.329	190.426	158.542	170.962	702.158	509.43	406.518	269.629	226.018	450.246	421.138	531.652	444.207	426.797
A0A2S0RRY5	Methyltransferase		A0A2S0RRY5;A0A498HL71;Q9M609	A0A2S0RRY5;A0A498HL71;Q9M609	;DVH24_007177;	Methyltransferase	A0A2S0RRY5_9ROSA;A0A498HL71_MALDO;Q9M609_MALDO	5	499.516	371.259	669.145	341.585	336.657	311.265	362.418	548.13	487.386	433.956	353.69	272.237	820.799	609.509	858.796	592.906	520.997	388.557	640.739	655.228	635.781	614.023
A0A2Z4LYJ5	Polyadenylate-binding protein		A0A2Z4LYJ5;A0A498J0N4	A0A2Z4LYJ5;A0A498J0N4	;DVH24_034253	Polyadenylate-binding protein	A0A2Z4LYJ5_9ROSA;A0A498J0N4_MALDO	2							325.831	416.58					306.769		264.429		948.892
A0A343U702	Peptidylprolyl isomerase	FKBP12	A0A343U702	A0A343U702	FKBP12	Peptidylprolyl isomerase	A0A343U702_MALDO	4	1028.86	1038.68	1029.21	914.215	1077.26	1058.43	1275.68	1311.87	994.281	1056.59	910.905	893.53	983.163	802.431	823.69	897.609	847.488	750.167	820.721	581.047	760.097	1083.67
A0A343U703	Peptidylprolyl isomerase	FKBP15-2	A0A343U703;A0A498JQF3;A0A498KVG8	A0A343U703;A0A498JQF3;A0A498KVG8	FKBP15-2;DVH24_010333;DVH24_017525	Peptidylprolyl isomerase	A0A343U703_MALDO;A0A498JQF3_MALDO;A0A498KVG8_MALDO	4	1853.95	1290.62	1800.15	950.79	1375.28	1308.95	2679.79	2852.15	4002.08	1515.87	1199.91	1239.09	2099.47	1849.83	1592.69	2025.37	1395.62	1901.26	1576.78	1825.52	1810.51	1692.44
A0A343U705	Peptidylprolyl isomerase	FKBP16-3	A0A343U705;A0A540KCA5	A0A343U705;A0A540KCA5	FKBP16-3;C1H46_042593	Peptidylprolyl isomerase	A0A343U705_MALDO;A0A540KCA5_MALBA	1	693.934	645.516	900.352		491.216	621.626	918.137	1042.12	1144.35	530.485	551.628	571.556	629.551	665.348	580.829	787.254	579.895	657.983	947.694	924.827	1005.42	775.095
A0A343U707	Peptidylprolyl isomerase	FKBP18	A0A343U707;A0A498JSA7	A0A343U707;A0A498JSA7	FKBP18;DVH24_009615	Peptidylprolyl isomerase	A0A343U707_MALDO;A0A498JSA7_MALDO	2	420.628	345.334	166.654		416.966	353.689	798.523			284.173	268.72	268.435				116.994	294.46		298.468
A0A343U709	Peptidylprolyl isomerase	FKBP20-1a	A0A343U709	A0A343U709	FKBP20-1a	Peptidylprolyl isomerase	A0A343U709_MALDO	4	212.464	171.651	325.377	446.24	201.302	207.666	101.431	54.6187	53.4572	134.315	386.067	474.289	54.7545	61.9948	49.1599	109.557	115.446	176.859	221.747	25.7371	36.5067	72.3094
A0A343U710	Peptidylprolyl isomerase	FKBP42a	A0A343U710;A0A498KDH6;A0A540LYN0;Q2L358	A0A343U710;A0A498KDH6;A0A540LYN0;Q2L358	FKBP42a;DVH24_006654;C1H46_022774;MalusFKBP-like2.080	Peptidylprolyl isomerase;Peptidylprolyl isomerase;Peptidylprolyl isomerase;Putative FKBP-Like protein	A0A343U710_MALDO;A0A498KDH6_MALDO;A0A540LYN0_MALBA;Q2L358_MALDO	1	646.542	641.681		880.941	975.793	785.548	860.257	987.751	1046.04	923.292	805.406	807.508	964.986	846.876	904.88	855.829	734.026	891.27	668.6		243.457
A0A343U712	FK506-binding protein	FKBP53a	A0A343U712;A0A498JMW6	A0A343U712;A0A498JMW6	FKBP53a;DVH24_024616	FK506-binding protein;Peptidylprolyl isomerase	A0A343U712_MALDO;A0A498JMW6_MALDO	6							214.796	209.175	176.285				124.087	76.176	117.795				26.1206	128.953	210.716	18.2357
A0A343U713	Peptidylprolyl isomerase	FKBP62a	A0A343U713;A0A498IXJ6	A0A343U713;A0A498IXJ6	FKBP62a;DVH24_028537	Peptidylprolyl isomerase	A0A343U713_MALDO;A0A498IXJ6_MALDO	18	2189.63	2363.85	1964.44	2451.28	2583.48	2408.19	2536.41	1924.33	1934.88	2298.71	2244.63	2555.45	1292.5	2267.02	2225.39	2081.31	1987.28	2367.1	1488.22	1409.18	1384.08	1729.36
A0A343U716	Peptidylprolyl isomerase	FKBP72a	A0A343U716;A0A498K770	A0A343U716;A0A498K770	FKBP72a;DVH24_026674	Peptidylprolyl isomerase	A0A343U716_MALDO;A0A498K770_MALDO	5	463.306	766.167	280.832	605.823	484.211	650.611	240.489	427.755	204.442	339.807	356.294	402.309	359.868	189.982	220.374	274.006	356.239	291.734	382.411	368.106	255.777	194.817
A0A343U717	Peptidylprolyl isomerase	TIGa	A0A343U717;A0A540K893	A0A343U717;A0A540K893	TIGa;C1H46_044063	Peptidylprolyl isomerase	A0A343U717_MALDO;A0A540K893_MALBA	4			188.553		206.932		164.62	226.129	177.972		75.3563	57.7858	187.609	189.072	183.924		70.6008		153.497	183.938	168.265	111.401
A0A344X470	Serotonin N-acetyltransferase 1	SNAT1	A0A344X470;A0A498IKP3;A0A540MAG5	A0A344X470;A0A498IKP3;A0A540MAG5	SNAT1;DVH24_036372;C1H46_018681	Serotonin N-acetyltransferase 1;Uncharacterized protein;N-acetyltransferase domain-containing protein	A0A344X470_MALDO;A0A498IKP3_MALDO;A0A540MAG5_MALBA	1			49.5368					76.3592			34.4431		61.7592	59.0637								45.8162
A0A344X473	Tryptamine5-hydroxylase 1	T5H 1	A0A344X473;A0A540L888	A0A344X473;A0A540L888	T5H 1;C1H46_031742	Tryptamine5-hydroxylase 1;Uncharacterized protein	A0A344X473_MALDO;A0A540L888_MALBA	1		344.982
A0A344X474	Tryptophan decarboxylase 3	TDC3	A0A344X474	A0A344X474	TDC3	Tryptophan decarboxylase 3	A0A344X474_MALDO	8	293.388	375.285	187.352	530.79	356.304	681.027	469.947	289.326	246.111	157.473	145.76	123.54	413.03	274.546	496.693	232.002	250.661	703.116	272.184	363.817	338.573	305.919
A0A346QE48	Photosystem II reaction center protein L	psbL	A0A346QE48;A0A3G5AWB0;A0A3S8RGC0;A0A4Y5V0C4;A0A649Z701;A0A649ZHE9;A0A650B065;A0A650B0F6;A0A650B0S4;A0A650B0W1;A0A650B5A5;A0A6M5U7M6;A0A6M5UCZ2;A0A6M8TY01;A0A7U3HYM6;A0A7U3K7W7	A0A346QE48;A0A3G5AWB0;A0A3S8RGC0;A0A4Y5V0C4;A0A649Z701;A0A649ZHE9;A0A650B065;A0A650B0F6;A0A650B0S4;A0A650B0W1;A0A650B5A5;A0A6M5U7M6;A0A6M5UCZ2;A0A6M8TY01;A0A7U3HYM6;A0A7U3K7W7	psbL	Photosystem II reaction center protein L;Photosystem II reaction center protein L;Photosystem II reaction center protein L;Photosystem II reaction center protein L;Photosystem II reaction center protein L;Photosystem II reaction center protein L;Photosystem II reaction center protein L;Photosystem II reaction center protein L;Photosystem II reaction center protein L;Photosystem II reaction center…	A0A346QE48_9ROSA;A0A3G5AWB0_MALHU;A0A3S8RGC0_9ROSA;A0A4Y5V0C4_9ROSA;A0A649Z701_9ROSA;A0A649ZHE9_9ROSA;A0A650B065_MALBA;A0A650B0F6_9ROSA;A0A650B0S4_9ROSA;A0A650B0W1_9ROSA;A0A650B5A5_9ROSA;A0A6M5U7M6_9ROSA;A0A6M5UCZ2_9ROSA;A0A6M8TY01_9ROSA;A0A7U3HYM6_MALDO;A0A7U3K7W7_9ROSA	2	160.002	193.69	331.376	293.285	306.037	230.752	258.801	186.628	284.257	223.029	112.158	167.568	93.8202	148.222	205.425	496.428	220.89	512.814	219.975	299.091	330.038	270.248
A0A385MI74	Dehydrin 3	DHN3	A0A385MI74	A0A385MI74	DHN3	Dehydrin 3	A0A385MI74_9ROSA	8	237.241	153.563	175.278	400.69	434.402	475.25	260.146	255.255	265.512	462.1	646.018	637.473	373.607	342.464	408.154	131.402	124.276	102.765	355.951	500.253	522.446	461.789
A0A385MI99	Dehydrin 1	DHN1	A0A385MI99;A0A498HRH2;J9PZL0	A0A385MI99;A0A498HRH2;J9PZL0	DHN1;DVH24_013063;DHN8	Dehydrin 1;Uncharacterized protein;Dehydrin 8	A0A385MI99_9ROSA;A0A498HRH2_MALDO;J9PZL0_MALDO	4			152.911	170.719			231.79	316.713	213.189	85.4217	156.772	195.559	363.831	323.131	249.643				326.768	346.261	289.221	418.308
A0A3G4R1B7	Transcription initiation factor IIE subunit alpha		A0A3G4R1B7;A0A498I775;A0A498JTL1;A0A540KKG7;A0A540L2Q4;A0A540LGP0	A0A3G4R1B7;A0A498I775;A0A498JTL1;A0A540KKG7;A0A540L2Q4;A0A540LGP0	;DVH24_023635;DVH24_009015;C1H46_039774;C1H46_033665;C1H46_028822	Transcription initiation factor IIE subunit alpha;Transcription initiation factor IIE subunit alpha;Transcription initiation factor IIE subunit alpha;Transcription initiation factor IIE subunit alpha;TFIIE domain-containing protein;Transcription initiation factor IIE subunit alpha	A0A3G4R1B7_MALSP;A0A498I775_MALDO;A0A498JTL1_MALDO;A0A540KKG7_MALBA;A0A540L2Q4_MALBA;A0A540LGP0_MALBA	1									115.57						119.248						129.047	105.183
A0A3G5BLT7	Nitrate transporter 1/peptide transporter family protein	NPF5.42	A0A3G5BLT7;A0A498HQ90;A0A540M438	A0A3G5BLT7;A0A498HQ90;A0A540M438	NPF5.42;DVH24_016530;C1H46_020955	Nitrate transporter 1/peptide transporter family protein;Uncharacterized protein;Uncharacterized protein	A0A3G5BLT7_MALDO;A0A498HQ90_MALDO;A0A540M438_MALBA	1			195.814				328.268	282.318	253.068			175.076	325.658	314.996	270.342		145.013		200.814	251.03	289.049
A0A498H7H5	ATP-dependent 6-phosphofructokinase	PFK	A0A498H7H5	A0A498H7H5	PFK	ATP-dependent 6-phosphofructokinase	A0A498H7H5_MALDO	3			496.969								284.586	174.386	49.986				403.648		775.98	25.0393	21.7922
A0A498H7J0	M20_dimer domain-containing protein	DVH24_027446	A0A498H7J0	A0A498H7J0	DVH24_027446	M20_dimer domain-containing protein	A0A498H7J0_MALDO	5	500.292	581.473	301.617	153.168	271.312	604.79	334.783	443.909	348.374	455.987	335.565	263.266	415.356	402.737	340.95	544.039	342.122	413.646	407.694	389.782	385.55	377.272
A0A498H7M4	Protein kinase domain-containing protein (Fragment)	DVH24_027545	A0A498H7M4	A0A498H7M4	DVH24_027545	Protein kinase domain-containing protein (Fragment)	A0A498H7M4_MALDO	3	222.869		185.805			232.502	191.316	157.834	139.271		132.543	181.902		131.527			157.054		166.8	130.472	172.948	143.424
A0A498H815	H(+)-exporting diphosphatase	DVH24_027653	A0A498H815;A0A498J6A8;A0A540NNA6	A0A498H815;A0A498J6A8;A0A540NNA6	DVH24_027653;DVH24_000590;C1H46_001909	H(+)-exporting diphosphatase	A0A498H815_MALDO;A0A498J6A8_MALDO;A0A540NNA6_MALBA	1	339.554		356.404		411.335	332.672	306.189			349.958		500.02	168.993
A0A498H878	O-fucosyltransferase family protein	DVH24_027713	A0A498H878	A0A498H878	DVH24_027713	O-fucosyltransferase family protein	A0A498H878_MALDO	4								269.749	255.169		556.001	287.16	157.147	216.557		743.105			141.475	132.834
A0A498H8C5	Uncharacterized protein	DVH24_027795	A0A498H8C5;A0A540L2Y0;A0A540NF56	A0A498H8C5;A0A540L2Y0;A0A540NF56	DVH24_027795;C1H46_033801;C1H46_004641	Uncharacterized protein	A0A498H8C5_MALDO;A0A540L2Y0_MALBA;A0A540NF56_MALBA	3	783.53	752.756	645.703	500.974	907.105	892.799	647.248	580.032	559.581	823.058	869.606	939.044	709.782	663.101	603.439	564.344	674.422	723.877	620.682	783.226	765.969	575.885
A0A498H8H2	Uncharacterized protein	DVH24_027845	A0A498H8H2;A0A540KH76	A0A498H8H2;A0A540KH76	DVH24_027845;C1H46_040902	Uncharacterized protein	A0A498H8H2_MALDO;A0A540KH76_MALBA	2	91.155	74.0452	205.06		42.6734	44.9115	217.562	297.277	291.537	66.8267	38.3245	52.4471	483.496	345.006	272.666	66.5041	67.1605		285.727	278.011	300.305	280.529
A0A498H8H4	Uncharacterized protein	DVH24_027823	A0A498H8H4	A0A498H8H4	DVH24_027823	Uncharacterized protein	A0A498H8H4_MALDO	3	286.35	410.89	641.263			233.059	801.825	1268.38	1200.66	448.49	416.616	331.544	1085.64	802.504	722.932	622.197	455.26	588.888	662.555	749.97	1052.47	631.117
A0A498H8M3	Conserved oligomeric Golgi complex subunit 5	DVH24_027873	A0A498H8M3;A0A540L2G4	A0A498H8M3;A0A540L2G4	DVH24_027873;C1H46_033785	Conserved oligomeric Golgi complex subunit 5	A0A498H8M3_MALDO;A0A540L2G4_MALBA	11	417.047	384.042	420.112	400.516	491.956	470.38	401.837	466.26	426.88	471.959	405.658	431.262	462.075	487.047	527.296	445.417	453.738	469.512	427.878	386.492	407.281	369.142
A0A498H8N3	Lactamase_B domain-containing protein	DVH24_027883	A0A498H8N3	A0A498H8N3	DVH24_027883	Lactamase_B domain-containing protein	A0A498H8N3_MALDO	2	155.302	187.718	259.137	180.103	193.118	172.237	155.211	201.19	177.542	226.692	212.645	176.199	331.051	255.59	140.83	246.238	113.652	131.082	229.548	345.016	268.943	263.451
A0A498H8R0	Uncharacterized protein	DVH24_027526	A0A498H8R0	A0A498H8R0	DVH24_027526	Uncharacterized protein	A0A498H8R0_MALDO	8	793.509	631.529	1064.1	900.958	902.675	892.649	1053.77	1035.42	1008.38	823.989	666.422	926.249	841.665	910.748	914.742	731.476	692.76	911.725	987.32	1107	986.295	889.12
A0A498H8Z3	Uncharacterized protein	DVH24_028035	A0A498H8Z3;A0A540KMR1	A0A498H8Z3;A0A540KMR1	DVH24_028035;C1H46_038950	Uncharacterized protein	A0A498H8Z3_MALDO;A0A540KMR1_MALBA	6	343.723	412.211	161.832	296.747	182.858	316.562	501.553	417.678	358.608	477.566	274.586	425.189	383.179	294.467	373.236	230.596	258.668	569.269	208.378	134.472	241.364	309.738
A0A498H8Z5	Lipoxygenase	DVH24_027606	A0A498H8Z5;A0A540KRS4;S4U6N9;S4UD19;S4UKU4	A0A498H8Z5;A0A540KRS4;S4U6N9;S4UD19;S4UKU4	DVH24_027606;C1H46_037556;LOX2a;LOX2a;LOX2a	Lipoxygenase	A0A498H8Z5_MALDO;A0A540KRS4_MALBA;S4U6N9_MALDO;S4UD19_MALDO;S4UKU4_MALDO	1																	106.392
A0A498H911	HATPase_c domain-containing protein	DVH24_028055	A0A498H911	A0A498H911	DVH24_028055	HATPase_c domain-containing protein	A0A498H911_MALDO	22	1374.25	1789.86	1829.89	1877.63	2249.86	1647.27	2168.6	1783.85	1079.14	2270.51	2596.19	3020.9	900.707	1352.18	2096.7	1442.86	2007.18	1994.03	1462.66	1129.5	1614.92	892.929
A0A498H952	RWD domain-containing protein	DVH24_027470	A0A498H952;A0A498J4F0;A0A540KW32;A0A540N3W8	A0A498H952;A0A498J4F0;A0A540KW32;A0A540N3W8	DVH24_027470;DVH24_000331;C1H46_036023;C1H46_008708	RWD domain-containing protein	A0A498H952_MALDO;A0A498J4F0_MALDO;A0A540KW32_MALBA;A0A540N3W8_MALBA	3	283.979	331.732	366.379	270.664	130.864	252.197	16.0599	217.158	472.506	239.033	160.192	294.282	355.218	488.434	390.522		392.026		392.789	557.525	576.956	514.293
A0A498H987	Uncharacterized protein	DVH24_028133	A0A498H987	A0A498H987	DVH24_028133	Uncharacterized protein	A0A498H987_MALDO	1												313.719									281.702
A0A498H999	Uncharacterized protein	DVH24_028165	A0A498H999;A0A540LKW4	A0A498H999;A0A540LKW4	DVH24_028165;C1H46_027369	Uncharacterized protein	A0A498H999_MALDO;A0A540LKW4_MALBA	6	560.051	814.741	393.964	486.015	571.577	569.156	635.218	512.641	567.946	530.399	518.382	626.534	388.651	392.888	454.463	635.399	553.716	558.683	335.878	500.53	569.24	567.519
A0A498H9B7	Endoplasmic reticulum transmembrane protein	DVH24_028163	A0A498H9B7	A0A498H9B7	DVH24_028163	Endoplasmic reticulum transmembrane protein	A0A498H9B7_MALDO	13	5474.84	4427.73	2637.53	3817.09	2206.71	2934.84	2315.97	1253.55	1348.11	2829.24	2962.45	2993.31	721.039	978.317	1234	3264.2	5048.48	3278.4	1308.38	1253.11	1557.61	1364.34
A0A498H9F2	Exportin-T	DVH24_027597	A0A498H9F2;A0A498IZK8;A0A540KTH7;A0A540L244	A0A498H9F2;A0A498IZK8;A0A540KTH7;A0A540L244	DVH24_027597;DVH24_000458;C1H46_036968;C1H46_034098	Exportin-T	A0A498H9F2_MALDO;A0A498IZK8_MALDO;A0A540KTH7_MALBA;A0A540L244_MALBA	1				219.666			309.797				253.294	348.547		270.5				300.667
A0A498H9G2	TPR_REGION domain-containing protein	DVH24_027776	A0A498H9G2;A0A498J2E7;A0A540NDT8;A0A540NFC4	A0A498H9G2;A0A498J2E7;A0A540NDT8;A0A540NFC4	DVH24_027776;DVH24_000484;C1H46_005654;C1H46_004663	TPR_REGION domain-containing protein	A0A498H9G2_MALDO;A0A498J2E7_MALDO;A0A540NDT8_MALBA;A0A540NFC4_MALBA	2	454.736		296.003		127.371	447.908		347.254	225.61			416.975		277.395		358.541			265.079	287.06	325.4	220.108
A0A498H9G5	Xyloglucan endotransglucosylase/hydrolase	DVH24_028235	A0A498H9G5;A0A540LUP7	A0A498H9G5;A0A540LUP7	DVH24_028235;C1H46_024251	Xyloglucan endotransglucosylase/hydrolase	A0A498H9G5_MALDO;A0A540LUP7_MALBA	4	590.417	506.076	939.967	425.748	326.981	305.453	1793.08	1124.42	2086.63	594.036	531.535	553.518	1098.35	505.57	1048.1	908.139	777.868	919.427	769.136	651.714	798.423	1233.52
A0A498H9H2	Exocyst subunit Exo70 family protein	DVH24_027617	A0A498H9H2;A0A498J4V2;A0A540KSY0;A0A540MLL3	A0A498H9H2;A0A498J4V2;A0A540KSY0;A0A540MLL3	DVH24_027617;DVH24_000481;C1H46_037348;C1H46_015293	Exocyst subunit Exo70 family protein	A0A498H9H2_MALDO;A0A498J4V2_MALDO;A0A540KSY0_MALBA;A0A540MLL3_MALBA	2	451.761		234.987			554.514	197.734	676.475		304.962	254.249	307.993		317.159	815.475		235.229				439.157	468.242
A0A498H9J0	SPARK domain-containing protein	DVH24_028265	A0A498H9J0;A0A498J7Q1;A0A540M0R3	A0A498H9J0;A0A498J7Q1;A0A540M0R3	DVH24_028265;DVH24_032249;C1H46_022051	SPARK domain-containing protein	A0A498H9J0_MALDO;A0A498J7Q1_MALDO;A0A540M0R3_MALBA	1	528.075	578.689	560.459	268.284	327.179	366.531	1018.02	503.222		480.142	355.914	358.167		491.568	346.887	580.698	573.42		518.792	398.422
A0A498H9K3	Plastoquinol--plastocyanin reductase	DVH24_028263	A0A498H9K3;A0A498J5A3;A0A540KW16;A0A540M0V2	A0A498H9K3;A0A498J5A3;A0A540KW16;A0A540M0V2	DVH24_028263;DVH24_032252;C1H46_036042;C1H46_022049	Plastoquinol--plastocyanin reductase;Rieske domain-containing protein;Rieske domain-containing protein;Plastoquinol--plastocyanin reductase	A0A498H9K3_MALDO;A0A498J5A3_MALDO;A0A540KW16_MALBA;A0A540M0V2_MALBA	2	299.811	199.068	411.794	259.26	211.82	341.181	542.431	919.739	912.79	261.99	218.668	201.405	560.804	427.217	227.74		282.227	312.391	666.662	739.755	697.002	734.937
A0A498H9M2	Uncharacterized protein	DVH24_027846	A0A498H9M2	A0A498H9M2	DVH24_027846	Uncharacterized protein	A0A498H9M2_MALDO	5				291.812					226.014	515.191		230.645	64.7374	24.5179	367.126		273.126
A0A498H9R3	4-hydroxyphenylpyruvate dioxygenase	DVH24_027886	A0A498H9R3	A0A498H9R3	DVH24_027886	4-hydroxyphenylpyruvate dioxygenase	A0A498H9R3_MALDO	16	466.227	425.986	357.021	376.645	316.174	415.136	240.503	261.632	266.38	310.783	532.874	786.066	319.594	264.487	275.566	326.916	472.898	335.952	314.179	369.796	312.762	328.556
A0A498H9U4	14_3_3 domain-containing protein	DVH24_028363	A0A498H9U4	A0A498H9U4	DVH24_028363	14_3_3 domain-containing protein	A0A498H9U4_MALDO	23	12344.9	12664.9	15689.2	12387.7	9421.82	10446.9	17044.9	17010.8	17670.7	9368.12	8951.49	9203.42	15108.3	12198.2	14290.9	16009.7	15599.6	13480.9	10951.9	12056.7	11319.6	10280.4
A0A498H9U9	AAI domain-containing protein	DVH24_027926	A0A498H9U9;A0A498HEA0;A0A498HEM8;A0A498HSG6;A0A498JA32;A0A540KZ95;A0A540KZW6;A0A540LE24;A0A540N6L6	A0A498H9U9;A0A498HEA0;A0A498HEM8;A0A498HSG6;A0A498JA32;A0A540KZ95;A0A540KZW6;A0A540LE24;A0A540N6L6	DVH24_027926;DVH24_027922;DVH24_027924;DVH24_029107;DVH24_032608;C1H46_034911;C1H46_034912;C1H46_029714;C1H46_007763	AAI domain-containing protein;Hydrophob_seed domain-containing protein;AAI domain-containing protein;AAI domain-containing protein;Hydrophob_seed domain-containing protein;AAI domain-containing protein;AAI domain-containing protein;AAI domain-containing protein;Hydrophob_seed domain-containing protein	A0A498H9U9_MALDO;A0A498HEA0_MALDO;A0A498HEM8_MALDO;A0A498HSG6_MALDO;A0A498JA32_MALDO;A0A540KZ95_MALBA;A0A540KZW6_MALBA;A0A540LE24_MALBA;A0A540N6L6_MALBA	1					503.657	1198.78				244.209		2684.6			334.665		332.243	174.634	204.799
A0A498H9V8	Uncharacterized protein	DVH24_027936	A0A498H9V8;A0A540KZ90	A0A498H9V8;A0A540KZ90	DVH24_027936;C1H46_034904	Uncharacterized protein	A0A498H9V8_MALDO;A0A540KZ90_MALBA	3	568.002	449.59	432.993	271.83	578.144	469.676	417.458	550.105	535.154	647.205	637.727	467.919	681.317	819.007	588.715	1266.14	538.201	798.348	1230.87	1131.01	1349.71	659.878
A0A498H9W8	Tryptophan synthase	DVH24_028395	A0A498H9W8	A0A498H9W8	DVH24_028395	Tryptophan synthase	A0A498H9W8_MALDO	1		931.073	1131.17						930.266		928.376	890.867		726.382							858.421
A0A498HA14	Uncharacterized protein	DVH24_027807	A0A498HA14;A0A540KZM9	A0A498HA14;A0A540KZM9	DVH24_027807;C1H46_034758	Uncharacterized protein	A0A498HA14_MALDO;A0A540KZM9_MALBA	1	3673.03	1910.65		2428.14	1719.38	3391.99	2362.58	212.719		877.223	979.625	1008.5		207.432			1144.39	1061.83
A0A498HA26	Uncharacterized protein	DVH24_028455	A0A498HA26	A0A498HA26	DVH24_028455	Uncharacterized protein	A0A498HA26_MALDO	4	631.64	553.599	250.463	541.131	285.577					85.1907	166.319	435.406					209.782	813.714	9.00991	18.561
A0A498HA34	Uncharacterized protein	DVH24_028016	A0A498HA34	A0A498HA34	DVH24_028016	Uncharacterized protein	A0A498HA34_MALDO	5	3992.22	5339.43	7355.49	6512.41	6208.23	5328.62	2388.53	2834.79	2344.53	193.63	7334.44	271.43	2054.31	4285.65	1860.95	8354.27	4532.34	4571.68	3244.08	4327.59	220.423	262.101
A0A498HA51	Uncharacterized protein	DVH24_027847	A0A498HA51	A0A498HA51	DVH24_027847	Uncharacterized protein	A0A498HA51_MALDO	3		605.497					442.971		176.811			406.872								137.529	131.36	135.953
A0A498HA84	PH domain-containing protein	DVH24_027887	A0A498HA84	A0A498HA84	DVH24_027887	PH domain-containing protein	A0A498HA84_MALDO	9	452.04	344.084	118.158	325.665	275.003	495.443	400.409	160.436	280.196	283.727	238.506	457.886	120.41	142.095	188.981	105.661	235.941	274.141	95.0944	119.892	92.1431	124.003
A0A498HA88	Uncharacterized protein	DVH24_030701	A0A498HA88;A0A540MRC4	A0A498HA88;A0A540MRC4	DVH24_030701;C1H46_013017	Uncharacterized protein	A0A498HA88_MALDO;A0A540MRC4_MALBA	2			559.115			213.914			918.61		271.57	281.161	940.939	576.545	290.601	369.361		333.07	614.531	930.674	847.578	716.644
A0A498HA97	Uncharacterized protein	DVH24_028076	A0A498HA97	A0A498HA97	DVH24_028076	Uncharacterized protein	A0A498HA97_MALDO	7	424.9	44.4009	684.771				1223.41	1623	2118.38	82.6143	60.7683	175.152	1651.42	1697.04	1505.53	86.6694	300.672	208.625	634.917	874.073	852.942	911.298
A0A498HAC1	Uncharacterized protein	DVH24_030729	A0A498HAC1;A0A540LD03	A0A498HAC1;A0A540LD03	DVH24_030729;C1H46_030128	Uncharacterized protein	A0A498HAC1_MALDO;A0A540LD03_MALBA	24	498.843	629.279	796.975	534.65	580.427	599.643	600.995	808.732	721.338	603.137	604.028	578.15	1025.48	774.401	770.565	531.277	595.591	431.947	808.875	1040.6	862.71	800.952
A0A498HAF8	Protein kinase domain-containing protein	DVH24_028136	A0A498HAF8;A0A540N9P3	A0A498HAF8;A0A540N9P3	DVH24_028136;C1H46_006705	Protein kinase domain-containing protein	A0A498HAF8_MALDO;A0A540N9P3_MALBA	3		636.939	200.275	857.196					282.614		452.801	285.201		286.568		219.963	276.848	846.553
A0A498HAI1	Uncharacterized protein	DVH24_030801	A0A498HAI1;A0A498J593	A0A498HAI1;A0A498J593	DVH24_030801;DVH24_035434	Uncharacterized protein	A0A498HAI1_MALDO;A0A498J593_MALDO	2	291.452	191.432	224.307		283.8		484.603		196.746	176.014		157.47	61.0178		166.194				244.321	224.176		252.058
A0A498HAI9	NAC domain-containing protein	DVH24_030789	A0A498HAI9	A0A498HAI9	DVH24_030789	NAC domain-containing protein	A0A498HAI9_MALDO	3				261.489		45.3569	139.525		178.558	174.534	136.144	182.074	212.223	148.878	168.911		199.466			187.761	233.524	176.25
A0A498HAK7	Uncharacterized protein	DVH24_028007	A0A498HAK7	A0A498HAK7	DVH24_028007	Uncharacterized protein	A0A498HAK7_MALDO	2			166.684		111.029		252.054	199.55	170.582		77.44			170.94					182.508	175.711		115.972
A0A498HAL4	Uncharacterized protein	DVH24_030819	A0A498HAL4;A0A498J561;A0A540M6U3	A0A498HAL4;A0A498J561;A0A540M6U3	DVH24_030819;DVH24_035394;C1H46_019977	Uncharacterized protein	A0A498HAL4_MALDO;A0A498J561_MALDO;A0A540M6U3_MALBA	3							89.2223					148.203
A0A498HAP1	Uncharacterized protein	DVH24_030849	A0A498HAP1	A0A498HAP1	DVH24_030849	Uncharacterized protein	A0A498HAP1_MALDO	1	80.4906		142.241		103.628	55.3116	138.917	245.168	168.694	112.373	98.3769	95.5897	409.521	192.416	173.143				223.719	332.093	297.756	235.439
A0A498HAP2	Uncharacterized protein	DVH24_030861	A0A498HAP2;A0A540MZK3	A0A498HAP2;A0A540MZK3	DVH24_030861;C1H46_010657	Uncharacterized protein	A0A498HAP2_MALDO;A0A540MZK3_MALBA	5	722.495	50.8424	417.255	307.37	338.985	390.292	553.929	552.922	574.962	447.336		338.909	372.94	378.291	537.283	25.5966		20.3802	48.2722	343.715	336.949	318.999
A0A498HAQ2	CCT-theta	DVH24_030859	A0A498HAQ2	A0A498HAQ2	DVH24_030859	CCT-theta	A0A498HAQ2_MALDO	23	2749.12	3182.3	3454.63	3027.39	3278.12	3030.88	3007.6	2440.28	2379.42	3598.1	3567.28	3407.5	1962.28	3010.16	2731.31	3198.1	3150.41	3299.43	2828.97	2275.95	2182.35	1903.57
A0A498HAR7	Uncharacterized protein	DVH24_028067	A0A498HAR7;A0A540N9G1	A0A498HAR7;A0A540N9G1	DVH24_028067;C1H46_006624	Uncharacterized protein	A0A498HAR7_MALDO;A0A540N9G1_MALBA	1											47.1748		162.606								104.942	183.323
A0A498HAS3	Uncharacterized protein	DVH24_027521	A0A498HAS3;A0A540N3N2	A0A498HAS3;A0A540N3N2	DVH24_027521;C1H46_008687	Uncharacterized protein	A0A498HAS3_MALDO;A0A540N3N2_MALBA	1		84.7708	140.689				222.456	352.174	282.418				330.466	199.687		245.145			190.527	264.737		280.424
A0A498HAT8	RRM domain-containing protein	DVH24_030911	A0A498HAT8	A0A498HAT8	DVH24_030911	RRM domain-containing protein	A0A498HAT8_MALDO	4	269.347	308.377	423.184	320.577	247.202	300.847	552.748	567.592	560.52	337.488	323.175	570.616	593.305	479.401	476.912	359.017	257.28	298.753	401.474	500.691	475.728	466.608
A0A498HAU8	Pro-apoptotic serine protease NMA111	DVH24_030921	A0A498HAU8	A0A498HAU8	DVH24_030921	Pro-apoptotic serine protease NMA111	A0A498HAU8_MALDO	21	383.764	451.504	486.18	463.924	652.744	505.394	331.867	289.701	330.588	520.746	522.017	535.426	426.983	397.397	350.034	811.145	502.822	421.303	476.803	516.302	514.47	476.126
A0A498HAV3	Acetyltransferase component of pyruvate dehydrogenase complex	DVH24_027551	A0A498HAV3;A0A540LBH3	A0A498HAV3;A0A540LBH3	DVH24_027551;C1H46_030637	Acetyltransferase component of pyruvate dehydrogenase complex	A0A498HAV3_MALDO;A0A540LBH3_MALBA	24	3273.32	3254.8	2335.05	2948.4	2626.01	2954.1	1992.14	1402.83	1361.91	3001.01	3297.96	4074.35	1703.18	2033.77	1930.19	2112.07	3017.5	2431.07	2014.26	1620.53	1776.86	1895.89
A0A498HAY1	Protein-lysine N-methyltransferase DVH24_030939	DVH24_030939	A0A498HAY1	A0A498HAY1	DVH24_030939	Protein-lysine N-methyltransferase DVH24_030939	A0A498HAY1_MALDO	4	532.43	263.523	838.015	77.2578	527.534	487.17	399.369	776.439	582.113	641.737	351.55	397.47	704.666	516.981	513.683		645.838		879.81	802.411	739.416	444.177
A0A498HB00	Uncharacterized protein	DVH24_030959	A0A498HB00;A0A540NJ51	A0A498HB00;A0A540NJ51	DVH24_030959;C1H46_003848	Uncharacterized protein	A0A498HB00_MALDO;A0A540NJ51_MALBA	3	3366	5236.65	4219.2	10230.8	9219.61	9107.13	3389.38	4384.45	2562.89	3995.06	4201.16	5561.16	2447.59	2975.94	2765.92	2986.59	4244.65	3811.85	2224.69	3203.05	2128	2128.26
A0A498HB28	Uncharacterized protein	DVH24_028187	A0A498HB28;A0A498J326;A0A540LKT0;A0A540LQ81	A0A498HB28;A0A498J326;A0A540LKT0;A0A540LQ81	DVH24_028187;DVH24_032325;C1H46_027353;C1H46_025782	Uncharacterized protein	A0A498HB28_MALDO;A0A498J326_MALDO;A0A540LKT0_MALBA;A0A540LQ81_MALBA	8	541.569	406.204	476.113		388.885	722.754	720.6	549.765	566.819	332.504	351.599	441.288	332.354	414.095	332.609		391.176	306.154	287.896	331.459	396.421	333.241
A0A498HB44	TOG domain-containing protein	DVH24_027641	A0A498HB44	A0A498HB44	DVH24_027641	TOG domain-containing protein	A0A498HB44_MALDO	17	818.021	725.285	691.572	977.107	931.05	1284.99	931.065	627.682	472.093	745.378	675.722	843.543	802.802	674.382	689.567	631.142	721.12	749.558	824.304	597.935	714.969	676.672
A0A498HB47	SUI1 domain-containing protein	DVH24_028396	A0A498HB47;A0A540K998	A0A498HB47;A0A540K998	DVH24_028396;C1H46_043657	SUI1 domain-containing protein	A0A498HB47_MALDO;A0A540K998_MALBA	1			54.6228					49.0834	104.543			30.5245	6.79696	51.8011	15.5814				71.6172		40.8883
A0A498HB49	Uncharacterized protein	DVH24_031009	A0A498HB49;A0A498J3Y4;A0A540KWU5;A0A540LFL9	A0A498HB49;A0A498J3Y4;A0A540KWU5;A0A540LFL9	DVH24_031009;DVH24_035243;C1H46_035788;C1H46_029187	Uncharacterized protein	A0A498HB49_MALDO;A0A498J3Y4_MALDO;A0A540KWU5_MALBA;A0A540LFL9_MALBA	4	207.061	147.072	404.928	225.769	220.878	137.678	334.635	373.343	372.813	375.926	257.691	202.988	595.819	479.527	352.078	327.265	188.239	189.001	482.419	613.287	615.45	591.632
A0A498HBB0	Nuclear cap-binding protein subunit 2	DVH24_031069	A0A498HBB0;A0A498J476;A0A540LRW9;A0A540MYM4	A0A498HBB0;A0A498J476;A0A540LRW9;A0A540MYM4	DVH24_031069;DVH24_035172;C1H46_025403;C1H46_010559	Nuclear cap-binding protein subunit 2;RRM domain-containing protein;Nuclear cap-binding protein subunit 2;Nuclear cap-binding protein subunit 2	A0A498HBB0_MALDO;A0A498J476_MALDO;A0A540LRW9_MALBA;A0A540MYM4_MALBA	4	843.911	671.581	505.872	631.659	609.45	773.862	690.608	818.769	631.564	536.123	665.111	541.169	704.864	594.727	704.515	347.093	757.396	577.643	512.411	779.712	475.685	741.609
A0A498HBC0	Acetohydroxy-acid reductoisomerase	DVH24_031091	A0A498HBC0;A0A498HI13	A0A498HBC0;A0A498HI13	DVH24_031091;DVH24_031094	Acetohydroxy-acid reductoisomerase	A0A498HBC0_MALDO;A0A498HI13_MALDO	6	271.841	303.506	306.685	314.972	300.114	259.393	293.247	352.621	302.661	318.265	346.747	326.319	350.924	301.429	331.679	318.294	309.701	430.31	262.023	276.223	362.598	328.956
A0A498HBD7	RIX1 domain-containing protein	DVH24_030672	A0A498HBD7	A0A498HBD7	DVH24_030672	RIX1 domain-containing protein	A0A498HBD7_MALDO	9	419.721	504.93	583.336	597.396	506.791	335.75	986.331	766.268	838.301	468.46	496.121	452.153	451.914	415.721	478.207		154.055	643.174	399.525	452.044	535.939	528.201
A0A498HBI0	SHSP domain-containing protein	DVH24_027751	A0A498HBI0;A0A540NF97	A0A498HBI0;A0A540NF97	DVH24_027751;C1H46_004684	SHSP domain-containing protein	A0A498HBI0_MALDO;A0A540NF97_MALBA	2	403.504	399.568	459.059	204.126	248.742	304.354	136.083	118.991	101.956	670.27	977.428	585.309		279.351	287.763	1107.84	1186.14	941.889	599.613	679.929	618.662	535.287
A0A498HBI7	TPR_REGION domain-containing protein	DVH24_031151	A0A498HBI7	A0A498HBI7	DVH24_031151	TPR_REGION domain-containing protein	A0A498HBI7_MALDO	3	530.329	375.611	650.561	584.556	549.77	328.352	388.035	176.389	411.752	629.278	630.613	497.018	509.881	576.587	476.622		740.165	440.058	630.172	774.822	393.818	331.387
A0A498HBL2	Phosphatidyl-N-methylethanolamine N-methyltransferase	DVH24_031169	A0A498HBL2;A0A540MA33	A0A498HBL2;A0A540MA33	DVH24_031169;C1H46_018753	Phosphatidyl-N-methylethanolamine N-methyltransferase	A0A498HBL2_MALDO;A0A540MA33_MALBA	1								186.211	182.088					256.371
A0A498HBN0	Phosphoglycerate dehydrogenase	DVH24_027811	A0A498HBN0	A0A498HBN0	DVH24_027811	Phosphoglycerate dehydrogenase	A0A498HBN0_MALDO	15	1066.79	1379.6	491.513	1915.54	1285.59	2253.35	1745.38	689.691	562.815	1000.96	659.436	881.055	603.316	958.719	1124.74	455.809	811.355	1107.69	431.737	500.161	463.903	527.32
A0A498HBN4	"30S ribosomal protein S15, chloroplastic	DVH24_031201	A0A498HBN4;A0A540MA65	A0A498HBN4;A0A540MA65	DVH24_031201;C1H46_018788	"30S ribosomal protein S15, chloroplastic;30S ribosomal protein S15, chloroplastic"	A0A498HBN4_MALDO;A0A540MA65_MALBA	3	663.281	421.912	633.569	654.349	520.1	513.129	609.895	370.715	600.96	629.396	289.874	308.792	414.195	358.433	686.609	765.508	331.617	733.512	584.037	479.857	514.696	411.25
A0A498HBP1	WD_REPEATS_REGION domain-containing protein	DVH24_030782	A0A498HBP1;A0A498J5B3;A0A540KUV6;A0A540LPR5	A0A498HBP1;A0A498J5B3;A0A540KUV6;A0A540LPR5	DVH24_030782;DVH24_035454;C1H46_036410;C1H46_026000	WD_REPEATS_REGION domain-containing protein	A0A498HBP1_MALDO;A0A498J5B3_MALDO;A0A540KUV6_MALBA;A0A540LPR5_MALBA	1			181.654				157.728	245.847		110.793	113.942		439.277	288.185	237.888				203.415		370.171	324.25
A0A498HBQ9	Isocitrate dehydrogenase [NADP]	DVH24_030802	A0A498HBQ9	A0A498HBQ9	DVH24_030802	Isocitrate dehydrogenase [NADP]	A0A498HBQ9_MALDO	28	5448.22	4925.06	4404.91	5998.36	5819.93	5882.56	4774.93	5693.93	5963.11	6906.95	7178.85	8485.86	7629.56	6450.99	5229.12	6286.41	6468.76	5916.66	7103.69	6171.33	5642.16	7274.46
A0A498HBR2	Uncharacterized protein	DVH24_027851	A0A498HBR2	A0A498HBR2	DVH24_027851	Uncharacterized protein	A0A498HBR2_MALDO	1								114.424	114.799			52.8816	115.602	78.1487		91.9105	37.0554			120.355	103.937	120.73
A0A498HBR4	Uncharacterized protein	DVH24_031229	A0A498HBR4;A0A649YC06	A0A498HBR4;A0A649YC06	DVH24_031229;	Uncharacterized protein;TPL17	A0A498HBR4_MALDO;A0A649YC06_MALDO	3	70.5262	66.2325	69.5046		93.0448	42.8339	83.8138	122.466	108.627	65.8898	75.8018	49.0811	126.529	110.558	208.563		37.9082		130.449	130.523	153.059	179.783
A0A498HBR8	Uncharacterized protein	DVH24_031241	A0A498HBR8	A0A498HBR8	DVH24_031241	Uncharacterized protein	A0A498HBR8_MALDO	7	311.711	272.397	286.551	166.012	233.99	270.704	226.224	324.524	315.499	288.268	257.973	188.074	357.201	301.074	260.783	353.695	248.644	351.5	329.239	407.157	304.61	345.312
A0A498HBS6	Alpha-MPP	DVH24_027422	A0A498HBS6	A0A498HBS6	DVH24_027422	Alpha-MPP	A0A498HBS6_MALDO	6	1429.06	1272.85	582.592	833.421	792.948	935.564	756.383	463.928	438.137	539.625	406.286	462.834	430.225	505.895	518.736	575.386	883.113	909.572	431.145	334.837	404.607	412.785
A0A498HBT5	Uncharacterized protein	DVH24_030832	A0A498HBT5	A0A498HBT5	DVH24_030832	Uncharacterized protein	A0A498HBT5_MALDO	24	5429.9	6363.7	4354.93	5375.72	4807.16	5002.31	3177.64	2258.05	2001.32	4029.18	3764.34	4254.47	1861.23	2386.25	2161.43	3882.78	4725.19	3823.38	3206.98	2213.27	2315.57	2073.57
A0A498HBU8	Cysteine dioxygenase	DVH24_030842	A0A498HBU8;A0A498J0W8;A0A540MY47;A0A540N4U5	A0A498HBU8;A0A498J0W8;A0A540MY47;A0A540N4U5	DVH24_030842;DVH24_006118;C1H46_010682;C1H46_008855	Cysteine dioxygenase	A0A498HBU8_MALDO;A0A498J0W8_MALDO;A0A540MY47_MALBA;A0A540N4U5_MALBA	1							44.9688				23.6475	26.1705	30.0422	24.6942								26.2476
A0A498HBV4	Reticulon-like protein	DVH24_027901	A0A498HBV4	A0A498HBV4	DVH24_027901	Reticulon-like protein	A0A498HBV4_MALDO	3	363.711	392.768	361.763	459.361	436.879	461.291	455.938	504.584	380.655	453.342	454.119	194.596	327.66	433.999	274.078	409.943	490.584	256.721	272.041	438.088	467.481	293.443
A0A498HBV8	(1->3)-beta-glucan endohydrolase	DVH24_031281	A0A498HBV8	A0A498HBV8	DVH24_031281	(1->3)-beta-glucan endohydrolase	A0A498HBV8_MALDO	10	329.958	421.538	294.05	174.487	153.148	256.522	262.407	118.098	289.441	378.284	320.702	312.278	223.194	324.741	363.544	259.906	314.057	671.08	231.124	118.972	204.307	238.824
A0A498HBV9	Peroxidase	DVH24_030852	A0A498HBV9	A0A498HBV9	DVH24_030852	Peroxidase	A0A498HBV9_MALDO	4	1092.63	920.692	879.38	797.923	385.707	848.106	457.303	584.46	309.508	178.25	411.362	408.789	279.76	147.864		414.731	516.648	825.91	339.714	263.788	263.923	505.682
A0A498HBX0	Uncharacterized protein	DVH24_028427	A0A498HBX0	A0A498HBX0	DVH24_028427	Uncharacterized protein	A0A498HBX0_MALDO	3					274.967						187.226	85.652							26.8345			304.501
A0A498HBY2	CTP_transf_like domain-containing protein	DVH24_027931	A0A498HBY2;A0A498J7R4;A0A540KZA7;A0A540N6J2	A0A498HBY2;A0A498J7R4;A0A540KZA7;A0A540N6J2	DVH24_027931;DVH24_032581;C1H46_034908;C1H46_007737	CTP_transf_like domain-containing protein;CTP_transf_like domain-containing protein;Uncharacterized protein;CTP_transf_like domain-containing protein	A0A498HBY2_MALDO;A0A498J7R4_MALDO;A0A540KZA7_MALBA;A0A540N6J2_MALBA	1	1218.42	812.309	440.114	898.8	798.139	1131.6					474.194	669.572					571.138	796.769
A0A498HBZ1	Uncharacterized protein	DVH24_027941	A0A498HBZ1	A0A498HBZ1	DVH24_027941	Uncharacterized protein	A0A498HBZ1_MALDO	36	385.827	413.168	374.416	842.421	137.302	684.734	459.219	186.793	227.115	622.038	755.101	787.213	229.93	451.501	376.324	419.438	556.077	502.424	263.531	434.173	424.194	285.16
A0A498HBZ4	PRA1 family protein	DVH24_027519	A0A498HBZ4;A0A540N3P8	A0A498HBZ4;A0A540N3P8	DVH24_027519;C1H46_008690	PRA1 family protein	A0A498HBZ4_MALDO;A0A540N3P8_MALBA	3	676.222	366.729	689.286	426.246	381.872	415.98	534.778	1168.56	1247.16	423.615	427.363	342.093	917.232	607.892	732.053	682.05	617.911	534.733	734.371	467.96	884.656	822.045
A0A498HBZ8	Peptide deformylase	DVH24_031319	A0A498HBZ8;A0A498HHY1;A0A540MEE6	A0A498HBZ8;A0A498HHY1;A0A540MEE6	DVH24_031319;DVH24_031320;C1H46_017432	Peptide deformylase	A0A498HBZ8_MALDO;A0A498HHY1_MALDO;A0A540MEE6_MALBA	3	589.815	455.844	182.639	668.27	438.92	340.198	363.72	99.3353	70.8249	332.856	255.826	315.524	131.835	66.2783	120.115		413.659	370.285	134.428	102.562	141.832	101.215
A0A498HC20	"Chlorophyll a-b binding protein, chloroplastic	DVH24_027971	A0A498HC20;A0A540NAT1	A0A498HC20;A0A540NAT1	DVH24_027971;C1H46_006287	"Chlorophyll a-b binding protein, chloroplastic;Chlorophyll a-b binding protein, chloroplastic"	A0A498HC20_MALDO;A0A540NAT1_MALBA	2	839.314	553.047	439.042	358.774	370.332	485.234	556.375	672.01	681.709	197.015	382.155	323.378	404.742	312.749	435.241	345.858	414.481	478.593	261.661	265.542	257.23	409.531
A0A498HC29	Glucose-1-phosphate adenylyltransferase	DVH24_027981	A0A498HC29;A0A540NAT0	A0A498HC29;A0A540NAT0	DVH24_027981;C1H46_006278	Glucose-1-phosphate adenylyltransferase	A0A498HC29_MALDO;A0A540NAT0_MALBA	4	1009.35	1101.26	770.794	907.967	954.695	1369.94	450.585	716.383	634.886	1249.36	940.37	748.292	728.713	587.384	703.479	942.62	737.312	962.361	914.803	992.409	922.64	636.276
A0A498HC45	Uncharacterized protein	DVH24_028001	A0A498HC45;A0A498J8H0;A0A540KNX6;A0A540NAQ8	A0A498HC45;A0A498J8H0;A0A540KNX6;A0A540NAQ8	DVH24_028001;DVH24_032519;C1H46_038557;C1H46_006262	Uncharacterized protein;Inhibitor I9 domain-containing protein;Uncharacterized protein;Uncharacterized protein	A0A498HC45_MALDO;A0A498J8H0_MALDO;A0A540KNX6_MALBA;A0A540NAQ8_MALBA	1										42.9571	101.892								117.875
A0A498HC56	Uncharacterized protein	DVH24_028011	A0A498HC56	A0A498HC56	DVH24_028011	Uncharacterized protein	A0A498HC56_MALDO	16	167.79	155.534	161.634	174.479	140.541	141.356	248.748	274.475	283.825	182.241	118.007	117.511	209.541	187.723	177.381	200.348	202.287		190.347	196.296	198.375	173.846
A0A498HC67	Katanin p60 ATPase-containing subunit A1	KATNA1	A0A498HC67;A0A540N042;A0A540N054	A0A498HC67;A0A540N042;A0A540N054	KATNA1;C1H46_009941;C1H46_009942	Katanin p60 ATPase-containing subunit A1;Uncharacterized protein;Uncharacterized protein	A0A498HC67_MALDO;A0A540N042_MALBA;A0A540N054_MALBA	2			297.804					130.093	178.871			172.035		215.055		271.914		224.933	329.004	541.776	169.351	334.02
A0A498HC68	Uncharacterized protein	DVH24_031401	A0A498HC68	A0A498HC68	DVH24_031401	Uncharacterized protein	A0A498HC68_MALDO	18	452.847	622.765	843.721	560.743	765.635	652.877	568.406	711.108	592.464	897.531	785.98	982.663	1344.38	921.004	574.25	553.611	784.118	660.413	1006.17	1123.89	1161.67	1111.63
A0A498HC79	RanBD1 domain-containing protein	DVH24_031411	A0A498HC79;A0A540N058	A0A498HC79;A0A540N058	DVH24_031411;C1H46_009961	RanBD1 domain-containing protein	A0A498HC79_MALDO;A0A540N058_MALBA	6		228.616	208.206	686.858	704.384	329.802	609.848	344.137	341.607	378.061	201.386	301.994	324.309	369.127	327.238	429.432	127.246	852.461	157.106	208.254	230.518	197.749
A0A498HC92	Uncharacterized protein	DVH24_028051	A0A498HC92	A0A498HC92	DVH24_028051	Uncharacterized protein	A0A498HC92_MALDO	4			267.717			200.817	343.664	365.227		330.919	264.546	206.91	417.455	331.758	224.926		128.179	186.797	264.609	319.192		334.363
A0A498HCA3	Uncharacterized protein	DVH24_031429	A0A498HCA3;A0A540K9A3;A0A540MVJ9	A0A498HCA3;A0A540K9A3;A0A540MVJ9	DVH24_031429;C1H46_043651;C1H46_011631	Uncharacterized protein	A0A498HCA3_MALDO;A0A540K9A3_MALBA;A0A540MVJ9_MALBA	1	325.929		321.214	330.884	212.247		475.036	477.011	637.038	141.186	145.614	179.649	231.956	296.126	306.208		224.663		345.5	290.051	426.062	364.435
A0A498HCA8	Ribulose bisphosphate carboxylase small subunit	DVH24_031002	A0A498HCA8;Q43115	A0A498HCA8;Q43115	DVH24_031002;rbcS	Ribulose bisphosphate carboxylase small subunit	A0A498HCA8_MALDO;Q43115_9ROSA	9	17705.9	11763.8	3659.5	21786.7	17815.4	26491.5	28735.4	10640.3	11472.5	6081.61	6446.4	8743.44	3674.57	5441.46	9482.7	2806.26	8970.36	6009.58	3770.84	1852.13	2846.1	5404.01
A0A498HCC5	Uncharacterized protein	DVH24_031449	A0A498HCC5;A0A498J206;A0A540LZ66	A0A498HCC5;A0A498J206;A0A540LZ66	DVH24_031449;DVH24_000206;C1H46_022847	Uncharacterized protein	A0A498HCC5_MALDO;A0A498J206_MALDO;A0A540LZ66_MALBA	2		819.971	239.991		739.054	796.505	701.405	176.76	269.323	469.79	487.969	801.516	302.998	280.051	296.771			633.275	281.201	169.258	147.099	143.58
A0A498HCD4	MFS domain-containing protein	DVH24_031459	A0A498HCD4	A0A498HCD4	DVH24_031459	MFS domain-containing protein	A0A498HCD4_MALDO	5			247.391		501.467		48.4365	26.8956	132.967	454.984	334.785	35.8366	76.9681	47.5846	246.575		240.911	763.321	136.478	84.274		57.2666
A0A498HCD9	Protein disulfide-isomerase	DVH24_028101	A0A498HCD9	A0A498HCD9	DVH24_028101	Protein disulfide-isomerase	A0A498HCD9_MALDO	5	745.173	822.552	672.554	640.519	552.179	596.881	1073.82	857.762	892.484	565.706	595.294	508.815	700.533	637.257	650.967	708.975	734.809	645.171	894.875	729.09	693.57	692.94
A0A498HCE4	Uncharacterized protein	DVH24_031471	A0A498HCE4;A0A540M9P0	A0A498HCE4;A0A540M9P0	DVH24_031471;C1H46_018955	Uncharacterized protein	A0A498HCE4_MALDO;A0A540M9P0_MALBA	3	333.281	376.435	263.49	329.303	388.571	470.619		330.59	174.623	480.027	464.656	311.435	273.143	333.976	391.227		405.642	547.424	281.039	424.817	547.363	378.556
A0A498HCF5	Small ubiquitin-related modifier	DVH24_028121	A0A498HCF5;A0A540N9M8	A0A498HCF5;A0A540N9M8	DVH24_028121;C1H46_006687	Small ubiquitin-related modifier	A0A498HCF5_MALDO;A0A540N9M8_MALBA	2	1030.39	810.698	659.993	712.65	715.193	733.487	1586.07	1290.32	1446.14	507.716	542.593	681.589	895.824	743.691	818.702	545.056	804.959	648.916	876.373	772.176	1294.82	764.6
A0A498HCF9	VHS domain-containing protein	DVH24_031479	A0A498HCF9;A0A540M9Q3	A0A498HCF9;A0A540M9Q3	DVH24_031479;C1H46_018950	VHS domain-containing protein	A0A498HCF9_MALDO;A0A540M9Q3_MALBA	2	375.225		127.229	520.02	401.448	381.845	286.811			320.649	161.498	202.256		149.505			124.847		96.4738		142.628	131.844
A0A498HCG3	Uncharacterized protein	DVH24_031062	A0A498HCG3;A0A498J4J7;A0A540KBQ6;A0A540LR80	A0A498HCG3;A0A498J4J7;A0A540KBQ6;A0A540LR80	DVH24_031062;DVH24_035184;C1H46_042808;C1H46_025394	Uncharacterized protein	A0A498HCG3_MALDO;A0A498J4J7_MALDO;A0A540KBQ6_MALBA;A0A540LR80_MALBA	1	165.687	199.255	289.267	206.292	147.549	95.2677	198.38	335.949	258.407	213.763	186.342	170.244	386.46	297.076	239.74	310.699	254.602	213.799	305.61	277.822	373.456	331.08
A0A498HCG5	Uncharacterized protein	DVH24_028131	A0A498HCG5;A0A540N9Q9	A0A498HCG5;A0A540N9Q9	DVH24_028131;C1H46_006698	Uncharacterized protein	A0A498HCG5_MALDO;A0A540N9Q9_MALBA	6	369.552	663.631	404.515	368.934	222.346	131.963	455.48	502.746	541.475	324.005	389.073	351.13	672.576	426.747	403.764	502.264	423.383		402.97	514.204	406.517	283.613
A0A498HCH3	Uncharacterized protein	DVH24_031072	A0A498HCH3	A0A498HCH3	DVH24_031072	Uncharacterized protein	A0A498HCH3_MALDO	2			268.55	140.999				216.059			191.232	93.1542	386.618	248.727	277.631		221.165		282.27	306.597	295.56	267.186
A0A498HCI1	Plasma membrane ATPase	DVH24_027709	A0A498HCI1;A0A540NN90	A0A498HCI1;A0A540NN90	DVH24_027709;C1H46_001866	Plasma membrane ATPase	A0A498HCI1_MALDO;A0A540NN90_MALBA	6	216.299	104.12	132.993		131.832	117.193	174.755	175.664	148.505	136.514	116.392	133.515	175.987	177.986	167.908	161.659	150.961	263.556	183.842	211.016	197.948	138.242
A0A498HCI5	Uncharacterized protein	DVH24_028151	A0A498HCI5	A0A498HCI5	DVH24_028151	Uncharacterized protein	A0A498HCI5_MALDO	4	1603.86	1849.48	1662.76	997.934	1182.35	1175.03	1113.06	1269.77	1100.96	898.979	877.465	804.906	1356.16	1374.52	1342.16	1664.71	1339.39	1369.49	1338.05	1291.34	1265.2	1241.15
A0A498HCK9	Nicastrin	DVH24_030833	A0A498HCK9;A0A540MY72	A0A498HCK9;A0A540MY72	DVH24_030833;C1H46_010688	Nicastrin	A0A498HCK9_MALDO;A0A540MY72_MALBA	6	347.151	378.815	496.203	286.173	257.115	207.121	555.576	544.669	726.968	298.616	219.622	156.899	831.843	347.158	530.661	471.43	373.753	312.05	882.383	1203.79	659.123	620.362
A0A498HCL9	ThiF domain-containing protein	DVH24_028181	A0A498HCL9;A0A540LKS8	A0A498HCL9;A0A540LKS8	DVH24_028181;C1H46_027358	ThiF domain-containing protein;NEDD8-activating enzyme E1 regulatory subunit	A0A498HCL9_MALDO;A0A540LKS8_MALBA	8	374.108	378.924	361.458	462.231	441.727	401.063	194.188	235.374	254.521	404.919	439.312	473.148	446.269	323.953	316.524	327.018	327.214	371.528	373.413	424.91	339.589	276.097
A0A498HCM0	40S ribosomal protein SA	DVH24_027749	A0A498HCM0;A0A498IZQ3;A0A540NCC6;A0A540NFC3	A0A498HCM0;A0A498IZQ3;A0A540NCC6;A0A540NFC3	DVH24_027749;DVH24_000508;C1H46_005681;C1H46_004686	40S ribosomal protein SA	A0A498HCM0_MALDO;A0A498IZQ3_MALDO;A0A540NCC6_MALBA;A0A540NFC3_MALBA	16	10293.5	6352.02	2822.4	8125.28	5339.34	12400.9	14382.7	2922.24	3097.14	3908.8	4286.06	7787.04	887.32	2087.36	3404.86	2817.73	6109.5	4215.34	1851.43	733.997	631.188	854.934
A0A498HCN5	"Alpha-1,4 glucan phosphorylase"	DVH24_037012	A0A498HCN5	A0A498HCN5	DVH24_037012	"Alpha-1,4 glucan phosphorylase"	A0A498HCN5_MALDO	4	879.276	895.075	676.522	857.133	700.642	1283.88		509.776	968.696	532.619	414.104	394.676	667.499	710.228	767.894	1138.56	592.821	1187.8	985.174	817.513	907.099	787.137
A0A498HCT7	WD_REPEATS_REGION domain-containing protein	DVH24_027375	A0A498HCT7;A0A498IZE5;A0A540M9M1;A0A540NMH0	A0A498HCT7;A0A498IZE5;A0A540M9M1;A0A540NMH0	DVH24_027375;DVH24_000249;C1H46_018938;C1H46_002150	WD_REPEATS_REGION domain-containing protein	A0A498HCT7_MALDO;A0A498IZE5_MALDO;A0A540M9M1_MALBA;A0A540NMH0_MALBA	4	703.912	693.675	529.794	878.224	852.774	1019.46	976.197	658.404	836.011	914.174	1119.49	959.959	653.208	930.099	733.395	736.184	754.013	825.801	732.872	369.693	538.891	319.863
A0A498HCT8	Chorismate mutase	DVH24_037062	A0A498HCT8;A0A540L820	A0A498HCT8;A0A540L820	DVH24_037062;C1H46_031812	Chorismate mutase	A0A498HCT8_MALDO;A0A540L820_MALBA	6	497.788	749.986	337.726	752.829	399.489	1459.35	668.039	450.197	364.397	474.311	268.13	234.91	387.215	155.728	685.555	510.663	667.383	748.419	166.415		332.493	474.089
A0A498HCU6	PfkB domain-containing protein	DVH24_030913	A0A498HCU6	A0A498HCU6	DVH24_030913	PfkB domain-containing protein	A0A498HCU6_MALDO	1		322.618		407.871					332.817		311.847	222.301	347.318	355.206	454.585		429.098					418.967
A0A498HCU7	Uncharacterized protein	DVH24_037072	A0A498HCU7	A0A498HCU7	DVH24_037072	Uncharacterized protein	A0A498HCU7_MALDO	4	577.705	729.756	429.511	677.205		337.43	486.418	309.899	316.563	330.476	308.917	289.305	402.635	387.352	391.607		433.019	107.925	290.506	715.369	421.374	346.11
A0A498HCV8	Uncharacterized protein	DVH24_037082	A0A498HCV8;A0A540L815	A0A498HCV8;A0A540L815	DVH24_037082;C1H46_031835	Uncharacterized protein	A0A498HCV8_MALDO;A0A540L815_MALBA	9	908.855	769.347	993.775	899.063	954.04	989.346	1123.38	965.055	1017.43	973.575	963.425	1167.68	1059.17	1032.6	1107.69	749.182	1045.03	1141.82	947.171	743.023	947.065	962.178
A0A498HCW2	Mitogen-activated protein kinase	DVH24_027849	A0A498HCW2;A0A498HSI3;A0A498IGG4;A0A498J8X3;A0A540KDV0;A0A540LGE5;A0A540LMR9	A0A498HCW2;A0A498HSI3;A0A498IGG4;A0A498J8X3;A0A540KDV0;A0A540LGE5;A0A540LMR9	DVH24_027849;DVH24_025612;DVH24_041490;DVH24_032679;C1H46_042172;C1H46_029050;C1H46_026701	Mitogen-activated protein kinase;Mitogen-activated protein kinase;Mitogen-activated protein kinase;Mitogen-activated protein kinase;Uncharacterized protein;Mitogen-activated protein kinase;Mitogen-activated protein kinase	A0A498HCW2_MALDO;A0A498HSI3_MALDO;A0A498IGG4_MALDO;A0A498J8X3_MALDO;A0A540KDV0_MALBA;A0A540LGE5_MALBA;A0A540LMR9_MALBA	1														196.731					199.398			226.481
A0A498HCY6	PFK domain-containing protein (Fragment)	DVH24_027425	A0A498HCY6	A0A498HCY6	DVH24_027425	PFK domain-containing protein (Fragment)	A0A498HCY6_MALDO	3	927.401	1093.91	504.262	1256.63	1310.16	1546.69	708.063	139.889		1169.93	1147.28	1477.56	295.611	288.425	303.03	712.793	1027.5	1053.45	466.69	311.325	278.396	319.046
A0A498HCY9	Prephenate/arogenate dehydrogenase domain-containing protein	DVH24_031242	A0A498HCY9;A0A498KE95;A0A540KIE9;A0A540MAQ1	A0A498HCY9;A0A498KE95;A0A540KIE9;A0A540MAQ1	DVH24_031242;DVH24_017719;C1H46_040498;C1H46_018565	Prephenate/arogenate dehydrogenase domain-containing protein;Uncharacterized protein;Prephenate/arogenate dehydrogenase domain-containing protein;Uncharacterized protein	A0A498HCY9_MALDO;A0A498KE95_MALDO;A0A540KIE9_MALBA;A0A540MAQ1_MALBA	1			340.473		173.322	124.893			233.458	148.474	163.425	142.586	289.7	217.806	288.313		74.7743			413.951	402.747	305.155
A0A498HCZ3	Protein VACUOLELESS1	DVH24_027879	A0A498HCZ3;A0A540L2X5	A0A498HCZ3;A0A540L2X5	DVH24_027879;C1H46_033778	Protein VACUOLELESS1;Uncharacterized protein	A0A498HCZ3_MALDO;A0A540L2X5_MALBA	2			232.576		397.345	135.5	158.994			200.05		225.195	148.76					311.271	245.076	299.97		172.819
A0A498HCZ7	Uncharacterized protein	DVH24_037122	A0A498HCZ7;A0A540M3C3	A0A498HCZ7;A0A540M3C3	DVH24_037122;C1H46_021146	Uncharacterized protein	A0A498HCZ7_MALDO;A0A540M3C3_MALBA	3	109.254		341.359		234.078	45.5313	723.476	275.298	426.755		50.0489	284.243	325.411	258.771	314.872		53.2154		317.164	184.565	243.602	170.26
A0A498HD31	Protein CLP1 homolog	DVH24_037150	A0A498HD31	A0A498HD31	DVH24_037150	Protein CLP1 homolog	A0A498HD31_MALDO	6	873.374	801.563	775.755	769.942	766.277	707.191	893.78	839.161	991.975	329.447	596.852	720.248	292.495	803.091	266.124	1098.11	781.737	204.673	641.075	1223.65	379.358	310.334
A0A498HD33	Phospholipase D	DVH24_031292	A0A498HD33	A0A498HD33	DVH24_031292	Phospholipase D	A0A498HD33_MALDO	43	7544.07	8306.23	4498.25	8268.66	8016.02	9401.57	3619.31	2668.98	2729.66	5864.66	5773.05	6873.08	2503.63	3012.56	2985.13	5190.05	6327.37	5680.05	3875.24	3654.04	3238.62	2970.92
A0A498HD41	Uncharacterized protein	DVH24_037160	A0A498HD41	A0A498HD41	DVH24_037160	Uncharacterized protein	A0A498HD41_MALDO	3	248.134	785.833	332.58	507.952	528.307	803.995	750.323			369.591	389.783	437.88		221.728	212.909		439.81	338.074	226.634		174.426
A0A498HD52	Uncharacterized protein	DVH24_027939	A0A498HD52	A0A498HD52	DVH24_027939	Uncharacterized protein	A0A498HD52_MALDO	4		294.718	677.858		430.272	432.735		451.78	453.919	390.909		247.453	377.814	357.132	449.337			439.396	399.932	402.37	283.816
A0A498HD59	Uncharacterized protein	DVH24_028361	A0A498HD59	A0A498HD59	DVH24_028361	Uncharacterized protein	A0A498HD59_MALDO	4		158.363	152.996	46.0222	128.866	128.589	149.364	197.139	233.276	112.07	123.49	150.561	274.38	220.26	172.821	176.324	113.094	101.408	121.899	165.786	132.638	155.622
A0A498HD62	Ubiquitin carboxyl-terminal hydrolase	DVH24_031322	A0A498HD62;A0A540MDX3	A0A498HD62;A0A540MDX3	DVH24_031322;C1H46_017430	Ubiquitin carboxyl-terminal hydrolase	A0A498HD62_MALDO;A0A540MDX3_MALBA	3			290.335	255.102	336.209	305.241	121.352			321.497	304.595	274.589	335.606	521.354	266.503		224.744		252.425	563.131		330.674
A0A498HD67	HMA domain-containing protein	DVH24_037192	A0A498HD67	A0A498HD67	DVH24_037192	HMA domain-containing protein	A0A498HD67_MALDO	7	795.497	392.99	595.616	404.077	604.163	630.076	695.188	632.706	1023.26	457.935	382.133	656.239	572.507	550.208	334.641	511.188	517.074	444.993	319.663	605.356	548.979	595.193
A0A498HD87	Acyl-coenzyme A oxidase	DVH24_031073	A0A498HD87	A0A498HD87	DVH24_031073	Acyl-coenzyme A oxidase	A0A498HD87_MALDO	13	680.056	771.146	430.803	490.81	324.313	470.034	270.215	209.329	218.777	410.097	401.439	423.953	320.623	223.891	311.749	327.956	450.738	558.455	263.61	293.597	276.874	261.563
A0A498HD90	Uncharacterized protein	DVH24_027552	A0A498HD90;A0A498IZU8;A0A540LBH2	A0A498HD90;A0A498IZU8;A0A540LBH2	DVH24_027552;DVH24_000407;C1H46_030638	Uncharacterized protein	A0A498HD90_MALDO;A0A498IZU8_MALDO;A0A540LBH2_MALBA	4		715.947	365.663				1105.45	570.177	670.11	11.0859		217.546	613.254	426.228	455.988		55.2873	541.028	407.108	331.017	522.008	264.042
A0A498HDA1	Protein farnesyltransferase subunit beta	DVH24_037220	A0A498HDA1;A0A498J154;A0A540KDR6;A0A540L5J4	A0A498HDA1;A0A498J154;A0A540KDR6;A0A540L5J4	DVH24_037220;DVH24_031786;C1H46_042105;C1H46_032668	Protein farnesyltransferase subunit beta;Uncharacterized protein;Protein farnesyltransferase subunit beta;Protein farnesyltransferase subunit beta	A0A498HDA1_MALDO;A0A498J154_MALDO;A0A540KDR6_MALBA;A0A540L5J4_MALBA	1		717.158	940.807	1007.99		949.463		1149.4		990.808	550.583	581.792	1094.9	743.984	764.894		601.507	829.809				1027.92
A0A498HDA9	Uncharacterized protein	DVH24_031372	A0A498HDA9	A0A498HDA9	DVH24_031372	Uncharacterized protein	A0A498HDA9_MALDO	16	514.421	266.729	304.881	375.456	298.789	277.953	248.165	318.441	313.147	300.302	218.839	148.258	441.37	350.138	274.867	459.913	435.087	385.907	231.076	349.279	270.397	268.477
A0A498HDC4	Uncharacterized protein	DVH24_028019	A0A498HDC4;A0A540NAN5	A0A498HDC4;A0A540NAN5	DVH24_028019;C1H46_006233	Uncharacterized protein;Nudix hydrolase domain-containing protein	A0A498HDC4_MALDO;A0A540NAN5_MALBA	4					230.926		123.248	234.856	307.29	193.36	161.008	153.282		154.007			119.017		73.233	241.544	225.905	235.98
A0A498HDD9	BRCT domain-containing protein	DVH24_031402	A0A498HDD9	A0A498HDD9	DVH24_031402	BRCT domain-containing protein	A0A498HDD9_MALDO	1		43.8579			41.6996	80.2875	63.3017	47.1	92.4442	48.1321	46.834	39.696	125.167	68.9979	90.1045				75.8253	90.4532	112.874	106.943
A0A498HDE1	Uncharacterized protein	DVH24_037262	A0A498HDE1;A0A540MW25	A0A498HDE1;A0A540MW25	DVH24_037262;C1H46_011369	Uncharacterized protein	A0A498HDE1_MALDO;A0A540MW25_MALBA	4	166.65	178.219	160.939	248.029	274.353	271.257		134.61		447.795	318.677	375.393	224.073	205.143	173.488	149.849	177.975	179.333	226.178	230.922	262.604	260.114
A0A498HDE7	Nudix hydrolase domain-containing protein	DVH24_031133	A0A498HDE7	A0A498HDE7	DVH24_031133	Nudix hydrolase domain-containing protein	A0A498HDE7_MALDO	3	1166.97	944.204	591.218	1024.76	1004.1	746.706	975.402	471.489	314.902	894.874	906.74	1022.52	305.751	525.676	309.236	999.624	683.923	784.726	464.512	998.763	525.177	317.797
A0A498HDE8	Coatomer subunit beta'	DVH24_031412	A0A498HDE8	A0A498HDE8	DVH24_031412	Coatomer subunit beta'	A0A498HDE8_MALDO	17	574.851	742.459	689.215	607.553	766.158	835.11	519.84	515.886	520.866	774.213	699.892	713.132	576.313	600.647	363.182	312.606	550.73	714.84	736.775	796.484	579.891	566.761
A0A498HDG8	SOR_SNZ domain-containing protein	DVH24_031432	A0A498HDG8;A0A540K9B2	A0A498HDG8;A0A540K9B2	DVH24_031432;C1H46_043650	SOR_SNZ domain-containing protein	A0A498HDG8_MALDO;A0A540K9B2_MALBA	3	161.805	286.602	275.649	394.977	184.342	126.377	298.747	287.468	282.675	231.15	246.787	183.768	252.938	239.826	276.939	196.636	174.702	132.395	240.384	336.771	239.055	264.848
A0A498HDG9	Ribosomal_L28e domain-containing protein	DVH24_027467	A0A498HDG9	A0A498HDG9	DVH24_027467	Ribosomal_L28e domain-containing protein	A0A498HDG9_MALDO	6	463.104	176.652	449.724	286.133	237.502	454.507	449.525	627.142	640.598	127.758	199.058	244.508	607.308	385.877	310.11	253.548	207.745	225.903	966.749	720.471	618.955	428.14
A0A498HDH3	Pept_C1 domain-containing protein	DVH24_030657	A0A498HDH3;A0A540MRH0	A0A498HDH3;A0A540MRH0	DVH24_030657;C1H46_013052	Pept_C1 domain-containing protein	A0A498HDH3_MALDO;A0A540MRH0_MALBA	3	499.954	256.728	665.659	578.262		320.309	351.052	166.335	404.659	343.566	376.559	403.207	365.81	338.793	215.613		414.514			326.877	249.322	330.182
A0A498HDH6	Uncharacterized protein	DVH24_037290	A0A498HDH6	A0A498HDH6	DVH24_037290	Uncharacterized protein	A0A498HDH6_MALDO	3										32.7256	69.4525	56.9985	23.3763	151.656	27.6918	82.1848	77.2364	51.3818	160.903	43.8157	32.1005	27.9457
A0A498HDH9	Ubiquitin carboxyl-terminal hydrolase	DVH24_027477	A0A498HDH9	A0A498HDH9	DVH24_027477	Ubiquitin carboxyl-terminal hydrolase	A0A498HDH9_MALDO	9	634.27	794.464	605.304	1209.96	1104.74	1176.03	1197.77	806.274	746.274	1068.04	844.142	1140.66	1143.98	1100.98	1297.8	979.451	757.775	1162.8	629.277	817.836	729.915	820.115
A0A498HDI8	Uncharacterized protein	DVH24_031452	A0A498HDI8;A0A498J570;A0A540NML8	A0A498HDI8;A0A498J570;A0A540NML8	DVH24_031452;DVH24_000210;C1H46_002190	Uncharacterized protein	A0A498HDI8_MALDO;A0A498J570_MALDO;A0A540NML8_MALBA	3	444.644	503.142	579.89	323.258	327.426	448.447	404.624	431.099	511.95	291.237	327.647	210.418	554.35	318.932	584.351	476.065	355.813	576.374	375.657	518.896	487.731	442.603
A0A498HDI9	Eukaryotic translation initiation factor 4C	DVH24_028089	A0A498HDI9;A0A540MMY9;A0A540N9J3	A0A498HDI9;A0A540MMY9;A0A540N9J3	DVH24_028089;C1H46_014268;C1H46_006649	Eukaryotic translation initiation factor 4C;S1-like domain-containing protein;Eukaryotic translation initiation factor 4C	A0A498HDI9_MALDO;A0A540MMY9_MALBA;A0A540N9J3_MALBA	4	1523.22	2070.96	1540.38	2012.92	1299.09	1471.07	2758.21	1635.26	2018.91	1211.52	1061.1	1589.29	753.399	1360.64	1280.8	1318.36	1763.63	2015.16	1257.51	1247.5	1197.56	983.188
A0A498HDL2	Coatomer subunit delta	DVH24_030697	A0A498HDL2;A0A540MRE2	A0A498HDL2;A0A540MRE2	DVH24_030697;C1H46_013021	Coatomer subunit delta	A0A498HDL2_MALDO;A0A540MRE2_MALBA	17	1557.11	1728.27	2341.96	1584.57	1956.97	1720.66	2282.14	2467.81	2749.55	2173.95	2062.41	2047.04	2026.89	2473.48	2092.91	1983.12	1958.84	1787.15	2757.62	2211.88	2363.42	2336.32
A0A498HDM2	3-isopropylmalate dehydrogenase	DVH24_031213	A0A498HDM2;A0A540L7B3	A0A498HDM2;A0A540L7B3	DVH24_031213;C1H46_032100	3-isopropylmalate dehydrogenase	A0A498HDM2_MALDO;A0A540L7B3_MALBA	14	925.678	931.473	689.088	911.024	700.174	828.82	967.593	726.158	671.13	598.266	480.883	490.697	541.197	470.116	529.066	863.4	872.927	770.143	645.754	641.754	572.414	490.289
A0A498HDM7	Uncharacterized protein	DVH24_027554	A0A498HDM7;A0A498J3C5;A0A540LC31;A0A540N9R1	A0A498HDM7;A0A498J3C5;A0A540LC31;A0A540N9R1	DVH24_027554;DVH24_000413;C1H46_030643;C1H46_006545	Uncharacterized protein	A0A498HDM7_MALDO;A0A498J3C5_MALDO;A0A540LC31_MALBA;A0A540N9R1_MALBA	1			205.174					274.234	241.501				326.588		283.297					320.426		217.261
A0A498HDN1	"Succinate dehydrogenase [ubiquinone] iron-sulfur subunit, mitochondrial	DVH24_037350	A0A498HDN1;A0A540MHA2	A0A498HDN1;A0A540MHA2	DVH24_037350;C1H46_016259	"Succinate dehydrogenase [ubiquinone] iron-sulfur subunit, mitochondrial;Succinate dehydrogenase [ubiquinone] iron-sulfur subunit, mitochondrial"	A0A498HDN1_MALDO;A0A540MHA2_MALBA	3	727.289	640.467	367.463	957.112	591.345	821.784	555.678	369.656	301.234	393.86	441.486	490.444	307.209	325.613	341.823	643.787	478.062	524.334	330.708	183.892	290.518	244.605
A0A498HDP1	UBX domain-containing protein	DVH24_037360	A0A498HDP1	A0A498HDP1	DVH24_037360	UBX domain-containing protein	A0A498HDP1_MALDO	3	84.2704	104.977			142.153	188.465	225.263	165.746		109.802	103.823	93.1132		158.716	132.263		51.7461	82.2581	34.802
A0A498HDQ0	dTMP kinase	DVH24_037370	A0A498HDQ0	A0A498HDQ0	DVH24_037370	dTMP kinase	A0A498HDQ0_MALDO	4	687.803	433.834	484.24	252.168	272.717	854.468			369.775		362.388	434.002		498.278			337.46		287.938			649.344
A0A498HDQ1	Glucose-6-phosphate 1-dehydrogenase	DVH24_037362	A0A498HDQ1	A0A498HDQ1	DVH24_037362	Glucose-6-phosphate 1-dehydrogenase	A0A498HDQ1_MALDO	2	526.77	667.479	913.454	312.682	439.908	622.41	768.41	1063.57	1026.23	778.883	602.394	414.959	1777.51	1021.7	1067.81	886.371	428.873	786.049	1432.14	1657.56	1587.24	1276.59
A0A498HDQ4	DLH domain-containing protein	DVH24_028159	A0A498HDQ4	A0A498HDQ4	DVH24_028159	DLH domain-containing protein	A0A498HDQ4_MALDO	9	5355.2	1949.27	964.965	5462.05	2901.67	8887.96	3410.42	741.513	879.631	2231.37	1979.4	3275.81	809.792	732.848	1188.21	1471.25	3014.16	2591.37	1323.27	1267.74	1071.02	1040.22
A0A498HDQ6	H(+)-exporting diphosphatase	DVH24_031243	A0A498HDQ6	A0A498HDQ6	DVH24_031243	H(+)-exporting diphosphatase	A0A498HDQ6_MALDO	2	887.678	468.154		507.743	421.309	626.199	388.024	348.247	449.737	530.905	446.902	348.074	333.94	279.329	256.698	512.044	354.261	774.871	366.701			493.396
A0A498HDQ9	"Ribosome-recycling factor, chloroplastic	DVH24_037380	A0A498HDQ9;A0A540MHA6	A0A498HDQ9;A0A540MHA6	DVH24_037380;C1H46_016215	"Ribosome-recycling factor, chloroplastic;Ribosome-recycling factor, chloroplastic"	A0A498HDQ9_MALDO;A0A540MHA6_MALBA	3	625.069	313.081		424.872	405.397	620.16	1016.38	127.387	200.186	287.029	259.07	394.857		172.307	290.095		189.875
A0A498HDR1	Cytochrome c domain-containing protein	DVH24_037372	A0A498HDR1;A0A540MHB6	A0A498HDR1;A0A540MHB6	DVH24_037372;C1H46_016223	Cytochrome c domain-containing protein	A0A498HDR1_MALDO;A0A540MHB6_MALBA	1	633.881	485.814	224.975	417.517	426.18	527.008	367.673		132.342	248.229	308.648	452.39			181.548		488.78	341.726
A0A498HDR6	PDZ domain-containing protein	DVH24_028169	A0A498HDR6;A0A498J7Y4	A0A498HDR6;A0A498J7Y4	DVH24_028169;DVH24_032339	PDZ domain-containing protein	A0A498HDR6_MALDO;A0A498J7Y4_MALDO	3									123.15			110.482	173.164	129.388					162.348	176.27	172.807
A0A498HDS4	MPN domain-containing protein	DVH24_031263	A0A498HDS4	A0A498HDS4	DVH24_031263	MPN domain-containing protein	A0A498HDS4_MALDO	27	588.251	504.44	708.599	606.821	868.137	568.463	516.016	556.961	523.984	746.432	513.578	501.508	1276.81	921.481	737.212	505.84	416	572.812	647.745	802.478	748.072	712.285
A0A498HDS9	Ribosomal_L18e/L15P domain-containing protein	DVH24_027421	A0A498HDS9	A0A498HDS9	DVH24_027421	Ribosomal_L18e/L15P domain-containing protein	A0A498HDS9_MALDO	6	302.304		220.81		341.267	423.431	554.402	374.732	471.796	407.417	244.711		337.488	307.558	276.191		261.632		295.91	260.057	247.336	192.891
A0A498HDV0	Uncharacterized protein	DVH24_027762	A0A498HDV0;A0A540NFB2	A0A498HDV0;A0A540NFB2	DVH24_027762;C1H46_004676	Uncharacterized protein	A0A498HDV0_MALDO;A0A540NFB2_MALBA	2			149.461		179.534		140.796	171.745	175.816			128.677	286.488	205.554	202.255	117.422	147.91	133.646	243.034	306.726	251.681	257.368
A0A498HDV3	Sucrose synthase	DVH24_030787	A0A498HDV3;A0A498HG70;A0A540KA13	A0A498HDV3;A0A498HG70;A0A540KA13	DVH24_030787;DVH24_030788;C1H46_043426	Sucrose synthase	A0A498HDV3_MALDO;A0A498HG70_MALDO;A0A540KA13_MALBA	2	163.699	210.791															124.512				81.6442
A0A498HDW2	Uncharacterized protein	DVH24_027451	A0A498HDW2;A0A498J0C2;A0A540KW62;A0A540N3Q6	A0A498HDW2;A0A498J0C2;A0A540KW62;A0A540N3Q6	DVH24_027451;DVH24_000325;C1H46_036019;C1H46_008725	Uncharacterized protein	A0A498HDW2_MALDO;A0A498J0C2_MALDO;A0A540KW62_MALBA;A0A540N3Q6_MALBA	9	1130.06	836.622	864.964	822.989	741.593	843.563	1542.73	919.736	1026.11	797.954	831.329	758.739	593.585	874.738	969.443	779.744	840.97	924.345	645.028	511.858	748.645	755.34
A0A498HDW6	GYF domain-containing protein	DVH24_037440	A0A498HDW6	A0A498HDW6	DVH24_037440	GYF domain-containing protein	A0A498HDW6_MALDO	2	391.039		27.2045		466.809					25.5148	389.077	18.2382		39.5836			432.889
A0A498HDW8	Uncharacterized protein	DVH24_028219	A0A498HDW8;A0A498J5E3;A0A540LUN8	A0A498HDW8;A0A498J5E3;A0A540LUN8	DVH24_028219;DVH24_032292;C1H46_024239	Uncharacterized protein	A0A498HDW8_MALDO;A0A498J5E3_MALDO;A0A540LUN8_MALBA	1						117.952	363.82		446.072	155.193			274.497		263.323				318.562	320.621	422.701	372.253
A0A498HDX0	Uncharacterized protein	DVH24_027782	A0A498HDX0	A0A498HDX0	DVH24_027782	Uncharacterized protein	A0A498HDX0_MALDO	1															16.4146		20.6312		10.3187	14.5752	15.9838
A0A498HDX4	Uncharacterized protein	DVH24_027461	A0A498HDX4	A0A498HDX4	DVH24_027461	Uncharacterized protein	A0A498HDX4_MALDO	8	470.051	574.691	203.34		288.221	391.752	535.282	399.192	447.382	142.77	264.19	302.574	136.936	231.792	230.041	234.348	293.564	247.98	280.757	299.877	361.964	211.791
A0A498HDX5	S-acyltransferase	DVH24_037450	A0A498HDX5;A0A540K9H0	A0A498HDX5;A0A540K9H0	DVH24_037450;C1H46_043590	S-acyltransferase	A0A498HDX5_MALDO;A0A540K9H0_MALBA	1																					82.4371	46.2342
A0A498HDX6	Uncharacterized protein	DVH24_037442	A0A498HDX6	A0A498HDX6	DVH24_037442	Uncharacterized protein	A0A498HDX6_MALDO	3	462.064	481.97		515.064		366.502				607.196	544.89	464.638	231.268	339.937	489.017	466.039	596.88	1021.24			283.379
A0A498HDY1	Protein kinase domain-containing protein	DVH24_030814	A0A498HDY1;A0A540MZP9	A0A498HDY1;A0A540MZP9	DVH24_030814;C1H46_010707	Protein kinase domain-containing protein	A0A498HDY1_MALDO;A0A540MZP9_MALBA	1	322.288		318.383	217.736	241.394		282.252	393.612	353.57	315.304	348.878	396.419		373.334	335.368	363.748	457.213	463.331	380.848			351.242
A0A498HDZ8	Phosphotransferase	DVH24_027403	A0A498HDZ8;A0A540KPA0	A0A498HDZ8;A0A540KPA0	DVH24_027403;C1H46_038407	Phosphotransferase	A0A498HDZ8_MALDO;A0A540KPA0_MALBA	3	339.755	443.502	414.472	481.852	441.624	525.612	378.152	406.152	452.387	486.422	382.248	413.941	349.252	462.423	421.976	314.778	316.558	398.479	338.62	282.775	341.594	362.375
A0A498HE04	"Ubiquinone biosynthesis O-methyltransferase, mitochondrial"	COQ3	A0A498HE04	A0A498HE04	COQ3	"Ubiquinone biosynthesis O-methyltransferase, mitochondrial"	A0A498HE04_MALDO	28	4590.58	6046.14	2275.69	5971.46	4562.25	4923.72	1907.07	1401.46	1451.56	3648.26	2118.13	2198.81	1550.35	2047.59	2082.56	3930.02	2948.59	4190.1	1261.99	1040.16	1193.64	1277.75
A0A498HE06	Aspartate kinase	DVH24_037472	A0A498HE06;A0A540KXI7	A0A498HE06;A0A540KXI7	DVH24_037472;C1H46_035512	Aspartate kinase	A0A498HE06_MALDO;A0A540KXI7_MALBA	9			514.2				223.327	242.568	267.324			49.5773	344.313	732.146	724.239				300.439	215.109	146.546	238.222
A0A498HE12	Phytocyanin domain-containing protein	DVH24_037063	A0A498HE12;A0A540L805	A0A498HE12;A0A540L805	DVH24_037063;C1H46_031813	Phytocyanin domain-containing protein	A0A498HE12_MALDO;A0A540L805_MALBA	1	337.187	340.828	304.645	328.567	265.688	339.864	799.356	736.64	945.259	242.743	136.675	171.218	589.99	469.1	443.254	133.546	97.28	197.571	542.951	454.684	414.75	423.099
A0A498HE28	Uncharacterized protein	DVH24_027538	A0A498HE28;A0A498IZD5	A0A498HE28;A0A498IZD5	DVH24_027538;DVH24_000388	Uncharacterized protein	A0A498HE28_MALDO;A0A498IZD5_MALDO	1		2201.81		410.882		2286.88	1001.02	456.05	362.665			487.363	657.159		491.569				647.428		727.305
A0A498HE32	Uncharacterized protein	DVH24_030867	A0A498HE32;A0A540L1N6;A0A540MY12	A0A498HE32;A0A540L1N6;A0A540MY12	DVH24_030867;C1H46_034220;C1H46_010651	Uncharacterized protein	A0A498HE32_MALDO;A0A540L1N6_MALBA;A0A540MY12_MALBA	1	1647.97					1930.76
A0A498HE38	Uncharacterized protein	DVH24_028289	A0A498HE38	A0A498HE38	DVH24_028289	Uncharacterized protein	A0A498HE38_MALDO	3	945.707	1603.43	1396.56	931.109	721.554	569.205	868.368	403.899	634.158	478.374	804.074	894.16	432.718	449.549	570.619	798.17	549.459	808.387	480.03	754.345	944.556	411.003
A0A498HE56	Uncharacterized protein	DVH24_007002	A0A498HE56	A0A498HE56	DVH24_007002	Uncharacterized protein	A0A498HE56_MALDO	5	572.948	1057.44	542.43	971.74	611.435	592.984	685.166	470.027	814.34	766.465	776.119	801.45	495.91	397.97	589.65	919.172	739.812	1562.19	581.176	563.747	491.635	530.366
A0A498HE63	Uncharacterized protein	DVH24_007004	A0A498HE63	A0A498HE63	DVH24_007004	Uncharacterized protein	A0A498HE63_MALDO	27	3652.17	4235.98	1613.9	1923.71	1788.7	1857.26	581.499	341.229	378.126	2138.62	2315.13	2450.7	943.881	586.678	639.795	3403.88	4757.08	4009.03	1218.2	914.39	833.006	777.429
A0A498HE67	Uncharacterized protein	DVH24_030907	A0A498HE67;A0A498J4P2;A0A540KAN8;A0A540NKK3	A0A498HE67;A0A498J4P2;A0A540KAN8;A0A540NKK3	DVH24_030907;DVH24_035342;C1H46_043160;C1H46_002774	Uncharacterized protein	A0A498HE67_MALDO;A0A498J4P2_MALDO;A0A540KAN8_MALBA;A0A540NKK3_MALBA	1			773.878										342.827	1132.56	554.189
A0A498HE75	Uncharacterized protein	DVH24_007022	A0A498HE75	A0A498HE75	DVH24_007022	Uncharacterized protein	A0A498HE75_MALDO	4	625.568	281.003	769.614	484.729	479.654	290.354	559.221	907.312	1222.77	467.3	291.602	127.52	762.026	464.653	532.154	724.341	445.78	482.303	277.547	355.371	323.559	292.015
A0A498HE79	Uncharacterized protein	DVH24_031423	A0A498HE79;A0A540N0B4	A0A498HE79;A0A540N0B4	DVH24_031423;C1H46_009974	Uncharacterized protein	A0A498HE79_MALDO;A0A540N0B4_MALBA	1	97.7384	131.267			122.704					134.02	167.431	157.412					144.091				167.274
A0A498HE85	Uncharacterized protein	DVH24_007032	A0A498HE85;A0A540KCE6	A0A498HE85;A0A540KCE6	DVH24_007032;C1H46_042551	Uncharacterized protein	A0A498HE85_MALDO;A0A540KCE6_MALBA	3	745.703	411.822	237.572	566.76	562.665	719.059	300.104		114.585	433.773	433.481	547.612	250.291	268.99	331.575	174.289	413.252	482.875		383.979	180.459	264.909
A0A498HE89	Multifunctional fusion protein	DVH24_027912	A0A498HE89;A0A498HPB9;A0A498I8J5;A0A498IXP5;A0A498J7V5;A0A498JVF3;A0A540KQJ0;A0A540L9I7;A0A540LGD8;A0A540NBW5;A0A678SK90;D9ZIM3	A0A498HE89;A0A498HPB9;A0A498I8J5;A0A498IXP5;A0A498J7V5;A0A498JVF3;A0A540KQJ0;A0A540L9I7;A0A540LGD8;A0A540NBW5;A0A678SK90;D9ZIM3	DVH24_027912;DVH24_018750;DVH24_002040;DVH24_017515;DVH24_032621;DVH24_011252;C1H46_038064;C1H46_031351;C1H46_029094;C1H46_005841;ARF5;ARF2	Multifunctional fusion protein;Auxin response factor;Auxin response factor;Auxin response factor;Multifunctional fusion protein;Auxin response factor;Auxin response factor;Auxin response factor;Auxin response factor;Auxin response factor;Auxin response factor;Auxin response factor	A0A498HE89_MALDO;A0A498HPB9_MALDO;A0A498I8J5_MALDO;A0A498IXP5_MALDO;A0A498J7V5_MALDO;A0A498JVF3_MALDO;A0A540KQJ0_MALBA;A0A540L9I7_MALBA;A0A540LGD8_MALBA;A0A540NBW5_MALBA;A0A678SK90_MALDO;D9ZIM3_MALDO	1	213.68		185.94		155.346		133.715		99.2186	186.404	185.481	218.2		230.451	123.692		158.735
A0A498HEA3	V-type proton ATPase subunit	DVH24_037143	A0A498HEA3;A0A540M3E9	A0A498HEA3;A0A540M3E9	DVH24_037143;C1H46_021168	V-type proton ATPase subunit	A0A498HEA3_MALDO;A0A540M3E9_MALBA	6	504.395	244.186	335.049	617.034	556.181	563.187	492.764	533.231	403.552	443.473	355.853	424.996	604.415	436.148	575.02	428.434	386.295	461.331	457.28	530.172	482.751	427.477
A0A498HEA7	Uncharacterized protein	DVH24_030947	A0A498HEA7	A0A498HEA7	DVH24_030947	Uncharacterized protein	A0A498HEA7_MALDO	3	145.811	207.094	216.521	308.17	355.157	295.59	213.505	303.699	290.544	302.09	377.072	185.246	285.398	226.777	218.985	246.344	19.8552	54.1903	117.178	284.941	166.967	231.828
A0A498HEA8	Uncharacterized protein	DVH24_007062	A0A498HEA8	A0A498HEA8	DVH24_007062	Uncharacterized protein	A0A498HEA8_MALDO	2							75.8973	332.699	75.9472				461.937						349.348			351.898
A0A498HEB4	Cation_ATPase_N domain-containing protein	DVH24_037153	A0A498HEB4	A0A498HEB4	DVH24_037153	Cation_ATPase_N domain-containing protein	A0A498HEB4_MALDO	2					240.06					181.057	156.627	177.872	290.766		118.707		171.458					293.037
A0A498HEB9	Uncharacterized protein	DVH24_027942	A0A498HEB9;A0A540KZ82	A0A498HEB9;A0A540KZ82	DVH24_027942;C1H46_034894	Uncharacterized protein;60S ribosomal protein L27	A0A498HEB9_MALDO;A0A540KZ82_MALBA	1	1884.79	1274.63		1507.69	1069.61	1204.22	2731.55	401.461	283.636	662.14	581.187	1067.77				879.2	1087.67	1908.95
A0A498HEC3	Uncharacterized protein	DVH24_027550	A0A498HEC3;A0A540LBH0	A0A498HEC3;A0A540LBH0	DVH24_027550;C1H46_030636	Uncharacterized protein	A0A498HEC3_MALDO;A0A540LBH0_MALBA	1	1154.72	644.601		1311.98	738.775	1191.82				600.852	447.741	696.116		475.856	809.037		567.424	757.024
A0A498HED3	Pyruvate dehydrogenase E1 component subunit alpha	DVH24_007084	A0A498HED3	A0A498HED3	DVH24_007084	Pyruvate dehydrogenase E1 component subunit alpha	A0A498HED3_MALDO	19	655.783	624.093	599.081	692.392	796.088	743.652	454.751	522.572	510.071	616.692	729.579	883.186	783.671	665.292	611.802	536.325	630.177	538.148	548.901	598.458	586.513	537.844
A0A498HED7	Serine/threonine-protein phosphatase 5	DVH24_027824	A0A498HED7	A0A498HED7	DVH24_027824	Serine/threonine-protein phosphatase 5	A0A498HED7_MALDO	1	738.185		551.284			896.661	668.785				834.943	1092.84		441.068	487.912			859.367	607.63
A0A498HEE4	Tryptophan synthase	DVH24_030987	A0A498HEE4;A0A540LG20	A0A498HEE4;A0A540LG20	DVH24_030987;C1H46_029208	Tryptophan synthase	A0A498HEE4_MALDO;A0A540LG20_MALBA	3	358.017	339.073			150.743			294.148	292.375				324.137						169.778	321.56	87.4301
A0A498HEF8	Tetratricopeptide repeat protein 38	DVH24_007112	A0A498HEF8;A0A540K7T0	A0A498HEF8;A0A540K7T0	DVH24_007112;C1H46_044223	Tetratricopeptide repeat protein 38	A0A498HEF8_MALDO;A0A540K7T0_MALBA	1	120.014			174.754	164.114	218.75				127.757		156.19	147.977		154.774	149.386						133.603
A0A498HEF9	RNase H domain-containing protein	DVH24_037193	A0A498HEF9	A0A498HEF9	DVH24_037193	RNase H domain-containing protein	A0A498HEF9_MALDO	2	111.191		219.893				189.457	186.023	192.35	67.6202	118.235	98.8721	126.666	177.497	153.957				109.6	127.312	150.421	116.925
A0A498HEH4	Hexosyltransferase	DVH24_028419	A0A498HEH4;A0A498J4V3;A0A540L696;A0A540MN76	A0A498HEH4;A0A498J4V3;A0A540L696;A0A540MN76	DVH24_028419;DVH24_032092;C1H46_032448;C1H46_014172	Hexosyltransferase	A0A498HEH4_MALDO;A0A498J4V3_MALDO;A0A540L696_MALBA;A0A540MN76_MALBA	4			352.548			169.768	329.123	253.882	271.392		276.414	267.623	176.901	249.759	174.558				220.215	248.176		200.128
A0A498HEI4	PHB domain-containing protein	DVH24_007134	A0A498HEI4;A0A540LLU0	A0A498HEI4;A0A540LLU0	DVH24_007134;C1H46_027024	PHB domain-containing protein	A0A498HEI4_MALDO;A0A540LLU0_MALBA	4	1063.12	794.924	306.316	1362.48	787.452	914.311	737.026	698.282	618.123	640.983	529.288	476.715	568.592	501.555	743.524	711.271	899.462	1109.25	359.952	111.618	291.713	387.3
A0A498HEI6	DUF4005 domain-containing protein	DVH24_007142	A0A498HEI6;A0A498I821;A0A540LLS0	A0A498HEI6;A0A498I821;A0A540LLS0	DVH24_007142;DVH24_040733;C1H46_027013	DUF4005 domain-containing protein	A0A498HEI6_MALDO;A0A498I821_MALDO;A0A540LLS0_MALBA	1							87.7696	144.177					280.346						126.392	110.958	148.09	154.952
A0A498HEJ2	S4 RNA-binding domain-containing protein	DVH24_028439	A0A498HEJ2;A0A498J643;A0A540L698;A0A540MN59	A0A498HEJ2;A0A498J643;A0A540L698;A0A540MN59	DVH24_028439;DVH24_032071;C1H46_032470;C1H46_014149	S4 RNA-binding domain-containing protein	A0A498HEJ2_MALDO;A0A498J643_MALDO;A0A540L698_MALBA;A0A540MN59_MALBA	3	286.677	277.448	297.493		206.944		299.705	377.022	441.167	275.71	208.828	162.255	420.636	359.201	298.296	294.688	270.193	290.619	561.522	693.884	464.622	416.418
A0A498HEJ9	RRM domain-containing protein	DVH24_007152	A0A498HEJ9	A0A498HEJ9	DVH24_007152	RRM domain-containing protein	A0A498HEJ9_MALDO	3	337.591				318.557					305.161	201.07	215.05			190.573	356.462	262.19		193.357	271.233	152.033	313.775
A0A498HEK0	Glutathione transferase	DVH24_027894	A0A498HEK0	A0A498HEK0	DVH24_027894	Glutathione transferase	A0A498HEK0_MALDO	6	4740.44	2424.65	968.491	3389.38	2660.07	4002.69	1584.45	373.582	518.167	1522.17	1633.88	2335.74	219.398	478.371	749.412	1516.94	2938.61	2357.56	610.481	349.603	367.486	492.474
A0A498HEK7	Uncharacterized protein	DVH24_007162	A0A498HEK7	A0A498HEK7	DVH24_007162	Uncharacterized protein	A0A498HEK7_MALDO	2	1046.09	1071.28	702.907	1518.49	1214.62	1485.29		63.4678	49.6215	956.74	724.926	833.019				583.221	748.834
A0A498HEK8	Uncharacterized protein	DVH24_037004	A0A498HEK8	A0A498HEK8	DVH24_037004	Uncharacterized protein	A0A498HEK8_MALDO	1	4484	2317.91	756.796	4217.04	3039.26	5035.01	8391.93	1340.17	1323.63	1861.55	1977.9	2664.18	498.205	1173.24	2310.43		3185.67	2651.53	789.862			824.206
A0A498HEL2	Uncharacterized protein	DVH24_028459	A0A498HEL2;A0A540L9Z0	A0A498HEL2;A0A540L9Z0	DVH24_028459;C1H46_031154	Uncharacterized protein	A0A498HEL2_MALDO;A0A540L9Z0_MALBA	8	688.536	419.61	433.931	338.486	301.786	285.522	238.343	389.266	298.169	309.136	351.299	284.707	403.67	295.954	397.48	343.298	299.938		409.139	692.141	600.534	415.742
A0A498HEL6	Uncharacterized protein	DVH24_028042	A0A498HEL6;A0A540KK85;A0A540L9E3	A0A498HEL6;A0A540KK85;A0A540L9E3	DVH24_028042;C1H46_039840;C1H46_031374	Uncharacterized protein	A0A498HEL6_MALDO;A0A540KK85_MALBA;A0A540L9E3_MALBA	1	556.617	574.71	418.829	409.552	391.394	485.875	374.216		458.926	550.929	505.482	463.457	347.426	434.405	403.933	592.065	638.077	596.927	337.022	316.87	443.879	421.343
A0A498HEL8	Coproporphyrinogen oxidase	DVH24_027914	A0A498HEL8;A0A540KMQ3	A0A498HEL8;A0A540KMQ3	DVH24_027914;C1H46_038964	Coproporphyrinogen oxidase	A0A498HEL8_MALDO;A0A540KMQ3_MALBA	1	339.752	297.855	849.993	304.728	276.776	203.069	709.045	1070.64	880.485	685.719	558.786	585.467	2173.31	1492.64	1757.11	956.15	650.375	786.108	977.729	1437.17	1399.39	1260.35
A0A498HEM0	Uncharacterized protein	DVH24_037014	A0A498HEM0	A0A498HEM0	DVH24_037014	Uncharacterized protein	A0A498HEM0_MALDO	6	995.883	930.78	696.248	538.302	751.775	847.835	937.004	640.45	821.233	428.764	640.821	644.607	844.162	634.018	451.814	654.572	657.863	745.606	513.979	587.051	513.685	570.041
A0A498HEP4	EF-hand domain-containing protein	DVH24_007204	A0A498HEP4	A0A498HEP4	DVH24_007204	EF-hand domain-containing protein	A0A498HEP4_MALDO	17	64.6844		474.269		108.333	457.113	359.933	125.255	502.477	130.533	371.447	313.052	493.121	394.678	426.156	131.068	250.507		129.769	374.092	142.319	100.522
A0A498HEP8	ALOG domain-containing protein	DVH24_031107	A0A498HEP8;A0A540LRD4	A0A498HEP8;A0A540LRD4	DVH24_031107;C1H46_025444	ALOG domain-containing protein	A0A498HEP8_MALDO;A0A540LRD4_MALBA	3	144.045	300.648	163.957	269.884	303.17	314.423		75.5175	40.0791	133.398	160.724	79.2032	75.6983	134.584	102.09	171.353	47.4679	614.958	254.106	191.763	85.8982	81.8095
A0A498HEQ4	ACT domain-containing protein	DVH24_031117	A0A498HEQ4;A0A540KHB3	A0A498HEQ4;A0A540KHB3	DVH24_031117;C1H46_040853	ACT domain-containing protein	A0A498HEQ4_MALDO;A0A540KHB3_MALBA	2	210.432	259.13	218.601	261.323	326.227	306.78		365.068	287.656		191.382	154.635			238.609		211.004		229.481	269.224	229.833	270.845
A0A498HEQ5	SET domain-containing protein	DVH24_007212	A0A498HEQ5;A0A540LLN2	A0A498HEQ5;A0A540LLN2	DVH24_007212;C1H46_027052	SET domain-containing protein	A0A498HEQ5_MALDO;A0A540LLN2_MALBA	1			166.139		115.631	124.905		239.727	195.769				281.848	208.692	200.333					164.948	179.018	195.798
A0A498HER1	GOLD domain-containing protein	DVH24_007214	A0A498HER1;A0A540LM34	A0A498HER1;A0A540LM34	DVH24_007214;C1H46_027050	GOLD domain-containing protein	A0A498HER1_MALDO;A0A540LM34_MALBA	4	162.646	656.833	242.878	1324.19	980.324	1145.85	1134.92	555.025	639.37	306.433	248.187	192.349	141.337	305.026	491.373	278.005	194.556	475.332	242.753	134.728	201.175	275.108
A0A498HER4	Ubiquitin receptor RAD23	DVH24_031127	A0A498HER4;A0A498J343;A0A540LU14	A0A498HER4;A0A498J343;A0A540LU14	DVH24_031127;DVH24_006053;C1H46_024654	Ubiquitin receptor RAD23	A0A498HER4_MALDO;A0A498J343_MALDO;A0A540LU14_MALBA	3	268.151		212.973		189.998	271.472	313.546	241.098	285.545	219.418	129.788	244.853	83.8721	178.589	245.992		274.984	196.874	183.911	172.531	167.626	164.355
A0A498HES1	Eukaryotic translation initiation factor 5A	DVH24_007224	A0A498HES1;V9MHQ4	A0A498HES1;V9MHQ4	DVH24_007224;eIF1a	Eukaryotic translation initiation factor 5A	A0A498HES1_MALDO;V9MHQ4_MALHU	9	12733.6	12670	13960.7	11838.2	12887.1	13569.3	16637.6	10105.5	11794.1	11374	12715.6	12927.7	10083.4	12460.4	8054.57	11849.8	11974.2	11858.9	10321	15400.8	14732.2	8151.25
A0A498HES5	Uncharacterized protein	DVH24_037293	A0A498HES5	A0A498HES5	DVH24_037293	Uncharacterized protein	A0A498HES5_MALDO	26	341.616	378.092	465.94	411.866	414.428	314.266	374.487	406.023	361.776	430.374	418.241	356.89	488.336	430.635	478.244	415.667	397.135	348.52	421.342	463.67	451.688	492.654
A0A498HEU2	"alpha-1,2-Mannosidase"	DVH24_027788	A0A498HEU2	A0A498HEU2	DVH24_027788	"alpha-1,2-Mannosidase"	A0A498HEU2_MALDO	5	289.077	217.475	317.537	287.737	159.276	264.231	346.924	348.408	308.443	254.734	266.188	338.208	292.054	234.666	255.05	300.212	325.544	371.669	206.673	236.805	218.325	263.819
A0A498HEU3	Uncharacterized protein	DVH24_031157	A0A498HEU3	A0A498HEU3	DVH24_031157	Uncharacterized protein	A0A498HEU3_MALDO	6	1160.24	1216.73	1088.04	837.547	1039.73	943.079	480.868	820.661	594.974	900.843	425.212	373.678	405.004	535.965		532.673	462.668	597.331	958.09	1227.41	828.254	760.01
A0A498HEU8	Expansin	DVH24_037094	A0A498HEU8;A0A498J316;A0A540K8F5;A0A540L832;Q76HY6;Q76HY9;Q8L5J6	A0A498HEU8;A0A498J316;A0A540K8F5;A0A540L832;Q76HY6;Q76HY9;Q8L5J6	DVH24_037094;DVH24_031923;C1H46_043989;C1H46_031844;MdEXPA5;MdEXPA3;EXP03	Expansin;Expansin;Expansin;Expansin;Expansin (Fragment);Expansin (Fragment);Expansin	A0A498HEU8_MALDO;A0A498J316_MALDO;A0A540K8F5_MALBA;A0A540L832_MALBA;Q76HY6_MALDO;Q76HY9_MALDO;Q8L5J6_MALDO	1	153.239	108.536	178.112	136.047	166.204	167.973	232.134	415.889	447.909	61.9873	76.4574	49.9571	243.407	124.821	176.61	108.494	52.432	113.238	315.127	398.384	399.54	473.558
A0A498HEW2	Indole-3-glycerol-phosphate synthase	DVH24_028014	A0A498HEW2	A0A498HEW2	DVH24_028014	Indole-3-glycerol-phosphate synthase	A0A498HEW2_MALDO	36	1159.76	1627.76	1962.4	2003.42	2750.22	2558.98	798.109	1261.13	1002.84	5123.77	4812.79	4420.71	2777.76	2061.16	2205.66	2555.92	2433.81	2355.46	3032.76	3117.39	3624.97	3616.08
A0A498HEW3	Epimerase domain-containing protein	DVH24_031177	A0A498HEW3;A0A498J257;A0A540M9P8;A0A540MA35	A0A498HEW3;A0A498J257;A0A540M9P8;A0A540MA35	DVH24_031177;DVH24_000043;C1H46_018892;C1H46_018758	Epimerase domain-containing protein	A0A498HEW3_MALDO;A0A498J257_MALDO;A0A540M9P8_MALBA;A0A540MA35_MALBA	1	376.146	417.456	324.359	218.497	361.079	460.006				290.924	244.327	221.286					311.362	367.789	205.958
A0A498HEX1	Methyltransferase	DVH24_037333	A0A498HEX1	A0A498HEX1	DVH24_037333	Methyltransferase	A0A498HEX1_MALDO	3	177.563	160.703		97.0086	93.4341		117.675				75.2824	258.026					816.787		914.626		475.658	565.367
A0A498HEY6	CBF domain-containing protein	DVH24_027750	A0A498HEY6;A0A498J040;A0A540NCC8	A0A498HEY6;A0A498J040;A0A540NCC8	DVH24_027750;DVH24_000507;C1H46_005680	CBF domain-containing protein	A0A498HEY6_MALDO;A0A498J040_MALDO;A0A540NCC8_MALBA	4		165.076	205.603		271.288	65.9185		226.523	173.743	190.89	189.097	150.921	368.542	285.217	251.659		235.161	276.529	156.486	226.517	215.783	233.947
A0A498HEZ2	Uncharacterized protein	DVH24_027838	A0A498HEZ2;A0A498J418;A0A540LFZ2;A0A540LVA4	A0A498HEZ2;A0A498J418;A0A540LFZ2;A0A540LVA4	DVH24_027838;DVH24_032695;C1H46_029072;C1H46_024095	Uncharacterized protein	A0A498HEZ2_MALDO;A0A498J418_MALDO;A0A540LFZ2_MALBA;A0A540LVA4_MALBA	4	965.92	660.224	478.615		628.083	1030.2	1797.06	798.814	1075.75		96.7299	412.699	563.904	558.449	1022.21		267.845		520.04	459.109	474.378	488.169
A0A498HF04	Uncharacterized protein	DVH24_028182	A0A498HF04	A0A498HF04	DVH24_028182	Uncharacterized protein	A0A498HF04_MALDO	8	1345.19	931.914	446.795	988.043	1137.71	1356.69	829.357	314.012	302.957	562.079	725.164	1126.41	201.18	408.696	404.182	365.768	890.275	968.465	478.239	448.492	316.812	369.804
A0A498HF23	Uncharacterized protein	DVH24_027790	A0A498HF23;A0A540L2F3;A0A540NF59	A0A498HF23;A0A540L2F3;A0A540NF59	DVH24_027790;C1H46_033804;C1H46_004644	Uncharacterized protein	A0A498HF23_MALDO;A0A540L2F3_MALBA;A0A540NF59_MALBA	19	14160	11502.6	11356.2	10304.8	6587.43	9099.94	26613.2	20444	24351.6	7531.64	6858.07	8553.71	11298.4	10669.3	11522.2	9541.28	6619.57	8844.21	16952.3	17058	16873.1	14297.8
A0A498HF34	Uncharacterized protein	DVH24_031257	A0A498HF34	A0A498HF34	DVH24_031257	Uncharacterized protein	A0A498HF34_MALDO	3					168.242	120.373	138.204			93.41	377.604	103.237	353.551	165.663	275.969		125.144		209.249	265.94	175.588	161.833
A0A498HF41	Uncharacterized protein	DVH24_027810	A0A498HF41;A0A498JAH3;A0A498KND5;A0A498KXL1;A0A540K6H7	A0A498HF41;A0A498JAH3;A0A498KND5;A0A498KXL1;A0A540K6H7	DVH24_027810;DVH24_032728;DVH24_028863;DVH24_017527;C1H46_044648	Uncharacterized protein;Uncharacterized protein;Uncharacterized protein (Fragment);Uncharacterized protein;Uncharacterized protein	A0A498HF41_MALDO;A0A498JAH3_MALDO;A0A498KND5_MALDO;A0A498KXL1_MALDO;A0A540K6H7_MALBA	1	298.923		378.682		320.384	339.955	462.315	672.477	526.821	393.71	433.728	441.575	331.96	501.375		547.861			394.44	444.998
A0A498HF68	Ferroxidase	DVH24_028252	A0A498HF68;A0A540KQD9	A0A498HF68;A0A540KQD9	DVH24_028252;C1H46_038071	Ferroxidase	A0A498HF68_MALDO;A0A540KQD9_MALBA	3	492.936	407.568	411.479		355.254	412.164	364.743	491.442	462.947	317.148	380.043	353.719	472.867		354.452	389.906	373.108		354.875	387.511	429.62	435.914
A0A498HF69	Uncharacterized protein	DVH24_031297	A0A498HF69;A0A540MCT8	A0A498HF69;A0A540MCT8	DVH24_031297;C1H46_017889	Uncharacterized protein	A0A498HF69_MALDO;A0A540MCT8_MALBA	14	3941.73	2158.65	607.664	4675.5	3284.26	5820.77	3527.15	664.791	717.837	2078.48	1965.66	3875.86	505.633	750.321	1310.48	568.297	2568.91	1427.48	540.481	316.02	333.692	523.488
A0A498HF81	Uncharacterized protein	DVH24_007394	A0A498HF81;A0A540KQW9	A0A498HF81;A0A540KQW9	DVH24_007394;C1H46_037859	Uncharacterized protein	A0A498HF81_MALDO;A0A540KQW9_MALBA	1	54.5759	27.2862	62.5881	105.635	85.3141	49.7037	53.396	99.532	86.3985	86.6576	54.5607	53.4152	219.29	97.2457	158.471	82.7152	39.1985	85.9066	105.575	128.14	114.011	117.345
A0A498HFB0	HDAC_interact domain-containing protein	DVH24_037174	A0A498HFB0;A0A498J480;A0A540L7I1;A0A540LKA4	A0A498HFB0;A0A498J480;A0A540L7I1;A0A540LKA4	DVH24_037174;DVH24_031832;C1H46_032204;C1H46_027501	HDAC_interact domain-containing protein;Uncharacterized protein;HDAC_interact domain-containing protein;RING-type domain-containing protein	A0A498HFB0_MALDO;A0A498J480_MALDO;A0A540L7I1_MALBA;A0A540LKA4_MALBA	2				287.463						59.9252	335.697	203.372	56.5043	30.4757							418.849	38.0943
A0A498HFB5	Uncharacterized protein	DVH24_027968	A0A498HFB5	A0A498HFB5	DVH24_027968	Uncharacterized protein	A0A498HFB5_MALDO	4	5124.9		74.5524	883.094			1715.84	403.466	262.306			1098.54	248.094	313.618		66.4894	2965.12		259.51	285.611	368.215	435.506
A0A498HFB8	PsbP domain-containing protein	DVH24_027900	A0A498HFB8	A0A498HFB8	DVH24_027900	PsbP domain-containing protein	A0A498HFB8_MALDO	5	506.635	408.626	440.928	929.096	393.044	952.492	632.827	388.176	384.902	377.894	313.215	354.366	246.098	343.141	383.481	478.712	354.373	498.111	376.237	301.345	298.28	230.211
A0A498HFB9	WD_REPEATS_REGION domain-containing protein	DVH24_031347	A0A498HFB9;A0A540LBM2	A0A498HFB9;A0A540LBM2	DVH24_031347;C1H46_030566	WD_REPEATS_REGION domain-containing protein	A0A498HFB9_MALDO;A0A540LBM2_MALBA	3	67.3405		73.9919	87.1501	107.267		134.444	178.94	188.16	133.847	106.708	86.1859	326.303	227.783		60.5846	66.9617		70.9538	254.571	213.749	203.358
A0A498HFC9	Translocase of chloroplast	DVH24_031357	A0A498HFC9;A0A540LBL8	A0A498HFC9;A0A540LBL8	DVH24_031357;C1H46_030578	Translocase of chloroplast	A0A498HFC9_MALDO;A0A540LBL8_MALBA	6	716.423	542.066	654.512	661.802	645.955	474.932	1134.45	905.63	1005.44	543.342	550.818	501.902	837.13	795.499	788.538	670.824	599.984	595.832	736.964	960.301	966.74	727.83
A0A498HFD0	Uncharacterized protein	DVH24_027988	A0A498HFD0;A0A540NAU4	A0A498HFD0;A0A540NAU4	DVH24_027988;C1H46_006274	Uncharacterized protein;Uncharacterized protein (Fragment)	A0A498HFD0_MALDO;A0A540NAU4_MALBA	2	113.922	102.643	389.622	284.827	128.642	188.844	344.538	437.547	472.893	259.044	301.009	257.462	582.543	423.087	377.643	381.35	250.423	270.075	424.62	500.6	520.644	457.39
A0A498HFD7	Lactamase_B domain-containing protein	DVH24_007442	A0A498HFD7	A0A498HFD7	DVH24_007442	Lactamase_B domain-containing protein	A0A498HFD7_MALDO	2	54.7275	87.829	147.216	125.526	139.237	131.899	137.342	93.4864	117.747	163.782	142.611	152.236	160.578	163.447	159.534	183.403	139.118	72.2283	146.385	164.94	197.876	178.518
A0A498HFE8	Uncharacterized protein	DVH24_027930	A0A498HFE8	A0A498HFE8	DVH24_027930	Uncharacterized protein	A0A498HFE8_MALDO	4	4641.96	3955.06	1020.11	7867.15	5327.27	8567.52	1266.11	486.236	541.627	4860.44	5250.4	3858.87	254.189	519.681	744.68	1396.6	3906.19	2741.86	380.664	271.894	313.689	247.733
A0A498HFF1	Uncharacterized protein	DVH24_006995	A0A498HFF1	A0A498HFF1	DVH24_006995	Uncharacterized protein	A0A498HFF1_MALDO	3	970.502	1189.13	1098.09	699.919	702.149	891.033	1357.28	1021.29	1207.44	824.024	1010.4	952.843	523.131	1076	928.991	934.602	1285.07	1272.56	1014.42	1041.42	997.591	920.575
A0A498HFF6	Uncharacterized protein	DVH24_028342	A0A498HFF6;A0A498J7G5;A0A540M2Y1	A0A498HFF6;A0A498J7G5;A0A540M2Y1	DVH24_028342;DVH24_032159;C1H46_021307	Uncharacterized protein	A0A498HFF6_MALDO;A0A498J7G5_MALDO;A0A540M2Y1_MALBA	2							62.3546		803.082										651.086		59.9116	661.957
A0A498HFG0	Uncharacterized protein	DVH24_027940	A0A498HFG0	A0A498HFG0	DVH24_027940	Uncharacterized protein	A0A498HFG0_MALDO	5	948.62	860.608	325.943	975.822	840.226	1070.04	543.485	343.313	268.689	530.888	403.942	777.78	436.248	364.679	357.728	417.428	478.835	572.919	539.774	557.275	481.482	497.033
A0A498HFH3	COX assembly mitochondrial protein	DVH24_028362	A0A498HFH3;A0A498J8R8;A0A540KSL6;A0A540KWG3;A0A540LBQ4	A0A498HFH3;A0A498J8R8;A0A540KSL6;A0A540KWG3;A0A540LBQ4	DVH24_028362;DVH24_032148;C1H46_037231;C1H46_035880;C1H46_030525	COX assembly mitochondrial protein	A0A498HFH3_MALDO;A0A498J8R8_MALDO;A0A540KSL6_MALBA;A0A540KWG3_MALBA;A0A540LBQ4_MALBA	1	234.529	127.985	85.8156			90.1657	137.864	169.983	171.381	109.857	102.341	108.624		117.649			133.034		122.338		60.0522
A0A498HFI4	BRO1 domain-containing protein	DVH24_007492	A0A498HFI4;A0A498IB57;A0A540KEC1;A0A540KU74	A0A498HFI4;A0A498IB57;A0A540KEC1;A0A540KU74	DVH24_007492;DVH24_040384;C1H46_041892;C1H46_036689	BRO1 domain-containing protein	A0A498HFI4_MALDO;A0A498IB57_MALDO;A0A540KEC1_MALBA;A0A540KU74_MALBA	9	280.632	332.533	292.737	290.243	318.697	320.704	202.455			350.531	344.293	344.981	356.518	294.99	277.029	343.716	373.089	349.277	176.945		348.508
A0A498HFI7	Vacuolar protein sorting-associated protein 11 homolog	DVH24_028048	A0A498HFI7;A0A498J3N7;A0A540L9A2	A0A498HFI7;A0A498J3N7;A0A540L9A2	DVH24_028048;DVH24_032467;C1H46_031376	Vacuolar protein sorting-associated protein 11 homolog	A0A498HFI7_MALDO;A0A498J3N7_MALDO;A0A540L9A2_MALBA	2				576.837	633.961						671.485	730.745	196.105
A0A498HFJ0	Uncharacterized protein	DVH24_027970	A0A498HFJ0	A0A498HFJ0	DVH24_027970	Uncharacterized protein	A0A498HFJ0_MALDO	7	615.383	618.754	878.046	592.759	517.69	581.055	1116.4	957.401	932.895	559.127	404.822	441.776	830.033	923.415	845.888	542.629	476.9	551.332	814.629	782.25	649.518	603.306
A0A498HFJ5	Myb-like domain-containing protein	DVH24_031417	A0A498HFJ5;A0A540N066	A0A498HFJ5;A0A540N066	DVH24_031417;C1H46_009967	Myb-like domain-containing protein	A0A498HFJ5_MALDO;A0A540N066_MALBA	1	86.4963	95.2203	157.934			94.4387	87.1736	196.555	206.863		152.047	180.51	291.404	163.62		113.611	163.209		232.831		270.866	334.554
A0A498HFK3	Usp domain-containing protein	DVH24_028254	A0A498HFK3;A0A498J348;A0A540KQB8;A0A540KWM4	A0A498HFK3;A0A498J348;A0A540KQB8;A0A540KWM4	DVH24_028254;DVH24_032257;C1H46_038074;C1H46_036047	Usp domain-containing protein	A0A498HFK3_MALDO;A0A498J348_MALDO;A0A540KQB8_MALBA;A0A540KWM4_MALBA	1	116.158		171.971		101.376		124.219	140.991		102.865	149.503	141.272	312.328	150.071	217.155		177.01	160.618	181.393	312.157	211.615	209.867
A0A498HFK8	Bet_v_1 domain-containing protein	DVH24_007055	A0A498HFK8;A0A540LHY8	A0A498HFK8;A0A540LHY8	DVH24_007055;C1H46_028360	Bet_v_1 domain-containing protein	A0A498HFK8_MALDO;A0A540LHY8_MALBA	4	2177.6	1934.11	1381.22	2192.14	1515.75	1743.42	1069.67	905.675	1051.03	859.894	796.544	991.576	729.394	674.334	721.573	1342.19	1337.38	1963.71	863.336	898.86	856.804	955.278
A0A498HFL0	Protein kinase domain-containing protein	DVH24_031437	A0A498HFL0;A0A498HV64;A0A498HZW5;A0A498IYX2;A0A498IYX3;A0A498K192;A0A498KEP1;A0A498KNR5;A0A540KTC0;A0A540KU10;A0A540LYK1;A0A540M1R4;A0A540MMM1;A0A540N6Z3;A0A540NDJ4	A0A498HFL0;A0A498HV64;A0A498HZW5;A0A498IYX2;A0A498IYX3;A0A498K192;A0A498KEP1;A0A498KNR5;A0A540KTC0;A0A540KU10;A0A540LYK1;A0A540M1R4;A0A540MMM1;A0A540N6Z3;A0A540NDJ4	DVH24_031437;DVH24_029260;DVH24_029878;DVH24_042337;DVH24_000198;DVH24_021486;DVH24_017908;DVH24_026471;C1H46_036984;C1H46_036759;C1H46_022856;C1H46_021782;C1H46_014765;C1H46_007600;C1H46_005241	Protein kinase domain-containing protein;Protein kinase domain-containing protein;Protein kinase domain-containing protein;Protein kinase domain-containing protein;Protein kinase domain-containing protein;Protein kinase domain-containing protein;Protein kinase domain-containing protein;Protein kinase domain-containing protein;Protein kinase domain-containing protein;Protein kinase domain-containi…	A0A498HFL0_MALDO;A0A498HV64_MALDO;A0A498HZW5_MALDO;A0A498IYX2_MALDO;A0A498IYX3_MALDO;A0A498K192_MALDO;A0A498KEP1_MALDO;A0A498KNR5_MALDO;A0A540KTC0_MALBA;A0A540KU10_MALBA;A0A540LYK1_MALBA;A0A540M1R4_MALBA;A0A540MMM1_MALBA;A0A540N6Z3_MALBA;A0A540NDJ4_MALBA	2		56.5496	81.2519		47.9302		45.9492	74.0183	68.9584	76.4209	67.5026	59.8036	148.94	91.944	71.0865	46.9536			39.7781	81.9117	71.7234	67.4833
A0A498HFN4	Protein kinase domain-containing protein	DVH24_037294	A0A498HFN4;A0A498IWF3;A0A498J559;A0A498KEG9;A0A540KSJ7;A0A540MD77;A0A540MXP5	A0A498HFN4;A0A498IWF3;A0A498J559;A0A498KEG9;A0A540KSJ7;A0A540MD77;A0A540MXP5	DVH24_037294;DVH24_014347;DVH24_031731;DVH24_038206;C1H46_037261;C1H46_017705;C1H46_011397	Protein kinase domain-containing protein	A0A498HFN4_MALDO;A0A498IWF3_MALDO;A0A498J559_MALDO;A0A498KEG9_MALDO;A0A540KSJ7_MALBA;A0A540MD77_MALBA;A0A540MXP5_MALBA	1			378.334		293.174		320.609	396.056		274.376		169.437	314.241								467.56	336.583
A0A498HFP0	Bet_v_1 domain-containing protein	DVH24_007552	A0A498HFP0;A0A498HH09	A0A498HFP0;A0A498HH09	DVH24_007552;DVH24_007545	Bet_v_1 domain-containing protein	A0A498HFP0_MALDO;A0A498HH09_MALDO	7	532.641	499.062	613.871	348.249	303.039		336.442	371.858	340.797	272.669	330.129	267.335	449.743	236.351	521.752	675.044	248.702	433.819	168.015	335.132	358.573	300.315
A0A498HFP2	Bet_v_1 domain-containing protein	DVH24_007544	A0A498HFP2	A0A498HFP2	DVH24_007544	Bet_v_1 domain-containing protein	A0A498HFP2_MALDO	2	276.744	501.105	481.297		350.462	504.372	405.889	496.559	549.626	389.121	404.802	569.855	792.75	681.153	1021.85	502.491	245.658		698.288	637.226	718.406	640.676
A0A498HFQ9	H15 domain-containing protein	DVH24_007572	A0A498HFQ9	A0A498HFQ9	DVH24_007572	H15 domain-containing protein	A0A498HFQ9_MALDO	1		49.0715	160.174		80.9887	82.7057	357.248	476.56	697.582		48.5804	56.8143	403.92	294.341	285.556				374.035	450.598	481.257	405.463
A0A498HFR1	Uncharacterized protein	DVH24_007564	A0A498HFR1	A0A498HFR1	DVH24_007564	Uncharacterized protein	A0A498HFR1_MALDO	8	69.4769	123.668	182.681		125.089		189.263	203.482	219.632	155.567	146.61	160.469	323.533	245.482	228.533		151.556	318.261	262.752	341.234	255.321	251.018
A0A498HFR4	Uncharacterized protein	DVH24_028314	A0A498HFR4;A0A540L4P6	A0A498HFR4;A0A540L4P6	DVH24_028314;C1H46_033032	Uncharacterized protein	A0A498HFR4_MALDO;A0A540L4P6_MALBA	5	2615.14	2362.38	1318.72	2614.29	2082.18	2213.74	1940.53	1282.81	1119.9	1528.67	1506.66	1150.12	598.433	881.214	1088.25	1460.32	2190.55	1906.66	798.117	441.751	446.503	413.963
A0A498HFR9	PMEI domain-containing protein	DVH24_007582	A0A498HFR9	A0A498HFR9	DVH24_007582	PMEI domain-containing protein	A0A498HFR9_MALDO	2							60.2356		190.681			28.161					36.6173		51.0489
A0A498HFS0	Ribosomal_L30 domain-containing protein	DVH24_028128	A0A498HFS0;A0A540N9N6	A0A498HFS0;A0A540N9N6	DVH24_028128;C1H46_006695	Ribosomal_L30 domain-containing protein	A0A498HFS0_MALDO;A0A540N9N6_MALBA	1							142.871										36.8697					57.0599
A0A498HFS7	VWFA domain-containing protein	DVH24_037334	A0A498HFS7;A0A498J1G8;A0A540MHH0;A0A540ML98	A0A498HFS7;A0A498J1G8;A0A540MHH0;A0A540ML98	DVH24_037334;DVH24_031687;C1H46_016276;C1H46_014899	VWFA domain-containing protein;VWFA domain-containing protein;RING-type domain-containing protein;RING-type domain-containing protein	A0A498HFS7_MALDO;A0A498J1G8_MALDO;A0A540MHH0_MALBA;A0A540ML98_MALBA	1			472.39		461.724	371.892		502.692		357.385	391.388	250.387	485.607	494.046		392.309	326.176	307.801	837.135	845.819	857.345	662.997
A0A498HFS9	UBC core domain-containing protein	DVH24_007592	A0A498HFS9	A0A498HFS9	DVH24_007592	UBC core domain-containing protein	A0A498HFS9_MALDO	13	423.556	451.165	346.113	691.613	641.387	724.71	747.081	698.76	738.231	454.097	485.461	577.232	471.61	417.076	476.46	329.266	361.686	372.63	401.768	487.361	568.78	605.597
A0A498HFU1	Uncharacterized protein	DVH24_007135	A0A498HFU1	A0A498HFU1	DVH24_007135	Uncharacterized protein	A0A498HFU1_MALDO	8	539.661	250.25	724.113	558.764	522.481	705.667	916.896	1019.86	1098.49	380.022	512.621	707.65	1002.13	840.401	847.467	619.282	445.226	431.158	857.056	921.783	880.786	854.185
A0A498HFU9	Prohibitin	DVH24_037364	A0A498HFU9;A0A540MHC1	A0A498HFU9;A0A540MHC1	DVH24_037364;C1H46_016233	Prohibitin	A0A498HFU9_MALDO;A0A540MHC1_MALBA	4	1739.95	2047.11	418.097	1527.88	1022.83	1995.08	1995.02	510.323	662.399	789.948	789.276	1453.74	529.938	548.797	898.284	853.024	2850.92	1166.72	483.557	364.094	315.303	428.661
A0A498HFV2	S-adenosylmethionine synthase	DVH24_030678	A0A498HFV2	A0A498HFV2	DVH24_030678	S-adenosylmethionine synthase	A0A498HFV2_MALDO	20	1245.13	1167.48	2148.59	756.996	991.371	882.823	2842.26	3280.61	3775.4	973.857	1041.74	1023.04	3555.8	3194.65	2072.1	1094.6	1314.86	994.149	3477.84	3264.95	2911.07	3063.68
A0A498HFV3	Aspartate-semialdehyde dehydrogenase	DVH24_007612	A0A498HFV3;A0A540K9N1	A0A498HFV3;A0A540K9N1	DVH24_007612;C1H46_043540	Aspartate-semialdehyde dehydrogenase	A0A498HFV3_MALDO;A0A540K9N1_MALBA	3			304.809	311.544	237.311	233.243	268.926	197.284	122.161	179.555	212.017	215.646	197.693	166.23	190.287	254.314	225.576		161.745	303.804	155.879	137.139
A0A498HFV5	Rubis-subs-bind domain-containing protein	DVH24_037374	A0A498HFV5;A0A498J287;A0A540MH67;A0A540ML13	A0A498HFV5;A0A498J287;A0A540MH67;A0A540ML13	DVH24_037374;DVH24_031643;C1H46_016222;C1H46_014842	Rubis-subs-bind domain-containing protein	A0A498HFV5_MALDO;A0A498J287_MALDO;A0A540MH67_MALBA;A0A540ML13_MALBA	1			266.812		173.049	181.445	269.927	568.182	372.145	170.065	155.791	96.9423	586.57	367.887	416.04				357.907	525.512	457.113	376.995
A0A498HFW1	"Chlorophyll a-b binding protein, chloroplastic	DVH24_030688	A0A498HFW1;A0A498J7X1;A0A540MRF3;A0A540NLJ3	A0A498HFW1;A0A498J7X1;A0A540MRF3;A0A540NLJ3	DVH24_030688;DVH24_035541;C1H46_013031;C1H46_002898	"Chlorophyll a-b binding protein, chloroplastic;Chlorophyll a-b binding protein, chloroplastic;Chlorophyll a-b binding protein, chloroplastic;Chlorophyll a-b binding protein, chloroplastic"	A0A498HFW1_MALDO;A0A498J7X1_MALDO;A0A540MRF3_MALBA;A0A540NLJ3_MALBA	4	252.683	181.208	91.564			91.26	159.968	289.599	270	263.27	199.724	166.873	262.843	179.191	374.55		102.645	233.694	257.438	277.095	355.749	510.106
A0A498HFW7	Uncharacterized protein	DVH24_036998	A0A498HFW7	A0A498HFW7	DVH24_036998	Uncharacterized protein	A0A498HFW7_MALDO	2	486.151	554.234	422.042	342.796	471.741	380.996		379.535	352.674	459.935	601.944	553.014	540.79	462.295	464.638	549.61	630.016	447.768	487.263	649.91	628.034	613.312
A0A498HFX8	"Endo-1,3(4)-beta-glucanase"	DVH24_028384	A0A498HFX8	A0A498HFX8	DVH24_028384	"Endo-1,3(4)-beta-glucanase"	A0A498HFX8_MALDO	3	336.605	390.06	327.46							255.87	244.848	103.685		90.0839		285.562	188.719		324.519	164.789	164.879
A0A498HFY1	Phosphoenolpyruvate carboxylase	DVH24_031105	A0A498HFY1	A0A498HFY1	DVH24_031105	Phosphoenolpyruvate carboxylase	A0A498HFY1_MALDO	37	3664.21	4529.69	1686.55	3759.77	3986.87	3686.83	1058.13	457.402	394.355	4124.76	4119.19	5063.92	575.921	826.128	854.812	2470.16	4586.42	3720.19	1442	753.542	749.972	693.396
A0A498HFY4	Protein HGH1 homolog	DVH24_007165	A0A498HFY4;A0A498HK86	A0A498HFY4;A0A498HK86	DVH24_007165;DVH24_007171	Protein HGH1 homolog	A0A498HFY4_MALDO;A0A498HK86_MALDO	3	885.672	179.026		1078.84	410.077	996.387	702.227			435.378	357.361	475.264			155.962	616.44	502.303	176.847
A0A498HFZ3	Fatty acid hydroxylase domain-containing protein	DVH24_007175	A0A498HFZ3;A0A540KVK6	A0A498HFZ3;A0A540KVK6	DVH24_007175;C1H46_036202	Fatty acid hydroxylase domain-containing protein	A0A498HFZ3_MALDO;A0A540KVK6_MALBA	2	454.858	308.753		645.174	608.099	799.3	781.243	531.504	382.24	794.45		186.856		246.753	740.737		59.5259	433.224				376.051
A0A498HG11	Nudix hydrolase domain-containing protein	DVH24_031135	A0A498HG11	A0A498HG11	DVH24_031135	Nudix hydrolase domain-containing protein	A0A498HG11_MALDO	16	1292.49	1375.85	1148.1	1428.71	1178.07	1270.91	793.703	656.317	655.091	1202.56	1290.22	1291.85	611.843	792.024	893.509	1402.54	1558.16	1291.61	887.356	1079.26	1063	809.81
A0A498HG15	Uncharacterized protein	DVH24_028160	A0A498HG15	A0A498HG15	DVH24_028160	Uncharacterized protein	A0A498HG15_MALDO	13	1148.33	916.538	1035.14	885.119	719.495	900.912	1032.02	799.138	771.468	751.282	695.123	941.008	1160.39	871.623	898.123	958.391	1017.45	750.69	1344.66	1082.16	1006.41	1070.92
A0A498HG22	UBX domain-containing protein	DVH24_007674	A0A498HG22	A0A498HG22	DVH24_007674	UBX domain-containing protein	A0A498HG22_MALDO	2	4745.4	892.569	3371.45	2298.56	2252.88	1742.27	4782.86	6305.99	10357.9	2878.26	3368.57	2389.73	3960.38	3495.51	3988.98	2592.45	1716.5	1300.81	4138.87	5648.26	5998.54	5733.24
A0A498HG25	Uncharacterized protein	DVH24_007215	A0A498HG25;A0A540LLS1	A0A498HG25;A0A540LLS1	DVH24_007215;C1H46_027049	Uncharacterized protein	A0A498HG25_MALDO;A0A540LLS1_MALBA	6	140.024	183.283	201.262	184.544	165.825	175.052	163.242	232.368	192.437	195.706	200.463	196.745	248.302	199.045	204.903	169.781	177.127	231.41	244.976	249.546	249.689	231.518
A0A498HG34	DSBA domain-containing protein	DVH24_028444	A0A498HG34;A0A540K6W3	A0A498HG34;A0A540K6W3	DVH24_028444;C1H46_044506	DSBA domain-containing protein	A0A498HG34_MALDO;A0A540K6W3_MALBA	5	1287.1	1051.29	1294.94	1352.44	1151.2	1179.17	642.797	798.909	754.922	1410.8	1376.77	1285.74	854.802	743.894	785.294	1563.4	1485.21	1356.67	1486.73	1780.39	1747.69	1530.07
A0A498HG40	Inositol oxygenase	DVH24_007682	A0A498HG40;A0A498I769;A0A540L582;A0A540MLZ8	A0A498HG40;A0A498I769;A0A540L582;A0A540MLZ8	DVH24_007682;DVH24_040237;C1H46_032798;C1H46_014529	Inositol oxygenase;Aldo_ket_red domain-containing protein;Aldo_ket_red domain-containing protein;Aldo_ket_red domain-containing protein	A0A498HG40_MALDO;A0A498I769_MALDO;A0A540L582_MALBA;A0A540MLZ8_MALBA	2	115.351		136.921		101.827		158.466		77.0749	143.365	92.938	113.439	137.84	167.028	87.9715		120.768		162.318	127.975	114.265
A0A498HG55	UDP-glucose 6-dehydrogenase	DVH24_007245	A0A498HG55;A0A540LLJ5	A0A498HG55;A0A540LLJ5	DVH24_007245;C1H46_027234	UDP-glucose 6-dehydrogenase	A0A498HG55_MALDO;A0A540LLJ5_MALBA	4	100.591	99.6795	288.135		270.417	319.021	120.15	214.595	196.403	178.553	236.006	153.984	232.653	247.166	231.278		121.251	426.509	231.061	205.8	216.395	192.622
A0A498HG56	Uncharacterized protein	DVH24_031185	A0A498HG56;A0A540MA42	A0A498HG56;A0A540MA42	DVH24_031185;C1H46_018768	Uncharacterized protein	A0A498HG56_MALDO;A0A540MA42_MALBA	1					923.482			370.545		738.921	390.646				796.25		493.797		218.315			155.36
A0A498HG65	Methionine aminopeptidase 2	DVH24_030660	A0A498HG65;A0A540MRH6	A0A498HG65;A0A540MRH6	DVH24_030660;C1H46_013051	Methionine aminopeptidase 2	A0A498HG65_MALDO;A0A540MRH6_MALBA	2		228.709	269.443	397.431	374.844		207.203	305.128	347.227	299.659	316.417	337.726	420.37	326.444		267.074	255.381		300.916	361.434	339.071	278.413
A0A498HG67	Glyceraldehyde-3-phosphate dehydrogenase	DVH24_037494	A0A498HG67;A0A498J5V5;A0A540KYZ0;A0A540LCW4	A0A498HG67;A0A498J5V5;A0A540KYZ0;A0A540LCW4	DVH24_037494;DVH24_031530;C1H46_035007;C1H46_030108	Glyceraldehyde-3-phosphate dehydrogenase	A0A498HG67_MALDO;A0A498J5V5_MALDO;A0A540KYZ0_MALBA;A0A540LCW4_MALBA	7	3264.93	3284.94	1527.73	3195.06	3347.68	3543.86	3000.44	1624.14	1295.79	2592.95	2385.19	2681.61	811.706	1857.4	1900.98	1899.77	2698.52	2473.97	1346.27	1027.71	1183.85	1542.22
A0A498HG69	Uncharacterized protein	DVH24_007712	A0A498HG69;A0A498IA04;A0A540LV87;A0A540MM36	A0A498HG69;A0A498IA04;A0A540LV87;A0A540MM36	DVH24_007712;DVH24_040199;C1H46_024050;C1H46_014569	Uncharacterized protein	A0A498HG69_MALDO;A0A498IA04_MALDO;A0A540LV87_MALBA;A0A540MM36_MALBA	1		67.7249	156.644	155.056	81.0692	106.151	145.343	232.961	345.706	93.898	71.6078		282.53	153.128	220.291		91.4846	111.233	149.529	196.684	222.6	178.407
A0A498HG73	"Starch synthase, chloroplastic/amyloplastic"	DVH24_037108	A0A498HG73	A0A498HG73	DVH24_037108	"Starch synthase, chloroplastic/amyloplastic"	A0A498HG73_MALDO	10	830.76	984.548	901.875	881.445	754.999	777.758	798.113	1074.51	961.375	842.071	667.174	613.905	644.019	714.448	733.864	1132.59	1004.74	962.262	966.482	981.476	994.353	955.434
A0A498HG77	t-SNARE coiled-coil homology domain-containing protein	DVH24_028288	A0A498HG77;A0A498J7S4;V5KX85;V9QM28	A0A498HG77;A0A498J7S4;V5KX85;V9QM28	DVH24_028288;DVH24_032210;UFGT;	t-SNARE coiled-coil homology domain-containing protein;Uncharacterized protein;Hexosyltransferase (Fragment);Hexosyltransferase	A0A498HG77_MALDO;A0A498J7S4_MALDO;V5KX85_9ROSA;V9QM28_MALDO	1												321.912					303.093		521.296
A0A498HG84	NAC domain-containing protein	DVH24_037118	A0A498HG84;A0A498J4D6;A0A540M003;A0A540M3B1	A0A498HG84;A0A498J4D6;A0A540M003;A0A540M3B1	DVH24_037118;DVH24_031902;C1H46_022432;C1H46_021142	NAC domain-containing protein;Uncharacterized protein;Uncharacterized protein;Uncharacterized protein	A0A498HG84_MALDO;A0A498J4D6_MALDO;A0A540M003_MALBA;A0A540M3B1_MALBA	2	6809.62	4272.22	3056.76	6531.93	2835.69	7478.21	10914.9	2375.21	3237.81	2169.9	2245.65	3207.96	852.315	1828.69	2668.5	4663.89	3896.18	7988.6	2029	872.952	1109.27	1502.71
A0A498HG89	FeThRed_A domain-containing protein	DVH24_007732	A0A498HG89;A0A498IAN1;A0A540KE34;A0A540MM69	A0A498HG89;A0A498IAN1;A0A540KE34;A0A540MM69	DVH24_007732;DVH24_040172;C1H46_041999;C1H46_014599	FeThRed_A domain-containing protein	A0A498HG89_MALDO;A0A498IAN1_MALDO;A0A540KE34_MALBA;A0A540MM69_MALBA	2	482.089	547.784	416.693	549.138	526.854		499.929	833.605	911.768		402.849	444.153	671.398	421.81	468.534					488.534	424.425	456.833
A0A498HGA1	Uncharacterized protein	DVH24_007006	A0A498HGA1	A0A498HGA1	DVH24_007006	Uncharacterized protein	A0A498HGA1_MALDO	4	673.435	837.875	515.753	433.742	609.621	417.776		173.272	128.684	582.787	553.946	603.357	352.758	340.6	379.51	757.553	799.158	887.951	531.091	527.832	477.135	357.655
A0A498HGC1	WD_REPEATS_REGION domain-containing protein	DVH24_007026	A0A498HGC1;A0A498ICG2;A0A540KD75;A0A540L4E5	A0A498HGC1;A0A498ICG2;A0A540KD75;A0A540L4E5	DVH24_007026;DVH24_040844;C1H46_042555;C1H46_033068	WD_REPEATS_REGION domain-containing protein	A0A498HGC1_MALDO;A0A498ICG2_MALDO;A0A540KD75_MALBA;A0A540L4E5_MALBA	2	52.1016		80.4582	40.4076	61.3692	50.4589	56.4089		80.5277	46.6938	23.2922	58.793	205.356	82.7417			50.4347		125.506	183.646	172.116	144.721
A0A498HGC4	Glutaredoxin-dependent peroxiredoxin	DVH24_013262	A0A498HGC4;A0A540LUY2	A0A498HGC4;A0A540LUY2	DVH24_013262;C1H46_024132	Glutaredoxin-dependent peroxiredoxin	A0A498HGC4_MALDO;A0A540LUY2_MALBA	1			145.076				142.305	283.715	331.701	78.8739	56.2111		370.557	235.922	249.436	136.333			423.692	487.559	477.312	400.702
A0A498HGC9	CCHC-type domain-containing protein	DVH24_030720	A0A498HGC9;A0A540KZH9	A0A498HGC9;A0A540KZH9	DVH24_030720;C1H46_034810	CCHC-type domain-containing protein	A0A498HGC9_MALDO;A0A540KZH9_MALBA	1								109.899	89.611					73.3681	123.441							70.2765
A0A498HGD1	Protein kinase domain-containing protein	DVH24_031265	A0A498HGD1;A0A498HJ10;A0A540MCT6;A0A540MCU5	A0A498HGD1;A0A498HJ10;A0A540MCT6;A0A540MCU5	DVH24_031265;DVH24_031266;C1H46_017852;C1H46_017853	Protein kinase domain-containing protein	A0A498HGD1_MALDO;A0A498HJ10_MALDO;A0A540MCT6_MALBA;A0A540MCU5_MALBA	1													125.996	94.3542					179.357
A0A498HGD7	WPP domain-containing protein	DVH24_013272	A0A498HGD7	A0A498HGD7	DVH24_013272	WPP domain-containing protein	A0A498HGD7_MALDO	16	18435.6	19251.5	25178.8	14203.9	12789.4	15273.9	36850.5	34040	38202	13985.4	12933.3	13098.2	17933.9	21510.9	21847.5	21515.6	17355.1	18396.1	25116.5	16987.6	21740.9	21728.1
A0A498HGE2	Alpha-mannosidase	DVH24_037178	A0A498HGE2;A0A540L706	A0A498HGE2;A0A540L706	DVH24_037178;C1H46_032202	Alpha-mannosidase	A0A498HGE2_MALDO;A0A540L706_MALBA	2	112.467	169.859	97.6676	170.287	135.793	144.346	138.618	210.506	158.596	198.339	97.6198	84.5271	186.705	163.652	175.45	142.782	166.569	111.76	133.712	162.08	167.68	165.365
A0A498HGE7	Pep3_Vps18 domain-containing protein	DVH24_028280	A0A498HGE7;A0A498I311;A0A540KXS4;A0A540M0X3	A0A498HGE7;A0A498I311;A0A540KXS4;A0A540M0X3	DVH24_028280;DVH24_019530;C1H46_035547;C1H46_022069	Pep3_Vps18 domain-containing protein	A0A498HGE7_MALDO;A0A498I311_MALDO;A0A540KXS4_MALBA;A0A540M0X3_MALBA	4			110.59		248.661	83.7143				188.447	180.899	179.712	125.764	134.192	117.978		192.709		119.782	165.541	155.827	105.979
A0A498HGF0	Epidermal patterning factor-like protein	DVH24_031285	A0A498HGF0;A0A540MDN3	A0A498HGF0;A0A540MDN3	DVH24_031285;C1H46_017877	Epidermal patterning factor-like protein	A0A498HGF0_MALDO;A0A540MDN3_MALBA	1	423.416	455.2	258.484		142.653	217.336	113.988	115.56		174.087	176.926	252.657		107.985	91.3198	266.577	172.127	239.424
A0A498HGF3	Peroxidase	DVH24_037188	A0A498HGF3	A0A498HGF3	DVH24_037188	Peroxidase	A0A498HGF3_MALDO	5	570.201	470.942	330.536			397.08	532.885	374.288	387.498	248.381	453.53	282.125	424.492	289.591	401.326		390.167		220.595	321.132	208.027	382.897
A0A498HGF7	Helicase C-terminal domain-containing protein	DVH24_007066	A0A498HGF7;A0A498I934;A0A540KM83;A0A540LHZ9	A0A498HGF7;A0A498I934;A0A540KM83;A0A540LHZ9	DVH24_007066;DVH24_040807;C1H46_039171;C1H46_028370	Helicase C-terminal domain-containing protein;Uncharacterized protein;Uncharacterized protein;Uncharacterized protein	A0A498HGF7_MALDO;A0A498I934_MALDO;A0A540KM83_MALBA;A0A540LHZ9_MALBA	1			455.741		390.188		592.41	678.654	638.134				728.108	710.254	599.945					675.937	757.375	556.88
A0A498HGH5	Non-specific serine/threonine protein kinase	DVH24_013314	A0A498HGH5;A0A498I9I6;A0A540L3Y3;A0A540L8H0	A0A498HGH5;A0A498I9I6;A0A540L3Y3;A0A540L8H0	DVH24_013314;DVH24_041565;C1H46_033300;C1H46_031695	Non-specific serine/threonine protein kinase	A0A498HGH5_MALDO;A0A498I9I6_MALDO;A0A540L3Y3_MALBA;A0A540L8H0_MALBA	1	597.489	1101.37	1436.54	547.952	395.788	245.105		313.776		4368.11	5327.57	5500	1592.98	1719.42	2030.56	8715.25	7366.06	10467.6	1536.71	1212.92	1615.43	1874.55
A0A498HGH8	Uncharacterized protein	DVH24_031315	A0A498HGH8;A0A540MDY6	A0A498HGH8;A0A540MDY6	DVH24_031315;C1H46_017436	Uncharacterized protein;Alba domain-containing protein	A0A498HGH8_MALDO;A0A540MDY6_MALBA	2	473.086	519.224	771.86	415.151	331.084	338.686	759.903	882.043	1228.43	388.703	177.418	160.658	836.396	511.31	615.138	668.996	487.055	532.001	379.308	614.801	410.571	430.546
A0A498HGH9	HDAC_interact domain-containing protein	DVH24_007086	A0A498HGH9;A0A498I869;A0A540KAP0;A0A540KEF7;D9ZJF7	A0A498HGH9;A0A498I869;A0A540KAP0;A0A540KEF7;D9ZJF7	DVH24_007086;DVH24_040783;C1H46_043167;C1H46_041852;WRKY2	HDAC_interact domain-containing protein;HDAC_interact domain-containing protein;HDAC_interact domain-containing protein;HDAC_interact domain-containing protein;WRKY domain class transcription factor	A0A498HGH9_MALDO;A0A498I869_MALDO;A0A540KAP0_MALBA;A0A540KEF7_MALBA;D9ZJF7_MALDO	1		612.503	1022.57					1673.43		567.866		281.479	1117.56	626.727	2336.76		851.032	1099.87	908.215	1922.84	1126.18	848.011
A0A498HGI3	Uncharacterized protein	DVH24_013322	A0A498HGI3;A0A540K8Z5	A0A498HGI3;A0A540K8Z5	DVH24_013322;C1H46_043752	Uncharacterized protein	A0A498HGI3_MALDO;A0A540K8Z5_MALBA	13	11303.2	10139.2	17774.7	7468	7081.44	7837.24	27951.6	32366.9	40986.4	7352.15	7635.42	7773.22	27851.2	16717.7	15846.4	13484.6	12113.9	10344.1	33452.8	36880.2	33831.2	31735.8
A0A498HGI5	Methionine aminopeptidase	DVH24_007375	A0A498HGI5;A0A540KUV3	A0A498HGI5;A0A540KUV3	DVH24_007375;C1H46_036462	Methionine aminopeptidase;Allene-oxide cyclase (Fragment)	A0A498HGI5_MALDO;A0A540KUV3_MALBA	6	986.186	936.895	916.902	1158.89	731.691	828.491	681.938	736.674	775.224	563.979	604.529	576.866	713.907	606.55	986.989	948.045	739.239	790.298	1545.5	1203.31	1189.46	1033
A0A498HGI7	Uncharacterized protein	DVH24_037218	A0A498HGI7;A0A540L5H6	A0A498HGI7;A0A540L5H6	DVH24_037218;C1H46_032671	Uncharacterized protein	A0A498HGI7_MALDO;A0A540L5H6_MALBA	2	62.3851		221.472			87.8037	469.261	309.621	316.167	52.1416	29.3678		380.363	230.009	218.172	77.6398	67.3139		258.825	350.605	212.556	273.817
A0A498HGK2	Uncharacterized protein	DVH24_013342	A0A498HGK2;A0A498IER4;A0A540LRP9	A0A498HGK2;A0A498IER4;A0A540LRP9	DVH24_013342;DVH24_041584;C1H46_025325	Uncharacterized protein	A0A498HGK2_MALDO;A0A498IER4_MALDO;A0A540LRP9_MALBA	1	124.159		146.336	95.8976	140.676		133.867	153.752	149.358	123.377	103.79	129.249	208.058	197.82	182.694	136.471	94.0535	106.536	136.158	148.186	115.89	103.513
A0A498HGL9	Isocitrate dehydrogenase (NADP(+))	DVH24_037248	A0A498HGL9	A0A498HGL9	DVH24_037248	Isocitrate dehydrogenase (NADP(+))	A0A498HGL9_MALDO	2			294.388	834.354		575.415	483.577		300.405	280.636	270.359	488.313		165.892
A0A498HGM8	Pectate lyase	DVH24_007136	A0A498HGM8	A0A498HGM8	DVH24_007136	Pectate lyase	A0A498HGM8_MALDO	11	268.478	329.378	326.124	475.518	579.517	494.809	234.929	187.01	82.2576	679.823	633.391	619.026	536.745	446.216	393.512	448.494	480.147	448.226	378.719	586.18	642.141	551.074
A0A498HGN5	Uncharacterized protein	DVH24_007425	A0A498HGN5;A0A540KA76	A0A498HGN5;A0A540KA76	DVH24_007425;C1H46_043350	Uncharacterized protein	A0A498HGN5_MALDO;A0A540KA76_MALBA	2	362.972	556.955	247.626	303.538	236.938	588.669	248.566			200.333	183.4	369.636	78.4926	70.9319		295.096	282.5		252.084	1050.39	133.418	72.603
A0A498HGP6	Uncharacterized protein	DVH24_013394	A0A498HGP6;A0A498I8B0;A0A540LXP8	A0A498HGP6;A0A498I8B0;A0A540LXP8	DVH24_013394;DVH24_001735;C1H46_023143	Uncharacterized protein	A0A498HGP6_MALDO;A0A498I8B0_MALDO;A0A540LXP8_MALBA	3	493.614	268.331	252.071		265.952	473.37	517.036	285.49	348.362	309.342	298.382	220.836	145.101	342.534	325.042		278.782	559.289	279.308		201.153	129.51
A0A498HGP8	Uncharacterized protein	DVH24_013392	A0A498HGP8;A0A540LYC6	A0A498HGP8;A0A540LYC6	DVH24_013392;C1H46_023145	Uncharacterized protein	A0A498HGP8_MALDO;A0A540LYC6_MALBA	15	2039.08	2489.07	1754.5	2157.7	2183.27	2188.91	920.814	824.918	684.485	2570.86	2703.4	3203.95	669.136	1209.35	1095.79	2185.37	2904.35	2054.39	1532.32	1105.51	1170.5	1130.6
A0A498HGR5	SQHop_cyclase_N domain-containing protein	DVH24_030988	A0A498HGR5;A0A498HH43	A0A498HGR5;A0A498HH43	DVH24_030988;DVH24_030990	SQHop_cyclase_N domain-containing protein;Uncharacterized protein	A0A498HGR5_MALDO;A0A498HH43_MALDO	3	580.559	496.004			741.235		785.263			365.364	249.476	237.623	265.753	180.72	226.922		670.581	929.178		270.329	231.482	228.829
A0A498HGT7	RING-type domain-containing protein	DVH24_007196	A0A498HGT7	A0A498HGT7	DVH24_007196	RING-type domain-containing protein	A0A498HGT7_MALDO	4	559.004	806.523	619.169	1073.68	1139.76	724.535			308.454		525.669	470.785		403.334			573.565		366.906		460.491
A0A498HGT8	Uncharacterized protein	DVH24_031425	A0A498HGT8	A0A498HGT8	DVH24_031425	Uncharacterized protein	A0A498HGT8_MALDO	3	68.1396	125.993	211.554	154.729	147.084	155.778	105.643	222.879	192.04	138.784	167.49	131.2	209.437	163.772	220.872	187.217	169.005		213.233	294.147	294.943	274.963
A0A498HGU4	Phosphomevalonate kinase	DVH24_031018	A0A498HGU4;A0A540LG34	A0A498HGU4;A0A540LG34	DVH24_031018;C1H46_029171	Phosphomevalonate kinase	A0A498HGU4_MALDO;A0A540LG34_MALBA	2			120.803	503.882	422.193					382.473			110.381	198.836						111.778	113.836
A0A498HGU8	Ribosomal protein L37	DVH24_031435	A0A498HGU8;A0A498J1Z6;A0A540LYT2	A0A498HGU8;A0A498J1Z6;A0A540LYT2	DVH24_031435;DVH24_000196;C1H46_022861	Ribosomal protein L37;Uncharacterized protein (Fragment);Ribosomal protein L37	A0A498HGU8_MALDO;A0A498J1Z6_MALDO;A0A540LYT2_MALBA	1	311.205	340.551	426.571		283.356		715.329	718.435	719.576	286.781		243.055	388.386	420.295	401.594				757.316	626.619	669.978	493.79
A0A498HGV9	Uncharacterized protein	DVH24_037338	A0A498HGV9	A0A498HGV9	DVH24_037338	Uncharacterized protein	A0A498HGV9_MALDO	15	4374.29	3797.23	3128.18	5793.11	4532.39	5297.3	6072.53	4117.04	4351.54	4576.68	4080.28	4838	3090.98	3811.62	3928.45	3901.32	3450.13	3980.12	2581.69	2180.77	2198.03	2979.79
A0A498HGX6	ANK_REP_REGION domain-containing protein	DVH24_007236	A0A498HGX6	A0A498HGX6	DVH24_007236	ANK_REP_REGION domain-containing protein	A0A498HGX6_MALDO	7		284.383	192.528			595.881	535.097	48.2453			48.8469	56.8715	49.9987	54.9259				290.458	280.015	86.6422	297.798	75.3302
A0A498HGY2	Uncharacterized protein	DVH24_030714	A0A498HGY2;A0A540KZY5	A0A498HGY2;A0A540KZY5	DVH24_030714;C1H46_034816	Uncharacterized protein	A0A498HGY2_MALDO;A0A540KZY5_MALBA	4	101.389		99.28				20.6061		35.0079	142.668	169.517	241.703	161.463	273.611	210.882					32.7673	120.144	46.1558
A0A498HGY6	Uncharacterized protein	DVH24_031475	A0A498HGY6;A0A540M9U8;G4XN34	A0A498HGY6;A0A540M9U8;G4XN34	DVH24_031475;C1H46_018953;TIP2;1	Uncharacterized protein;Uncharacterized protein;Aquaporin TIP2	A0A498HGY6_MALDO;A0A540M9U8_MALBA;G4XN34_9ROSA	1	2326.72	2251.59	1508.69	2278.06	1557.53	2175.85	1860.22	1941.28	2058.39	1449.9	1032.46	1025.74	1042.75	1498.87	1574.24	2073.7	1169.1	1902.01	1101.1	1035.08	1053.58	875.506
A0A498HGZ4	Uncharacterized protein	DVH24_007256	A0A498HGZ4;A0A540LL36	A0A498HGZ4;A0A540LL36	DVH24_007256;C1H46_027226	Uncharacterized protein	A0A498HGZ4_MALDO;A0A540LL36_MALBA	4	362.612	457.647			165.817		101.413	147.849	164.857		364.881	83.8932	287.789	224.19					239.371	258.263	299.775	211.698
A0A498HH24	Uncharacterized protein	DVH24_007286	A0A498HH24;A0A540LAU0	A0A498HH24;A0A540LAU0	DVH24_007286;C1H46_030846	Uncharacterized protein	A0A498HH24_MALDO;A0A540LAU0_MALBA	4			418.29			162.256		147.791					456.226	152.445					384.311	336.055	374.822
A0A498HH39	Uncharacterized protein	DVH24_036986	A0A498HH39	A0A498HH39	DVH24_036986	Uncharacterized protein	A0A498HH39_MALDO	4	656.449			619.789			361.436	162.928	159.339	374.144	144.13	177.206	241.867	204.699	153.814		267.512	168.059	123.715		127.331	168.207
A0A498HH42	Uncharacterized protein	DVH24_030774	A0A498HH42;A0A540KVK2	A0A498HH42;A0A540KVK2	DVH24_030774;C1H46_036418	Uncharacterized protein	A0A498HH42_MALDO;A0A540KVK2_MALBA	3	441.521	436.679	250.776	443.603	316.65	404.776	205.822	161.352	71.0076	393.035	366.214	472.779	285.085	213.542	218.914	438.338	705.134	605.33	264.088	227.387	222.509	292.321
A0A498HH73	Importin N-terminal domain-containing protein	DVH24_007336	A0A498HH73	A0A498HH73	DVH24_007336	Importin N-terminal domain-containing protein	A0A498HH73_MALDO	2					159.191	74.9468	183.98		204.552	102.908		98.1467	225.181		201.612		313.464		337.254	410.265	407.981	333.188
A0A498HH79	FAM192A_Fyv6_N domain-containing protein	DVH24_030666	A0A498HH79;A0A540MRE6	A0A498HH79;A0A540MRE6	DVH24_030666;C1H46_013045	FAM192A_Fyv6_N domain-containing protein	A0A498HH79_MALDO;A0A540MRE6_MALBA	1			146.384				243.446	250.277	214.979					178.181	157.053					174.227	171.515	175.644
A0A498HH89	Protein kinase domain-containing protein	DVH24_030676	A0A498HH89;A0A540MRC6	A0A498HH89;A0A540MRC6	DVH24_030676;C1H46_013036	Protein kinase domain-containing protein	A0A498HH89_MALDO;A0A540MRC6_MALBA	1			193.606		182.963		244.418	352.052	356.409	167.439	203.249	197.205	419.214	300.848	263.505		182.83	144.261	297.505	353.904	352.101	322.123
A0A498HH90	SHSP domain-containing protein	DVH24_030824	A0A498HH90;A0A540MY81	A0A498HH90;A0A540MY81	DVH24_030824;C1H46_010698	SHSP domain-containing protein	A0A498HH90_MALDO;A0A540MY81_MALBA	3	724.767		135.969				567.047	157.416	238.395			53.618	201.532	134.102					167.475	238.312	234.213	189.003
A0A498HH96	Cytochrome b561 domain-containing protein	DVH24_007356	A0A498HH96;A0A540KVH3	A0A498HH96;A0A540KVH3	DVH24_007356;C1H46_036444	Cytochrome b561 domain-containing protein;SLH domain-containing protein	A0A498HH96_MALDO;A0A540KVH3_MALBA	2		37.8213	30.8695			201.684		31.2964	29.8339	37.904		100.476	52.1594	47.7316	38.5455	143.658	32.3812	45.7626	51.7004	184.657	175.943	74.1246
A0A498HHA5	t-SNARE coiled-coil homology domain-containing protein	DVH24_037488	A0A498HHA5;A0A498J0T9;A0A540LCY9	A0A498HHA5;A0A498J0T9;A0A540LCY9	DVH24_037488;DVH24_031535;C1H46_030112	t-SNARE coiled-coil homology domain-containing protein;SynN domain-containing protein;t-SNARE coiled-coil homology domain-containing protein	A0A498HHA5_MALDO;A0A498J0T9_MALDO;A0A540LCY9_MALBA	2	313.289	452.026		377.335	257.744	306.847	393.218	257.974	278.901	249.776	260.762	226.526	221.244	207.359	184.173	272.412	348.617	357.157	219.801			271.298
A0A498HHA9	Uncharacterized protein	DVH24_030844	A0A498HHA9	A0A498HHA9	DVH24_030844	Uncharacterized protein	A0A498HHA9_MALDO	9	250.449	174.117	149.045	219.91	207.957	262.997	448.747	368.204	509.62	177.547	147.37	454.091	286.824	217.326	210.573	224.776	208.449	211.965	302.569	432.7	167.476	321.51
A0A498HHB0	26S proteasome non-ATPase regulatory subunit 2 homolog	DVH24_031070	A0A498HHB0	A0A498HHB0	DVH24_031070	26S proteasome non-ATPase regulatory subunit 2 homolog	A0A498HHB0_MALDO	45	2991.65	2920.06	2074.42	3444.44	3839.36	3801.33	2779.64	1283.68	1323.39	2846.86	2683.19	2967.97	1126.86	1762.03	1907.08	2082.42	3100.94	2594.78	1783.17	1213.93	1210.29	1241.12
A0A498HHB1	Uncharacterized protein	DVH24_030696	A0A498HHB1;A0A540MRD9	A0A498HHB1;A0A540MRD9	DVH24_030696;C1H46_013022	Uncharacterized protein	A0A498HHB1_MALDO;A0A540MRD9_MALBA	2	53.1558	57.0594	141.526	120.546	108.307	113.958		121.447	60.6879	154.812	193.068	168.326	82.2226	158.816	85.951	157.796	116.683	53.4891	119.066	158.668	97.9778	79.8194
A0A498HHB5	WD_REPEATS_REGION domain-containing protein	DVH24_037498	A0A498HHB5;A0A540KYZ7;A0A540KZD8	A0A498HHB5;A0A540KYZ7;A0A540KZD8	DVH24_037498;C1H46_035009;C1H46_035011	WD_REPEATS_REGION domain-containing protein	A0A498HHB5_MALDO;A0A540KYZ7_MALBA;A0A540KZD8_MALBA	1						173.928	298.715	441.055	363.564	199.239		212.989	296.513	236.909			229.483		308.795	395.741	352.261	318.073
A0A498HHC3	Non-specific serine/threonine protein kinase	DVH24_030706	A0A498HHC3;A0A498IJG8;A0A498J4Q2;A0A540LZ86;A0A540MRC8;A0A540NKD7	A0A498HHC3;A0A498IJG8;A0A498J4Q2;A0A540LZ86;A0A540MRC8;A0A540NKD7	DVH24_030706;DVH24_036463;DVH24_035523;C1H46_022646;C1H46_013012;C1H46_002874	Non-specific serine/threonine protein kinase	A0A498HHC3_MALDO;A0A498IJG8_MALDO;A0A498J4Q2_MALDO;A0A540LZ86_MALBA;A0A540MRC8_MALBA;A0A540NKD7_MALBA	1			120.81				117.528	204.265	179.368		111.018	89.1375	303.585	154.268	164.547				191.067	277.729	264.161	228.88
A0A498HHD2	AAA domain-containing protein	DVH24_030864	A0A498HHD2	A0A498HHD2	DVH24_030864	AAA domain-containing protein	A0A498HHD2_MALDO	4	505.201	473.958	844.177	567.644	348.412	552.533	522.949	749.107	1165.62	460.684	342.771	371.1	961.77	1184.92	1240.35	617.678	586.779	572.562	1052.22	1397.42	1229.56	1300.07
A0A498HHD5	Uncharacterized protein	DVH24_030716	A0A498HHD5;A0A540KZI4	A0A498HHD5;A0A540KZI4	DVH24_030716;C1H46_034814	Uncharacterized protein	A0A498HHD5_MALDO;A0A540KZI4_MALBA	10	362.545	331.768	250.929	415.24	400.742	368.43	342.468	198.102	224.958	352.817	320.353	392.508	203.019	283.65	326.209	167.876	283.695	247.105	237.308	366.598	296.276	279.016
A0A498HHE3	Ubiquitin receptor RAD23	DVH24_007406	A0A498HHE3;A0A540KQU9	A0A498HHE3;A0A540KQU9	DVH24_007406;C1H46_037851	Ubiquitin receptor RAD23	A0A498HHE3_MALDO;A0A540KQU9_MALBA	2								227.657	187.571				306.294	359.151						209.171	230.609	249.463
A0A498HHE5	Protein kinase domain-containing protein	DVH24_030874	A0A498HHE5;A0A540MY09	A0A498HHE5;A0A540MY09	DVH24_030874;C1H46_010642	Protein kinase domain-containing protein	A0A498HHE5_MALDO;A0A540MY09_MALBA	1															98.4274
A0A498HHE8	FPG_CAT domain-containing protein	DVH24_031248	A0A498HHE8;A0A540KID5	A0A498HHE8;A0A540KID5	DVH24_031248;C1H46_040503	FPG_CAT domain-containing protein	A0A498HHE8_MALDO;A0A540KID5_MALBA	3	1241.89	736.409	571.413		793.579	1217.8	536.578	187.823	363.499	723.163	871.435	683.827	356.078	727.636	523.232	696.549	895.775	541.285	153.61	380.516	419.64	431.13
A0A498HHF2	Uncharacterized protein	DVH24_007416	A0A498HHF2	A0A498HHF2	DVH24_007416	Uncharacterized protein	A0A498HHF2_MALDO	7	157.384	121.633	159.318		39.9822	131.088	160.775	170.987	219.08	68.9162	140.206	79.0204	163.778	80.3722	118.264		148.242		108.907	120.17	120.194
A0A498HHF4	PUA domain-containing protein	DVH24_015528	A0A498HHF4	A0A498HHF4	DVH24_015528	PUA domain-containing protein	A0A498HHF4_MALDO	15	286.958	308.488	307.785	295.676	271.257	251.387	476.101	558.106	560.22	167.56	195.777	232.02	606.22	542.836	407.384	225.635	140.725	162.209	441.901	621.75	532.117	481.898
A0A498HHF5	Uncharacterized protein	DVH24_030884	A0A498HHF5;A0A540MXZ6	A0A498HHF5;A0A540MXZ6	DVH24_030884;C1H46_010636	Uncharacterized protein	A0A498HHF5_MALDO;A0A540MXZ6_MALBA	2	588.301	558.009	475.808	357.763	442.633	333.04				625.79	379.265	397.24	421.057	377.764	275.821	746.031	411.665	509.697	555.07	590.453	434.495	483.66
A0A498HHH9	Endopeptidase Clp	DVH24_007705	A0A498HHH9;A0A540LV86	A0A498HHH9;A0A540LV86	DVH24_007705;C1H46_024041	Endopeptidase Clp;ATP-dependent Clp protease proteolytic subunit	A0A498HHH9_MALDO;A0A540LV86_MALBA	3	262.202	76.2112	169.939		116.539		656.577	284.812	302.089	171.585	282.557	271.418	127.278	224.658	197.412		261.214		182.589	214.104	154.383	90.4633
A0A498HHJ3	Uncharacterized protein	DVH24_007040	A0A498HHJ3	A0A498HHJ3	DVH24_007040	Uncharacterized protein	A0A498HHJ3_MALDO	1	1347.94	749.448	406.973	710.682	636.855	1009.21				497.156	538.623	701.432		530.993		588.666	810.674	739.772	418.526
A0A498HHK0	Uncharacterized protein	DVH24_031180	A0A498HHK0	A0A498HHK0	DVH24_031180	Uncharacterized protein	A0A498HHK0_MALDO	8		311.755	227.815		184.993		272.84	200.178	205.337	252.375	277.659	292.405	297.743	268.989	341.126					292.561	113.735	146.748
A0A498HHK6	Threonyl-tRNA synthetase	DVH24_007050	A0A498HHK6	A0A498HHK6	DVH24_007050	Threonyl-tRNA synthetase	A0A498HHK6_MALDO	21	636.295	633.268	460.453	682.071	779.726	670.663	457.99	359.165	343.644	724.708	778.675	833.026	458.122	505.306	399.879	510.889	678.764	636.889	469.875	362.417	395.208	455.285
A0A498HHL3	Fe2OG dioxygenase domain-containing protein	DVH24_007476	A0A498HHL3	A0A498HHL3	DVH24_007476	Fe2OG dioxygenase domain-containing protein	A0A498HHL3_MALDO	2			229.126		143.681	104.997	136.646	168.363	213.633	125.536	117.389	128.901	420.259	121.652	143.002				221.876	305.746	297.028	91.5401
A0A498HHQ9	RNA helicase	DVH24_031240	A0A498HHQ9;A0A498IYY2;A0A540L783	A0A498HHQ9;A0A498IYY2;A0A540L783	DVH24_031240;DVH24_000069;C1H46_032081	RNA helicase	A0A498HHQ9_MALDO;A0A498IYY2_MALDO;A0A540L783_MALBA	2			85.6868	96.347	74.4328	58.255	48.8237	86.2711		53.2859	90.0782	122.066	110.327	102.002	81.0619		59.2169		100.997	178.104	116.037	115.938
A0A498HHR0	Eukaryotic translation initiation factor 3 subunit J	DVH24_015670	A0A498HHR0;A0A540LG18	A0A498HHR0;A0A540LG18	DVH24_015670;C1H46_029214	Eukaryotic translation initiation factor 3 subunit J;Eukaryotic translation initiation factor 3 30 kDa subunit (Fragment)	A0A498HHR0_MALDO;A0A540LG18_MALBA	2					265.316		400.461			238.757				232.579					371.796
A0A498HHR3	M20_dimer domain-containing protein	DVH24_015638	A0A498HHR3;A0A540LDS9	A0A498HHR3;A0A540LDS9	DVH24_015638;C1H46_029815	M20_dimer domain-containing protein	A0A498HHR3_MALDO;A0A540LDS9_MALBA	8	420.374	471.102	481.48	317.72	491.264	539.296	284.814	474.935	261.512	569.83	611.911	563.277	518.4	452.101	445.491	429.552	347.555	475.364	567.301	559.957	527.826	550.256
A0A498HHR9	PDZ domain-containing protein	DVH24_037226	A0A498HHR9;A0A540K5J9	A0A498HHR9;A0A540K5J9	DVH24_037226;C1H46_044990	PDZ domain-containing protein	A0A498HHR9_MALDO;A0A540K5J9_MALBA	5	267.82	233.807	308.684	217.26	173.454	230.09	310.979	406.112	428.304	285.598	318.513	310.67	477.293	331.84	420.413	249.664	292.857	253.68	299.419	355.897	373.657	383.283
A0A498HHS3	Phytocyanin domain-containing protein	DVH24_013285	A0A498HHS3;A0A540KTZ5	A0A498HHS3;A0A540KTZ5	DVH24_013285;C1H46_036779	Phytocyanin domain-containing protein	A0A498HHS3_MALDO;A0A540KTZ5_MALBA	3	530.002		218.128	425.389	401.411		716.034	236.819	323.885	402.325	356.268	292.117	263.82				176.826		255.461	281.59	310.155	299.951
A0A498HHS6	Protein kinase domain-containing protein	DVH24_031260	A0A498HHS6;A0A540MCN3	A0A498HHS6;A0A540MCN3	DVH24_031260;C1H46_017848	Protein kinase domain-containing protein	A0A498HHS6_MALDO;A0A540MCN3_MALBA	2	238.274	282.641		447.873		411.488				268.247	216.446	173.191					231.694		113.394
A0A498HHS9	PWWP domain-containing protein	DVH24_037236	A0A498HHS9	A0A498HHS9	DVH24_037236	PWWP domain-containing protein	A0A498HHS9_MALDO	1		149.389	127.947		211.55				362.106	222.72	180.027		866.97			164.945			95.2781		157.126
A0A498HHT5	UBC core domain-containing protein	DVH24_007140	A0A498HHT5;A0A498I777;A0A498JMS0;A0A540K5D1;A0A540L235;A0A540M0G2;B2LUR7	A0A498HHT5;A0A498I777;A0A498JMS0;A0A540K5D1;A0A540L235;A0A540M0G2;B2LUR7	DVH24_007140;DVH24_040735;DVH24_008840;C1H46_045043;C1H46_033934;C1H46_022406;	UBC core domain-containing protein;UBC core domain-containing protein;UBC core domain-containing protein;UBC core domain-containing protein;UBC core domain-containing protein;UBC core domain-containing protein;Ubiquitin conjugating enzyme 1 (Fragment)	A0A498HHT5_MALDO;A0A498I777_MALDO;A0A498JMS0_MALDO;A0A540K5D1_MALBA;A0A540L235_MALBA;A0A540M0G2_MALBA;B2LUR7_MALDO	2	345.29	300.904	438.074	378.53	269.876	128.728	625.007	487.014	541.746	314.428	302.513	173.811	339.748	321.846	485.612	407.146	237.276	321.159	339.867	410.066	315.746	540.914
A0A498HHU3	Inorganic diphosphatase	DVH24_031024	A0A498HHU3;A0A498J9B6	A0A498HHU3;A0A498J9B6	DVH24_031024;DVH24_035206	Inorganic diphosphatase	A0A498HHU3_MALDO;A0A498J9B6_MALDO	1							541.452		248.401
A0A498HHV1	Uncharacterized protein	DVH24_007566	A0A498HHV1	A0A498HHV1	DVH24_007566	Uncharacterized protein	A0A498HHV1_MALDO	3			213.05		215.672			295.137	167.491	176.401	180.439	89.2968	250.324	75.6565	256.344		108.151		168.806	295.041	259.044	156.712
A0A498HHV7	Uncharacterized protein	DVH24_015678	A0A498HHV7	A0A498HHV7	DVH24_015678	Uncharacterized protein	A0A498HHV7_MALDO	2			253.566		594.487			486.059	641.265	662.425	482.326	583.551	754.704	652.774	516.124	687.15			282.386	932.006	932.941	907.419
A0A498HHW2	Cysteine synthase	DVH24_013325	A0A498HHW2;A0A498IE81;A0A540L8G0	A0A498HHW2;A0A498IE81;A0A540L8G0	DVH24_013325;DVH24_041571;C1H46_031685	Cysteine synthase	A0A498HHW2_MALDO;A0A498IE81_MALDO;A0A540L8G0_MALBA	12	1271.39	1390.64	1515.77	1257.18	1132.56	1111.06	827.23	1003.16	886.904	981.647	1251.81	1296.81	922.15	867.947	890.929	1443.78	1443.62	1354.22	1359.82	1505.89	1442.66	1284.46
A0A498HHX1	(1->3)-beta-glucan endohydrolase	DVH24_007586	A0A498HHX1;A0A540KDX6	A0A498HHX1;A0A540KDX6	DVH24_007586;C1H46_042036	(1->3)-beta-glucan endohydrolase	A0A498HHX1_MALDO;A0A540KDX6_MALBA	3							160.556		64.6231			94.9605		33.461
A0A498HHX6	ADP/ATP translocase	DVH24_031054	A0A498HHX6	A0A498HHX6	DVH24_031054	ADP/ATP translocase	A0A498HHX6_MALDO	7	1677.17	1636.29	1459.28	1443.17	1312.28	1574.18	1098.9	1156.07	1166.79	1011.82	975.06	1129.56	1407.46	925.124	1085.22	1391.57	1198.79	1433.94	1461.32	1551.62	1928.63	1503.52
A0A498HHX8	Uncharacterized protein	DVH24_007180	A0A498HHX8;A0A498IDB8;A0A540KW68;A0A540M0N6	A0A498HHX8;A0A498IDB8;A0A540KW68;A0A540M0N6	DVH24_007180;DVH24_040708;C1H46_036197;C1H46_022102	Uncharacterized protein	A0A498HHX8_MALDO;A0A498IDB8_MALDO;A0A540KW68_MALBA;A0A540M0N6_MALBA	5	2067.94	1402.19	571.275	2496.33	1507.19	4062.48	8205.43	1673.8	1692.87	1114.17	736.586	1026.44	644.39	1025.95	2332.22	1019.75	513.653	1187.41	497.777	609.99	610.956	968.448
A0A498HHZ3	Tr-type G domain-containing protein	DVH24_031074	A0A498HHZ3	A0A498HHZ3	DVH24_031074	Tr-type G domain-containing protein	A0A498HHZ3_MALDO	3												113.441			4.36861		726.351
A0A498HHZ9	Uncharacterized protein	DVH24_031340	A0A498HHZ9;A0A540MEC9	A0A498HHZ9;A0A540MEC9	DVH24_031340;C1H46_017412	Uncharacterized protein;MPN domain-containing protein	A0A498HHZ9_MALDO;A0A540MEC9_MALBA	4	24.1226	31.0745	99.3997			29.8192	27.272	42.8287	43.1235	220.288	246.144	184.584	84.5577	74.3271	120.877	240.28	236.505	21.1618	165.76	140.531	165.289	125.985
A0A498HI08	Uncharacterized protein	DVH24_031350	A0A498HI08;A0A540LBX6	A0A498HI08;A0A540LBX6	DVH24_031350;C1H46_030569	Uncharacterized protein	A0A498HI08_MALDO;A0A540LBX6_MALBA	6	2431.77	2065.8	953.867	2415.02	1676.31	2083.56	2334.39	897.23	1096.63	834.24	747.458	1178.79	1206.44	709.556	847.702	1031.94	1309.18	1562.11	787.055	754.143	788.122	1023.24
A0A498HI21	Sulfate adenylyltransferase	DVH24_013385	A0A498HI21;A0A540LY70	A0A498HI21;A0A540LY70	DVH24_013385;C1H46_023152	Sulfate adenylyltransferase	A0A498HI21_MALDO;A0A540LY70_MALBA	5			194.437		528.028		51.2381	333.955	300.879		45.861	31.2072	193.086	278.228	228.845	93.9171	33.4526		166.62	232.358	157.146	109.447
A0A498HI23	14_3_3 domain-containing protein	DVH24_031104	A0A498HI23	A0A498HI23	DVH24_031104	14_3_3 domain-containing protein	A0A498HI23_MALDO	8	866.19	602.119	439.109	784.234	721.375	1048.99	875.615	507.566	615.411	561.871	363.431	708.173	488.728	400.609	689.964	647.308	728.41	564.93	538.556	577.503	525.949	705.244
A0A498HI35	Uncharacterized protein	DVH24_031114	A0A498HI35;A0A498J470;A0A540LS14	A0A498HI35;A0A498J470;A0A540LS14	DVH24_031114;DVH24_006082;C1H46_025453	Uncharacterized protein	A0A498HI35_MALDO;A0A498J470_MALDO;A0A540LS14_MALBA	6		306.527	232.73	396.982	337.625	392.77	327.541	253.747	244.023	249.074	325.339	264.647	235.721	316.568	294.516	192.963	194.204		171.341	223.289	231.129	272.125
A0A498HI39	Uncharacterized protein	DVH24_030906	A0A498HI39	A0A498HI39	DVH24_030906	Uncharacterized protein	A0A498HI39_MALDO	6	320.466	333.5	298.871	316.078	302.883		398.323	299.641	300.076	329.373	292.437	264.394	436.698	328.171	346.137	221.123	274.721		341.492	539.681	406.375	414.335
A0A498HI40	PPR_long domain-containing protein	DVH24_037336	A0A498HI40;A0A540MJ00	A0A498HI40;A0A540MJ00	DVH24_037336;C1H46_016274	PPR_long domain-containing protein	A0A498HI40_MALDO;A0A540MJ00_MALBA	4	737.484	724.669	685.098		653.608	629.172	677.316	386.839	420.688	546.637	627.209	583.971	465.595	357.589	415.889	652.71	619.975	805.147	522.648	324.184	449.498	461.199
A0A498HI41	Aminotran_1_2 domain-containing protein	DVH24_031390	A0A498HI41;A0A540N1L7	A0A498HI41;A0A540N1L7	DVH24_031390;C1H46_009943	Aminotran_1_2 domain-containing protein	A0A498HI41_MALDO;A0A540N1L7_MALBA	8	154.094	140.015	328.998	190.683	222.76	189.008	285.64	463.777	424.714	254.337	230.692	203.395	741.455	468.507	469.284	287.959	221.767	268.848	432.567	562.604	623.636	550.709
A0A498HI44	Uncharacterized protein	DVH24_031124	A0A498HI44	A0A498HI44	DVH24_031124	Uncharacterized protein	A0A498HI44_MALDO	1										254.628	265.193	241.794	150.777	127.272	205.82	347.461	365.72	356.786				92.7369
A0A498HI53	Aldo_ket_red domain-containing protein	DVH24_018553	A0A498HI53	A0A498HI53	DVH24_018553	Aldo_ket_red domain-containing protein	A0A498HI53_MALDO	4	373.07			455.988	86.758	91.0352	422.964	242.64	240.708	110.95	227.505	74.7926	198.523	105.445	217.893	355.998	252.358		139.355	258.887	142.237	129.026
A0A498HI54	Purple acid phosphatase	DVH24_007260	A0A498HI54;A0A540LL27	A0A498HI54;A0A540LL27	DVH24_007260;C1H46_027220	Purple acid phosphatase	A0A498HI54_MALDO;A0A540LL27_MALBA	2	176.945	4827.17									5806.73						286.558		214.694	264.568
A0A498HI64	Uncharacterized protein	DVH24_007270	A0A498HI64	A0A498HI64	DVH24_007270	Uncharacterized protein	A0A498HI64_MALDO	4	85.9491	90.9981	79.2278				189.518	242.897	111.48		36.0571	706.941	56.224	113.948	157.597	79.8422	72.971		103.725	143.478	99.2693	192.034
A0A498HI68	TPR_REGION domain-containing protein	DVH24_007676	A0A498HI68	A0A498HI68	DVH24_007676	TPR_REGION domain-containing protein	A0A498HI68_MALDO	4							238.387	436.703	511.408			190.683	356.512	307.732	282.81		142.7		177.002	227.898	206.888	182.589
A0A498HI79	Uncharacterized protein	DVH24_036999	A0A498HI79;A0A540K3R8;A0A540M941	A0A498HI79;A0A540K3R8;A0A540M941	DVH24_036999;C1H46_045594;C1H46_019065	Uncharacterized protein	A0A498HI79_MALDO;A0A540K3R8_MALBA;A0A540M941_MALBA	1			538.363				600.48	932.529	1016.61		300.835	235.28	772.156	436.269	518.359				625.581	906.451	824.302	761.348
A0A498HI82	Phosducin domain-containing protein	DVH24_037376	A0A498HI82;A0A498J4W9;A0A540MH61;A0A540ML56	A0A498HI82;A0A498J4W9;A0A540MH61;A0A540ML56	DVH24_037376;DVH24_031641;C1H46_016220;C1H46_014840	Phosducin domain-containing protein	A0A498HI82_MALDO;A0A498J4W9_MALDO;A0A540MH61_MALBA;A0A540ML56_MALBA	3	480.35	591.363	419.229	265.717	270.743	419.864	343.86	405.391	427.664	306.527	322.929	352.602	367.865	349.164	432.58	334.867	398.002	501.409	349.531	413.706	395.362	410.941
A0A498HIA5	MFS domain-containing protein	DVH24_030986	A0A498HIA5;A0A540MBE6	A0A498HIA5;A0A540MBE6	DVH24_030986;C1H46_018296	MFS domain-containing protein	A0A498HIA5_MALDO;A0A540MBE6_MALBA	4	357.338	343.278	222.887	346.791	385.538	341.738	201.368	301.032	247.309	380.115	424.734	288.094	448.023	361.082	264.85	377.027	474.286	306.778	304.045	333.445	321.869	361.735
A0A498HIB2	Uncharacterized protein	DVH24_031460	A0A498HIB2;A0A540KPX0	A0A498HIB2;A0A540KPX0	DVH24_031460;C1H46_038192	Uncharacterized protein	A0A498HIB2_MALDO;A0A540KPX0_MALBA	4	744.299	1083.8	1039.09	849.657	869.174	873.334	815.668	784.758	708.691	826.553	808.971	832.637	1221.85	823.774	730.734	874.833	1223.9	1273.97	1427.4	1742.42	1631.84	1530.24
A0A498HIC2	Uncharacterized protein	DVH24_037416	A0A498HIC2	A0A498HIC2	DVH24_037416	Uncharacterized protein	A0A498HIC2_MALDO	3	536.603	430.447	608.357	408.082	440.056	475.88	1448.9	729.081	1778.5	421.717	457.2	226.683	879.722	642.095	667.594	619.067	350.253		907.35	1222.21	1089.94	738.258
A0A498HIC5	Uncharacterized protein	DVH24_031006	A0A498HIC5	A0A498HIC5	DVH24_031006	Uncharacterized protein	A0A498HIC5_MALDO	18	3265.45	3469.3	1974.4	2456.21	2125.98	2461.17	1155.91	791.734	792.023	1773.81	2232.69	2559.27	663.227	803.975	704.801	2080.2	2696.19	2023.38	1515.44	1167.54	1001.91	1106.32
A0A498HIC7	PAP_fibrillin domain-containing protein	DVH24_018581	A0A498HIC7;Q5QJB3	A0A498HIC7;Q5QJB3	DVH24_018581;HrBP1	PAP_fibrillin domain-containing protein;Harpin binding protein 1	A0A498HIC7_MALDO;Q5QJB3_MALDO	8	1506.84	1497.56	2060.95	1750.15	1553.81	1817.69	1694.06	2147.77	1786.11	1678.15	1477.12	1525.79	1935.6	1583.56	1653.95	1839.32	1720.49	1620.15	2358.54	3046.48	2756.58	2388.13
A0A498HID3	Uncharacterized protein	DVH24_018623	A0A498HID3;A0A540NBI6	A0A498HID3;A0A540NBI6	DVH24_018623;C1H46_006026	Uncharacterized protein	A0A498HID3_MALDO;A0A540NBI6_MALBA	1	328.251		429.601			275.463	322.706	665.856	582.403	332.074	301.495	223.37	773.992	475.198	547.017	520.696			552.421	837.944	702.224	615.281
A0A498HIE1	Uncharacterized protein	DVH24_013236	A0A498HIE1;A0A498I9C3;A0A540KGT1	A0A498HIE1;A0A498I9C3;A0A540KGT1	DVH24_013236;DVH24_041505;C1H46_041046	Uncharacterized protein	A0A498HIE1_MALDO;A0A498I9C3_MALDO;A0A540KGT1_MALBA	1	633.957	509.807		750.162	504.921	686.041	682.986			296.856		392.589					586.545
A0A498HIF5	Non-specific serine/threonine protein kinase	DVH24_037069	A0A498HIF5;A0A540L841	A0A498HIF5;A0A540L841	DVH24_037069;C1H46_031819	Non-specific serine/threonine protein kinase	A0A498HIF5_MALDO;A0A540L841_MALBA	4	3219.74		817.38		510.023	3569.73		1040.23		1898.66	1205.07	346.698	561.57	1862.7	868.2		981.793			3215.03	205.178	1270.55
A0A498HIF8	mRNA cap-binding protein	DVH24_018611	A0A498HIF8	A0A498HIF8	DVH24_018611	mRNA cap-binding protein	A0A498HIF8_MALDO	6	725.814	642.639	832.614	672.511	618.132	707.01	875.764	1077.62	807.131	625.521	818.47	655.534	624.086	744.525	923.519	722.734	592.594	583.605	480.143	331.868	306.052	365.493
A0A498HIG3	Glycerol kinase	DVH24_031244	A0A498HIG3;A0A540KIG0	A0A498HIG3;A0A540KIG0	DVH24_031244;C1H46_040499	Glycerol kinase	A0A498HIG3_MALDO;A0A540KIG0_MALBA	7	317.665	484.109	476.947	553.135	603.286	537.738	450.261	484.7	375.407	438.452	434.374	404.799	338.321	370.145	250.064	558.562	423.73	374.701	312.528	332.59	273.571	461.823
A0A498HIG7	Uncharacterized protein	DVH24_018653	A0A498HIG7;A0A498I6C3;A0A540LMI3;A0A540NEU1	A0A498HIG7;A0A498I6C3;A0A540LMI3;A0A540NEU1	DVH24_018653;DVH24_001957;C1H46_026891;C1H46_004771	Uncharacterized protein	A0A498HIG7_MALDO;A0A498I6C3_MALDO;A0A540LMI3_MALBA;A0A540NEU1_MALBA	1					964.599		561.748				535.403	605.935		345.834
A0A498HIH6	Uncharacterized protein	DVH24_013266	A0A498HIH6	A0A498HIH6	DVH24_013266	Uncharacterized protein	A0A498HIH6_MALDO	2	611.966	636.83		117.384	451.801	658.227						197.177					310.33
A0A498HIK0	Uncharacterized protein	DVH24_007410	A0A498HIK0	A0A498HIK0	DVH24_007410	Uncharacterized protein	A0A498HIK0_MALDO	23	3430.04	2756.69	3222.6	1903.86	1714.68	1716.9	3550.5	3635.54	4939.41	2706.96	2880.65	3605.18	3292.08	2968.65	3055.32	2728.33	2267.77	3015.32	3307.89	3900.71	3797.94	3644
A0A498HIL5	Uncharacterized protein	DVH24_015461	A0A498HIL5;A0A498I9I1;A0A540NGL0	A0A498HIL5;A0A498I9I1;A0A540NGL0	DVH24_015461;DVH24_006934;C1H46_004230	Uncharacterized protein	A0A498HIL5_MALDO;A0A498I9I1_MALDO;A0A540NGL0_MALBA	2	927.747	864.719	428.21	337.245	293.933	660.895	365.651	312.113	377.891	573.882	370.481	400.05	338.567	403.942	249.811	847.043	883.329	885.198	511.884	410.825	444.13	382.245
A0A498HIN2	"Endo-1,3(4)-beta-glucanase	DVH24_037139	A0A498HIN2;A0A540M3H9	A0A498HIN2;A0A540M3H9	DVH24_037139;C1H46_021163	"Endo-1,3(4)-beta-glucanase;Endo-1,3(4)-beta-glucanase"	A0A498HIN2_MALDO;A0A540M3H9_MALBA	2	228.685	265.016		68.6109	146.027	207.488	56.5765	376.39	58.2844	78.5993	147.046	149.47	80.099	58.5724		65.8948	63.7375		328.488		260.312	161.252
A0A498HIN9	Uncharacterized protein	DVH24_018691	A0A498HIN9	A0A498HIN9	DVH24_018691	Uncharacterized protein	A0A498HIN9_MALDO	4	2883.91	4069.41	3618.55	3548.33	2426.71	2813.34	4346.72	4484.85	4417.96	2306.21	1877.27	1474.74	1796.81	1748.28	2091.43	2562.4	1951.77	2288.26	2322.06	2297.19	2445.91	2520.46
A0A498HIQ0	Uncharacterized protein	DVH24_007460	A0A498HIQ0;A0A498IB84;A0A540LKM8;A0A540M142	A0A498HIQ0;A0A498IB84;A0A540LKM8;A0A540M142	DVH24_007460;DVH24_040414;C1H46_027414;C1H46_022031	Uncharacterized protein	A0A498HIQ0_MALDO;A0A498IB84_MALDO;A0A540LKM8_MALBA;A0A540M142_MALBA	2		238.58	483.396		292.852		396.242	528.807	575.873	232.802	176.45	202.556	900.294	447.57	563.502		323.861	286.283	748.404	773.298	792.388	689.515
A0A498HIR9	Uncharacterized protein	DVH24_037071	A0A498HIR9	A0A498HIR9	DVH24_037071	Uncharacterized protein	A0A498HIR9_MALDO	10	558.912	638.74	497.857	753.753	732.754	651.419	674.565		212.464	907.419	717.277	686.964	433.848	394.398	514.875	829.218	510.018	595.88	466.071	470.112	508.423	476.102
A0A498HIS0	Uncharacterized protein	DVH24_007480	A0A498HIS0;A0A540KU98	A0A498HIS0;A0A540KU98	DVH24_007480;C1H46_036705	Uncharacterized protein	A0A498HIS0_MALDO;A0A540KU98_MALBA	1								189.585	211.467				296.556		370.669	133.963				318.445		193.491
A0A498HIT0	Terpene cyclase/mutase family member	DVH24_018731	A0A498HIT0;A0A540NBU3	A0A498HIT0;A0A540NBU3	DVH24_018731;C1H46_005823	Terpene cyclase/mutase family member	A0A498HIT0_MALDO;A0A540NBU3_MALBA	1	33.294	59.9444	68.2454		65.8598			109.636	108.335				72.1583	55.085	78.8856					84.1943	94.3513	90.266
A0A498HIT1	Uncharacterized protein	DVH24_007490	A0A498HIT1;A0A498I7M2;A0A540KEB6;A0A540KUJ0	A0A498HIT1;A0A498I7M2;A0A540KEB6;A0A540KUJ0	DVH24_007490;DVH24_040387;C1H46_041888;C1H46_036693	Uncharacterized protein	A0A498HIT1_MALDO;A0A498I7M2_MALDO;A0A540KEB6_MALBA;A0A540KUJ0_MALBA	1							259.866	302.142	311.917				228.779	214.2	217.263				148.875
A0A498HIU6	GOLD domain-containing protein	DVH24_013376	A0A498HIU6;A0A498I3T5;A0A540KGF0;A0A540LDV4	A0A498HIU6;A0A498I3T5;A0A540KGF0;A0A540LDV4	DVH24_013376;DVH24_001714;C1H46_041155;C1H46_029792	GOLD domain-containing protein	A0A498HIU6_MALDO;A0A498I3T5_MALDO;A0A540KGF0_MALBA;A0A540LDV4_MALBA	3	1402.42	1486.83	999.257	1416.2	1046.25	1210.42	1445	869.689	1238.88	1114.13	834.285	767.044	630.422	759.263	955.089	1502.03	1032.01	1270.9	997.74	952.803	743.833	665.092
A0A498HIU8	Probable tRNA N6-adenosine threonylcarbamoyltransferase	GCP2	A0A498HIU8	A0A498HIU8	GCP2	Probable tRNA N6-adenosine threonylcarbamoyltransferase	A0A498HIU8_MALDO	8	319.101	325.127	211.548	330.767	396.588	416.299	369.935	341.593	338.613	266.366	279.738	272.701	387.347	271.119	250.186	138.355	216.847	354.717	305.993	388.399	351.816	372.089
A0A498HIU9	Uncharacterized protein	DVH24_018773	A0A498HIU9;A0A540NBZ0	A0A498HIU9;A0A540NBZ0	DVH24_018773;C1H46_005857	Uncharacterized protein	A0A498HIU9_MALDO;A0A540NBZ0_MALBA	1									147.202										75.1395
A0A498HIW4	"Formate dehydrogenase, mitochondrial"	DVH24_037219	A0A498HIW4	A0A498HIW4	DVH24_037219	"Formate dehydrogenase, mitochondrial"	A0A498HIW4_MALDO	18	4047.47	4917.41	4662.93	4045.24	3922.41	3908.37	1253.26	1814.68	1227.67	5901.45	6310.49	5284.28	4641.12	3906.93	3878.23	6566.31	6348.85	5684.17	4732.64	6483.35	6174.74	5724.52
A0A498HIW5	Quinolinate phosphoribosyltransferase [decarboxylating]	DVH24_007520	A0A498HIW5;A0A540K8N8	A0A498HIW5;A0A540K8N8	DVH24_007520;C1H46_043884	Quinolinate phosphoribosyltransferase [decarboxylating]	A0A498HIW5_MALDO;A0A540K8N8_MALBA	2	89.6179	108.577					205.448		133.098		104.368						169.381			264.644
A0A498HIX3	Pyruvate kinase	DVH24_013396	A0A498HIX3;A0A498I324	A0A498HIX3;A0A498I324	DVH24_013396;DVH24_001736	Pyruvate kinase	A0A498HIX3_MALDO;A0A498I324_MALDO	9	1013.47	952.938	751.218	1072.83	1179.94	1112.5	1125.51	714.58	715.857	1021.4	915.156	1174.1	1009.87	862.59	742.668	752.921	1085.83	1129.27	696.884	644.091	754.014	791.08
A0A498HIY2	Uncharacterized protein	DVH24_018781	A0A498HIY2;A0A498I4W2;A0A540MTJ3;A0A540NBZ6	A0A498HIY2;A0A498I4W2;A0A540MTJ3;A0A540NBZ6	DVH24_018781;DVH24_002054;C1H46_012253;C1H46_005860	Uncharacterized protein	A0A498HIY2_MALDO;A0A498I4W2_MALDO;A0A540MTJ3_MALBA;A0A540NBZ6_MALBA	1			734.566				585.445		468.896					615.925							640.145
A0A498HJ34	Pescadillo homolog	DVH24_037289	A0A498HJ34	A0A498HJ34	DVH24_037289	Pescadillo homolog	A0A498HJ34_MALDO	6	722.704	747.282	449.979		568.875	478.179	430.764	388.891	342.963	436.702	255.42	628.251	342.346	432.858	330.892	435.618	491.374	555.003	365.708	285.202	300.761	271.022
A0A498HJ36	Uncharacterized protein	DVH24_031296	A0A498HJ36;A0A540MCS2	A0A498HJ36;A0A540MCS2	DVH24_031296;C1H46_017888	Uncharacterized protein	A0A498HJ36_MALDO;A0A540MCS2_MALBA	2	148.758	150.899	335.284	172.92	179.727	167.077	265.738	380.147	503.544	181.288	191.578	165.527	220.11	261.097	316.55	253.298	114.981	199.021	385.506	367.149	363.898	321.43
A0A498HJ38	Uncharacterized protein	DVH24_018863	A0A498HJ38	A0A498HJ38	DVH24_018863	Uncharacterized protein	A0A498HJ38_MALDO	2	44.3308	32.9363	45.8583		32.3936	34.7294	55.9511	70.3208	66.8154	44.0165	20.9873	28.594	41.2051	36.0181	47.4465	47.9037	68.5758	44.7798	45.4083	76.1171	94.8925	45.9919
A0A498HJ56	Uncharacterized protein	DVH24_007610	A0A498HJ56	A0A498HJ56	DVH24_007610	Uncharacterized protein	A0A498HJ56_MALDO	11	340.376	302.097	336.093		361.977	941.524	302.714	447.245	496.582		331.406	822.827	544.015	369.604	332.371	90.5406	319.789	404.491	305.649	418.318	398.407	346.256
A0A498HJ59	Ribos_L4_asso_C domain-containing protein	DVH24_018883	A0A498HJ59	A0A498HJ59	DVH24_018883	Ribos_L4_asso_C domain-containing protein	A0A498HJ59_MALDO	9	592.243	591.708	372.213	594.073	1071.04	674.107	866.332	1045.08	794.562	1019.35	639.728	476.842	524.534	721.496	828.076	607.557	739.267	1070.53	337.285	671.667	622.673	402.169
A0A498HJ80	Glutaredoxin domain-containing protein	DVH24_031346	A0A498HJ80;A0A540LBL4	A0A498HJ80;A0A540LBL4	DVH24_031346;C1H46_030565	Glutaredoxin domain-containing protein	A0A498HJ80_MALDO;A0A540LBL4_MALBA	6	1512.51	2197.23	390.938	1341.72	1105.22	2233.32	1469.34	422.671	488.224	692.287	645.183	869.485	727.039	395.468	579.482		854.266	791.683	523.415	647.196	524.19	417.605
A0A498HJ82	Uncharacterized protein	DVH24_037231	A0A498HJ82;A0A540MW43	A0A498HJ82;A0A540MW43	DVH24_037231;C1H46_011333	Uncharacterized protein	A0A498HJ82_MALDO;A0A540MW43_MALBA	1	1032.95					849.266											536.65
A0A498HJ90	Uncharacterized protein	DVH24_037339	A0A498HJ90;A0A540MHB4	A0A498HJ90;A0A540MHB4	DVH24_037339;C1H46_016270	Uncharacterized protein	A0A498HJ90_MALDO;A0A540MHB4_MALBA	2	800.784		1044.3	790.122	722.437	746.076	1517.52	1755.69	2175.29	694.42	730.661	707.983	1298.27	1254.92	1014.26		726.727	820.465	1277.57	1532.07	1525.17	1419.07
A0A498HJ98	"ADP,ATP carrier protein"	DVH24_031366	A0A498HJ98	A0A498HJ98	DVH24_031366	"ADP,ATP carrier protein"	A0A498HJ98_MALDO	2		530.12	548.204	432.063		383.818		526.732	476.218	304.108	580.747	623.766	645.461	696.403	551.368		666.585		533.341	422.666	531.673	498.435
A0A498HJB0	HAUS6_N domain-containing protein	DVH24_037359	A0A498HJB0;A0A540MHD5	A0A498HJB0;A0A540MHD5	DVH24_037359;C1H46_016246	HAUS6_N domain-containing protein;Serine/threonine protein phosphatase 2A regulatory subunit	A0A498HJB0_MALDO;A0A540MHD5_MALBA	4					35.9456			61.8992			359.36	330.995	69.6873	40.2817			340.701		106.489	130.984	88.2225	114.566
A0A498HJC5	Uncharacterized protein	DVH24_037271	A0A498HJC5;A0A498I1G1;A0A540KTV8;A0A540KTV9;A0A540MW42	A0A498HJC5;A0A498I1G1;A0A540KTV8;A0A540KTV9;A0A540MW42	DVH24_037271;DVH24_039649;C1H46_036804;C1H46_036803;C1H46_011378	Uncharacterized protein;LOB domain-containing protein;LOB domain-containing protein;LOB domain-containing protein;LOB domain-containing protein	A0A498HJC5_MALDO;A0A498I1G1_MALDO;A0A540KTV8_MALBA;A0A540KTV9_MALBA;A0A540MW42_MALBA	1			208.616			117.036		224.18	225.141				321.718	338.192	242.585					201.855	260.253	177.804
A0A498HJC6	PHB domain-containing protein	DVH24_007258	A0A498HJC6	A0A498HJC6	DVH24_007258	PHB domain-containing protein	A0A498HJC6_MALDO	17	2767.39	2902.45	1348.07	2612.14	2348.25	2494.08	2546.66	928.017	921.066	2462.07	3014.98	3908.93	498.565	981.396	1090.53	1663.86	3118.76	2256.8	1117.77	639.983	709.86	713.184
A0A498HJE4	Uncharacterized protein	DVH24_037399	A0A498HJE4;A0A540LUL7	A0A498HJE4;A0A540LUL7	DVH24_037399;C1H46_024393	Uncharacterized protein	A0A498HJE4_MALDO;A0A540LUL7_MALBA	2	525.047	482.396	798.442	679.315	741.189	806.848	2187.57	1463.24	1545.84	583.31	601.188	705.929	871.381	1141.94	946.184	626.421	622.386	622.136	996.864	978.414	1118.45	955.481
A0A498HJE5	Alanine--tRNA ligase	DVH24_007700	A0A498HJE5	A0A498HJE5	DVH24_007700	Alanine--tRNA ligase	A0A498HJE5_MALDO	18	926.261	1059.35	854.611	1095.09	1282.1	1178.07	938.815	447.446	434.111	1165.12	1116.37	1334.7	296.191	595.712	595.327	767.246	1067.12	1025.96	643.474	378.251	340.624	345.714
A0A498HJF6	Hydroxymethylbilane synthase	DVH24_007710	A0A498HJF6	A0A498HJF6	DVH24_007710	Hydroxymethylbilane synthase	A0A498HJF6_MALDO	7	832.262	725.969	830.738	912.874	759.23	854.694	1672.41	1189.65	1250.63	701.526	662.62	659.075	527.54	786.685	840.368	577.512	590.524	682.63	974.08	586.794	627.46	672.782
A0A498HJG9	Uncharacterized protein	DVH24_025117	A0A498HJG9	A0A498HJG9	DVH24_025117	Uncharacterized protein	A0A498HJG9_MALDO	2	529.564	627.781	590.317	626.875	607.184	777.949	214.604	318.605	220.583	457.326	376.509	341.17	192.208	307.896	342.188	837.195	461.55	602.14	331.063	424.868	318.621	319.843
A0A498HJH6	BSD domain-containing protein	DVH24_007308	A0A498HJH6;A0A498I6R4;A0A540LN19;A0A540M326	A0A498HJH6;A0A498I6R4;A0A540LN19;A0A540M326	DVH24_007308;DVH24_040575;C1H46_026522;C1H46_021237	BSD domain-containing protein	A0A498HJH6_MALDO;A0A498I6R4_MALDO;A0A540LN19_MALBA;A0A540M326_MALBA	3		106.347	152.946	71.3371	87.5597	125.048	138.98	171.311	114.463	323.414	68.6042	317.573	114.162	130.744	74.0125		90.2983		127.977	113.49	139.651	147.771
A0A498HJI6	Uncharacterized protein	DVH24_037331	A0A498HJI6	A0A498HJI6	DVH24_037331	Uncharacterized protein	A0A498HJI6_MALDO	2			80.0771				124.325	197.475	186.744				142.079	56.4942					88.4639	143.523	150.43	114.174
A0A498HJJ7	Pyruvate dehydrogenase E1 component subunit beta	DVH24_025147	A0A498HJJ7	A0A498HJJ7	DVH24_025147	Pyruvate dehydrogenase E1 component subunit beta	A0A498HJJ7_MALDO	13	5891.25	6773.77	4235.95	6049.34	4887.06	5188.78	3388.93	1877.75	1822.34	4449.61	4450.94	4475.58	1592.72	1848.71	2351.48	4030.13	5237.64	4228.46	2553.16	2092.83	1888.8	1597.15
A0A498HJL0	Uncharacterized protein	DVH24_037469	A0A498HJL0;A0A540KXI8	A0A498HJL0;A0A540KXI8	DVH24_037469;C1H46_035508	Uncharacterized protein	A0A498HJL0_MALDO;A0A540KXI8_MALBA	11	8582.06	8700.89	8420.98	7040.42	6442.85	7313.7	8249.17	6726.27	6316.99	5905.54	7336.36	9620.86	6384.06	6766.05	5334.05	4237.27	8116.43	5439.79	5044.56	6375.92	8236.8	6063.24
A0A498HJL2	ZF-HD dimerization-type domain-containing protein	DVH24_037115	A0A498HJL2;A0A498J1T7;A0A540KHT4;A0A540M3A5	A0A498HJL2;A0A498J1T7;A0A540KHT4;A0A540M3A5	DVH24_037115;DVH24_031905;C1H46_040721;C1H46_021135	ZF-HD dimerization-type domain-containing protein	A0A498HJL2_MALDO;A0A498J1T7_MALDO;A0A540KHT4_MALBA;A0A540M3A5_MALBA	1							85.3067	167.984	145.622				109.288	129.318								118.746
A0A498HJM1	"Cytochrome b-c1 complex subunit Rieske, mitochondrial	DVH24_037479	A0A498HJM1;A0A540LCZ9	A0A498HJM1;A0A540LCZ9	DVH24_037479;C1H46_030122	"Cytochrome b-c1 complex subunit Rieske, mitochondrial;Cytochrome b-c1 complex subunit Rieske, mitochondrial"	A0A498HJM1_MALDO;A0A540LCZ9_MALBA	2	432.973	156.797	354.085	362.136	420.258	476.676	411.178	191.286	175.026	412.728	511.513	1257.97	163.578	290.01	317.987	123.822	348.016		435.571	277.182	233.541	386.57
A0A498HJM2	Aspartate kinase	DVH24_025177	A0A498HJM2	A0A498HJM2	DVH24_025177	Aspartate kinase	A0A498HJM2_MALDO	5			320.938	161.819	167.397		240.974	152.666	242.595	375.365	162.769	289.356	250.662	476.418	239.236	291.43	148.98	187.33	187.365	273.705	243.311	310.394
A0A498HJM6	Xyloglucan endotransglucosylase/hydrolase	DVH24_025219	A0A498HJM6;Q8GTJ1	A0A498HJM6;Q8GTJ1	DVH24_025219;XET01	Xyloglucan endotransglucosylase/hydrolase	A0A498HJM6_MALDO;Q8GTJ1_MALDO	11	422.427	253.534	546.539	199.205	118.265	2430.2	793.768	1040.09	1002.75	292.889	305.486	245.425	972.172	812.315	770.558	354.126	280.196	321.528	751.887	952.036	816.226	844.555
A0A498HJR7	Uncharacterized protein	DVH24_007001	A0A498HJR7	A0A498HJR7	DVH24_007001	Uncharacterized protein	A0A498HJR7_MALDO	4	447.281	705.567	290.308		460.105	428.523	174.047	133.001	197.095	352.444	395.806	363.628	182.922	235.612	192.894	249.886	356.829	271.308	212.751	186.637	260.755	192.76
A0A498HJT4	Uncharacterized protein	DVH24_025279	A0A498HJT4;A0A540MDR9	A0A498HJT4;A0A540MDR9	DVH24_025279;C1H46_017498	Uncharacterized protein	A0A498HJT4_MALDO;A0A540MDR9_MALBA	5	245.47	433.818	641.333	456.249	376.7	456.141	643.245	750.394	787.218	405.577	338.498	296.933	550.321	376.375	616.423	510.988	356.229	385.137	515.185	493.312	741.556	503.138
A0A498HJT6	PKS_ER domain-containing protein	DVH24_007021	A0A498HJT6	A0A498HJT6	DVH24_007021	PKS_ER domain-containing protein	A0A498HJT6_MALDO	1								235.245	196.892										82.1174
A0A498HJT8	60S ribosomal protein L7a	DVH24_037441	A0A498HJT8;A0A498J3J1;A0A540KDA2;A0A540LU66	A0A498HJT8;A0A498J3J1;A0A540KDA2;A0A540LU66	DVH24_037441;DVH24_031582;C1H46_042365;C1H46_024359	60S ribosomal protein L7a	A0A498HJT8_MALDO;A0A498J3J1_MALDO;A0A540KDA2_MALBA;A0A540LU66_MALBA	2		128.705	114.976		140.128		258.961	214.57	305.607				310.882	190.341	115.933				145.925	216.487	244.027	267.651
A0A498HJU5	Clp R domain-containing protein	DVH24_037017	A0A498HJU5	A0A498HJU5	DVH24_037017	Clp R domain-containing protein	A0A498HJU5_MALDO	33	1828.99	1951.8	1839.73	2197.5	2097.24	1690.72	939.606	1055.19	865.637	2370.22	2177.93	2171.23	1425.18	1707.88	1753.61	2734.78	2188.39	2727.96	1811.46	2190.67	2008.51	1933.96
A0A498HJU6	Prolyl-tRNA synthetase	DVH24_025247	A0A498HJU6	A0A498HJU6	DVH24_025247	Prolyl-tRNA synthetase	A0A498HJU6_MALDO	16	562.31	664.748	873.763	612.652	783.364	660.826	842.858	1189.61	1317.63	699.848	668.867	640.028	1460.87	1211.83	938.117	660.52	683.54	637.181	1286.46	1646.08	1335.9	1305.09
A0A498HJW3	Uncharacterized protein	DVH24_007448	A0A498HJW3	A0A498HJW3	DVH24_007448	Uncharacterized protein	A0A498HJW3_MALDO	2				118.673	85.8417	97.7363	147.586	155.409	115.57	77.7115	100.632	136.995	153.455	190.864	142.334		95.5297	75.7376
A0A498HJW4	Protein kinase domain-containing protein	DVH24_025267	A0A498HJW4;A0A498ID85;A0A540LAP7	A0A498HJW4;A0A498ID85;A0A540LAP7	DVH24_025267;DVH24_041201;C1H46_030918	Protein kinase domain-containing protein	A0A498HJW4_MALDO;A0A498ID85_MALDO;A0A540LAP7_MALBA	1									596.717	340.377	289.119	257.617	570.459	478.357	468.274		192.674				332.882	229.695
A0A498HJW5	40S ribosomal protein S3a	DVH24_013360	A0A498HJW5	A0A498HJW5	DVH24_013360	40S ribosomal protein S3a	A0A498HJW5_MALDO	1			98.6527				342.255	374.98	450.211			145.848	377.519	334.246	319.107		197.478		248.34	170.912	268.292
A0A498HJX0	Uncharacterized protein	DVH24_037225	A0A498HJX0;A0A498J2L8;A0A540L5V9	A0A498HJX0;A0A498J2L8;A0A540L5V9	DVH24_037225;DVH24_031773;C1H46_032663	Uncharacterized protein	A0A498HJX0_MALDO;A0A498J2L8_MALDO;A0A540L5V9_MALBA	1							101.768					62.4841		151.831	163.726		72.7631			349.027		263.028
A0A498HJX8	Uncharacterized protein	DVH24_025329	A0A498HJX8;A0A540MDA2	A0A498HJX8;A0A540MDA2	DVH24_025329;C1H46_017611	Uncharacterized protein	A0A498HJX8_MALDO;A0A540MDA2_MALBA	15	509.017	538.649	508.956	534.941	519.555	601.533	263.161	292.051	317.239	517.9	472.465	473.642	500.656	489.084	486.906	565.86	508.158	468.561	551.348	612.984	616.75	551.449
A0A498HJY1	Usp domain-containing protein	DVH24_037235	A0A498HJY1;A0A540MW14	A0A498HJY1;A0A540MW14	DVH24_037235;C1H46_011336	Usp domain-containing protein	A0A498HJY1_MALDO;A0A540MW14_MALBA	5	766.324	729.413	386.888	1347.08	991.315	815.892		448.846	465.447	807.895	728.86	385.293		411.123		741.784	338.483	855.798	401.858	413.298	186.911	348.736
A0A498HJZ5	TPX2 domain-containing protein	DVH24_007081	A0A498HJZ5	A0A498HJZ5	DVH24_007081	TPX2 domain-containing protein	A0A498HJZ5_MALDO	2	116.026	134.755	151.02		109.095	103.788	97.5629		194.417	95.0269	144.804	123.893	371.004	213.535	168.105	134.481	159.424		265.483	340.944	337.708	272.074
A0A498HJZ9	Uncharacterized protein	DVH24_015662	A0A498HJZ9;A0A498JML6;A0A540KLC1	A0A498HJZ9;A0A498JML6;A0A540KLC1	DVH24_015662;DVH24_035656;C1H46_039482	Uncharacterized protein	A0A498HJZ9_MALDO;A0A498JML6_MALDO;A0A540KLC1_MALBA	1	2474.35	2496.2	3323.32	3138.29	2354.13	3130	5577.54	5025.87	6320.38	2130.26	2057.53	1323.3	2418.56	3450.05	3604.4	3328.61	2233.24	2761.63	1631.67	2299.58	2542.85	2390.83
A0A498HK02	Uncharacterized protein	DVH24_025349	A0A498HK02;A0A540MWN9	A0A498HK02;A0A540MWN9	DVH24_025349;C1H46_011219	Uncharacterized protein	A0A498HK02_MALDO;A0A540MWN9_MALBA	2	38.6569				81.9553	84.5403						99.8009					80.3882					198.125
A0A498HK22	Uncharacterized protein	DVH24_006993	A0A498HK22;A0A498HTA0;A0A498ICI5;A0A498K9K1;A0A540KLV0;A0A540L4I3;A0A540L9J5	A0A498HK22;A0A498HTA0;A0A498ICI5;A0A498K9K1;A0A540KLV0;A0A540L4I3;A0A540L9J5	DVH24_006993;DVH24_033651;DVH24_040864;DVH24_038320;C1H46_039273;C1H46_033095;C1H46_031263	Uncharacterized protein;Uncharacterized protein;Uncharacterized protein;KH domain-containing protein;Uncharacterized protein;Uncharacterized protein;Uncharacterized protein	A0A498HK22_MALDO;A0A498HTA0_MALDO;A0A498ICI5_MALDO;A0A498K9K1_MALDO;A0A540KLV0_MALBA;A0A540L4I3_MALBA;A0A540L9J5_MALBA	3	5917.88	3650.05	2005.75	3256.73	1697.57	3703.47	5305.65	2060.49	2296.68	2396.26	2065.93	2269.99	647.088	1790.9	1669.43	3488.69	3338.75	4003.85	2590.89	1175.7	1237.9	1058.77
A0A498HK25	Uncharacterized protein	DVH24_007111	A0A498HK25	A0A498HK25	DVH24_007111	Uncharacterized protein	A0A498HK25_MALDO	9	603.132	514.244	810.971	482.202	469.509	533.814	625.078	826.353	869.352	784.798	1003.04	1141.25	1220.39	829.699	835.894	854.611	804.275	736.242	1068.54	1542.3	1544.25	1175.66
A0A498HK30	Phytochrome	DVH24_025379	A0A498HK30	A0A498HK30	DVH24_025379	Phytochrome	A0A498HK30_MALDO	12	377.822	564.378	551.041	495.429	558.464	399.465	386.216	758.644	244.147	641.016	536.665	534.849	352.227	400.541	289.235	640.652	544.126	586.148	464.364	501.731	465.356	405.235
A0A498HK34	Uncharacterized protein	DVH24_025337	A0A498HK34	A0A498HK34	DVH24_025337	Uncharacterized protein	A0A498HK34_MALDO	11	1841.9	1739.85	1434.23	3665.15	3037.58	3915.44	2554.81	2542.67	2756.43	1484.71	1554.06	1522.89	1917.78	1833.53	1529.2	1338.06	1971.81	1524.47	2331.61	2176.57	2082.46	2662.31
A0A498HK36	Uncharacterized protein	DVH24_007121	A0A498HK36;A0A540K8J2;A0A540KFH1	A0A498HK36;A0A540K8J2;A0A540KFH1	DVH24_007121;C1H46_044228;C1H46_041536	Uncharacterized protein	A0A498HK36_MALDO;A0A540K8J2_MALBA;A0A540KFH1_MALBA	1	1957.17	2335.46	1234.11	909.307	1020.44	693.846		350.917	251.561	556.633			501.623	199.644		521.124	342.609	2790.02	215.869	270.622	221.326	218.055
A0A498HK38	Uncharacterized protein	DVH24_018634	A0A498HK38;A0A540LMR6	A0A498HK38;A0A540LMR6	DVH24_018634;C1H46_026904	Uncharacterized protein	A0A498HK38_MALDO;A0A540LMR6_MALBA	3	287.888	236.725				332.971	256.197	100.361	102.119	102.252		121.071	139.761	119.058	328.378						175.559	139.068
A0A498HK42	Usp domain-containing protein	DVH24_025389	A0A498HK42	A0A498HK42	DVH24_025389	Usp domain-containing protein	A0A498HK42_MALDO	12	15519.1	15784.1	12351.3	8298.7	8004.36	8862.63	8656.97	8674.32	9287.92	9265.45	9555.62	11592.2	8124.2	6459.09	7234.99	12157	12841.9	12258.8	10795	11171	11305.2	10188.5
A0A498HK45	Uncharacterized protein	DVH24_025347	A0A498HK45	A0A498HK45	DVH24_025347	Uncharacterized protein	A0A498HK45_MALDO	9	349.069	312.41	215.864	428.41	523.261	549.722	228.414	164.901	126.514	327.611	353.07	479.301	332.864	196.307	221.642	282.528	264.447	368.989	299.178	230.504	238.97	345.374
A0A498HK46	Uncharacterized protein	DVH24_007131	A0A498HK46;A0A540LLT0	A0A498HK46;A0A540LLT0	DVH24_007131;C1H46_027027	Uncharacterized protein	A0A498HK46_MALDO;A0A540LLT0_MALBA	1	45.1757	64.7004	105.181	78.2529	107.232	93.6147	77.451	97.7827	80.098	164.529	166.703	73.8293	140.114	132.499	123.72		104.244		85.1051	121.221	127.67	136.409
A0A498HK51	BURP domain-containing protein	DVH24_007023	A0A498HK51;A0A540KCG5	A0A498HK51;A0A540KCG5	DVH24_007023;C1H46_042558	BURP domain-containing protein	A0A498HK51_MALDO;A0A540KCG5_MALBA	2	2377.04	2577.81	2171.7	1973.74	1578.82	1966.16	2247.6	2715.94	3351.31	2060.47	2036.05	952.56	2013.03	1821.03	2065.19	2499.51	2181.66	1878.45	1269.1	1648.96	873.924	1680.81
A0A498HK58	S4 RNA-binding domain-containing protein	DVH24_037127	A0A498HK58;A0A540M3H0	A0A498HK58;A0A540M3H0	DVH24_037127;C1H46_021153	S4 RNA-binding domain-containing protein	A0A498HK58_MALDO;A0A540M3H0_MALBA	15	18069.9	8036.5	4627.99	11643.7	6642.42	14668.9	24860.4	10247.8	13317.8	6383.08	6751.23	11113.2	5104.53	5503.93	8362.97	4506.39	11624.3	7829.73	5423.85	4469.3	4680.1	5758.9
A0A498HK67	Uncharacterized protein	DVH24_025367	A0A498HK67	A0A498HK67	DVH24_025367	Uncharacterized protein	A0A498HK67_MALDO	6	286.811	417.875	257.735	369.223	327.609	346.207	438.257	492.486	341.704	393.234	216.858	273.663	357.737	326.43	479.843	411.381	319.076	558.708	330.99	307.327	481.796	383.689
A0A498HK68	Aldose 1-epimerase	DVH24_037137	A0A498HK68;A0A540M3D1	A0A498HK68;A0A540M3D1	DVH24_037137;C1H46_021162	Aldose 1-epimerase	A0A498HK68_MALDO;A0A540M3D1_MALBA	2	1341.26	1469.09	1149.33	1368.35	1192.17	1248.71	1278.91	869.345	1047.45	957.313	947.406	1001.27	591.163	720.308	412.679	1064.32	1171.68	1187.25	1031.19	702.869	821.001	733.908
A0A498HK72	GHMP_kinases_N domain-containing protein	DVH24_037325	A0A498HK72	A0A498HK72	DVH24_037325	GHMP_kinases_N domain-containing protein	A0A498HK72_MALDO	4	392.298	433.425	382.063	332.236	295.834	161.851	287.816	263.1	269.979	388.188	411.251	392.694	266.817	267.441	245.688	386.3	367.825	415.351	326.779	387.502	399.844	311.906
A0A498HK81	Uncharacterized protein	DVH24_037147	A0A498HK81	A0A498HK81	DVH24_037147	Uncharacterized protein	A0A498HK81_MALDO	15	6741.86	5969.98	6023.03	5963.43	5352.52	5683.13	7719.09	5866.04	6173.9	4842.07	5591.81	7972.14	4317.15	5081.6	4604.1	4734.63	6229.98	5987.33	7040.95	5560.29	5214.77	5202.76
A0A498HK84	ENTH domain-containing protein	DVH24_007568	A0A498HK84;A0A540KQN6	A0A498HK84;A0A540KQN6	DVH24_007568;C1H46_037951	ENTH domain-containing protein	A0A498HK84_MALDO;A0A540KQN6_MALBA	4	807.12	921.314	677.572	780.42	752.55	826.39	849.513	720.616	685.423	932.655	636.561	845.17	1113.6	751.302	789.723	342.132	421.778	743.95	500.958	359.818	151.727	648.151
A0A498HKB2	WD_REPEATS_REGION domain-containing protein	DVH24_037177	A0A498HKB2	A0A498HKB2	DVH24_037177	WD_REPEATS_REGION domain-containing protein	A0A498HKB2_MALDO	8	1531.23	1935.05	1733.35	2285.43	1576.74	2206.5	1766.69	1269.3	1337.19	1550.21	1540.48	1512.11	809.045	1325.54	1174.06	1980.11	1640.64	2123.99	1824.58	1509.65	1428.88	1284.09
A0A498HKB8	PCI domain-containing protein	DVH24_037375	A0A498HKB8	A0A498HKB8	DVH24_037375	PCI domain-containing protein	A0A498HKB8_MALDO	4	449.509	437.195	427.558	435.844	424.77	538.735	527.57	339.477	388.503	495.69	378.03	282.445	507.962	392.4	403.935	399.17	378.702	446.233	464.459	455.735	432.451
A0A498HKC7	Ubiquinol oxidase	DVH24_018724	A0A498HKC7	A0A498HKC7	DVH24_018724	Ubiquinol oxidase	A0A498HKC7_MALDO	5	589.116	250.495	603.001	442.113	255.247	435.005	534.221	547.623	538.705	619.01	428.116	495.332	865.371	632.697	628.698	557.37	370.769	399.932	560.98	604.664	602.037	566.028
A0A498HKF4	Uncharacterized protein	DVH24_007638	A0A498HKF4;A0A540LSX6	A0A498HKF4;A0A540LSX6	DVH24_007638;C1H46_024841	Uncharacterized protein	A0A498HKF4_MALDO;A0A540LSX6_MALBA	3	320.812		354.034		250.331		384.855	441.723	453.311	263.431		193.887	711.752	415.192	444.242	310.809	330.806		406.425	518.688	521.145	447.165
A0A498HKF8	DUF1338 domain-containing protein	DVH24_007133	A0A498HKF8	A0A498HKF8	DVH24_007133	DUF1338 domain-containing protein	A0A498HKF8_MALDO	7	776.993	808.868	643.822	951.176	797.923	949.935	429.556	453.808	315.836	733.42	774.655	898.965	578.688	474.577	646.938	696.709	959.329	932.761	743.693	948.418	1491.14	760.778
A0A498HKH1	Purple acid phosphatase	DVH24_007261	A0A498HKH1	A0A498HKH1	DVH24_007261	Purple acid phosphatase	A0A498HKH1_MALDO	6	668.827	862.515	626.268		447.919	648.737				1136.2	1085.09	1063.99	924.469	870.701	781.005	827.232	1195.38	781.282	1992.73	797.997	2252.91	1415.27
A0A498HKH5	Uncharacterized protein	DVH24_037237	A0A498HKH5;A0A540MW00	A0A498HKH5;A0A540MW00	DVH24_037237;C1H46_011338	Uncharacterized protein	A0A498HKH5_MALDO;A0A540MW00_MALBA	1	98.6673		291.391	142.625	123.149	98.0808	669.79	1156.98	1539.48	93.3347	120.541	115.923	811.643	447.082	411.884		136.701	187.234	334.406	501.653	522.719	525.683
A0A498HKH9	Ribosomal_L14e domain-containing protein	DVH24_018575	A0A498HKH9;A0A540L639	A0A498HKH9;A0A540L639	DVH24_018575;C1H46_005980	Ribosomal_L14e domain-containing protein	A0A498HKH9_MALDO;A0A540L639_MALBA	8	7823.52	6837.69	2778.5	4427.22	4327.17	7195.32	7443.55	2781.48	5586.91	2848.42	1765.82	2730.57	1448.19	2126.9	2758.49	3394.51	3627.8	4414.32	1057.79	862.757	1219.87	1177.54
A0A498HKI3	Dynein light chain	DVH24_025487	A0A498HKI3;A0A540K5C9;A0A540N6B3	A0A498HKI3;A0A540K5C9;A0A540N6B3	DVH24_025487;C1H46_045044;C1H46_007836	Dynein light chain	A0A498HKI3_MALDO;A0A540K5C9_MALBA;A0A540N6B3_MALBA	1			17.1141			17.5435	21.7834						42.303	29.1369					15.9668	31.7123		34.3241
A0A498HKJ3	Membrane-anchored ubiquitin-fold protein	DVH24_037445	A0A498HKJ3;A0A498J149;A0A540K9G2;A0A540KMP0	A0A498HKJ3;A0A498J149;A0A540K9G2;A0A540KMP0	DVH24_037445;DVH24_031577;C1H46_043584;C1H46_038997	Membrane-anchored ubiquitin-fold protein;Ubiquitin-like domain-containing protein;Membrane-anchored ubiquitin-fold protein;Ubiquitin-like domain-containing protein	A0A498HKJ3_MALDO;A0A498J149_MALDO;A0A540K9G2_MALBA;A0A540KMP0_MALBA	1	428.4						462.143					181.004			254.128
A0A498HKL4	Alpha-mannosidase	DVH24_037475	A0A498HKL4	A0A498HKL4	DVH24_037475	Alpha-mannosidase	A0A498HKL4_MALDO	1		255.612	237.306	366.405	300.14	288.266	228.469	316.287	301.461	312.134	194.644		296.543	252.088	373.953	381.071	206.21	282.704	333.27	438.992	457.817	373.676
A0A498HKN1	LisH domain-containing protein	DVH24_018834	A0A498HKN1	A0A498HKN1	DVH24_018834	LisH domain-containing protein	A0A498HKN1_MALDO	7		328.593	18.4695		13.822		432.904	150.282	136.563		27.866		40.812	113.418	152.459			718.27	80.4295	32.7449	29.8331	72.0207
A0A498HKN2	Uncharacterized protein	DVH24_007718	A0A498HKN2;A0A498ID11;A0A540LVW4;A0A540MM60	A0A498HKN2;A0A498ID11;A0A540LVW4;A0A540MM60	DVH24_007718;DVH24_040190;C1H46_024059;C1H46_014582	Uncharacterized protein	A0A498HKN2_MALDO;A0A498ID11_MALDO;A0A540LVW4_MALBA;A0A540MM60_MALBA	2			122.813	92.7171	66.844	57.5273	159.595	329.95	268.86	108.899	71.4415		400.014	165.917	195.734	75.9371	119.357	104.576	226.021	284.557	306.421	350.434
A0A498HKP9	Uncharacterized protein	DVH24_018655	A0A498HKP9;A0A540KRJ8	A0A498HKP9;A0A540KRJ8	DVH24_018655;C1H46_037613	Uncharacterized protein	A0A498HKP9_MALDO;A0A540KRJ8_MALBA	2	551.999	558.567	577.508	448.336	428.413	435.808	870.793	633.767	817.259	363.436	362.164	225.881	372.288	564.157	540.381	478.056	380.37		606.872	567.104	520.979	468.55
A0A498HKQ2	Uncharacterized protein	DVH24_018854	A0A498HKQ2;A0A540NJX5	A0A498HKQ2;A0A540NJX5	DVH24_018854;C1H46_003072	Uncharacterized protein	A0A498HKQ2_MALDO;A0A540NJX5_MALBA	4	455.26	747.806	717.05	691.196	556.132	531.307	790.222	1318.66	1273.8	632.089	653.254	257.324	1242.23	992.604	972.613	852.008	275.411	631.014	706.631	1778.45	1011.34	836.013
A0A498HKQ4	Uncharacterized protein	DVH24_007233	A0A498HKQ4;A0A498IBW4;A0A540LL59;A0A540LS09	A0A498HKQ4;A0A498IBW4;A0A540LL59;A0A540LS09	DVH24_007233;DVH24_040644;C1H46_027250;C1H46_025143	Uncharacterized protein	A0A498HKQ4_MALDO;A0A498IBW4_MALDO;A0A540LL59_MALBA;A0A540LS09_MALBA	1		490.248	603.139	515.842	588.448	646.969	620.82	477.553	653.938	882.059	732.694	776.843	639.85	690.41	645.372	615.097	634.353	567.895	500.832	265.067	567.778	499.516
A0A498HKQ9	Uncharacterized protein	DVH24_018665	A0A498HKQ9;A0A540LG55	A0A498HKQ9;A0A540LG55	DVH24_018665;C1H46_028976	Uncharacterized protein	A0A498HKQ9_MALDO;A0A540LG55_MALBA	2	460.734	432.356	372.921	542.935	329.285	393.969	392.053	255.858	246.909	484.336	192.832	299.389	274.681	253.012	231.42	330.425	325.804		300.614	287.5	237.374	244.576
A0A498HKR1	Peptidase A1 domain-containing protein	DVH24_007361	A0A498HKR1;A0A540KV47	A0A498HKR1;A0A540KV47	DVH24_007361;C1H46_036451	Peptidase A1 domain-containing protein	A0A498HKR1_MALDO;A0A540KV47_MALBA	7	453.505	404.94	212.967	317.873	321.703	161.232	256.968	424.039	552.391	181.033	174.688	121.601	502.696	394.161	301.454	291.591	360.497	365.176	382.241	531.012	496.622	468.99
A0A498HKU2	Glutamine synthetase	DVH24_025607	A0A498HKU2	A0A498HKU2	DVH24_025607	Glutamine synthetase	A0A498HKU2_MALDO	6	201.497	67.8805	105.543	142.476	147.4	251.206	767.494	224.497	250.473	88.1569	76.6413	91.9487	105.811	258.016	264.452		112.236		94.7968	150.606	188.959	87.3488
A0A498HKU7	PABS domain-containing protein	DVH24_007037	A0A498HKU7;A0A540KCF8	A0A498HKU7;A0A540KCF8	DVH24_007037;C1H46_042548	PABS domain-containing protein	A0A498HKU7_MALDO;A0A540KCF8_MALBA	12	1517.51	1173.27	1886.15	1639.98	1234.11	1651.16	3492.64	3824.3	3615.81	1578.42	1528.91	1696.96	3415.9	2898.32	3454.5	1421.41	1891.59	1760.16	2579.79	2728.49	2528.11	2536.21
A0A498HKV5	Uncharacterized protein	DVH24_033686	A0A498HKV5	A0A498HKV5	DVH24_033686	Uncharacterized protein	A0A498HKV5_MALDO	2							205.382		134.013					87.2605	95.6145					258.13		254.445
A0A498HKV6	Ubiquitin	DVH24_030694	A0A498HKV6;A0A498IIE3;A0A540MRD6	A0A498HKV6;A0A498IIE3;A0A540MRD6	DVH24_030694;DVH24_036275;C1H46_013024	Ubiquitin	A0A498HKV6_MALDO;A0A498IIE3_MALDO;A0A540MRD6_MALBA	9	38837.8	28114.3	18528.5	40760	37913.7	43598.3	50718.1	25753	31113.4	31946.4	31054.7	38263.8	18159.6	24995.3	28211.5	20306.8	30940.7	33014.5	7625.24	15774.5	17187.7	18658
A0A498HKW9	Aldo_ket_red domain-containing protein	DVH24_018715	A0A498HKW9	A0A498HKW9	DVH24_018715	Aldo_ket_red domain-containing protein	A0A498HKW9_MALDO	11	1849.87	1226.72	545.877	2176.73	1186.92	2507.16	2799.63	1196.17	1207.7	1234.31	1044.37	1271.41	1039.5	1050.94	1568.71	706.368	1541.54	1181.26	533.075	463.673	526.244	831.231
A0A498HKX0	Ribulose bisphosphate carboxylase small subunit	DVH24_007421	A0A498HKX0;A0A540KBS4	A0A498HKX0;A0A540KBS4	DVH24_007421;C1H46_042780	Ribulose bisphosphate carboxylase small subunit	A0A498HKX0_MALDO;A0A540KBS4_MALBA	6	706.775	754.479	760.255	1833.79	1805.16	2206.33	1329.25	2061.11	2177.81	513.506	806.036	631.631	1056.8	822.4	740.045	548.966	500.988	722.146	1280	1417.69	1561.03	1466.03
A0A498HKX6	Uncharacterized protein	DVH24_013298	A0A498HKX6	A0A498HKX6	DVH24_013298	Uncharacterized protein	A0A498HKX6_MALDO	7	996.251	1067.69	2202.7	561.145	412.139	538.071	847.565	2355.4	1385.14	1265.74	663.197	438.655	1155.22	874.086	723.599	1388.7	706.634	1034.24	410.037	496.487	338.391	393.378
A0A498HKZ4	Aldo_ket_red domain-containing protein	DVH24_033694	A0A498HKZ4	A0A498HKZ4	DVH24_033694	Aldo_ket_red domain-containing protein	A0A498HKZ4_MALDO	8	1544.9	1419.64	761.576	596.066	1065.59	1222.28	1379.61	851.585	765.574	1066.72	855.905	455.826	1160.41	1017.96	1509.23	780.103	1202.96	1673.91	946.605	1270.45	1442.03	1003.34
A0A498HKZ9	Uncharacterized protein	DVH24_018745	A0A498HKZ9	A0A498HKZ9	DVH24_018745	Uncharacterized protein	A0A498HKZ9_MALDO	13	1577.15	1840.83	2535.61	1562.27	2095.74	1736.17	2784.93	3003.94	3009.34	1828.67	1873.06	1738.57	2621.13	2714.96	2303.92	2002.83	1761.64	1841.43	3018.66	3142.33	3148.24	2717.97
A0A498HL02	Uncharacterized protein	DVH24_013328	A0A498HL02	A0A498HL02	DVH24_013328	Uncharacterized protein	A0A498HL02_MALDO	8	1008.81	844.54	565.661	991.855	775.77	866.746	1074.73	519.909	666.169	537.392	527.338	473.902	396.215	437.968	501.895	727.348	673.122	787.203	442.597	438.305	420.969	338.966
A0A498HL21	Uncharacterized protein	DVH24_007117	A0A498HL21	A0A498HL21	DVH24_007117	Uncharacterized protein	A0A498HL21_MALDO	7	295.696	185.612	241.936	34.7785	183.16	171.654	385.377	527.997	524.571	273.445	197.429	189.642	558.068	404.586	403.27	111.707	177.929	267.596	334.199	488.963	373.363	391.917
A0A498HL23	AT-hook motif nuclear-localized protein	DVH24_015626	A0A498HL23;A0A498JSY5;A0A540MA15;A0A540NAJ2	A0A498HL23;A0A498JSY5;A0A540MA15;A0A540NAJ2	DVH24_015626;DVH24_035691;C1H46_018884;C1H46_006323	AT-hook motif nuclear-localized protein	A0A498HL23_MALDO;A0A498JSY5_MALDO;A0A540MA15_MALBA;A0A540NAJ2_MALBA	1		202.825	65.6634					91.2117	96.7082		70.5129		119.189				48.7585		53.0626
A0A498HL38	ATP synthase subunit beta	DVH24_007491	A0A498HL38	A0A498HL38	DVH24_007491	ATP synthase subunit beta	A0A498HL38_MALDO	50	54687	52841.1	29611.6	48705.8	33176.4	48533	30548.8	18054.7	16754.4	31733.5	29984.9	35338.5	10182.6	16561	18229.1	28038.1	41341.8	33115.8	22747.1	15602.9	15457.9	13188.5
A0A498HL39	CTP:phosphoethanolamine cytidylyltransferase	DVH24_018785	A0A498HL39;A0A498I6M9;A0A540MTL3;A0A540NBZ8	A0A498HL39;A0A498I6M9;A0A540MTL3;A0A540NBZ8	DVH24_018785;DVH24_002057;C1H46_012257;C1H46_005864	CTP:phosphoethanolamine cytidylyltransferase	A0A498HL39_MALDO;A0A498I6M9_MALDO;A0A540MTL3_MALBA;A0A540NBZ8_MALBA	1	544.764	494.807	686.216	306.172	373.609	299.338	546.494	562.111	624.561	382.711	544.479	644.232	399.675	632.939	498.854	313.586	358.844		244.269		324.135	327.501
A0A498HL44	Uncharacterized protein	DVH24_007147	A0A498HL44;A0A498JKA6;A0A540L251;A0A540LLW4;A0A540MYJ6	A0A498HL44;A0A498JKA6;A0A540L251;A0A540LLW4;A0A540MYJ6	DVH24_007147;DVH24_016139;C1H46_033941;C1H46_027008;C1H46_010985	Uncharacterized protein;Nuclear transcription factor Y subunit;Uncharacterized protein;Uncharacterized protein;Uncharacterized protein	A0A498HL44_MALDO;A0A498JKA6_MALDO;A0A540L251_MALBA;A0A540LLW4_MALBA;A0A540MYJ6_MALBA	1							229.677	449.283	384.525		208.744	120.674	361.782	324.026								267.25
A0A498HL52	Uncharacterized protein	DVH24_037447	A0A498HL52;A0A540K9I3	A0A498HL52;A0A540K9I3	DVH24_037447;C1H46_043586	Uncharacterized protein	A0A498HL52_MALDO;A0A540K9I3_MALBA	7	3773.72	2399.08	1552.27	3666.68	3006.09	3954.02	3037.1	1163.24	1604.89	2416.81	2358.2	3109.49	1065.25	875.887	1111.6	1391.54	1926.73	1662.77	1372.33	1068.83	1369.04	966.25
A0A498HL57	Lipoxygenase	DVH24_033786	A0A498HL57;A0A540MDH1;S4U8T9	A0A498HL57;A0A540MDH1;S4U8T9	DVH24_033786;C1H46_017664;LOX8a	Lipoxygenase	A0A498HL57_MALDO;A0A540MDH1_MALBA;S4U8T9_MALDO	1																						91.7707
A0A498HL66	Uncharacterized protein	DVH24_007521	A0A498HL66;A0A540K8M6	A0A498HL66;A0A540K8M6	DVH24_007521;C1H46_043881	Uncharacterized protein	A0A498HL66_MALDO;A0A540K8M6_MALBA	2	238.819	172.171	158.878	94.9335	131.213	202.247	171.801	146.567		104.972	96.7152		87.627	141.949	98.1407		176.809	210.79	194.524		137.503	121.652
A0A498HL84	Uncharacterized protein	DVH24_018835	A0A498HL84;A0A540NJV5	A0A498HL84;A0A540NJV5	DVH24_018835;C1H46_003058	Uncharacterized protein	A0A498HL84_MALDO;A0A540NJV5_MALBA	7	1412.23	1096.01	761.235	1208.2	3207.92	5289.61	1633.94	799.216	820.39	3091.73	658.34	868.501	1082.18	1783.83	2602.49	3325.91	731.574	5822.38	2301.31	1335.88	1198.6	1208.7
A0A498HL85	Dihydrolipoamide acetyltransferase component of pyruvate dehydrogenase complex	DVH24_007403	A0A498HL85	A0A498HL85	DVH24_007403	Dihydrolipoamide acetyltransferase component of pyruvate dehydrogenase complex	A0A498HL85_MALDO	6	222.32	290.756	446.706	218.09	235.597	209.025	335.047	551.175	559.552	244.834	257.361	248.534	596.405	426.312	365.588	330.494	247.055	373.915	518.513	595.186	541.81	567.79
A0A498HL86	Uncharacterized protein	DVH24_037477	A0A498HL86;A0A498J0F9;A0A540KXL8;A0A540LCZ0	A0A498HL86;A0A498J0F9;A0A540KXL8;A0A540LCZ0	DVH24_037477;DVH24_031546;C1H46_035519;C1H46_030124	Uncharacterized protein	A0A498HL86_MALDO;A0A498J0F9_MALDO;A0A540KXL8_MALBA;A0A540LCZ0_MALBA	1								589.021	506.761			359.133		383.73
A0A498HL88	"6-hydroxymethyl-7,8-dihydropterin pyrophosphokinase	DVH24_015686	A0A498HL88;A0A540KJT9	A0A498HL88;A0A540KJT9	DVH24_015686;C1H46_039995	"6-hydroxymethyl-7,8-dihydropterin pyrophosphokinase;6-hydroxymethyl-7,8-dihydropterin pyrophosphokinase"	A0A498HL88_MALDO;A0A540KJT9_MALBA	1		370.757	346.369	299.08	304.257	241.918	339.553	319.284		283.922	222.389	226.552		302.729	569.962	336.9	289.555	283.605	350.801	311.212	260.243	242.345
A0A498HL91	Uncharacterized protein	DVH24_007197	A0A498HL91;A0A498IC01;A0A540KVH5;A0A540LLU7;A0A540M0Q2	A0A498HL91;A0A498IC01;A0A540KVH5;A0A540LLU7;A0A540M0Q2	DVH24_007197;DVH24_040684;C1H46_036178;C1H46_027069;C1H46_022125	Uncharacterized protein	A0A498HL91_MALDO;A0A498IC01_MALDO;A0A540KVH5_MALBA;A0A540LLU7_MALBA;A0A540M0Q2_MALBA	3	539.058	374.758	233.95				379.399	336.177	378.395	270.695	225.607	157.1	294.197	399.786	252.365		215.295	92.1544	439.774	352.287	456.306	288.164
A0A498HL95	Potassium transporter	DVH24_037487	A0A498HL95;A0A540KYX8	A0A498HL95;A0A540KYX8	DVH24_037487;C1H46_034997	Potassium transporter	A0A498HL95_MALDO;A0A540KYX8_MALBA	2												181.931
A0A498HLA2	Ribosomal_L18e/L15P domain-containing protein	DVH24_007423	A0A498HLA2;A0A540KA55	A0A498HLA2;A0A540KA55	DVH24_007423;C1H46_043348	Ribosomal_L18e/L15P domain-containing protein	A0A498HLA2_MALDO;A0A540KA55_MALBA	1	182.344	138.949			115.045	180.158	475.045	413.863	440.038	145.01	154.816	110.9	240.492	229.663			101.019		434.407	499.037	467.856	372.361
A0A498HLA6	Uncharacterized protein (Fragment)	DVH24_033836	A0A498HLA6	A0A498HLA6	DVH24_033836	Uncharacterized protein (Fragment)	A0A498HLA6_MALDO	9	1269.78	1097.47	663.528	1543.99	1283.16	1709.66	1101.17	570.885	553.526	1228.97	1538.13	1948.08	494.338	685.576	793.885	1188.98	1368.01	1460.27	830.125	700.031	726.913	781.847
A0A498HLB2	Glutaminyl-tRNA synthetase	DVH24_007433	A0A498HLB2	A0A498HLB2	DVH24_007433	Glutaminyl-tRNA synthetase	A0A498HLB2_MALDO	20	537.54	689.192	428.621	559.434	734.499	733.162	479.284	271.942	340.221	614.079	512.384	615.755	346.998	420.073	334.353	468.148	524.494	496.251	469.582	339.389	341.26	389.369
A0A498HLC9	Uncharacterized protein	DVH24_007237	A0A498HLC9	A0A498HLC9	DVH24_007237	Uncharacterized protein	A0A498HLC9_MALDO	14	2299.95	2304.5	1477.93	2115.76	1933.89	2521.87	1202.21	1697.06	1277.86	2196.57	2187.07	2290.77	1671.25	1575.9	1916.23	2320.26	1841.29	1905.35	1456.04	1709.85	1911.75	2123.55
A0A498HLD4	Uncharacterized protein	DVH24_007591	A0A498HLD4;A0A540KGE7	A0A498HLD4;A0A540KGE7	DVH24_007591;C1H46_041170	Uncharacterized protein	A0A498HLD4_MALDO;A0A540KGE7_MALBA	2	199.025	174.364	129.228		143.002	67.9875	87.758		99.9009		153.095	129.317	192.67	117.79	214.21				203.93	371.882	320.954	170.457
A0A498HLD9	CobW C-terminal domain-containing protein	DVH24_007247	A0A498HLD9	A0A498HLD9	DVH24_007247	CobW C-terminal domain-containing protein	A0A498HLD9_MALDO	4	440.068	468.024	236.779		397.256	444.575	375.862		72.0487		170.078	179.18		91.544			324.599			77.7677		93.7229
A0A498HLF4	Uncharacterized protein	DVH24_018895	A0A498HLF4;A0A540KCR5	A0A498HLF4;A0A540KCR5	DVH24_018895;C1H46_042443	Uncharacterized protein	A0A498HLF4_MALDO;A0A540KCR5_MALBA	2	230.413	242.186	384.009	152.658	115.549	227.031	434.577	801.096	1084.11	152.021	165.302	157.612	940.272	475.779	427.652	264.724	155.988		287.469	558.829	540.358	539.331
A0A498HLG0	Ubiquitin carboxyl-terminal hydrolase	DVH24_007621	A0A498HLG0;A0A540KFG4	A0A498HLG0;A0A540KFG4	DVH24_007621;C1H46_041490	Ubiquitin carboxyl-terminal hydrolase	A0A498HLG0_MALDO;A0A540KFG4_MALBA	4	620.015	795.637	686.287	461.241	439.165	577.598	593.957	778.011	812.416	484.767	458.508	441.171	845.867	684.894	565.457	747.766	479.458	565.446	680.381	927.689	798.597	725.819
A0A498HLG7	UDP-arabinopyranose mutase	DVH24_007277	A0A498HLG7	A0A498HLG7	DVH24_007277	UDP-arabinopyranose mutase	A0A498HLG7_MALDO	2		38.1868			39.5738		78.0541	402.096	585.209	42.6434	26.0698	19.7786	483.556	68.2045	64.2367		35.2469	73.1618	387.656	116.476	407.808	521.202
A0A498HLH7	Mediator of RNA polymerase II transcription subunit 21	DVH24_025280	A0A498HLH7;A0A540MDV7	A0A498HLH7;A0A540MDV7	DVH24_025280;C1H46_017499	Mediator of RNA polymerase II transcription subunit 21	A0A498HLH7_MALDO;A0A540MDV7_MALBA	1			28.0692					46.89	64.7464					34.457	31.5424				14.6735
A0A498HLI7	Female-specific protein transformer	DVH24_025290	A0A498HLI7	A0A498HLI7	DVH24_025290	Female-specific protein transformer	A0A498HLI7_MALDO	1	93.2062		235.881		137.717	89.6461	170.635	230.511	274.373	112.022	118.61	89.7543	263.748	243.32	168.728		98.1195		206.295			148.083
A0A498HLL2	Carboxypeptidase	DVH24_007533	A0A498HLL2;A0A540KMT0	A0A498HLL2;A0A540KMT0	DVH24_007533;C1H46_038930	Carboxypeptidase	A0A498HLL2_MALDO;A0A540KMT0_MALBA	4	484.313	736.316	832.836		260.603	470.524	762.113	1125.79	1165.97	533.449	307.362	266.649	1476.49	942.407	856.989	1058.31	482.595	987.534	621.676	695.012	880.366	791.464
A0A498HLM1	Uncharacterized protein	DVH24_012060	A0A498HLM1;A0A540M7K7	A0A498HLM1;A0A540M7K7	DVH24_012060;C1H46_019676	Uncharacterized protein	A0A498HLM1_MALDO;A0A540M7K7_MALBA	3	60.9936		70.8262	184.142				268.101	146.038	154.276	136.592	88.7521	248.402	137.46	167.326		56.0993		129.132	242.461	191.457	231.827
A0A498HLM2	Ubiquitin_4 domain-containing protein	DVH24_012092	A0A498HLM2	A0A498HLM2	DVH24_012092	Ubiquitin_4 domain-containing protein	A0A498HLM2_MALDO	5	481.07	550.982	469.935	449.022	346.41	388.647	491.841	436.104	472.811	359.495	299.849	269.04	452.332	373.241	367.751	496.87	394.929	328.548	386.727	544.704	422.162	323.152
A0A498HLN0	Uncharacterized protein	DVH24_007691	A0A498HLN0;A0A540L593	A0A498HLN0;A0A540L593	DVH24_007691;C1H46_032810	Uncharacterized protein;ClpS domain-containing protein	A0A498HLN0_MALDO;A0A540L593_MALBA	3	273.42	196.927	229.117	323.657	218.252	327.921	599.859	329.045	393.536	96.9145	98.3061	118.023	237.705	172.839	196.882		110.322	137.232	303.774	383.154	358.78	309.337
A0A498HLN1	Peroxidase	DVH24_012102	A0A498HLN1;A0A540LPM3	A0A498HLN1;A0A540LPM3	DVH24_012102;C1H46_026032	Peroxidase;L-ascorbate peroxidase	A0A498HLN1_MALDO;A0A540LPM3_MALBA	2	367.942	398.756	473.607	163.787	474.201	574.286	118.544	653.563	915.3	370.102	396.383	475.225	753.243	664.483	624.039	56.0388	471.544	490.411		1018.58	801.521	917.319
A0A498HLP1	Uncharacterized protein	DVH24_007701	A0A498HLP1;A0A498I748;A0A540MNK5	A0A498HLP1;A0A498I748;A0A540MNK5	DVH24_007701;DVH24_040217;C1H46_014550	Uncharacterized protein	A0A498HLP1_MALDO;A0A498I748_MALDO;A0A540MNK5_MALBA	15	1435.48	1067.63	934.095	1301.93	1122.27	1475.23	1143.48	348.415	471.338	957.361	1058.67	1304.01	315.647	702.325	591.308	525.191	1211.36	1009.67	426.171	613.968	498.844	525.383
A0A498HLP5	DELLA domain-containing protein	DVH24_007563	A0A498HLP5;A0A540KRB2	A0A498HLP5;A0A540KRB2	DVH24_007563;C1H46_037947	DELLA domain-containing protein;Protein BCCIP homolog	A0A498HLP5_MALDO;A0A540KRB2_MALBA	1				393.87		555.673	512.544											504.522
A0A498HLQ2	Isochorismatase domain-containing protein	DVH24_007711	A0A498HLQ2;A0A540LVV6	A0A498HLQ2;A0A540LVV6	DVH24_007711;C1H46_024049	Isochorismatase domain-containing protein	A0A498HLQ2_MALDO;A0A540LVV6_MALBA	2	153.588		257.785	544.398	197.662	134.711		198.546			188.414	157.118					199.475	191.456	278.629	217.476	174.257	202.506
A0A498HLQ5	"Phosphoglucomutase (alpha-D-glucose-1,6-bisphosphate-dependent)"	DVH24_007573	A0A498HLQ5	A0A498HLQ5	DVH24_007573	"Phosphoglucomutase (alpha-D-glucose-1,6-bisphosphate-dependent)"	A0A498HLQ5_MALDO	26	3875.81	4103.59	3893.67	3889.97	4157.21	4260.86	2844.12	2603.58	2595.51	4301.04	4825.71	5045.93	3055.88	3406.45	2855.41	3681.34	4171.73	3833.36	3106.8	3527.64	3524.71	3137.67
A0A498HLR5	Endoglucanase	DVH24_007583	A0A498HLR5	A0A498HLR5	DVH24_007583	Endoglucanase	A0A498HLR5_MALDO	5			262.585				639.466	485.229	691.667				304.375	307.366	336.083				391.112	340.24	341.264	320.506
A0A498HLS3	Uncharacterized protein	DVH24_012142	A0A498HLS3;A0A540LDJ6	A0A498HLS3;A0A540LDJ6	DVH24_012142;C1H46_030097	Uncharacterized protein	A0A498HLS3_MALDO;A0A540LDJ6_MALBA	1			266.054						369.169												222.535	232.369
A0A498HLS4	ATP citrate synthase	DVH24_025380	A0A498HLS4	A0A498HLS4	DVH24_025380	ATP citrate synthase	A0A498HLS4_MALDO	32	7442.18	8211.42	7003.16	7600.88	7449.04	7315.53	6343.49	4867.65	4937.39	7231.6	6791.65	7417.33	5119.66	6491.1	6739.86	5579.92	8441.28	7566.18	4706.61	3415.46	4007.96	4340.37
A0A498HLS6	Uncharacterized protein	DVH24_007593	A0A498HLS6	A0A498HLS6	DVH24_007593	Uncharacterized protein	A0A498HLS6_MALDO	7	118.821	795.113	190.3	257.239	208.304	162.381	1160.4	201.038	179.146	219.635	258.83	275.604	215.011	192.598	338.973	187.205	602.115	591.016	327.339	207.957	174.166	198.811
A0A498HLS7	Uncharacterized protein	DVH24_018599	A0A498HLS7;A0A540NBG0	A0A498HLS7;A0A540NBG0	DVH24_018599;C1H46_006005	Uncharacterized protein	A0A498HLS7_MALDO;A0A540NBG0_MALBA	1				1088.37	1105.8	1304.95				301.108	394.2	323.351		621.837			413.959
A0A498HLT0	bPH_2 domain-containing protein	DVH24_007149	A0A498HLT0;A0A498I8V8;A0A540L246;A0A540LLQ9	A0A498HLT0;A0A498I8V8;A0A540L246;A0A540LLQ9	DVH24_007149;DVH24_040727;C1H46_033944;C1H46_027006	bPH_2 domain-containing protein;bPH_2 domain-containing protein;bPH_2 domain-containing protein;bPH_2 domain-containing protein (Fragment)	A0A498HLT0_MALDO;A0A498I8V8_MALDO;A0A540L246_MALBA;A0A540LLQ9_MALBA	1					548.096		614.671				502.441	541.68					500.385
A0A498HLU5	Diadenosine tetraphosphate synthetase	DVH24_025191	A0A498HLU5	A0A498HLU5	DVH24_025191	Diadenosine tetraphosphate synthetase	A0A498HLU5_MALDO	28	2981.1	3639.31	3000.5	3233.23	4024.02	3555.65	2454.38	2766.57	2636.75	4621.22	4822.53	3712.73	4247.98	3626.24	3156.11	3334.61	3569.24	3186.86	3830.24	4390.3	4488.6	4437.03
A0A498HLV1	DUF3700 domain-containing protein	DVH24_013251	A0A498HLV1;A0A540LVL0	A0A498HLV1;A0A540LVL0	DVH24_013251;C1H46_024140	DUF3700 domain-containing protein	A0A498HLV1_MALDO;A0A540LVL0_MALBA	2	1485.99	996.73	395.424	1661.38	1439.28	1831.16	963.628	361.449	398.411	1002.73	1037.62	1400.24	279.648	582.454	782.572	511.994	1255.43	1306.07	295.027		394.613	596.682
A0A498HLV5	Uncharacterized protein	DVH24_015514	A0A498HLV5;A0A540K8S9	A0A498HLV5;A0A540K8S9	DVH24_015514;C1H46_043856	Uncharacterized protein	A0A498HLV5_MALDO;A0A540K8S9_MALBA	2	251.663	479.082	254.588		66.7468		243.802	79.8999	75.5858	53.4107	224.152	249.981	98.9276	267.823	57.2688	256.898	309.584	468.213		215.509	216.594	34.0427
A0A498HLX4	Uncharacterized protein	DVH24_013271	A0A498HLX4;A0A498IE35;A0A540LUX4	A0A498HLX4;A0A498IE35;A0A540LUX4	DVH24_013271;DVH24_041529;C1H46_024122	Uncharacterized protein	A0A498HLX4_MALDO;A0A498IE35_MALDO;A0A540LUX4_MALBA	1					104.095		241.854					125.469
A0A498HLY1	Uncharacterized protein	DVH24_015544	A0A498HLY1	A0A498HLY1	DVH24_015544	Uncharacterized protein	A0A498HLY1_MALDO	2	731.213	684.924	568.246				184.967		538.38	292.028	246.302	226.727							196.268	540.05	310.218	276.557
A0A498HLY7	Cysteinyl-tRNA synthetase	DVH24_007437	A0A498HLY7;A0A498IAQ5	A0A498HLY7;A0A498IAQ5	DVH24_007437;DVH24_040441	Cysteinyl-tRNA synthetase	A0A498HLY7_MALDO;A0A498IAQ5_MALDO	6	476.232	568.987	523.074	573.757	441.049	698.331	497.74	483.374	517.093	744.73	423.711	307.112	476.772	544.617	593.007	688.791	294.176	411.25	416.434	403.274	423.555	463.819
A0A498HLY8	Uncharacterized protein	DVH24_012202	A0A498HLY8	A0A498HLY8	DVH24_012202	Uncharacterized protein	A0A498HLY8_MALDO	4	365.693	208.256	176.47	375.242	309.977		386.851	295.743	226.449	208.546	215.556	228.415	230.423	211.887	265.654	178.156	197.976	352.065	147.195	107.018	192.039	210.024
A0A498HLZ3	Eukaryotic translation initiation factor 3 subunit I	DVH24_007663	A0A498HLZ3	A0A498HLZ3	DVH24_007663	Eukaryotic translation initiation factor 3 subunit I	A0A498HLZ3_MALDO	3	434.135	519.2	437.973	425.297	327.135	425.851	622.023	824.424	919.178	430.311	424.186	325.633	945.719	659.406	549.671	569.518	269.18	490.031	671.493	965.014	982.167	876.814
A0A498HLZ5	Peptidyl-prolyl cis-trans isomerase	DVH24_007209	A0A498HLZ5;A0A540LLN7;A0A540LRY6	A0A498HLZ5;A0A540LLN7;A0A540LRY6	DVH24_007209;C1H46_027058;C1H46_025119	Peptidyl-prolyl cis-trans isomerase	A0A498HLZ5_MALDO;A0A540LLN7_MALBA;A0A540LRY6_MALBA	3		413.961			30.2676	593.231	773.956	202.528			373.957	461.738	32.5189	510.662	418.826			441.151
A0A498HM06	CTP_transf_like domain-containing protein	DVH24_007457	A0A498HM06	A0A498HM06	DVH24_007457	CTP_transf_like domain-containing protein	A0A498HM06_MALDO	7	325.696	355.566	237.683	332.059	281.694	369.205	144.68	93.8752	105.076	166.827	161.515	292.29	98.6342	88.6918	147.642	184.172	238.697	242.334	111.123	202.969	215.417	75.9718
A0A498HM08	Uncharacterized protein	DVH24_015574	A0A498HM08;A0A540LJ88	A0A498HM08;A0A540LJ88	DVH24_015574;C1H46_028120	Uncharacterized protein	A0A498HM08_MALDO;A0A540LJ88_MALBA	5	186.58		172.779		134.911		281.637	249.342	147.737		169.572		245.455	207.579				2276.57	112.379	133.713
A0A498HM24	Ubiquitinyl hydrolase 1	DVH24_012232	A0A498HM24	A0A498HM24	DVH24_012232	Ubiquitinyl hydrolase 1	A0A498HM24_MALDO	6		124.955	126.483	77.2065	101.59	79.9004	131.282	164.772	151.716	113.584	79.1118	109.819	158.089	370.644	103.237	128.494	95.9006	106.765	103.666	110.923	167.088	162.889
A0A498HM29	PsbP domain-containing protein	DVH24_012200	A0A498HM29;A0A540L4C1;A0A540NHQ4	A0A498HM29;A0A540L4C1;A0A540NHQ4	DVH24_012200;C1H46_033128;C1H46_003809	PsbP domain-containing protein	A0A498HM29_MALDO;A0A540L4C1_MALBA;A0A540NHQ4_MALBA	2					297.183	344.086	741.003	556.087	478.432		298.239	234.24	132.427	330.358					447.388	202.35
A0A498HM34	Glutamine synthetase	DVH24_007703	A0A498HM34	A0A498HM34	DVH24_007703	Glutamine synthetase	A0A498HM34_MALDO	16	1598.05	1559.93	3208.04	1071.99	1110.72	1110.98	6102.37	6162.74	5884.3	819.39	738.106	760.238	3922.56	5124.12	4215.43	972.999	831.996	710.837	3588.99	3378.35	3410.21	3378.24
A0A498HM37	SAM-dependent MTase DRM-type domain-containing protein	DVH24_025291	A0A498HM37;A0A540MVH8	A0A498HM37;A0A540MVH8	DVH24_025291;C1H46_011588	SAM-dependent MTase DRM-type domain-containing protein;Uncharacterized protein	A0A498HM37_MALDO;A0A540MVH8_MALBA	1	561.716	508.927	618.353		359.634		409.573	542.64	662.143	505.92	413.687	355.87	754.422	360.733		626.808	517.609		613.603	901.56	889.947	665.034
A0A498HM42	Protein-S-isoprenylcysteine O-methyltransferase	DVH24_007713	A0A498HM42;A0A540LV97	A0A498HM42;A0A540LV97	DVH24_007713;C1H46_024051	Protein-S-isoprenylcysteine O-methyltransferase;Uncharacterized protein	A0A498HM42_MALDO;A0A540LV97_MALBA	1	257.737	244.824	274.378			150.746	352.677	477.667	687.079	144.267	152.945	148.643	438.327	296.436	245.299	228.937	155.428	179.77	318.3	449.889	467.081	405.755
A0A498HM49	Uncharacterized protein	DVH24_007259	A0A498HM49	A0A498HM49	DVH24_007259	Uncharacterized protein	A0A498HM49_MALDO	3	399.271	446.448	196.204	306.418	311.914	274.542	251.576	237.694	249.638	312.124	323.109	346.254	157.242	161.952	280.839	424.296	242.937	436.24	260.061	226.664	199.977	239.488
A0A498HM53	Serine/threonine-protein phosphatase	DVH24_007723	A0A498HM53	A0A498HM53	DVH24_007723	Serine/threonine-protein phosphatase	A0A498HM53_MALDO	24	1057.62	1038.46	861.796	911.108	902.926	955.368	931.742	805.199	845.591	914.326	978.702	1286.73	919.158	857.575	699.579	726.892	966.615	785.886	960.313	949.793	908.893	937.834
A0A498HM61	Omega-protein	DVH24_012272	A0A498HM61;A0A540LJX3	A0A498HM61;A0A540LJX3	DVH24_012272;C1H46_027648	Omega-protein;Uncharacterized protein	A0A498HM61_MALDO;A0A540LJX3_MALBA	2	86.7133							127.341	206.661		86.4124			133.675	111.37					162.415		154.488
A0A498HM82	Uncharacterized protein	DVH24_012250	A0A498HM82	A0A498HM82	DVH24_012250	Uncharacterized protein	A0A498HM82_MALDO	1	305.894	368.511	571.46	410.627	352.007	342.352			607.678		364.479	243.65	628.037			440.111	309.85		564.207	884.829	770.954	905.816
A0A498HM87	WD_REPEATS_REGION domain-containing protein	DVH24_007537	A0A498HM87	A0A498HM87	DVH24_007537	WD_REPEATS_REGION domain-containing protein	A0A498HM87_MALDO	8	490.907	585.576	621.156	546.689	541.524	596.742	528.179	221.23	253.232	479.659	533.46	649.28	189.831	279.361	303.725	901.677	516.87	608.364	290.528	326.621	274.916	306.48
A0A498HM94	ATP-dependent (S)-NAD(P)H-hydrate dehydratase	DVH24_013253	A0A498HM94;A0A540LUY8	A0A498HM94;A0A540LUY8	DVH24_013253;C1H46_024138	ATP-dependent (S)-NAD(P)H-hydrate dehydratase	A0A498HM94_MALDO;A0A540LUY8_MALBA	2	700.156		461.324		750.954				649.914		431.086	531.056		449.383		688.571	614.761		669.772	550.576
A0A498HMA3	Uncharacterized protein	DVH24_012270	A0A498HMA3;A0A540LJW8	A0A498HMA3;A0A540LJW8	DVH24_012270;C1H46_027643	Uncharacterized protein	A0A498HMA3_MALDO;A0A540LJW8_MALBA	2	2070.65	1892.12	2360.44	1621.14	1399.29	1693.31	3247.02	2902	2713.73	1236.17	1129.73	1126.06	1522.28	1051.36	2140.77	1505.78	1176.89	1398.82	1644.84	1817.07	1526.19	1519.69
A0A498HMB0	B2-adapt-app_C domain-containing protein	DVH24_012322	A0A498HMB0;A0A540M171	A0A498HMB0;A0A540M171	DVH24_012322;C1H46_021914	B2-adapt-app_C domain-containing protein;Beta-adaptin-like protein	A0A498HMB0_MALDO;A0A540M171_MALBA	7	227.576	194.319	150.308	246.903	323.474	240.981	181.972	342.902	225.698	255.424	250	279.472	259.803	221.02	227.208	181.895	240.955	231.938	248.536	314.963	252.442	178.023
A0A498HME3	Phosphoenolpyruvate carboxylase	DVH24_007349	A0A498HME3;A0A540KUS9	A0A498HME3;A0A540KUS9	DVH24_007349;C1H46_036435	Phosphoenolpyruvate carboxylase	A0A498HME3_MALDO;A0A540KUS9_MALBA	6			155.42	401.356	442.205	717.806	112.72			302.779	239.938	223.419				203.424	107.512	112.648	314.54	518.132	204.689	144.66
A0A498HMG6	Glyco_transf_20 domain-containing protein	DVH24_007617	A0A498HMG6;A0A540KFM2	A0A498HMG6;A0A540KFM2	DVH24_007617;C1H46_041494	Glyco_transf_20 domain-containing protein	A0A498HMG6_MALDO;A0A540KFM2_MALBA	2	281.572	236.122	239.487	256.27	278.828	201.573	125.583		95.7396	294.093	200.797	235.182		185.61	193.377	218.67	361.852	420.355	197.84	201.618	146.012	175.108
A0A498HMH1	Mediator of RNA polymerase II transcription subunit 25	DVH24_007379	A0A498HMH1	A0A498HMH1	DVH24_007379	Mediator of RNA polymerase II transcription subunit 25	A0A498HMH1_MALDO	2	465.416	555.545	181.918	420.1	557.912	442.522	445.972	389.913	396.331		377.988	456.174	409.038	500.247		314.437	349.855	984.763	334.511	273.553	370.03	380.691
A0A498HMH2	Auxin-responsive protein	DVH24_012382	A0A498HMH2;A0A540L809	A0A498HMH2;A0A540L809	DVH24_012382;C1H46_031864	Auxin-responsive protein;Tryptophanyl-tRNA synthetase	A0A498HMH2_MALDO;A0A540L809_MALBA	1					163.48					219.731	170.818	186.924					228.895		193.171		156.202
A0A498HMI2	ATP-dependent 6-phosphofructokinase	PFK	A0A498HMI2	A0A498HMI2	PFK	ATP-dependent 6-phosphofructokinase	A0A498HMI2_MALDO	7	425.834	486.677	474.669	519.704	560.622	478.691	408.278	506.232	437.754	625.079	631.738	450.072	548.235	512.028	425.641	775.221	444.326	411.332	451.857	511.594	488.887	478.18
A0A498HMJ1	Aminotran_1_2 domain-containing protein	DVH24_033707	A0A498HMJ1;A0A540M1N4	A0A498HMJ1;A0A540M1N4	DVH24_033707;C1H46_021848	Aminotran_1_2 domain-containing protein	A0A498HMJ1_MALDO;A0A540M1N4_MALBA	1		3848	2324.1		1691.12	2063.61	574.644	614.54	544.691	1928.94		1878.24		700.414	631.626	2830.26		1948.31	1220.53	1345.97	1296.58	1216.48
A0A498HMJ4	WD_REPEATS_REGION domain-containing protein	DVH24_025451	A0A498HMJ4	A0A498HMJ4	DVH24_025451	WD_REPEATS_REGION domain-containing protein	A0A498HMJ4_MALDO	4	377.482	269.251				307.306	429.969	422.857	378.918	163.058	142.061	196.198		253.739	299.78		131.14		41.5088	156.212	312.884	256.812
A0A498HMK1	Peptidase_S9 domain-containing protein	DVH24_012412	A0A498HMK1	A0A498HMK1	DVH24_012412	Peptidase_S9 domain-containing protein	A0A498HMK1_MALDO	16	1313.74	1505.71	1101.83	1254.33	1256.83	1500.34	876.525	735.274	748.717	1562.42	1747.41	1992.12	1020.78	1002.14	1030.28	1227.09	1697.07	1415.34	942.512	791.238	964.283	1060.47
A0A498HMK3	"1,2-dihydroxy-3-keto-5-methylthiopentene dioxygenase"	DVH24_013373	A0A498HMK3	A0A498HMK3	DVH24_013373	"1,2-dihydroxy-3-keto-5-methylthiopentene dioxygenase"	A0A498HMK3_MALDO	9	704.677	568.986	721.764	706.8	564.257	563.749	508.645	555.541	653.947	675.984	724.831	763.884	645.54	582.757	548.371	813.959	577.841	664.022	627.729	682.711	677.456	596.104
A0A498HMK9	Transmembrane 9 superfamily member	DVH24_007657	A0A498HMK9;A0A540KJH0	A0A498HMK9;A0A540KJH0	DVH24_007657;C1H46_040112	Transmembrane 9 superfamily member	A0A498HMK9_MALDO;A0A540KJH0_MALBA	1			240.684	213.13			265.24		169.581	283.777	231.638	186.003		312.13	378.371		146.546		185.46			204.871
A0A498HML8	Uncharacterized protein	DVH24_007667	A0A498HML8;A0A540KCJ7	A0A498HML8;A0A540KCJ7	DVH24_007667;C1H46_042515	Uncharacterized protein	A0A498HML8_MALDO;A0A540KCJ7_MALBA	1			204.302					121.558			131.936		218.297	166.119	101.823				248.657		241.389
A0A498HMM4	CCT-epsilon	DVH24_033737	A0A498HMM4	A0A498HMM4	DVH24_033737	CCT-epsilon	A0A498HMM4_MALDO	14	2139.97	2172.38	1747.79	2113.15	2176.77	2148.17	2086.07	1279.36	1248.62	2065.1	2129.73	2195.26	996.203	1629.78	1380.65	1416.37	2035.03	1948.11	1062.97	1002.85	1221.57	1123.24
A0A498HMN6	Alpha-amylase	DVH24_012452	A0A498HMN6;A0A498JA46;A0A540MJU0;A0A540N699	A0A498HMN6;A0A498JA46;A0A540MJU0;A0A540N699	DVH24_012452;DVH24_020728;C1H46_015907;C1H46_008330	Alpha-amylase;Alpha-amylase;Alpha-amylase;Uncharacterized protein	A0A498HMN6_MALDO;A0A498JA46_MALDO;A0A540MJU0_MALBA;A0A540N699_MALBA	3	1081.1	627.192		1056.13	977.281	1216.68	1040.23			444.949	565.919	990.715	182.883	196.764	444.36	1071.14	693.89	1145.39			306.614	407.924
A0A498HMP6	BZIP domain-containing protein	DVH24_012462	A0A498HMP6	A0A498HMP6	DVH24_012462	BZIP domain-containing protein	A0A498HMP6_MALDO	1												28.768										67.5733
A0A498HMQ1	Anamorsin homolog	DVH24_007697	A0A498HMQ1	A0A498HMQ1	DVH24_007697	Anamorsin homolog	A0A498HMQ1_MALDO	1	235.564	216.438	306.93		213.071	244.983	410.889	511.815	578.948	279.077	248.168	181.362	560.461	482.973	424.272	229.518	197.144		368.307	530.148	552.991	549.159
A0A498HMR5	Glucose-6-phosphate 1-epimerase	DVH24_018909	A0A498HMR5	A0A498HMR5	DVH24_018909	Glucose-6-phosphate 1-epimerase	A0A498HMR5_MALDO	3	152.477	112.722	185.557	92.5326	158.41	208.579	237.366	173.355	188.159	166.484	151.313	157.236	190.201	202.463	167.692	200.804	189.315	168.475	267.684	321.467	158.136	92.4168
A0A498HMT0	Fructose-bisphosphate aldolase	DVH24_007479	A0A498HMT0	A0A498HMT0	DVH24_007479	Fructose-bisphosphate aldolase	A0A498HMT0_MALDO	14	773.302	782.106	670.73	1017.99	1213.8	985.94	710.249	676.272	614.097	690.335	732.953	959.316	592.777	721.243	707.812	834.681	700.355	934.713	782.862	444.107	473.412	666.862
A0A498HMU8	Uncharacterized protein	DVH24_025551	A0A498HMU8;A0A498IDW0;A0A540L0N1;A0A540MVA2	A0A498HMU8;A0A498IDW0;A0A540L0N1;A0A540MVA2	DVH24_025551;DVH24_041422;C1H46_034407;C1H46_011684	Uncharacterized protein	A0A498HMU8_MALDO;A0A498IDW0_MALDO;A0A540L0N1_MALBA;A0A540MVA2_MALBA	7	536.773		515.256	672.537	628.914	553.993	260.034	318.544	229.456	419.649	269.8	254.094	393.293	376.436	310.261		447.839		351.469	276.843	190.24	283.113
A0A498HMV7	Uncharacterized protein	DVH24_012532	A0A498HMV7	A0A498HMV7	DVH24_012532	Uncharacterized protein	A0A498HMV7_MALDO	2	18.8923		98.558				74.4675	78.041	94.3418	42.258	43.2951	235.9	156.689	132.195	136.089		53.2101		76.778	76.7004	87.0773	109.674
A0A498HMW3	Uncharacterized protein	DVH24_013493	A0A498HMW3;A0A540KBZ1	A0A498HMW3;A0A540KBZ1	DVH24_013493;C1H46_042728	Uncharacterized protein	A0A498HMW3_MALDO;A0A540KBZ1_MALBA	1								169.792	136.001					131.378								83.2761
A0A498HMW5	Peptidase_M28 domain-containing protein	DVH24_033827	A0A498HMW5	A0A498HMW5	DVH24_033827	Peptidase_M28 domain-containing protein	A0A498HMW5_MALDO	2	1952	815.875	1039.45	1477.6	1280.83	1300.55	4721.21	6617.64	7871.87	555.68	879.228	706.619	2573.43	2113.4	1408.55	1616.12	889.867	930.153	4053.04	2247.1	4263.84	4407.76
A0A498HMY9	Uncharacterized protein	DVH24_007539	A0A498HMY9	A0A498HMY9	DVH24_007539	Uncharacterized protein	A0A498HMY9_MALDO	6	1960.45	1668.2	2117.45	1259.36	1009.36	1097.33	3946.77	3293.85	4807.87	1154.4	1176.38	1041.06	1355.09	1756.04	1845.79	1719.86	1455.96	2015.02	1492.74	1743.97	1817.49	1693.86
A0A498HMZ2	Methyltransferase	DVH24_015547	A0A498HMZ2;A0A540LIN6	A0A498HMZ2;A0A540LIN6	DVH24_015547;C1H46_028094	Methyltransferase	A0A498HMZ2_MALDO;A0A540LIN6_MALBA	3	45.6257		188.187				497.296	215.834	160.796			201.94	239.919	119.482			159.048		207.435	229.859	175.165	122.055
A0A498HMZ4	WD_REPEATS_REGION domain-containing protein	DVH24_012572	A0A498HMZ4;A0A540MCR1;A0A540NJJ3	A0A498HMZ4;A0A540MCR1;A0A540NJJ3	DVH24_012572;C1H46_017970;C1H46_003696	WD_REPEATS_REGION domain-containing protein	A0A498HMZ4_MALDO;A0A540MCR1_MALBA;A0A540NJJ3_MALBA	2			142.659		165.106	53.5463	73.7748	215.571	239.051	36.9616		32.5821	270.87	75.3918	162.347				164.001	229.174	244.594	203.384
A0A498HN14	Uncharacterized protein	DVH24_012592	A0A498HN14;A0A540NIE6	A0A498HN14;A0A540NIE6	DVH24_012592;C1H46_003715	Uncharacterized protein	A0A498HN14_MALDO;A0A540NIE6_MALBA	1			41.4718				54.965	119.448	105.704				103.926	77.596	84.9201				68.1857	82.8712	67.8317	71.8317
A0A498HN15	ATP citrate synthase	DVH24_033658	A0A498HN15	A0A498HN15	DVH24_033658	ATP citrate synthase	A0A498HN15_MALDO	8	1132.01	844.841	492.191	2067.79	1265.56	1846.28	1579.96	760.997	747.984	902.219	755.775	997.376	645.744	845.332	1136.16	667.184	880.681	996.861	348.013	471.647	521.899	663.973
A0A498HN25	Adenine phosphoribosyltransferase	DVH24_012540	A0A498HN25	A0A498HN25	DVH24_012540	Adenine phosphoribosyltransferase	A0A498HN25_MALDO	8	1594.35	1337.15	989.916	1769.29	1308.44	1483.44	2059.02	1182.84	1466.73	685.033	845.497	497.853	1219.76	879.946	1334.82	1442.64	1224.55	1276.79	982.053	1088.99	1018.85	1297.79
A0A498HN27	E1_dh domain-containing protein	DVH24_012033	A0A498HN27;A0A540KNB2	A0A498HN27;A0A540KNB2	DVH24_012033;C1H46_038738	E1_dh domain-containing protein	A0A498HN27_MALDO;A0A540KNB2_MALBA	3	555.197	542.046	476.264	638.293	623.303	781.754	410.683	320.917	298.917	496.805	439.19	429.521	319.753	349.482	462.999	677.576	448.868	705.59	275.261	344.376	267.954	305.495
A0A498HN33	Uncharacterized protein	DVH24_012612	A0A498HN33;A0A498J9L3;A0A540KQ78;A0A540L0W7	A0A498HN33;A0A498J9L3;A0A540KQ78;A0A540L0W7	DVH24_012612;DVH24_020538;C1H46_038108;C1H46_034334	Uncharacterized protein	A0A498HN33_MALDO;A0A498J9L3_MALDO;A0A540KQ78_MALBA;A0A540L0W7_MALBA	1						10.4247				6.30365	35.0454						18.7635
A0A498HN34	Uncharacterized protein	DVH24_033678	A0A498HN34	A0A498HN34	DVH24_033678	Uncharacterized protein	A0A498HN34_MALDO	4	179.198	171.813	252.661		231.824	141.114	160.865		167.613	234.375	216.624	135.727	376.611	280.01	238.091	270.472	245.02		243.257	193.543	208.7	269.051
A0A498HN46	Uncharacterized protein	DVH24_025195	A0A498HN46;A0A540KUR3	A0A498HN46;A0A540KUR3	DVH24_025195;C1H46_036508	Uncharacterized protein	A0A498HN46_MALDO;A0A540KUR3_MALBA	4			218.698				176.451	396.199	444.454			156.596	323.882	235.297	215.647				275.67	292.75	321.475	286.39
A0A498HN56	Ribosomal_S17_N domain-containing protein	DVH24_012063	A0A498HN56;A0A540KI59	A0A498HN56;A0A540KI59	DVH24_012063;C1H46_040610	Ribosomal_S17_N domain-containing protein	A0A498HN56_MALDO;A0A540KI59_MALBA	1	763.056	758.23	738.993	944.932	1160.21	926.263	2377.93	874.88	1014.23	1066.76	825.938	822.751		811.712	693.232	859.457	598.115	1069.16	891.174	502.87		303.333
A0A498HN73	Uncharacterized protein	DVH24_025225	A0A498HN73;A0A540KVQ4	A0A498HN73;A0A540KVQ4	DVH24_025225;C1H46_036271	Uncharacterized protein	A0A498HN73_MALDO;A0A540KVQ4_MALBA	5	242.573	318.136	479.387	257.572	347.546	247.778	470.885	677.751	776.18	301.959	282.712	215.614	1184.11	619.573	660.525	351.941	271.887	381.01	746.843	1119.73	1065.65	944.947
A0A498HN88	Aminopeptidase	DVH24_012672	A0A498HN88	A0A498HN88	DVH24_012672	Aminopeptidase	A0A498HN88_MALDO	35	1570.91	1896.22	1521.82	1787.9	2491.35	2179.87	1112.65	864.119	889.796	2417.77	2143.58	2271.87	1104.88	1369.25	1254.02	1595.63	1472.98	1808.09	1487.36	1350.92	1283.19	1279.4
A0A498HN93	Uncharacterized protein	DVH24_025245	A0A498HN93	A0A498HN93	DVH24_025245	Uncharacterized protein	A0A498HN93_MALDO	6	3258.42	3354.97	3237.94	1848.83	1535.05	1914.82	697.448	838.053	758.51	955.305	862.87	768.488	722.272	685.658	666.802	1523.49	1554.37	1520.07	1639.58	2182.73	2032.03	1746.02
A0A498HN97	Pectate lyase	DVH24_033738	A0A498HN97;A0A498I7T6;A0A540L6S5;A0A540NTL3	A0A498HN97;A0A498I7T6;A0A540L6S5;A0A540NTL3	DVH24_033738;DVH24_040955;C1H46_032252;C1H46_036570	Pectate lyase	A0A498HN97_MALDO;A0A498I7T6_MALDO;A0A540L6S5_MALBA;A0A540NTL3_MALBA	5	368.882		338.617	353.562	386.39	500.429	259.943	245.623	322.378	339.205	370.417	436.27	230.201	245.23	220.209	377.881	337.939	541.452	306.232	289.907	336.454	351.763
A0A498HNA0	DUF3700 domain-containing protein	DVH24_013377	A0A498HNA0	A0A498HNA0	DVH24_013377	DUF3700 domain-containing protein	A0A498HNA0_MALDO	10	2842.34	2290.91	2897.66	2800.73	2233.89	2305.35	2404.03	2421.32	2569.08	2414.84	2438.96	3490.56	3373.1	2464.68	2622.75	2218.32	2759.72	2112.24	2742.25	3308.11	3273.47	2731.21
A0A498HNA3	Uncharacterized protein	DVH24_018727	A0A498HNA3;A0A540NBV8	A0A498HNA3;A0A540NBV8	DVH24_018727;C1H46_005820	Uncharacterized protein	A0A498HNA3_MALDO;A0A540NBV8_MALBA	4	687.635	600.397	271.825	386.895	284.661	319.903	521.659	525.816	396.079	260.959	249.284	253.102	250.655	273.436	234.778	325.33	389.19	439.172		293.514	263.555	298.54
A0A498HNA4	Uncharacterized protein	DVH24_012113	A0A498HNA4	A0A498HNA4	DVH24_012113	Uncharacterized protein	A0A498HNA4_MALDO	1	413.5			481.592	361.263	363.747				222.22		309.521
A0A498HNA6	Uncharacterized protein	DVH24_012620	A0A498HNA6;A0A540KQ61;C4P6Z4;V9M6C3;V9M6I4;V9M6Z0;V9M745	A0A498HNA6;A0A540KQ61;C4P6Z4;V9M6C3;V9M6I4;V9M6Z0;V9M745	DVH24_012620;C1H46_038100;VPE;;;;	Uncharacterized protein;Uncharacterized protein;Vacuolar processing enzyme;Vacuolar processing enzyme;Vacuolar processing enzyme;Vacuolar processing enzyme;Vacuolar processing enzyme	A0A498HNA6_MALDO;A0A540KQ61_MALBA;C4P6Z4_MALHU;V9M6C3_9ROSA;V9M6I4_MALMI;V9M6Z0_9ROSA;V9M745_MALHU	3	166.623	221.783	202.589	294.526	218.541	227.917	164.604	212.157	193.463	157.637	231.221	249.946	218.363	177.79	209.368	110.715	163.467		232.066	259.018	258.882	256.918
A0A498HNB0	TPT domain-containing protein	DVH24_025265	A0A498HNB0;A0A498ID40;A0A540LB13;A0A540MDT4	A0A498HNB0;A0A498ID40;A0A540LB13;A0A540MDT4	DVH24_025265;DVH24_041199;C1H46_030920;C1H46_017480	TPT domain-containing protein	A0A498HNB0_MALDO;A0A498ID40_MALDO;A0A540LB13_MALBA;A0A540MDT4_MALBA	1			120.687					88.51	157.229					116.049					59.9915
A0A498HNB3	AAI domain-containing protein	DVH24_007659	A0A498HNB3	A0A498HNB3	DVH24_007659	AAI domain-containing protein	A0A498HNB3_MALDO	1	1469.34	757.846	653.121		561.059	429.984	402.583	271.422	451.809	567.363	599.916	765.926	466.542			796.639	954.701	566.496	1078.7	1082.74	985.122	1068.16
A0A498HNB4	RPN13_C domain-containing protein	DVH24_018737	A0A498HNB4	A0A498HNB4	DVH24_018737	RPN13_C domain-containing protein	A0A498HNB4_MALDO	4	889.722	589.496	459.595	758.15	481.369	801.285	1031.27	368.477	420.456	353.088	377.696	428.994	379.973	382.124	549.163	534.912	588.688	1162.74	347.289	532.303	481.91	379.294
A0A498HND4	Reticulon-like protein	DVH24_015539	A0A498HND4;A0A498I0Y8;A0A498JRX2;A0A498K1U9;A0A540L2H6;A0A540LWF5	A0A498HND4;A0A498I0Y8;A0A498JRX2;A0A498K1U9;A0A540L2H6;A0A540LWF5	DVH24_015539;DVH24_023550;DVH24_009088;DVH24_014900;C1H46_033723;C1H46_023806	Reticulon-like protein;Reticulon-like protein;Reticulon-like protein;Uncharacterized protein;Reticulon-like protein;Reticulon-like protein	A0A498HND4_MALDO;A0A498I0Y8_MALDO;A0A498JRX2_MALDO;A0A498K1U9_MALDO;A0A540L2H6_MALBA;A0A540LWF5_MALBA	1	553.99	692.766									489.138	369.581					597.714		525.128	626.355	590.564	569.817
A0A498HNF7	Uncharacterized protein	DVH24_013437	A0A498HNF7;A0A498I7R7;A0A540LUM4;A0A540MPQ6	A0A498HNF7;A0A498I7R7;A0A540LUM4;A0A540MPQ6	DVH24_013437;DVH24_001770;C1H46_024283;C1H46_013572	Uncharacterized protein	A0A498HNF7_MALDO;A0A498I7R7_MALDO;A0A540LUM4_MALBA;A0A540MPQ6_MALBA	2	757.383	402.963		794.281	499.481	648.672	817.94		385.885	321.691	259.114		404.755	414.296				646.508	217.375
A0A498HNG8	ABC transporter domain-containing protein	DVH24_018797	A0A498HNG8;A0A498IAI5;A0A540MTN9	A0A498HNG8;A0A498IAI5;A0A540MTN9	DVH24_018797;DVH24_002069;C1H46_012270	ABC transporter domain-containing protein	A0A498HNG8_MALDO;A0A498IAI5_MALDO;A0A540MTN9_MALBA	3							678.968		282.888		461.303	415.551	333.417	261.791	482.337				316.408		129.014
A0A498HNH0	Uncharacterized protein	DVH24_025335	A0A498HNH0;A0A498I8K6;A0A540KJ89;A0A540MDD8;A0A540MVG7	A0A498HNH0;A0A498I8K6;A0A540KJ89;A0A540MDD8;A0A540MVG7	DVH24_025335;DVH24_041255;C1H46_040210;C1H46_017608;C1H46_011610	Uncharacterized protein	A0A498HNH0_MALDO;A0A498I8K6_MALDO;A0A540KJ89_MALBA;A0A540MDD8_MALBA;A0A540MVG7_MALBA	1							359.696		438.232													335.156
A0A498HNI3	Uncharacterized protein	DVH24_015727	A0A498HNI3;A0A540LDY7	A0A498HNI3;A0A540LDY7	DVH24_015727;C1H46_029783	Uncharacterized protein	A0A498HNI3_MALDO;A0A540LDY7_MALBA	8	384.499	268.513	301.184	316.186	243.262	473.218	243.495	205.646	243.062	258.013	256.725	216.614	272.807	209.378	265.465	248.649	362.558	661.24	361.022	253.309	345.625	323.097
A0A498HNI5	Uncharacterized protein	DVH24_012782	A0A498HNI5	A0A498HNI5	DVH24_012782	Uncharacterized protein	A0A498HNI5_MALDO	2								68.6021			94.4333			90.2366					133.772		129.6	98.8928
A0A498HNJ0	Uncharacterized protein	DVH24_012710	A0A498HNJ0;A0A540MRP9	A0A498HNJ0;A0A540MRP9	DVH24_012710;C1H46_012928	Uncharacterized protein	A0A498HNJ0_MALDO;A0A540MRP9_MALBA	1			83.7465				70.3799						154.565	75.8078	120.804				83.4473	170.136	144.141	97.6748
A0A498HNJ5	Protein-serine/threonine phosphatase	DVH24_025365	A0A498HNJ5;A0A540MXX7	A0A498HNJ5;A0A540MXX7	DVH24_025365;C1H46_011203	Protein-serine/threonine phosphatase;Uncharacterized protein	A0A498HNJ5_MALDO;A0A540MXX7_MALBA	9	257.585	186.872	365.15	249.042	399.136	206.744	237.008	303.411	259.92	374.488	416.351	442.413	429.727	380.818	285.507	295.479	337.513	262.914	334.518	468.364	384.159	361.815
A0A498HNJ7	AAI domain-containing protein	DVH24_033848	A0A498HNJ7	A0A498HNJ7	DVH24_033848	AAI domain-containing protein	A0A498HNJ7_MALDO	3	348.753		167.235			253.515	548.779	396.135	344.03			180.078	262.314	265.609			190.713		154.621	68.4958	109.649
A0A498HNK1	Uncharacterized protein	DVH24_015747	A0A498HNK1;A0A540N9B5	A0A498HNK1;A0A540N9B5	DVH24_015747;C1H46_006758	Uncharacterized protein	A0A498HNK1_MALDO;A0A540N9B5_MALBA	2			280.447				327.472	217.204					148.605	250.556	251.21				204.481
A0A498HNK4	SERPIN domain-containing protein	DVH24_012802	A0A498HNK4	A0A498HNK4	DVH24_012802	SERPIN domain-containing protein	A0A498HNK4_MALDO	3	865.447	850.525	975.231	841.881	759.581	837.112	627.377	636.342	644.135	979.322	1131.67	1187.58	908.029	783.646	652.407	1029.26	1068.5	860.199	1082.84	1399.62	1247.04	1021.37
A0A498HNK7	Uncharacterized protein	DVH24_012153	A0A498HNK7;A0A540KI83	A0A498HNK7;A0A540KI83	DVH24_012153;C1H46_040536	Uncharacterized protein	A0A498HNK7_MALDO;A0A540KI83_MALBA	1			1019.64	647.606	1043.98	629.295	1515.17	2489.08	2787.93	658.88	725.53	528.367	1614.75	1807.94	1719.66				1893.38	2671.38	2496.6	2418.74
A0A498HNL4	Peptidyl-prolyl cis-trans isomerase	DVH24_025385	A0A498HNL4	A0A498HNL4	DVH24_025385	Peptidyl-prolyl cis-trans isomerase	A0A498HNL4_MALDO	6	479.399	306.121	324.781	379.342	310.469	268.874	452.091	420.086	443.064	264.175	268.77	334.201	537.19	289.126	335.807	223.908	307.228	346.359	237.576	395.578	358.003	325.673
A0A498HNM7	Uncharacterized protein	DVH24_012024	A0A498HNM7	A0A498HNM7	DVH24_012024	Uncharacterized protein	A0A498HNM7_MALDO	4					197.061	400.086	438.722	365.28	274.91	449.543		190.63	146.537	147.314	182.981		214.301		194.245	144.396		276.082
A0A498HNN0	Protein FAM33A	DVH24_012750	A0A498HNN0;A0A498J9G5;A0A540NJK4	A0A498HNN0;A0A498J9G5;A0A540NJK4	DVH24_012750;DVH24_020380;C1H46_003220	Protein FAM33A	A0A498HNN0_MALDO;A0A498J9G5_MALDO;A0A540NJK4_MALBA	1							61.8193		69.4231
A0A498HNN9	Uncharacterized protein	DVH24_018867	A0A498HNN9	A0A498HNN9	DVH24_018867	Uncharacterized protein	A0A498HNN9_MALDO	2	116.222	94.7166	109.522	84.5822			90.4625	235.798	232.945	65.7738	80.3873	61.5124	315.853	91.7319	182.123	212.557	117.091		182.081	249.234	213.787	103.474
A0A498HNP2	SMK-1 domain-containing protein	DVH24_025415	A0A498HNP2;A0A498I8R6	A0A498HNP2;A0A498I8R6	DVH24_025415;DVH24_041305	SMK-1 domain-containing protein	A0A498HNP2_MALDO;A0A498I8R6_MALDO	2	75.2917		135.795		232.756	85.9502		106.422	103.113	238.808	245.532	262.381	207.096	113.272	142.023	82.1269	104.379		131.826	171.591	161.956	205.838
A0A498HNP3	PsbP domain-containing protein	DVH24_015787	A0A498HNP3	A0A498HNP3	DVH24_015787	PsbP domain-containing protein	A0A498HNP3_MALDO	5	241.968		261.829	263.998	56.8835	56.9991	292.612	416.846	502.975			118.872	346.195	289.159	303.683		55.6443		271.547	373.129	394.926	321.282
A0A498HNQ9	Poly(A)-specific ribonuclease	DVH24_012780	A0A498HNQ9;A0A498J8C0;A0A540MGE3;A0A540NJE8	A0A498HNQ9;A0A498J8C0;A0A540MGE3;A0A540NJE8	DVH24_012780;DVH24_020419;C1H46_016647;C1H46_003170	Poly(A)-specific ribonuclease	A0A498HNQ9_MALDO;A0A498J8C0_MALDO;A0A540MGE3_MALBA;A0A540NJE8_MALBA	2	818.331			1407.8	1106.17	1342.48	782.932			613.93		442.079			687.925		348.322	707.675	242.332
A0A498HNR6	Uncharacterized protein	DVH24_012064	A0A498HNR6	A0A498HNR6	DVH24_012064	Uncharacterized protein	A0A498HNR6_MALDO	4	1421.29			1909.71	200.18		914.022	179.043	172.758			275	73.5358	159.035	204.559		111.686		281.665		69.0227	57.7542
A0A498HNR8	Uncharacterized protein	DVH24_012213	A0A498HNR8	A0A498HNR8	DVH24_012213	Uncharacterized protein	A0A498HNR8_MALDO	1		172.436			217.438	177.586				248.602	271.387	290.425		128.073			273.154		164.131		229.911	188.251
A0A498HNT3	Uncharacterized protein	DVH24_015443	A0A498HNT3;A0A540M070;A0A540MVA0	A0A498HNT3;A0A540M070;A0A540MVA0	DVH24_015443;C1H46_022345;C1H46_011639	Uncharacterized protein	A0A498HNT3_MALDO;A0A540M070_MALBA;A0A540MVA0_MALBA	1			37.8806				40.9569	48.4133	67.5728			28.3801			55.0025			32.5112	36.7428			27.7448
A0A498HNT8	Uncharacterized protein	DVH24_012084	A0A498HNT8;A0A540M7H8	A0A498HNT8;A0A540M7H8	DVH24_012084;C1H46_019646	Uncharacterized protein	A0A498HNT8_MALDO;A0A540M7H8_MALBA	2	103.644	60.542		100.574	46.372	52.2925	63.931	124.315	77.5996		101.758	85.7686	116.021		93.8103	121.871	100.157		86.4906	94.2548
A0A498HNU6	ZF-HD dimerization-type domain-containing protein	DVH24_012902	A0A498HNU6	A0A498HNU6	DVH24_012902	ZF-HD dimerization-type domain-containing protein	A0A498HNU6_MALDO	2			50.2798				56.4923	79.4426	84.9209				114.782	276.79	70.5083				217.64	55.7732	98.2882	83.1646
A0A498HNU8	Uncharacterized protein	DVH24_013329	A0A498HNU8;A0A540LRJ8	A0A498HNU8;A0A540LRJ8	DVH24_013329;C1H46_025347	Uncharacterized protein	A0A498HNU8_MALDO;A0A540LRJ8_MALBA	2			3.32893				280.233	16.0529	40.4322				18.1992						10.0914			18.807
A0A498HNV5	Peroxidase	DVH24_012253	A0A498HNV5	A0A498HNV5	DVH24_012253	Peroxidase	A0A498HNV5_MALDO	10	697.617	359.085	379.11	414.207	376.028	371.083	524.868	279.087	255.087	535.241	572.919	578.231	233.749	218.207	229.249	449.439	552.315	935.513	542.16	484.479	446.506	361.309
A0A498HNY3	Uncharacterized protein	DVH24_018610	A0A498HNY3;A0A498I3P7;A0A540NBH6;A0A540NEY0	A0A498HNY3;A0A498I3P7;A0A540NBH6;A0A540NEY0	DVH24_018610;DVH24_001926;C1H46_006016;C1H46_004800	Uncharacterized protein	A0A498HNY3_MALDO;A0A498I3P7_MALDO;A0A540NBH6_MALBA;A0A540NEY0_MALBA	1	1000.55	998.386	1071.45	529.147	516.751	639.143	428.359	394.113	511.506	669.633	551.16	696.964	277.004	445.953	388.41	950.877	1017.86	827.958	688.547	606.999	646.933	558.308
A0A498HNY4	WD_REPEATS_REGION domain-containing protein	DVH24_012283	A0A498HNY4	A0A498HNY4	DVH24_012283	WD_REPEATS_REGION domain-containing protein	A0A498HNY4_MALDO	13	4953.45	3608.97	3435.97	4868.13	3834.29	5422.5	4688.11	2506.34	3159.85	4105.89	3750.17	4251.62	1790.49	2068.41	2240.6	3479.88	4445.33	3716.89	2137.53	2134.07	2245.19	2060.83
A0A498HNY9	Uncharacterized protein	DVH24_015503	A0A498HNY9;A0A498I4X9;A0A540M9Y1	A0A498HNY9;A0A498I4X9;A0A540M9Y1	DVH24_015503;DVH24_002316;C1H46_018803	Uncharacterized protein	A0A498HNY9_MALDO;A0A498I4X9_MALDO;A0A540M9Y1_MALBA	3	1564.74	1259.58	624.188	1372.44	524.717	1473.71	795.837	397.257	682.367	796.139	666.379	550.531	245.495	295.979	372.546	664.338	793.986	1023.31	467.715	346.05	328.847	253.488
A0A498HNZ4	Pre-mRNA-processing factor 19	DVH24_018620	A0A498HNZ4	A0A498HNZ4	DVH24_018620	Pre-mRNA-processing factor 19	A0A498HNZ4_MALDO	10	754.072	957.959	960.894	962.109	1058.26	895.011	915.684	1038.1	994.083	1096.13	1106.8	996.31	914.136	1022.12	794.059	771.186	1079.25	628.929	808.521	1178.62	1083.12	1005.75
A0A498HNZ5	Deoxyuridine 5'-triphosphate nucleotidohydrolase	DVH24_012860	A0A498HNZ5	A0A498HNZ5	DVH24_012860	Deoxyuridine 5'-triphosphate nucleotidohydrolase	A0A498HNZ5_MALDO	6	388.93	177.989	672.016			91.5362	1333.55	2480.29	2320.75	129.986	146.273	62.4971	1556.93	1305.13	1288.35	298.167	197.62	277.653	1067.27	1539.44	2160.67	1368.51
A0A498HNZ8	Uncharacterized protein	DVH24_025525	A0A498HNZ8;A0A498IE14;A0A540KN20;A0A540LTU9	A0A498HNZ8;A0A498IE14;A0A540KN20;A0A540LTU9	DVH24_025525;DVH24_041404;C1H46_038853;C1H46_024485	Uncharacterized protein	A0A498HNZ8_MALDO;A0A498IE14_MALDO;A0A540KN20_MALBA;A0A540LTU9_MALBA	1			422.48					610.305	816.801			273.36	840.122	491.662
A0A498HP05	Uncharacterized protein	DVH24_012962	A0A498HP05;A0A540MGU7	A0A498HP05;A0A540MGU7	DVH24_012962;C1H46_016501	Uncharacterized protein	A0A498HP05_MALDO;A0A540MGU7_MALBA	2	113.571	121.551		140.948	120.509	167.811			220.027	223.712	114.393	93.7696	309.702				206.587		277.002	417.806	364.659	401.977
A0A498HP08	CULLIN_2 domain-containing protein	DVH24_025535	A0A498HP08;A0A540KMR4	A0A498HP08;A0A540KMR4	DVH24_025535;C1H46_039016	CULLIN_2 domain-containing protein	A0A498HP08_MALDO;A0A540KMR4_MALBA	7		288.155	261.846	314.817	418.929	463.861		378.043	289.701	398.163	434.379	529.581	513.464	476.838	364.329		437.047		310.338	314.613	265.764	412.254
A0A498HP21	Expansin-like EG45 domain-containing protein	DVH24_012164	A0A498HP21;A0A540KBM6	A0A498HP21;A0A540KBM6	DVH24_012164;C1H46_042837	Expansin-like EG45 domain-containing protein	A0A498HP21_MALDO;A0A540KBM6_MALBA	1	322.12	216.892	182.752		178.3	221.751					257.227	202.305		130.328			265.004	94.197	160.818	255.31	170.817	189.564
A0A498HP27	Peptidase_S9 domain-containing protein	DVH24_013409	A0A498HP27	A0A498HP27	DVH24_013409	Peptidase_S9 domain-containing protein	A0A498HP27_MALDO	20	1322.52	1407.12	1455.41	1242.12	1052.64	1109.54	1503.79	886.086	938.675	1316.49	1334.68	1651.06	1250.58	1181.57	1003.75	1146.01	1197.33	1302.65	1349.51	1381.91	1241.72	1130.3
A0A498HP32	Aspartate aminotransferase	DVH24_012333	A0A498HP32	A0A498HP32	DVH24_012333	Aspartate aminotransferase	A0A498HP32_MALDO	3	423.172	934.119	1174.94	627.077	449.559	785.741	799.581	509.642	362.405	687.934	1164.01	1546.5	1026.89	1529.17	1328.03	1204.6	1399.07	1649.91	455.118	564.075	790.364	1064.75
A0A498HP46	PRA1 family protein	DVH24_013429	A0A498HP46	A0A498HP46	DVH24_013429	PRA1 family protein	A0A498HP46_MALDO	2	181.575	223.076	463.474	176.958	172.097		367.978	412.159	438.902	172.259	201.54	251.103	504.233	452.439	439.166	312.505	440.133		453.218	517.581	546.069	544.864
A0A498HP50	RRM domain-containing protein	DVH24_025575	A0A498HP50;A0A498IDY3;A0A540KAF2	A0A498HP50;A0A498IDY3;A0A540KAF2	DVH24_025575;DVH24_041451;C1H46_043283	RRM domain-containing protein	A0A498HP50_MALDO;A0A498IDY3_MALDO;A0A540KAF2_MALBA	2	655.977				796.639	839.25	703.696	416.125	344.026			483.59	463.762	361.311			415.244	509.707	213.336	297.156	231.592	268.08
A0A498HP51	Lactoylglutathione lyase	DVH24_012353	A0A498HP51;A0A540KY06	A0A498HP51;A0A540KY06	DVH24_012353;C1H46_035316	Lactoylglutathione lyase	A0A498HP51_MALDO;A0A540KY06_MALBA	2								254.055	311.971		18.1853		276.565						242.811	295.894	341.697	335.847
A0A498HP60	Procollagen-proline 4-dioxygenase	DVH24_025585	A0A498HP60	A0A498HP60	DVH24_025585	Procollagen-proline 4-dioxygenase	A0A498HP60_MALDO	1			339.762					600.454	650.366				601.093	386.257	417.888				491.693	457.889	590.463	491.998
A0A498HP61	Nuclear pore complex protein Nup85	DVH24_012363	A0A498HP61	A0A498HP61	DVH24_012363	Nuclear pore complex protein Nup85	A0A498HP61_MALDO	4	441.518	365.514	337.35	296.553	379.567	388.568	137.326	193.258	218.769	288.359	356.804	345.391	255.17	189.715	269.524	147.041	296.865	410.688	243.296	221.035	184.603	186.406
A0A498HP64	t-SNARE coiled-coil homology domain-containing protein	DVH24_013449	A0A498HP64;A0A498I4Z2;A0A540MR33	A0A498HP64;A0A498I4Z2;A0A540MR33	DVH24_013449;DVH24_001808;C1H46_013615	t-SNARE coiled-coil homology domain-containing protein	A0A498HP64_MALDO;A0A498I4Z2_MALDO;A0A540MR33_MALBA	2			656.919					446.592	88.9186	390.677		54.729	117.282	681.66					897.419	98.2566	116.114	120.462
A0A498HP66	Peptidylprolyl isomerase	DVH24_025193	A0A498HP66	A0A498HP66	DVH24_025193	Peptidylprolyl isomerase	A0A498HP66_MALDO	16	3938.77	4327.24	5180.58	4332.94	4330.7	4711.53	4320.44	5571.55	5447.1	4034.59	3792.98	3392.67	6986.63	5133.02	4946.57	5393.82	5137.53	4395	6144.88	8079.75	7514.72	6683.08
A0A498HP76	Aspartate--tRNA ligase	DVH24_012214	A0A498HP76	A0A498HP76	DVH24_012214	Aspartate--tRNA ligase	A0A498HP76_MALDO	31	8960.54	11927.1	10124.9	8492.76	8718.1	8824.97	5568.47	6607.03	6021.7	9977.79	9691.22	9943.14	8312.53	6981.69	7078.91	9892.7	11987	9333.25	9501.75	8981.06	9697.2	9125.6
A0A498HP86	Uncharacterized protein	DVH24_025213	A0A498HP86	A0A498HP86	DVH24_025213	Uncharacterized protein	A0A498HP86_MALDO	4					132.102			116.316	143.492	109.614	125.751	92.5099	132.693	94.0819					92.8922	187.264	213.534	221.475
A0A498HP89	Thioredoxin domain-containing protein	DVH24_013042	A0A498HP89;A0A540MGI8	A0A498HP89;A0A540MGI8	DVH24_013042;C1H46_016405	Thioredoxin domain-containing protein	A0A498HP89_MALDO;A0A540MGI8_MALBA	4	201.264			482.362	377.299	574.341	567.205	170.615				141.376	193.924	115.827	410.102		227.783		84.3993			13.6332
A0A498HP99	Arf-GAP domain-containing protein	DVH24_015613	A0A498HP99;A0A540MAL7	A0A498HP99;A0A540MAL7	DVH24_015613;C1H46_018875	Arf-GAP domain-containing protein	A0A498HP99_MALDO;A0A540MAL7_MALBA	13	214.544	380.02	640.2	787.424	433.498	446.102	806.259	835.773	940.854	471.935	483.972	471.467	647.648	700.497	695.38	501.75	452.718	695.258	713.795	687.528	672.433	593.418
A0A498HPA1	Ribosomal_L14e domain-containing protein	DVH24_018592	A0A498HPA1	A0A498HPA1	DVH24_018592	Ribosomal_L14e domain-containing protein	A0A498HPA1_MALDO	1			843.445				1043.15	1182.97	1570.36				1183.48	732.171	955.272
A0A498HPA8	Uncharacterized protein	DVH24_033672	A0A498HPA8;A0A540LA19	A0A498HPA8;A0A540LA19	DVH24_033672;C1H46_031284	Uncharacterized protein	A0A498HPA8_MALDO;A0A540LA19_MALBA	3	499.048	676.059	276.804	482.926	469.554	448.49	443.321	52.4087	62.9955	429.03	442.45	464.723	139.44	178.433	59.709		330.447		326.381	43.6006		44.7481
A0A498HPB7	Uncharacterized protein	DVH24_033682	A0A498HPB7	A0A498HPB7	DVH24_033682	Uncharacterized protein	A0A498HPB7_MALDO	16	410.551	386.538	295.769	449.008	354.984	402.992	540.749	538.848	445.201	385.771	401.281	443.95	387.162	467.583	451.603	424.102	404.954	427.659	321.432	342.78	385.983	389.743
A0A498HPC2	26S proteasome regulatory subunit RPN11	DVH24_012433	A0A498HPC2;A0A540MIB3	A0A498HPC2;A0A540MIB3	DVH24_012433;C1H46_008355	26S proteasome regulatory subunit RPN11	A0A498HPC2_MALDO;A0A540MIB3_MALBA	8	2747.72	2637.3	1872.65	2602.97	2238.13	2825.83	3946.74	2014.19	1979.84	2022.51	1803.93	2272.88	1322.32	1647.81	1676.58	1590.29	2061.55	2179.48	2053.11	1663.78	1690.65	1534.02
A0A498HPC3	Uncharacterized protein	DVH24_025253	A0A498HPC3	A0A498HPC3	DVH24_025253	Uncharacterized protein	A0A498HPC3_MALDO	8	448.206	531.049	477.433	586.218	567.361	547.297	425.998	391.377	332.669	583.098	484.177	473.958	499.706	421.835	452.456	514.374	567.552	578.249	448.292	434.408	374.698	366.102
A0A498HPE0	3-isopropylmalate dehydratase	DVH24_018632	A0A498HPE0	A0A498HPE0	DVH24_018632	3-isopropylmalate dehydratase	A0A498HPE0_MALDO	9	610.306	727.23	724.48	652.609	905.436	714.134	644.494	628.555	645.228	726.669	713.86	809.748	655.443	751.117	569.25	663.889	579.336	684.654	813.729	825.735	778.063	731.585
A0A498HPE7	Uncharacterized protein	DVH24_012463	A0A498HPE7;A0A540N689	A0A498HPE7;A0A540N689	DVH24_012463;C1H46_008320	Uncharacterized protein	A0A498HPE7_MALDO;A0A540N689_MALBA	1			155.795								114.389	151.889
A0A498HPF5	Uncharacterized protein	DVH24_012304	A0A498HPF5;A0A540LK12	A0A498HPF5;A0A540LK12	DVH24_012304;C1H46_027690	Uncharacterized protein	A0A498HPF5_MALDO;A0A540LK12_MALBA	4	337.298	308.035	149.587	618.854	413.519	434.765	421.779	184.471	346.028	131.165	202.272	286.797	206.639	188.244	350.556	111.998	250.407	286.938	283.284	89.0572	186.069	196.862
A0A498HPG0	PKS_ER domain-containing protein	DVH24_013030	A0A498HPG0;A0A498J8C4;A0A540MGP3;A0A540N931	A0A498HPG0;A0A498J8C4;A0A540MGP3;A0A540N931	DVH24_013030;DVH24_020088;C1H46_016419;C1H46_006876	PKS_ER domain-containing protein	A0A498HPG0_MALDO;A0A498J8C4_MALDO;A0A540MGP3_MALBA;A0A540N931_MALBA	1			342.721	235.263	264.074	305.388	484.274	608.025	592.569		226.435	165.41	593.665	446.005	525.74				441.987	673.301		479.369
A0A498HPH5	Beta-amylase	DVH24_018672	A0A498HPH5	A0A498HPH5	DVH24_018672	Beta-amylase	A0A498HPH5_MALDO	7	655.556	774.078	404.941	759.251	643.327	632.488				538.712	427.972	536.868		361.838		714.494	765.726	908.198	616.142
A0A498HPI5	Eukaryotic translation initiation factor 3 subunit L	DVH24_012334	A0A498HPI5;A0A540M1S8	A0A498HPI5;A0A540M1S8	DVH24_012334;C1H46_021903	Eukaryotic translation initiation factor 3 subunit L	A0A498HPI5_MALDO;A0A540M1S8_MALBA	3	392.994	267.375	218.161	450.763	380.992	542.889	405.843	227.167	226.427	375.494	286.497	341.795	202.822	185.178	258.48	354.769	337.935	379.012	283.791	256.199	178.67	185.707
A0A498HPL2	Uncharacterized protein	DVH24_012364	A0A498HPL2	A0A498HPL2	DVH24_012364	Uncharacterized protein	A0A498HPL2_MALDO	3		83.0086	258.247	298.334	189.736	207.679				320.607	309.788	347.864	221.408	215.171			175.698	56.9776		72.1461		160.448
A0A498HPN2	YTH domain-containing protein	DVH24_016320	A0A498HPN2;A0A540NA57	A0A498HPN2;A0A540NA57	DVH24_016320;C1H46_007023	YTH domain-containing protein	A0A498HPN2_MALDO;A0A540NA57_MALBA	7	103.341	139.542	170.045		152.223	240.396	371.521	424.321	434.877	229.947	183.567	204.681	461.041	352.288	330.733	120.408	176.433	87.4172	302.712	422.938	405.592	391.9
A0A498HPS5	Uncharacterized protein	DVH24_015803	A0A498HPS5;A0A540L2R4	A0A498HPS5;A0A540L2R4	DVH24_015803;C1H46_033661	Uncharacterized protein	A0A498HPS5_MALDO;A0A540L2R4_MALBA	5	175.384	137.771		245.891	196.57	310.495	547.656	502.647	625.571				231.698	297.146	492.689		175.276	35.6641	363.32	196.572	267.737	378.496
A0A498HPT4	Leucyl-tRNA synthetase	DVH24_016288	A0A498HPT4	A0A498HPT4	DVH24_016288	Leucyl-tRNA synthetase	A0A498HPT4_MALDO	6	257.276		219.399	321.057	307.61	192.044	199.514	280.52	303.265	187.534	253.268	223.674	305.062	287.32	296.349	237.033	284.127	235.389	323.557	205.566	221.722	320.837
A0A498HPT8	Xylose isomerase	DVH24_015505	A0A498HPT8	A0A498HPT8	DVH24_015505	Xylose isomerase	A0A498HPT8_MALDO	24	6101.54	7347.63	4131.3	4581.11	3853.87	4592.65	2132.53	1721.1	1500.17	3878.92	4133.55	4435.5	1034.82	1769.05	2093.33	5994.44	5699.98	5547.7	2940.09	1718.26	1813.19	1812.11
A0A498HPU2	Aldedh domain-containing protein	DVH24_012008	A0A498HPU2	A0A498HPU2	DVH24_012008	Aldedh domain-containing protein	A0A498HPU2_MALDO	12	687.919	703.909	447.441	255.675	555.325	572.128	479.242	384.37	180.387	260.073	372.881	649.449	300.858	223.078	400.054	190.505	534.007	382.942	296.612	298.066	314.411	333.493
A0A498HPU8	Bet_v_1 domain-containing protein	DVH24_025443	A0A498HPU8;A0A540KFX1;Q5VJQ7	A0A498HPU8;A0A540KFX1;Q5VJQ7	DVH24_025443;C1H46_041349;Mal d 1.10	Bet_v_1 domain-containing protein;Bet_v_1 domain-containing protein;Mal d 1-like	A0A498HPU8_MALDO;A0A540KFX1_MALBA;Q5VJQ7_MALDO	4	971.431	920.227	1287.3	980.258	998.436	1141.49	684.271	907.007	942.997	919.437	975.506	949.311	955.964	641.277	768.787	1596.76	1166.18	1346.83	1419.74	1578.31	1197.46	1055
A0A498HPV2	Uncharacterized protein	DVH24_012553	A0A498HPV2	A0A498HPV2	DVH24_012553	Uncharacterized protein	A0A498HPV2_MALDO	4		125.775		203.32	109.216	241.129	280.045	290.684	280.518	219.382			165.144	194.462	230.823				216.161	237.207	279.245	146.133
A0A498HPV3	Gal_mutarotas_2 domain-containing protein	DVH24_012018	A0A498HPV3	A0A498HPV3	DVH24_012018	Gal_mutarotas_2 domain-containing protein	A0A498HPV3_MALDO	23	1894.89	2157.34	1913.82	1792.46	1589.21	1604.99	1762.86	1749.76	1762.37	1904.25	1566.14	1593.66	2034.04	1927.54	1730.47	1811.5	1532.2	1655.1	1804.84	1757.59	1689.08	1555.98
A0A498HPW3	WD_REPEATS_REGION domain-containing protein	DVH24_018812	A0A498HPW3	A0A498HPW3	DVH24_018812	WD_REPEATS_REGION domain-containing protein	A0A498HPW3_MALDO	9	607.528	722.189	703.212	802.423	569.099	742.423	568.2	400.802	280.301	408.24	504.375	592.262	408.846	410.319	505.981	222.646	498.346	253.555	497.166	347.032	338.12	396.373
A0A498HPX8	Uncharacterized protein	DVH24_025473	A0A498HPX8	A0A498HPX8	DVH24_025473	Uncharacterized protein	A0A498HPX8_MALDO	10	397.655	409.477	548.384	446.744	392.599	326.625	223.392	345.047	310.317	435.492	368.63	356.046	510.319	472.423	502.324	516.483	461.753	495.056	477.323	561.093	503.01	490.418
A0A498HPY2	Calcium-transporting ATPase	DVH24_018832	A0A498HPY2	A0A498HPY2	DVH24_018832	Calcium-transporting ATPase	A0A498HPY2_MALDO	10	1724.36	2007.87	916.663	2489.09	3160.32	2879.85	731.017	698.127	548.733	3165.23	2553.7	3100.96	541.462	910.248	915.088	1144.54	1770.92	1687.29	871.334	784.438	1135.1	1201.26
A0A498HPY3	Uncharacterized protein	DVH24_012048	A0A498HPY3;A0A540KN41;H2FL90;K9MST3	A0A498HPY3;A0A540KN41;H2FL90;K9MST3	DVH24_012048;C1H46_038815;;	Uncharacterized protein;Uncharacterized protein;Biphenyl synthase 3;BIS3 biphenyl synthase	A0A498HPY3_MALDO;A0A540KN41_MALBA;H2FL90_MALDO;K9MST3_MALDO	1		474.406		1078.05	789.162	1139.9				553.629	651.271	779.301			465.782		857.278		192.438
A0A498HPZ2	Uncharacterized protein	DVH24_016430	A0A498HPZ2;A0A540KYJ5	A0A498HPZ2;A0A540KYJ5	DVH24_016430;C1H46_035360	Uncharacterized protein	A0A498HPZ2_MALDO;A0A540KYJ5_MALBA	1	862.784	1074.28	1126.25	1141.08	829.509	955.63	878.901	974.093	769.652	1018.95	991.23	913.202	813.401	833.179	856.739	1052.67	896.866	820.971	945.629	1101.96	973.425	927.228
A0A498HPZ7	Inositol-tetrakisphosphate 1-kinase	DVH24_015565	A0A498HPZ7;A0A540LIS4	A0A498HPZ7;A0A540LIS4	DVH24_015565;C1H46_028112	Inositol-tetrakisphosphate 1-kinase	A0A498HPZ7_MALDO;A0A540LIS4_MALBA	1																			35.5254	209.643		136.628
A0A498HQ02	Uncharacterized protein	DVH24_025146	A0A498HQ02;A0A498IAH7;A0A540N3G6;A0A540NDR4	A0A498HQ02;A0A498IAH7;A0A540N3G6;A0A540NDR4	DVH24_025146;DVH24_041086;C1H46_009352;C1H46_005114	Uncharacterized protein	A0A498HQ02_MALDO;A0A498IAH7_MALDO;A0A540N3G6_MALBA;A0A540NDR4_MALBA	1							753.306		324.668										230.323
A0A498HQ08	ENTH domain-containing protein	DVH24_012613	A0A498HQ08;A0A540KQ84	A0A498HQ08;A0A540KQ84	DVH24_012613;C1H46_038107	ENTH domain-containing protein	A0A498HQ08_MALDO;A0A540KQ84_MALBA	2			303.125				255.741	5.02964		2.03053	379.893	245.058	6.03713		191.201		270.861		303.222	441.815		365.087
A0A498HQ12	GRAM domain-containing protein	DVH24_025156	A0A498HQ12	A0A498HQ12	DVH24_025156	GRAM domain-containing protein	A0A498HQ12_MALDO	4	618.554	614.51	740.173	1090.63	1008.99	1026.9	539.882	691.567	712.203	1072.95	1107.28	750.454	725.773	417.776	612.637	623.833	583.496	639.065	965.127	1323.25	1207.9	1162.55
A0A498HQ14	Uncharacterized protein	DVH24_012078	A0A498HQ14;A0A540M7J0	A0A498HQ14;A0A540M7J0	DVH24_012078;C1H46_019656	Uncharacterized protein;DUF2012 domain-containing protein	A0A498HQ14_MALDO;A0A540M7J0_MALBA	3	1026.65	888.375	1369.05	919.344	768.875	721.016	1632.88	1742.9	2119	935.483	815.847	681.055	1538.78	1125.75	1336.73	1074.89	1154.05	929.712	1304.7	1767.32	1608.64	1796.41
A0A498HQ30	DCD domain-containing protein	DVH24_025186	A0A498HQ30;A0A540KV13	A0A498HQ30;A0A540KV13	DVH24_025186;C1H46_036492	DCD domain-containing protein	A0A498HQ30_MALDO;A0A540KV13_MALBA	3							441.81		322.609				155.915									42.9518
A0A498HQ51	"Chlorophyll a-b binding protein, chloroplastic"	DVH24_016490	A0A498HQ51	A0A498HQ51	DVH24_016490	"Chlorophyll a-b binding protein, chloroplastic"	A0A498HQ51_MALDO	4	1145.3	1353.74	2248.6	958.883	1017.82	1093.54	1468.37	2436.01	1398.51	462.81	792.062	340.858	1350.77	932.844	1022.16	1386.29	587.259	864.933	980.97	3621.2	3798.29	2038.52
A0A498HQ64	Uncharacterized protein	DVH24_012673	A0A498HQ64	A0A498HQ64	DVH24_012673	Uncharacterized protein	A0A498HQ64_MALDO	1	385.491		408.336	334.24	371.962	361.317	324.689		402.441	421.417	526.578	504.176	417.572	387.558	423.272		462.462	406.918	332.989	303.815		274.687
A0A498HQ73	Cysteine desulfurase	DVH24_016428	A0A498HQ73	A0A498HQ73	DVH24_016428	Cysteine desulfurase	A0A498HQ73_MALDO	16	849.712	900.843	447.646	726.058	685.763	663.216	480.568	352.593	1182.11	358.249	416.35	642.038	665.724	373.483	875.482	644.86	647.741	277.939	918.587	1211.97	1037.6	1338.98
A0A498HQ83	Uncharacterized protein	DVH24_025583	A0A498HQ83;A0A498I968;A0A540KA60;A0A540KVM7	A0A498HQ83;A0A498I968;A0A540KA60;A0A540KVM7	DVH24_025583;DVH24_041455;C1H46_041816;C1H46_036163	Uncharacterized protein	A0A498HQ83_MALDO;A0A498I968_MALDO;A0A540KA60_MALBA;A0A540KVM7_MALBA	1	175.71		313.78				434.852	395.536	484.698		140.731		315.215	297.024	231.392		150.405		259.706	256.113	244.766	231.135
A0A498HQ88	Uncharacterized protein	DVH24_015655	A0A498HQ88	A0A498HQ88	DVH24_015655	Uncharacterized protein	A0A498HQ88_MALDO	11	365.651	297.932	609.653	245.77	459.03	385.745	607.363	756.799	739.036	477.607	476.315	440.045	935.845	727.922	643.356	311.457	270.101	228.05	644.372	787.914	799.702	810.526
A0A498HQ94	Uncharacterized protein	DVH24_025256	A0A498HQ94;A0A498ID29;A0A540KFD0;A0A540LAQ7	A0A498HQ94;A0A498ID29;A0A540KFD0;A0A540LAQ7	DVH24_025256;DVH24_041189;C1H46_041616;C1H46_030932	Uncharacterized protein	A0A498HQ94_MALDO;A0A498ID29_MALDO;A0A540KFD0_MALBA;A0A540LAQ7_MALBA	2			598.988					382.084	144.353		356.5			479.181					721.218		430.531	416.614
A0A498HQ99	Uncharacterized protein	DVH24_025603	A0A498HQ99;A0A498I984;A0A540MLN1	A0A498HQ99;A0A498I984;A0A540MLN1	DVH24_025603;DVH24_041475;C1H46_014655	Uncharacterized protein	A0A498HQ99_MALDO;A0A498I984_MALDO;A0A540MLN1_MALBA	1													332.466						380.679	369.606	370.689	379.491
A0A498HQA5	AMP-binding domain-containing protein	DVH24_025098	A0A498HQA5	A0A498HQA5	DVH24_025098	AMP-binding domain-containing protein	A0A498HQA5_MALDO	1	15309.1	14348.4	3560.74	17073.6	15082.6	20378.9	9117.98	2843.23	1827.86	11462	13712.2	17811.4	1227.56	3934.27	5912.98	4974.1	15321.2	11190.3	721.517		739.365	1774.85
A0A498HQA9	Uncharacterized protein	DVH24_025613	A0A498HQA9	A0A498HQA9	DVH24_025613	Uncharacterized protein	A0A498HQA9_MALDO	9	395.249	359.567	340.342	477.926	444.147	523.36	247.985	159.417	137.124	367.221	340.869	346.096	323.583	272.087	339.204	444.59	374.541	375.89	324.147	340.265	334.078	382.344
A0A498HQB4	PCI domain-containing protein	DVH24_015685	A0A498HQB4	A0A498HQB4	DVH24_015685	PCI domain-containing protein	A0A498HQB4_MALDO	3	1866.45	3346.75	1555.88	1881.81	1074.9	1822.49	1527.24	1942.64	2119.5	1000.46	1257.95	1268.19	1460.92	1233.37	1516.5	1105.28	1592.54	1663.14	1851.85	1657.49	1710.88	1843.96
A0A498HQC2	PPDK_N domain-containing protein	DVH24_033670	A0A498HQC2	A0A498HQC2	DVH24_033670	PPDK_N domain-containing protein	A0A498HQC2_MALDO	27	3693.43	5130.45	2024.85	3270.34	4717.16	3973.47	635.372	388.242	411.308	3662.1	3737.51	5081.28	573.969	751.921	713.991	2621.3	4765.7	3408.85	1679.11	1234.99	1175.31	972.678
A0A498HQC3	Uncharacterized protein	DVH24_012624	A0A498HQC3	A0A498HQC3	DVH24_012624	Uncharacterized protein	A0A498HQC3_MALDO	10	153.649	283.058	234.115	268.549	275.238	196.093	237.29	182.535	289.226	196.011	189.503	144.968	280.767	301.609	299.056	178.602	151.703	274.98	198.323	305.434	283.557	283.93
A0A498HQC6	AAI domain-containing protein	DVH24_016488	A0A498HQC6	A0A498HQC6	DVH24_016488	AAI domain-containing protein	A0A498HQC6_MALDO	1	2371.96	3023.98	1217.12	2128.84	1732.33	1972.66	1867.14	979.342	865.555	1915.12	1704.76	1813.67	448.57	812.306	749.602	2066.17	2750.49	2310.67	1897.66	1211.62	957.819	910.73
A0A498HQC8	WD_REPEATS_REGION domain-containing protein	DVH24_015695	A0A498HQC8;A0A540K7Y9;A0A540N0F3	A0A498HQC8;A0A540K7Y9;A0A540N0F3	DVH24_015695;C1H46_044132;C1H46_009842	WD_REPEATS_REGION domain-containing protein	A0A498HQC8_MALDO;A0A540K7Y9_MALBA;A0A540N0F3_MALBA	2	121.566	246.457	348.232	79.5206	293.524	311.439	312.523	238.953	195.785	363.873	246.617	248.099	234.885	343.549	194.323			402.398	246.204	292.737	253.204	261.633
A0A498HQD1	Uncharacterized protein	DVH24_012634	A0A498HQD1	A0A498HQD1	DVH24_012634	Uncharacterized protein	A0A498HQD1_MALDO	3	1401.7	1039.79		1316.13	1362.63	1540.09						385.554	175.363				694.287	916.112				188.638
A0A498HQD7	C2 domain-containing protein	DVH24_025296	A0A498HQD7;A0A540L7Q8	A0A498HQD7;A0A540L7Q8	DVH24_025296;C1H46_031954	C2 domain-containing protein	A0A498HQD7_MALDO;A0A540L7Q8_MALBA	6	67.0973	159.978	95.4227	136.343	143.217	50.9394				203.32	118.258	237.537		129.933		103.312	169.707	179.895	60.9582	61.6658	98.6998	100.124
A0A498HQE2	Ribosomal_L18e/L15P domain-containing protein	DVH24_033700	A0A498HQE2	A0A498HQE2	DVH24_033700	Ribosomal_L18e/L15P domain-containing protein	A0A498HQE2_MALDO	7	1935.39	2050.82	2946.37	1682.52	1575.69	1679.83	5599.49	6105.56	6089.06	1790.45	2140.31	2274.99	3107.31	3902.82	3168	2597.34	1419.23	2144.6	4341.94	3987.78	4080.65	3931.7
A0A498HQF2	Uncharacterized protein	DVH24_012763	A0A498HQF2	A0A498HQF2	DVH24_012763	Uncharacterized protein	A0A498HQF2_MALDO	2			108.019				312.611	258.965	278.582				171.595	125.432	139.545				150.234			104.792
A0A498HQF3	Uncharacterized protein	DVH24_033720	A0A498HQF3;A0A498I8M6;A0A540L6S4;A0A540NTR1	A0A498HQF3;A0A498I8M6;A0A540L6S4;A0A540NTR1	DVH24_033720;DVH24_040933;C1H46_032271;C1H46_036589	Uncharacterized protein	A0A498HQF3_MALDO;A0A498I8M6_MALDO;A0A540L6S4_MALBA;A0A540NTR1_MALBA	2	420.426	781.809	116.932	483.575	373.546	359.786			97.3357	347.571	89.2115	544.731	209.818	126.487			345.991		104.787	239.457	162.831	173.893
A0A498HQF5	Uncharacterized protein	DVH24_025316	A0A498HQF5	A0A498HQF5	DVH24_025316	Uncharacterized protein	A0A498HQF5_MALDO	11	466.084	423.225	546.198	438.528	508.255	513.175	706.922	734.841	658.642	381.99	382.837	438.004	523.407	684.224	555.079	433.389	413.997	395.021	542.421	583.537	499.978	469.519
A0A498HQG4	26S proteasome non-ATPase regulatory subunit 1 homolog	DVH24_016528	A0A498HQG4;A0A540M411	A0A498HQG4;A0A540M411	DVH24_016528;C1H46_020957	26S proteasome non-ATPase regulatory subunit 1 homolog	A0A498HQG4_MALDO;A0A540M411_MALBA	21	1318.87	1621.65	1233.92	1086.35	1501.62	1435.04	1128.26	945.105	825.547	1693.05	1670.42	1526.41	1090.89	1408.43	1185.53	995.834	1398.07	1029.16	1330.34	792.131	1061.44	1419.92
A0A498HQG7	ACB domain-containing protein	DVH24_015725	A0A498HQG7;A0A540LE01	A0A498HQG7;A0A540LE01	DVH24_015725;C1H46_029786	ACB domain-containing protein	A0A498HQG7_MALDO;A0A540LE01_MALBA	5	2160.12	1218.45	740.005	1449.14	1318.45	1577.67	3969.85	2200.24	3542.95	1203.44	1157.81	1303.24	634.727	1252.33	1324.4	1171.93	1475.45	1239.05	827.457	451.385	474.414	967.606
A0A498HQK4	Transmembrane protein 147	DVH24_012813	A0A498HQK4;A0A540MGB1	A0A498HQK4;A0A540MGB1	DVH24_012813;C1H46_016617	Transmembrane protein 147	A0A498HQK4_MALDO;A0A540MGB1_MALBA	3	215.905	150.19	299.04	210.293	156.797	135.888	315.068	274.353	241.318	145.417	67.4557	109.744	84.768	69.3456	61.0763	253.654	124.759	223.935	150.231	81.3091	93.3713	108.512
A0A498HQL3	Uncharacterized protein	DVH24_025228	A0A498HQL3	A0A498HQL3	DVH24_025228	Uncharacterized protein	A0A498HQL3_MALDO	1	801.357	693.56		1053.39	892.404	914.969				816.898	1037.73	1034.98	452.444				664.74	616.64	646.8	856.87	758.997	803.046
A0A498HQM8	HECT-type E3 ubiquitin transferase	DVH24_016670	A0A498HQM8	A0A498HQM8	DVH24_016670	HECT-type E3 ubiquitin transferase	A0A498HQM8_MALDO	1			171.418								129.501	219.516
A0A498HQN2	TENA_THI-4 domain-containing protein	DVH24_025396	A0A498HQN2	A0A498HQN2	DVH24_025396	TENA_THI-4 domain-containing protein	A0A498HQN2_MALDO	2		463.566	400.394	532.827	609.475	561.679				362.115	175.896	371.353					266.574					237.181
A0A498HQQ0	Uncharacterized protein	DVH24_025416	A0A498HQQ0;A0A540LGN6	A0A498HQQ0;A0A540LGN6	DVH24_025416;C1H46_028870	Uncharacterized protein	A0A498HQQ0_MALDO;A0A540LGN6_MALBA	11	499.337	516.117	590.682	539.445	503.098	532.264	531.553	493.146	573.46	521.985	566.963	604.203	618.474	562.895	490.667	632.784	693.324	562.22	644.186	632.979	530.029	533.099
A0A498HQR0	ATP citrate synthase	DVH24_025278	A0A498HQR0	A0A498HQR0	DVH24_025278	ATP citrate synthase	A0A498HQR0_MALDO	10	412.912	637.043	485.035	791.458	360.827	1306.88	470.277	366.205	414.918	430.378	490.714	558.035	508.811	442.128	430.085	417.056	524.959	476.299	388.852	477.635	422.806	479.063
A0A498HQR4	Cytochrome b5 heme-binding domain-containing protein	DVH24_012754	A0A498HQR4	A0A498HQR4	DVH24_012754	Cytochrome b5 heme-binding domain-containing protein	A0A498HQR4_MALDO	2	1543.41	586.298	839.642	558.844	792.988	1100.82	1116.25	996.639	940.105	625.616	620.753	768.668		615.074	415.004	796.215	1016.83	952.743	342.775	497.65	448.163	397.028
A0A498HQS0	Phytocyanin domain-containing protein	DVH24_012764	A0A498HQS0;A0A498JB90;A0A540KNH2;A0A540NJF6	A0A498HQS0;A0A498JB90;A0A540KNH2;A0A540NJF6	DVH24_012764;DVH24_020397;C1H46_038658;C1H46_003194	Phytocyanin domain-containing protein	A0A498HQS0_MALDO;A0A498JB90_MALDO;A0A540KNH2_MALBA;A0A540NJF6_MALBA	1			98.7013				202.138	334.263	416.25				350.257	244.012					205.247	325.124	281.059	307.462
A0A498HQS7	Uncharacterized protein	DVH24_025446	A0A498HQS7;A0A540KAG3;A0A540N673;Q5VJQ6	A0A498HQS7;A0A540KAG3;A0A540N673;Q5VJQ6	DVH24_025446;C1H46_043266;C1H46_007794;Mal d 1.11	Uncharacterized protein;Bet_v_1 domain-containing protein;Bet_v_1 domain-containing protein;Mal d 1-like	A0A498HQS7_MALDO;A0A540KAG3_MALBA;A0A540N673_MALBA;Q5VJQ6_MALDO	3	1199.41	1386.12	386.318	705.651	698.272	1294.13	679.254	366.178	192.163	719.206	554.405	705.157	246.649	451.528	488.636	524.469	978.113	844.432	191.587	332.862	352.453	373.01
A0A498HQT1	"Chlorophyll a-b binding protein, chloroplastic	DVH24_033840	A0A498HQT1;A0A498ICN2;A0A540KCV7;A0A540NF51	A0A498HQT1;A0A498ICN2;A0A540KCV7;A0A540NF51	DVH24_033840;DVH24_041049;C1H46_042660;C1H46_005178	"Chlorophyll a-b binding protein, chloroplastic;Chlorophyll a-b binding protein, chloroplastic;Chlorophyll a-b binding protein, chloroplastic;Chlorophyll a-b binding protein, chloroplastic"	A0A498HQT1_MALDO;A0A498ICN2_MALDO;A0A540KCV7_MALBA;A0A540NF51_MALBA	1	25.3176		83.0322					112.589											76.4729
A0A498HQT3	Dihydrolipoyl dehydrogenase	DVH24_025298	A0A498HQT3;A0A540L7Q5	A0A498HQT3;A0A540L7Q5	DVH24_025298;C1H46_031952	Dihydrolipoyl dehydrogenase	A0A498HQT3_MALDO;A0A540L7Q5_MALBA	27	6282.46	6973.24	6013.84	5728.28	5362.46	5880.94	4018.32	3640.06	3814.33	5312.7	6028.33	8916.09	4023.18	4130.38	2935.68	4280.74	6628.44	4559.17	5237.3	6012.49	5958.63	5588.59
A0A498HQT4	Uncharacterized protein	DVH24_025456	A0A498HQT4;A0A540KPM5	A0A498HQT4;A0A540KPM5	DVH24_025456;C1H46_038302	Uncharacterized protein	A0A498HQT4_MALDO;A0A540KPM5_MALBA	4	899.562	1024.14	729.978	1289.47	489.294	742.984	600.574	815.2	567.25	518.348	597.515	619.372	784.022	758.02	622.835	737.6	751.667	1304.46	686.65	767.816	730.521	606.451
A0A498HQU3	Laccase	DVH24_025308	A0A498HQU3;A0A498ID25;A0A498IGV3;A0A498K1S1;A0A498K875;A0A540KTR9;A0A540N3D9;A0A540N4V8	A0A498HQU3;A0A498ID25;A0A498IGV3;A0A498K1S1;A0A498K875;A0A540KTR9;A0A540N3D9;A0A540N4V8	DVH24_025308;DVH24_006181;DVH24_006180;DVH24_026649;DVH24_026645;C1H46_036833;C1H46_008823;C1H46_008820	Laccase;Laccase;Laccase;Laccase;Laccase;Laccase;Laccase;Uncharacterized protein	A0A498HQU3_MALDO;A0A498ID25_MALDO;A0A498IGV3_MALDO;A0A498K1S1_MALDO;A0A498K875_MALDO;A0A540KTR9_MALBA;A0A540N3D9_MALBA;A0A540N4V8_MALBA	1	1188.68	1390.28	1457.39	956.667		864.621				939.436	581.104		850.369	822.79		1512.23	1280.49	1726.35	1099.61	1334.46	1204.75	888.156
A0A498HQX2	Uncharacterized protein	DVH24_012368	A0A498HQX2;A0A540KYP8	A0A498HQX2;A0A540KYP8	DVH24_012368;C1H46_035333	Uncharacterized protein	A0A498HQX2_MALDO;A0A540KYP8_MALBA	1								81.676	86.042			25.4354							98.3075		89.8856
A0A498HQY4	Uncharacterized protein	DVH24_025506	A0A498HQY4;A0A540LTX1	A0A498HQY4;A0A540LTX1	DVH24_025506;C1H46_024500	Uncharacterized protein	A0A498HQY4_MALDO;A0A540LTX1_MALBA	3	588.803	420.547	396.539	650.754	461.619	529.789	408.372	297.516	265.042	326.742	435.538	351.265	363.841	270.251	421.022	400.149	276.558	494.916	262.969	445.318	296.075	235.693
A0A498HQY6	Lysine--tRNA ligase	DVH24_018916	A0A498HQY6;A0A540KP55	A0A498HQY6;A0A540KP55	DVH24_018916;C1H46_038461	Lysine--tRNA ligase	A0A498HQY6_MALDO;A0A540KP55_MALBA	8	364.911	144.172	171.712	275.71	305.578	355.659	278.232	236.422	226.394	213.175	230.547	275.532	262.003	264.426	240.011	154.994	218.095	183.101	230.488	244.341	196.692	118.518
A0A498HQY9	Uncharacterized protein	DVH24_012834	A0A498HQY9	A0A498HQY9	DVH24_012834	Uncharacterized protein	A0A498HQY9_MALDO	8	784.338	436.273	188.512	472.296	486.614	650.47		201.433	169.629	192.469	254.4	577.636	289.696	260.628	224.337	222.472	690.586	516.714	214.803	304.498	291.215	266.803
A0A498HQZ3	40S ribosomal protein S21	DVH24_025516	A0A498HQZ3	A0A498HQZ3	DVH24_025516	40S ribosomal protein S21	A0A498HQZ3_MALDO	1	1456.24	1086.54	143.653	1475.22	1241.5	1942.73	4502.21	4222.88	5610.72	609.87	627.996	594.696	883.681	1035.87	1100.69	824.296	663.619	854.561	1266.51		184.573	1490.6
A0A498HQZ8	Uncharacterized protein	DVH24_018628	A0A498HQZ8	A0A498HQZ8	DVH24_018628	Uncharacterized protein	A0A498HQZ8_MALDO	5			298.598				455.294	394.9	291.419	584.757		232.351	199.997	220.153	446.019				421.333	369.615	369.282	323.05
A0A498HR05	Uncharacterized protein	DVH24_012056	A0A498HR05	A0A498HR05	DVH24_012056	Uncharacterized protein	A0A498HR05_MALDO	6	150.063	410.224	296.024	534.971	361.53	345.232	50.3291	95.4603	80.036	324.515	304.479	250.011	247.214	248.833	224.555	394.252	284.43	441.128	216.662	288.079	321.012	152.14
A0A498HR18	"Glutamyl-tRNA(Gln) amidotransferase subunit B, chloroplastic/mitochondrial	GATB	A0A498HR18;A0A540LM47	A0A498HR18;A0A540LM47	GATB	"Glutamyl-tRNA(Gln) amidotransferase subunit B, chloroplastic/mitochondrial;Glutamyl-tRNA(Gln) amidotransferase subunit B, chloroplastic/mitochondrial"	A0A498HR18_MALDO;A0A540LM47_MALBA	1			280.952						387.927	296.698		166.559	336.839	288.132	352.276		199.864
A0A498HR21	Hydroxymethylbilane hydrolyase [cyclizing]	DVH24_012418	A0A498HR21	A0A498HR21	DVH24_012418	Hydroxymethylbilane hydrolyase [cyclizing]	A0A498HR21_MALDO	5	315.301	67.7187	115.389	71.9834	119.73		99.5072	180.946	170.136			198.345	286.054	146.513	179.541				154.303	104.963	110.636	147.534
A0A498HR24	Histidine kinase	DVH24_025102	A0A498HR24	A0A498HR24	DVH24_025102	Histidine kinase	A0A498HR24_MALDO	7	1389.18	1170.32	1293.98	858.092	872.501	795.152	1873.38	1236.28	1532.88	750.367	905.543	905.769	774.613	996.095	986.274	826.365	1187.98	1074.95	925.407	1111.36	1017.37	777.847
A0A498HR26	Protein phosphatase	DVH24_012874	A0A498HR26;A0A498J935;A0A540K6F1	A0A498HR26;A0A498J935;A0A540K6F1	DVH24_012874;DVH24_020240;C1H46_044669	Protein phosphatase	A0A498HR26_MALDO;A0A498J935_MALDO;A0A540K6F1_MALBA	2			202.215	88.6451			266.736	232.758		116.913		133.432	271.155	198.611	203.85				262.688			147.649
A0A498HR27	Cysteinyl-tRNA synthetase	DVH24_012076	A0A498HR27	A0A498HR27	DVH24_012076	Cysteinyl-tRNA synthetase	A0A498HR27_MALDO	4				183.322	84.6511						146.804	112.345			32.3097				137.322	346.785	125.546	164.051
A0A498HR41	MFS domain-containing protein	DVH24_016830	A0A498HR41;A0A498JD18;A0A540LQR0;A0A540LSP9	A0A498HR41;A0A498JD18;A0A540LQR0;A0A540LSP9	DVH24_016830;DVH24_042519;C1H46_025616;C1H46_024973	MFS domain-containing protein	A0A498HR41_MALDO;A0A498JD18_MALDO;A0A540LQR0_MALBA;A0A540LSP9_MALBA	1			236.655		331.253	322.531				388.93	325.402	225.332	311.497		282.051		390.678	287.26	354.107		428.61
A0A498HR48	ENTH domain-containing protein	DVH24_012096	A0A498HR48	A0A498HR48	DVH24_012096	ENTH domain-containing protein	A0A498HR48_MALDO	1			106.835				138.49	227.147	258.672				310.419	164.885	152.904				140.54	196.928	156.443	182.947
A0A498HR51	Aamy domain-containing protein (Fragment)	DVH24_016768	A0A498HR51;A0A540NNS8	A0A498HR51;A0A540NNS8	DVH24_016768;C1H46_001714	Aamy domain-containing protein (Fragment);Aamy domain-containing protein	A0A498HR51_MALDO;A0A540NNS8_MALBA	5	273.241	335.744	584.703	754.561	549.986	558.28		247.844	272.464	689.607	684.858	698.99	554.445	417.092	403.245	664.589	540.174	569.099	370.675	846.813	847.538	749.898
A0A498HR52	Uncharacterized protein	DVH24_012448	A0A498HR52	A0A498HR52	DVH24_012448	Uncharacterized protein	A0A498HR52_MALDO	5	1142.5			1249.83		1554.46	792.481	339.203	346.615	240.907	245.267	403.785	378.95	58.7669	78.2212	38.6723			418.2	430.362	62.7737	370.831
A0A498HR73	Uncharacterized protein	DVH24_025152	A0A498HR73	A0A498HR73	DVH24_025152	Uncharacterized protein	A0A498HR73_MALDO	1	252.714		427.433							614.193	555.307	597.277		552.325	738.986	939.734	831.748	932.296	300.328
A0A498HR81	Pectate lyase	DVH24_018718	A0A498HR81;A0A498I925;A0A540KHQ3;A0A540M6S1	A0A498HR81;A0A498I925;A0A540KHQ3;A0A540M6S1	DVH24_018718;DVH24_002005;C1H46_040773;C1H46_019941	Pectate lyase	A0A498HR81_MALDO;A0A498I925_MALDO;A0A540KHQ3_MALBA;A0A540M6S1_MALBA	2							427.173	328.814	356.078			174.558		335.502	497.713				277.128		249.545	310.874
A0A498HR89	CAAD domain-containing protein	DVH24_021238	A0A498HR89;A0A540NT48	A0A498HR89;A0A540NT48	DVH24_021238;C1H46_000135	CAAD domain-containing protein	A0A498HR89_MALDO;A0A540NT48_MALBA	3	803.473	621.553	615.887	549	386.184	759.249	1017.96	574.669	694.704	521.716	437.24	436.801	405.204	426.479	513.883	586.457	798.476	643.6	526.802	416.64	378.258	419.433
A0A498HR96	PPM-type phosphatase domain-containing protein	DVH24_016808	A0A498HR96;A0A540LID7	A0A498HR96;A0A540LID7	DVH24_016808;C1H46_028207	PPM-type phosphatase domain-containing protein	A0A498HR96_MALDO;A0A540LID7_MALBA	4	77.6776	294.804	77.7219	88.909		54.6952	41.5758	82.5767	68.0041	99.6155	263.156	338.156	137.205	100.921	87.5095	98.0361	555.24		90.0742	154.281	96.5193
A0A498HRA7	Protein kinase domain-containing protein	DVH24_012964	A0A498HRA7	A0A498HRA7	DVH24_012964	Protein kinase domain-containing protein	A0A498HRA7_MALDO	7	141.548		243.779		137.517	156.319	305.459	275.175	295.676	129.169	188.097	194.713		190.182	176.382		135.92	344.087	251.45	306.004	295.265	298.049
A0A498HRB6	3-hydroxyacyl-CoA dehydrogenase	DVH24_025488	A0A498HRB6	A0A498HRB6	DVH24_025488	3-hydroxyacyl-CoA dehydrogenase	A0A498HRB6_MALDO	19	240.518	293.41	380.153	319.183	390.461	343.523	270.494	388.994	329.935	438.739	346.352	300.8	558.485	376.398	404.477	343.432	305.277	293.525	478.671	537.842	566.492	551.501
A0A498HRB8	Uncharacterized protein	DVH24_012974	A0A498HRB8	A0A498HRB8	DVH24_012974	Uncharacterized protein	A0A498HRB8_MALDO	7		419.337	308.631	433.324	274.668	401.806	359.568	373.573	411.312	244.15	215.706	100.461	416.927	263.419	297.475		198.916	134.373	385.571	475.02	355.472	277.377
A0A498HRC5	Sulfate adenylyltransferase	DVH24_012984	A0A498HRC5;A0A498J622;A0A540MGX7	A0A498HRC5;A0A498J622;A0A540MGX7	DVH24_012984;DVH24_020131;C1H46_016476	Sulfate adenylyltransferase	A0A498HRC5_MALDO;A0A498J622_MALDO;A0A540MGX7_MALBA	4	164.404		156.721	209.269	113.941		307.932	287.886	304.128		84.5002	75.6551	178.357	291.033	306.628		136.836		173.624		205.602	125.786
A0A498HRC7	Syntaxin-6_N domain-containing protein	DVH24_012528	A0A498HRC7	A0A498HRC7	DVH24_012528	Syntaxin-6_N domain-containing protein	A0A498HRC7_MALDO	12	5792.98	6231.8	3609.92	6324.85	5306.58	6337.63	2064.75	1650	1280.6	5581.1	5826.95	6293.1	1617.76	2367.41	2777.02	5125.01	5933.5	5259.11	3026.29	2898.87	3141.57	3204.7
A0A498HRD8	"Mannan endo-1,4-beta-mannosidase"	DVH24_033723	A0A498HRD8	A0A498HRD8	DVH24_033723	"Mannan endo-1,4-beta-mannosidase"	A0A498HRD8_MALDO	6	425.308	567.129	606.115	359.571	302.692	379.659	238.495	338.845	347.082	455.587	462.092	451.293	420.979	348.211	292.509	750.717	500.77	653.305	466.314	882.587	594.804	618.389
A0A498HRE2	Uncharacterized protein	DVH24_013033	A0A498HRE2	A0A498HRE2	DVH24_013033	Uncharacterized protein	A0A498HRE2_MALDO	8	1884.62	1713.01	1554.44	1172.34	1142.39	1444.15	6131.8	5286.21	5083.43	710.323	682.727	713.585	2081.13	1512.19	1549.65	973.412	1040.38	913.143	2030.73	1899.94	2015.92	2061.27
A0A498HRE6	PH domain-containing protein	DVH24_033733	A0A498HRE6	A0A498HRE6	DVH24_033733	PH domain-containing protein	A0A498HRE6_MALDO	1	822.901	645.682	302.977		522.548		363.39		135.003	836.589	824.072	806.448	265.545	374.138	528.068	836.098	525.696	1359.87	194.862	146.586	214.591	241.197
A0A498HRF2	Methyltransferase	DVH24_013043	A0A498HRF2	A0A498HRF2	DVH24_013043	Methyltransferase	A0A498HRF2_MALDO	5		358.506	629.694	425.817	396.991	370.355	502.104	371.8	468.745	422.156	208.71	213.507	480.737	422.15	413.378		177.187		213.779	314.376	263.032	187.536
A0A498HRF4	Uncharacterized protein	DVH24_013014	A0A498HRF4	A0A498HRF4	DVH24_013014	Uncharacterized protein	A0A498HRF4_MALDO	14	675.602	842.902	826.366	950.692	1055.4	997.213	583.535	652.115	667.106	1458.03	1454.48	805.206	785.375	811.974	803.104	1148.69	1295.35	1173.34	628.024	688.422	686.476	585.436
A0A498HRF5	Uncharacterized protein	DVH24_033743	A0A498HRF5	A0A498HRF5	DVH24_033743	Uncharacterized protein	A0A498HRF5_MALDO	9	775.756	835.455	738.802	1017.49	1001.85	947.53	1428.57	615.391	789.513	819.486	811.34	836.388	343.363	647.997	740.594	825.164	706.742	802.213	749.778	485.471	330.064	338.832
A0A498HRG6	(1->3)-beta-glucan endohydrolase	DVH24_012216	A0A498HRG6;A0A540LBE6	A0A498HRG6;A0A540LBE6	DVH24_012216;C1H46_030651	(1->3)-beta-glucan endohydrolase	A0A498HRG6_MALDO;A0A540LBE6_MALBA	5	567.927	444.135	222.078	714.092	520.525	427.49	512.044	233.936	395.131	348.962	447.037	337.785	227.363	323.401	412.577	82.6189	459.587	1171.68	162.482	206.922	226.618	241.217
A0A498HRH1	14_3_3 domain-containing protein	DVH24_021236	A0A498HRH1;A0A540NT43	A0A498HRH1;A0A540NT43	DVH24_021236;C1H46_000131	14_3_3 domain-containing protein	A0A498HRH1_MALDO;A0A540NT43_MALBA	11	2941.15	2108.87	1469.06	2089.62	1799.32	2269.04	3011.03	928.571	1162.1	1198.17	1067.16	1341.46	698.187	963.098	1153.07	1372.35	1230.3	1480.77	1076.33	830.814	854.259	908.519
A0A498HRH3	Uncharacterized protein	DVH24_018798	A0A498HRH3;A0A498IBR3;A0A540MTM4;A0A540NDJ0	A0A498HRH3;A0A498IBR3;A0A540MTM4;A0A540NDJ0	DVH24_018798;DVH24_002071;C1H46_012272;C1H46_005876	Uncharacterized protein	A0A498HRH3_MALDO;A0A498IBR3_MALDO;A0A540MTM4_MALBA;A0A540NDJ0_MALBA	1			158.233					240.816			78.109		264.994	196.434					152.481		220.36	143.9
A0A498HRH9	Protein-serine/threonine kinase	DVH24_025262	A0A498HRH9;A0A498IA53;A0A540KF56;A0A540LAQ0	A0A498HRH9;A0A498IA53;A0A540KF56;A0A540LAQ0	DVH24_025262;DVH24_041197;C1H46_041620;C1H46_030922	Protein-serine/threonine kinase	A0A498HRH9_MALDO;A0A498IA53_MALDO;A0A540KF56_MALBA;A0A540LAQ0_MALBA	3	640.707	594.162	587.87	646.82	620.999	643.563	483.428	543.942	317.674	391.313	254.304	315.634	456.29	491.274	444.712	420.334	281.814	486.146	257.907	540.337	439.757	271.449
A0A498HRI0	Glyceraldehyde-3-phosphate dehydrogenase	DVH24_033773	A0A498HRI0	A0A498HRI0	DVH24_033773	Glyceraldehyde-3-phosphate dehydrogenase	A0A498HRI0_MALDO	25	100774	98328.6	62390	83972	74154.7	82909.6	57940.3	38820.7	36358.4	71077.1	63139.8	66134.5	23305.4	37917	40566	69668.6	71782.2	81586.5	56820.9	32110.1	33820.6	30652.4
A0A498HRI3	TCP domain-containing protein	DVH24_018808	A0A498HRI3;A0A498I6P9;A0A540K4V0;A0A540NC07;D9ZJD5	A0A498HRI3;A0A498I6P9;A0A540K4V0;A0A540NC07;D9ZJD5	DVH24_018808;DVH24_002077;C1H46_045213;C1H46_005882;TCP7	TCP domain-containing protein;TCP domain-containing protein;TCP domain-containing protein;TCP domain-containing protein;TCP domain class transcription factor	A0A498HRI3_MALDO;A0A498I6P9_MALDO;A0A540K4V0_MALBA;A0A540NC07_MALBA;D9ZJD5_MALDO	1			202.384				273.803	355.787					270.925		199.746					385.641	366.467	301.628
A0A498HRI6	Uncharacterized protein	DVH24_012236	A0A498HRI6;A0A540K592	A0A498HRI6;A0A540K592	DVH24_012236;C1H46_045076	Uncharacterized protein	A0A498HRI6_MALDO;A0A540K592_MALBA	2								574.866	443.271				366.148	231.138	415.211				438.78		355.473	225.648
A0A498HRI8	Uncharacterized protein	DVH24_028889	A0A498HRI8	A0A498HRI8	DVH24_028889	Uncharacterized protein	A0A498HRI8_MALDO	17	838.522	847.992	786.543	857.22	799.732	860.934	1104.01	766.754	709.267	926.501	1057.1	1357.53	488.716	727.768	728.191	618.958	862.89	763.993	466.898	533.056	645.15	542.264
A0A498HRJ5	RING-type E3 ubiquitin transferase	DVH24_013083	A0A498HRJ5;A0A498J8H7;A0A540LJB6	A0A498HRJ5;A0A498J8H7;A0A540LJB6	DVH24_013083;DVH24_020030;C1H46_027899	RING-type E3 ubiquitin transferase;Small nuclear ribonucleoprotein Sm D3;RING-type E3 ubiquitin transferase	A0A498HRJ5_MALDO;A0A498J8H7_MALDO;A0A540LJB6_MALBA	6	1292.08	1040.44	1020.83	1021.19	953.863	1197.14	1809.28	1357.64	1614.61	854.934	954.777	925.729	1088.34	917.89	865.62	786.686	992.685	1428.89	889.38	1040.37	944.153	908.034
A0A498HRK8	Uncharacterized protein	DVH24_028909	A0A498HRK8;A0A540KC52	A0A498HRK8;A0A540KC52	DVH24_028909;C1H46_042651	Uncharacterized protein	A0A498HRK8_MALDO;A0A540KC52_MALBA	5	1395	1126.79	533.786	1358.9	1092.83	1062.16	1648.35	541.285	531.023	776.557	909.932	933.412	550.606	633.269	641.675	883.545	1064.94	942.434	432.421			329.749
A0A498HRL5	Uncharacterized protein	DVH24_025292	A0A498HRL5	A0A498HRL5	DVH24_025292	Uncharacterized protein	A0A498HRL5_MALDO	6	256.028	243.06	55.1175			235.329	107.023		104.535	167.152	206.876	227.145	57.3631	111.974		208.485	193.296	284.242	146.762	93.4555	116.676	130.095
A0A498HRM2	Hydrolase_4 domain-containing protein	DVH24_025608	A0A498HRM2	A0A498HRM2	DVH24_025608	Hydrolase_4 domain-containing protein	A0A498HRM2_MALDO	1						30.8189		36.3064	45.1972	29.8073	29.5325	29.4578	59.1082	35.5486			32.6418			45.1087	42.5606
A0A498HRM4	Uncharacterized protein	DVH24_013084	A0A498HRM4;A0A498JA34;A0A540N8X7	A0A498HRM4;A0A498JA34;A0A540N8X7	DVH24_013084;DVH24_020027;C1H46_006795	Uncharacterized protein	A0A498HRM4_MALDO;A0A498JA34_MALDO;A0A540N8X7_MALBA	6			495.316	342.811	423.671		282.346	68.3492	103.888	375.74	409.384	222.11	176.438	111.932	456.033	492.763	353.893		187.185	193.191	223.64	188.005
A0A498HRM6	Suf domain-containing protein	DVH24_016251	A0A498HRM6	A0A498HRM6	DVH24_016251	Suf domain-containing protein	A0A498HRM6_MALDO	9	854.274	660.363	430.281	635.615	604.361	1095.84	411.732	360.318	249.276	642.086	668.694	700.303	271.743	304.631	422.736	595.377	532.54	1156.33	420.35	241.298	318.409	368.019
A0A498HRN4	Endoglucanase	DVH24_016232	A0A498HRN4;A0A540KK54	A0A498HRN4;A0A540KK54	DVH24_016232;C1H46_039870	Endoglucanase	A0A498HRN4_MALDO;A0A540KK54_MALBA	1		37.3894	79.8431			39.8236	116.544	174.939	175.586		44.4296	39.8126	134.928	104.037	106.059		42.0962		143.335	118.59	158.143	133.082
A0A498HRN7	Uncharacterized protein	DVH24_033833	A0A498HRN7;A0A540MDA1	A0A498HRN7;A0A540MDA1	DVH24_033833;C1H46_017623	Uncharacterized protein	A0A498HRN7_MALDO;A0A540MDA1_MALBA	8	1981.85	1560.62	1680.32	1671.05	1299.87	1708.18	2340.11	2306.39	2888.78	1262.01	1259.9	1410.88	2078.31	1749.36	1681.37	1454.86	1628.1	1281.39	1910.59	2000.53	1880.73	1990.59
A0A498HRP1	Sm domain-containing protein	DVH24_028939	A0A498HRP1;A0A498KDV4;A0A540L170	A0A498HRP1;A0A498KDV4;A0A540L170	DVH24_028939;DVH24_017579;C1H46_034254	Sm domain-containing protein	A0A498HRP1_MALDO;A0A498KDV4_MALDO;A0A540L170_MALBA	1	1368.41	811.057	251.227	762.872	589.477	837.917	1016.46				283.855	612.504					838.044	584.747
A0A498HRP9	Uncharacterized protein	DVH24_033675	A0A498HRP9;A0A540K7X9	A0A498HRP9;A0A540K7X9	DVH24_033675;C1H46_044144	Uncharacterized protein;MHD domain-containing protein	A0A498HRP9_MALDO;A0A540K7X9_MALBA	2	155.41	162.231	238.991	145.138	140.684	160.943	214.289	325.542	345.381	199.981	242.007	206.738	418.881	352.846	340.834	204.519	177.301		311.65	412.716	399.147	355.141
A0A498HRQ0	Uncharacterized protein	DVH24_012648	A0A498HRQ0	A0A498HRQ0	DVH24_012648	Uncharacterized protein	A0A498HRQ0_MALDO	8	277.982	446.231	319.599	533.185	242.615	405.529	499.359	316.043	309.029	276.62	208.419	398.616	669.564	350.745	363.417	131.816	384.687	302.423	376.085	290.325	234.056	295.31
A0A498HRS1	Peptidase A1 domain-containing protein	DVH24_012009	A0A498HRS1	A0A498HRS1	DVH24_012009	Peptidase A1 domain-containing protein	A0A498HRS1_MALDO	8	1303.97	1452.15	798.696	873.796	807.942	753.676	600.629	685.56	378.171	665.727	713.158	587.944	431.439	377.135	397.056	876.454	909.477	1084.22	597.532	591.818	527.32	513.627
A0A498HRS4	Uncharacterized protein	DVH24_016272	A0A498HRS4	A0A498HRS4	DVH24_016272	Uncharacterized protein	A0A498HRS4_MALDO	3	1317.42	819.168	414.84	756.503	666.198	901.056	951.01				461.53	369.913		294.192		576.387	758.16	675.08
A0A498HRS6	Phytocyanin domain-containing protein	DVH24_028969	A0A498HRS6;A0A540LQB4	A0A498HRS6;A0A540LQB4	DVH24_028969;C1H46_025919	Phytocyanin domain-containing protein;SRP54 domain-containing protein	A0A498HRS6_MALDO;A0A540LQB4_MALBA	4	473.924	457.459	301.651	537.929	542.941	486.164	384.569	301.947	260.822	415.33	390.197	392.12	233.372	388.51	369.078	311.67	374.646	487.893	185.913	327.345	167.524	337.753
A0A498HRS7	Uncharacterized protein	DVH24_012346	A0A498HRS7;A0A540M163	A0A498HRS7;A0A540M163	DVH24_012346;C1H46_021895	Uncharacterized protein	A0A498HRS7_MALDO;A0A540M163_MALBA	10	569.851	483.008	415.771	656.6	388.933	403.554	559.198	378.955	326.891	491.855	374.3	433.864	225.89	311.497	335.224	526.775	523.964	565.891	326.328	424.148	366.729	323.272
A0A498HRU1	Uncharacterized protein	DVH24_016311	A0A498HRU1	A0A498HRU1	DVH24_016311	Uncharacterized protein	A0A498HRU1_MALDO	3	309.647	306.213	289.93	328.905	274.317	311.625	249.374	215.948	214.73	244.685	218.634	300.235	250.061	284.428	270.585	285.947	371.357	313.006	328.623	333.48	299.546	321.512
A0A498HRU2	Uncharacterized protein	DVH24_028887	A0A498HRU2;A0A540MS86	A0A498HRU2;A0A540MS86	DVH24_028887;C1H46_012702	Uncharacterized protein	A0A498HRU2_MALDO;A0A540MS86_MALBA	1			20.9405										34.4421								23.6259
A0A498HRU4	Uncharacterized protein	DVH24_016292	A0A498HRU4;A0A498JBP6	A0A498HRU4;A0A498JBP6	DVH24_016292;DVH24_033113	Uncharacterized protein	A0A498HRU4_MALDO;A0A498JBP6_MALDO	4	739.902	655.907	361.657	321.919	867.734	716.647	573.278	259.096	395.952	469.031	377.237	578.747	419.045	321.713	422.154	519.372	583.667	725.896	348.221	510.936	365.353	386.448
A0A498HRU5	Uncharacterized protein	DVH24_012688	A0A498HRU5	A0A498HRU5	DVH24_012688	Uncharacterized protein	A0A498HRU5_MALDO	9	2172.84	2844.82	2747.23	1762.45	1880.9	1911.2	1155.62	2031.39	2043.03	2177.16	2334.66	2572.88	2871.23	1940.49	1754.86	3061.4	2589.57	2782.05	3073.71	4104.91	4039.93	3576.9
A0A498HRU9	SNRNP27 domain-containing protein	DVH24_018928	A0A498HRU9;A0A540N5G6	A0A498HRU9;A0A540N5G6	DVH24_018928;C1H46_008612	SNRNP27 domain-containing protein	A0A498HRU9_MALDO;A0A540N5G6_MALBA	2							244.727	241.878	297.551						333.567		229.865		404.247	390.439	336.613	312.984
A0A498HRV8	RRM domain-containing protein	DVH24_033735	A0A498HRV8	A0A498HRV8	DVH24_033735	RRM domain-containing protein	A0A498HRV8_MALDO	2					45.2016		64.6305	99.4886	121.765		50.9045		138.86	94.561	80.3327				91.5156	119.573	181.07	134.491
A0A498HRW2	UBC core domain-containing protein	DVH24_025392	A0A498HRW2	A0A498HRW2	DVH24_025392	UBC core domain-containing protein	A0A498HRW2_MALDO	1	127.267	119.717	204.366	150.467	186.467	175.036	185.9	394.548	350.121	205.976	285.049	175.125	353.467	208.695	244.316	86.9826	141.713	132.658	254.037	439.353	369.821	407.348
A0A498HRX3	DNA helicase	DVH24_029019	A0A498HRX3;A0A540M4D8	A0A498HRX3;A0A540M4D8	DVH24_029019;C1H46_020839	DNA helicase	A0A498HRX3_MALDO;A0A540M4D8_MALBA	1			244.618				212.947	258.827	231.169				345.258	290.415	259.904				271.008	301.149	221.04
A0A498HRX9	Uncharacterized protein	DVH24_025104	A0A498HRX9	A0A498HRX9	DVH24_025104	Uncharacterized protein	A0A498HRX9_MALDO	5		342.76	191.484	465.179	345.448	100.617				337.816	220.867	177.176				179.796	244.915	326.248	299.969	282.843	167.727	117.016
A0A498HRY0	Uncharacterized protein	DVH24_012069	A0A498HRY0	A0A498HRY0	DVH24_012069	Uncharacterized protein	A0A498HRY0_MALDO	5	554.056	670.73	619.199	683.424	1032.92	629.037	540.133	572.308	1307.84	642.779	737.56	606.74	479.471	641.331	744.028	562.452	577.397	572.201	542.346	394.972	491.224	747.115
A0A498HRY3	Uncharacterized protein	DVH24_016332	A0A498HRY3;A0A498JFT3;A0A540LDS6;A0A540N8L5	A0A498HRY3;A0A498JFT3;A0A540LDS6;A0A540N8L5	DVH24_016332;DVH24_033147;C1H46_029944;C1H46_007038	Uncharacterized protein	A0A498HRY3_MALDO;A0A498JFT3_MALDO;A0A540LDS6_MALBA;A0A540N8L5_MALBA	1					319.485							262.529							230.204
A0A498HRZ2	Fn3_like domain-containing protein	DVH24_025422	A0A498HRZ2;A0A540LGJ7	A0A498HRZ2;A0A540LGJ7	DVH24_025422;C1H46_028863	Fn3_like domain-containing protein;Uncharacterized protein	A0A498HRZ2_MALDO;A0A540LGJ7_MALBA	3	402.487	378.561	268.364		432.774			540.468	331.336	464.521	351.091	400.978	281.806	292.019	458.098	429.058	282.786	325.138	380.06	235.25	441.88	340.125
A0A498HRZ7	Glycosyltransferase	DVH24_028937	A0A498HRZ7	A0A498HRZ7	DVH24_028937	Glycosyltransferase	A0A498HRZ7_MALDO	5				181.019	439.889	205.235				612.678	553.628	527.624	436.656	283.058	249.708	478.474	468.982	357.949	204.06	391.143	308.087	405.755
A0A498HRZ8	Adenine phosphoribosyltransferase	DVH24_012089	A0A498HRZ8;A0A498JFC4;A0A540KKT6;A0A540M893	A0A498HRZ8;A0A498JFC4;A0A540KKT6;A0A540M893	DVH24_012089;DVH24_021114;C1H46_039622;C1H46_019642	Adenine phosphoribosyltransferase	A0A498HRZ8_MALDO;A0A498JFC4_MALDO;A0A540KKT6_MALBA;A0A540M893_MALBA	1	4058	3491.99	1270.66	3428.17		3333.54	2110.63	913.509	879.056	2351.49		3775.39	596.886	948.059	1446.76	1724.12	3634.44		1139.99		799.656	1154.48
A0A498HRZ9	Glucose-6-phosphate dehydrogenase (NADP(+))	DVH24_025124	A0A498HRZ9;A0A498ID05;A0A540N1Z8;A0A540NF01	A0A498HRZ9;A0A498ID05;A0A540N1Z8;A0A540NF01	DVH24_025124;DVH24_041072;C1H46_009331;C1H46_005138	Glucose-6-phosphate dehydrogenase (NADP(+));Glucose-6-phosphate 1-dehydrogenase;Glucose-6-phosphate 1-dehydrogenase;Glucose-6-phosphate 1-dehydrogenase	A0A498HRZ9_MALDO;A0A498ID05_MALDO;A0A540N1Z8_MALBA;A0A540NF01_MALBA	6	828.996	801.742	509.699	1211.83	780.125	1255.28	1116.25	407.584	353.039	642.687	595.036	696.456	362.739	496.829	584.892	705.313	676.435	670.685	389.98	286.984	279.222	311.414
A0A498HS10	Rieske domain-containing protein	DVH24_012748	A0A498HS10	A0A498HS10	DVH24_012748	Rieske domain-containing protein	A0A498HS10_MALDO	4		154.542	228.977		296.289	260.624				321.639	194.297	397.005	599.447	369.113	330.829		307.259	44.9078	579.836	818.962	671.172	569.413
A0A498HS21	Protein-serine/threonine phosphatase	DVH24_012758	A0A498HS21	A0A498HS21	DVH24_012758	Protein-serine/threonine phosphatase	A0A498HS21_MALDO	13	323.872	355.214	421.972	345.374	349.066	352.554	337.79	278.615	447.201	381.085	308.811	302.999	597.01	477.66	422.349	337.443	286.114	386.69	362.468	360.783	436.661	448.498
A0A498HS29	Uncharacterized protein	DVH24_016372	A0A498HS29;A0A540L2S9	A0A498HS29;A0A540L2S9	DVH24_016372;C1H46_033715	Uncharacterized protein	A0A498HS29_MALDO;A0A540L2S9_MALBA	7	366.539	393.699	316.567	369.751	705.81	777.684	247.198	286.913	164.742	465.231	529.787	851.134	184.929	323.054	262.766	608.397	234.439		325.532	150.225	364.76	337.958
A0A498HS32	DNA-directed RNA polymerase subunit beta	DVH24_012768	A0A498HS32	A0A498HS32	DVH24_012768	DNA-directed RNA polymerase subunit beta	A0A498HS32_MALDO	8			501.839				388.886	282.784	201.412		108.144	45.7023	243.596	334.051	34.5201				191.705		195.754	224.935
A0A498HS36	Uncharacterized protein	DVH24_025462	A0A498HS36;A0A540KPQ4	A0A498HS36;A0A540KPQ4	DVH24_025462;C1H46_038308	Uncharacterized protein	A0A498HS36_MALDO;A0A540KPQ4_MALBA	3	447.86	312.459	706.061	231.955	313.516	303.081	457.311	306.804	443.592	323.116	277.718	412.975	227.835	252.016	271.707	516.117	338.282	399.017	299.506	248.493	211.264	245.689
A0A498HS37	Uncharacterized protein	DVH24_012129	A0A498HS37;A0A540LPJ1	A0A498HS37;A0A540LPJ1	DVH24_012129;C1H46_026010	Uncharacterized protein	A0A498HS37_MALDO;A0A540LPJ1_MALBA	2	713.059						485.192	197.606	215.199			343.755	150.156	478.113	136.752		813.591		370.68	660.646		192.191
A0A498HS42	H(+)-exporting diphosphatase	DVH24_029089	A0A498HS42;A0A540KIT1	A0A498HS42;A0A540KIT1	DVH24_029089;C1H46_040349	H(+)-exporting diphosphatase	A0A498HS42_MALDO;A0A540KIT1_MALBA	7	1092.64	1181.85	1047.81	1179.93	1422.46	1200.86	983.729	865.248	985.739	1198.94	1289.51	1807.61	945.564	980.969	999.592	1002.11	1173.22	995.497	1052.57	1041.45	960.197	900.23
A0A498HS46	Uncharacterized protein	DVH24_033825	A0A498HS46;A0A540MDB4;A0A7U3QAH2	A0A498HS46;A0A540MDB4;A0A7U3QAH2	DVH24_033825;C1H46_017633;	Uncharacterized protein;Nup54 domain-containing protein;Nucleoporin 54	A0A498HS46_MALDO;A0A540MDB4_MALBA;A0A7U3QAH2_MALDO	5	846.345	1175.37	616.809	1218.68	683.908	1311.67	897.014	804.547	798.284	458.629	593.878	366.84	441.364	592.564	604.543		769.548	1180.76	501.07	525.522	595.717	488.227
A0A498HS50	Uncharacterized protein	DVH24_012788	A0A498HS50	A0A498HS50	DVH24_012788	Uncharacterized protein	A0A498HS50_MALDO	2			72.9782		27.337		63.7982	126.31	134.173		188.202	178.865	154.241	95.3055
A0A498HS56	AB hydrolase-1 domain-containing protein	DVH24_025482	A0A498HS56	A0A498HS56	DVH24_025482	AB hydrolase-1 domain-containing protein	A0A498HS56_MALDO	9	906.707	901.373	802.502	1142.99	1027.81	1213.53	632.982	743.082	631.781	1899.93	1923.1	1976.72	845.843	756.255	756.41	1455.99	1261.37	1475.79	923.974	895.24	1063.4	1014.69
A0A498HS57	Uncharacterized protein	DVH24_025194	A0A498HS57	A0A498HS57	DVH24_025194	Uncharacterized protein	A0A498HS57_MALDO	1			229.812					441.579	405.141				542.23	382.642	575.306				303.543	510.23	324.737	312.318
A0A498HS58	Uncharacterized protein	DVH24_012486	A0A498HS58	A0A498HS58	DVH24_012486	Uncharacterized protein	A0A498HS58_MALDO	6	3078.67	3043.27	2801.97	2478.05	2002.93	2180.95	2279.87	2350.52	2238.14	1907.94	1860.75	1993.97	1216.26	1817.94	1702.95	2447.57	2438.22	2621.57	2102.37	2019.61	2077.47	1853.18
A0A498HS62	40S ribosomal protein S12	DVH24_028997	A0A498HS62;A0A498KGQ7;A0A540L8T3;A0A540L8U0;A0A540LIG1	A0A498HS62;A0A498KGQ7;A0A540L8T3;A0A540L8U0;A0A540LIG1	DVH24_028997;DVH24_017626;C1H46_031557;C1H46_031558;C1H46_028302	40S ribosomal protein S12	A0A498HS62_MALDO;A0A498KGQ7_MALDO;A0A540L8T3_MALBA;A0A540L8U0_MALBA;A0A540LIG1_MALBA	6	792.319	967.692	1352.28	526.782	815.591	1060.25	1673.43	1604.04	2372.29	811.138	938.538	683.241	1627.25	1219.06	1180.28	724.286	755.26	1384.2	997.44	815.595	616.83	1197.62
A0A498HS66	Protein-synthesizing GTPase	DVH24_025492	A0A498HS66	A0A498HS66	DVH24_025492	Protein-synthesizing GTPase	A0A498HS66_MALDO	18	524.626	460.442	339.393	540.006	536.236	637.824	585.333	385.168	428.203	410.231	445.709	677.07	532.432	423.486	399.197	325.429	394.001	469.793	326.206	356.441	400.058	436.795
A0A498HS69	Ribosome assembly factor mrt4	DVH24_016441	A0A498HS69;A0A540MDG9;A0A540MFS7	A0A498HS69;A0A540MDG9;A0A540MFS7	DVH24_016441;C1H46_017520;C1H46_016769	Ribosome assembly factor mrt4;Ribosome assembly factor mrt4;RL10P_insert domain-containing protein	A0A498HS69_MALDO;A0A540MDG9_MALBA;A0A540MFS7_MALBA	2	162.793		156.172				269.676	274.48	306.694				286.401	247.243	209.828				84.1945	223.247	185.654	246.08
A0A498HS81	Beta-galactosidase	DVH24_012011	A0A498HS81;A0A540MSB7	A0A498HS81;A0A540MSB7	DVH24_012011;C1H46_012738	Beta-galactosidase	A0A498HS81_MALDO;A0A540MSB7_MALBA	9	519.697	535.498	254.244	458.818	505.511	459.484	854.401	253.859	293.375	622.443	476.504	613.339	99.1489	219.78	525.941	468.53	662.573	638.199	175.043	422.857	133.63	220.667
A0A498HS82	Uncharacterized protein	DVH24_025224	A0A498HS82;A0A540KVE7	A0A498HS82;A0A540KVE7	DVH24_025224;C1H46_036269	Uncharacterized protein	A0A498HS82_MALDO;A0A540KVE7_MALBA	1	346.007	397.144	503.264	415.41	391.743	453.051	600.219	493.212	575.616		257.093	305.608	368.191	394.921	478.489	410.756	285.896	350.289	538.432	532.324	514.568	462.154
A0A498HS84	Cytochrome b-c1 complex subunit 6	DVH24_016461	A0A498HS84;A0A540MGU5	A0A498HS84;A0A540MGU5	DVH24_016461;C1H46_016793	Cytochrome b-c1 complex subunit 6	A0A498HS84_MALDO;A0A540MGU5_MALBA	1	375.35	355.884	309.581	130.605	116.763	177.74						154.559				247.285	203.658			161.993
A0A498HS88	Transmembrane 9 superfamily member	DVH24_029027	A0A498HS88	A0A498HS88	DVH24_029027	Transmembrane 9 superfamily member	A0A498HS88_MALDO	8	490.235	610.527	697.773	827.14	566.077	574.022	855.026	602.479	615.579	591.818	699.696	598.494	515.792	667.114	648.105	580.23	518.347	610.855	450.099	732.753	649.492	556.708
A0A498HS95	Fn3_like domain-containing protein	DVH24_016471	A0A498HS95;A0A540L016	A0A498HS95;A0A540L016	DVH24_016471;C1H46_034624	Fn3_like domain-containing protein	A0A498HS95_MALDO;A0A540L016_MALBA	5	82.9656	81.7336	133.629				109.53	174.045	209.758	61.7555	61.0033		285.793	161.062	143.04		87.8167	29.4726	139.951	164.524	187.341	179.666
A0A498HS96	MBD domain-containing protein	DVH24_029149	A0A498HS96	A0A498HS96	DVH24_029149	MBD domain-containing protein	A0A498HS96_MALDO	5	786.221	722.421	445.993	688.304	558.677	755.765	667.689	503.734	637.305	570.514	635.429	1006.6	425.971	457.989	768.899	634.993	686.152	512.12	805.64	387.741	210.655	459.281
A0A498HS99	4HBT domain-containing protein	DVH24_025244	A0A498HS99;A0A540L9K9	A0A498HS99;A0A540L9K9	DVH24_025244;C1H46_031302	4HBT domain-containing protein	A0A498HS99_MALDO;A0A540L9K9_MALBA	6	130.035	94.9772	167.97			94.7293	379.09	336.612	445.368	92.6137		165.229	145.568	238.249	148.075		188.609	138.627	289.641	309.472	261.711	184.629
A0A498HSA8	Uncharacterized protein	DVH24_012041	A0A498HSA8;A0A540KN75	A0A498HSA8;A0A540KN75	DVH24_012041;C1H46_038829	Uncharacterized protein	A0A498HSA8_MALDO;A0A540KN75_MALBA	9	431.94	335.011	297.448	465.305	563.379	473.82	207.382	296.606	393.528	323.325	420.513	403.089	238.193	431.784	271.948		389.02	279.482	247.314	398.5	399.911	375.655
A0A498HSB4	(3R)-hydroxymyristoyl-[acyl-carrier-protein] dehydratase	DVH24_016491	A0A498HSB4;A0A498J9Q5;A0A540KIT8;A0A540LZU3	A0A498HSB4;A0A498J9Q5;A0A540KIT8;A0A540LZU3	DVH24_016491;DVH24_033324;C1H46_040383;C1H46_022452	(3R)-hydroxymyristoyl-[acyl-carrier-protein] dehydratase	A0A498HSB4_MALDO;A0A498J9Q5_MALDO;A0A540KIT8_MALBA;A0A540LZU3_MALBA	5	849.09	762.916	906.819	843.494	720.961	747.99	864.498	829.325	1033.54	634.827	607.374	575.49	635.494	690.153	749.482	1030.09	813.466	840.033	796.411	718.426	843.527	775.126
A0A498HSB5	t-SNARE coiled-coil homology domain-containing protein	DVH24_025264	A0A498HSB5;A0A498IEP3;A0A540K594;A0A540LAQ9	A0A498HSB5;A0A498IEP3;A0A540K594;A0A540LAQ9	DVH24_025264;DVH24_041198;C1H46_045074;C1H46_030921	t-SNARE coiled-coil homology domain-containing protein	A0A498HSB5_MALDO;A0A498IEP3_MALDO;A0A540K594_MALBA;A0A540LAQ9_MALBA	2		148.914	177.541			122.949	247.002	279.888	201.486	121.751	95.4529	158.53	159.23			176.307	242.826	196.296	95.4074	103.091	143.176	121.467
A0A498HSC0	Uncharacterized protein	DVH24_016462	A0A498HSC0	A0A498HSC0	DVH24_016462	Uncharacterized protein	A0A498HSC0_MALDO	6	426.088	435.958	289.945	619.398	558.015	623.769	458.831	318.26	410.71	769.082	664.43	585.978	414.843	599.672	515.218	285.712	394.18	527.482	410.167	649.806	464.671	400.499
A0A498HSC1	Lipase_3 domain-containing protein	DVH24_025552	A0A498HSC1;A0A498IA03;A0A540L0M4;A0A540MWH8	A0A498HSC1;A0A498IA03;A0A540L0M4;A0A540MWH8	DVH24_025552;DVH24_041423;C1H46_034406;C1H46_011683	Lipase_3 domain-containing protein	A0A498HSC1_MALDO;A0A498IA03_MALDO;A0A540L0M4_MALBA;A0A540MWH8_MALBA	1								43.8279			17.0446	10.3454	40.5735						36.516		50.1476	42.0121
A0A498HSC3	S-adenosylmethionine synthase	DVH24_025274	A0A498HSC3;A0A540MDU5	A0A498HSC3;A0A540MDU5	DVH24_025274;C1H46_017490	S-adenosylmethionine synthase	A0A498HSC3_MALDO;A0A540MDU5_MALBA	5	306.694	300.586	380.998	342.211	309.213	271.027	668.821	710.574	736.583	290.615	366.293	339.731	739.83	556.536	513.934	363.831	326.873	448.032	573.087	745.57	708.426	589.855
A0A498HSD4	"NADH dehydrogenase [ubiquinone] iron-sulfur protein 4, mitochondrial	DVH24_012566	A0A498HSD4;A0A498J8U9;A0A540MWZ2	A0A498HSD4;A0A498J8U9;A0A540MWZ2	DVH24_012566;DVH24_020589;C1H46_011124	"NADH dehydrogenase [ubiquinone] iron-sulfur protein 4, mitochondrial;NADH dehydrogenase [ubiquinone] iron-sulfur protein 4, mitochondrial;NADH dehydrogenase [ubiquinone] iron-sulfur protein 4, mitochondrial"	A0A498HSD4_MALDO;A0A498J8U9_MALDO;A0A540MWZ2_MALBA	3	518.632	446.639	287.666	1412.16	1461.81	1190.06	1219.16			650.974	297.674	491.539			361.348	284.222	496.35	1030.93	225.801	209.926	195.306	241.241
A0A498HSF5	Protein kinase domain-containing protein	DVH24_012091	A0A498HSF5;A0A540M7M7	A0A498HSF5;A0A540M7M7	DVH24_012091;C1H46_019641	Protein kinase domain-containing protein	A0A498HSF5_MALDO;A0A540M7M7_MALBA	3			221.354	214.285	192.709			203.592	143.937		134.365	172.833	250.302	137.931	194.364		195.659		144.449	118.748	195.9	206.045
A0A498HSJ6	Prefoldin subunit 3	DVH24_025354	A0A498HSJ6	A0A498HSJ6	DVH24_025354	Prefoldin subunit 3	A0A498HSJ6_MALDO	3	1108.76	621.792	537.533	934.899	571.794	682.145	842.87	530.253	599.377	536.794	461.422	448.527	437.21	350.112	466.769	714.705	700.64	780.086	502.453	482.444	525.681	436.196
A0A498HSJ8	Uncharacterized protein	DVH24_029137	A0A498HSJ8	A0A498HSJ8	DVH24_029137	Uncharacterized protein	A0A498HSJ8_MALDO	1	41.4144				32.2734	40.8657	51.3948	69.7829	36.5967	60.0434	79.381	62.0977	115.588	56.0182	58.6834		41.8172	44.41	72.3806			40.7411
A0A498HSK2	E3 ubiquitin-protein ligase RNF170 (Fragment)	DVH24_016542	A0A498HSK2;A0A540M428	A0A498HSK2;A0A540M428	DVH24_016542;C1H46_020945	E3 ubiquitin-protein ligase RNF170 (Fragment);E3 ubiquitin-protein ligase RNF170	A0A498HSK2_MALDO;A0A540M428_MALBA	1		1026.56		934.204		872.217	1252.63	1057.8	1320.21			1458.23	833.558	962.769					700.441	620.399
A0A498HSM6	Component of oligomeric Golgi complex 8	DVH24_012666	A0A498HSM6;A0A540KA32	A0A498HSM6;A0A540KA32	DVH24_012666;C1H46_043456	Component of oligomeric Golgi complex 8	A0A498HSM6_MALDO;A0A540KA32_MALBA	4								204.356		97.7333	104.917	80.9276	282.208	173.336					614.895	176.236	173.67	204.356
A0A498HSN7	N-acetyltransferase domain-containing protein	DVH24_012171	A0A498HSN7;A0A498J966;A0A540KPH0	A0A498HSN7;A0A498J966;A0A540KPH0	DVH24_012171;DVH24_021053;C1H46_038346	N-acetyltransferase domain-containing protein	A0A498HSN7_MALDO;A0A498J966_MALDO;A0A540KPH0_MALBA	4	657.858	517.65	474.874	525.17	315.983	605.384	604.867	613.177	514.611	594.472	478.734	447.408	544.534	484.883	577.786	408.659	364.46	496.966	382.274	515.043	563.361	478.169
A0A498HSP1	Uncharacterized protein	DVH24_029177	A0A498HSP1;A0A540MEI8	A0A498HSP1;A0A540MEI8	DVH24_029177;C1H46_017256	Uncharacterized protein;Ribosome biogenesis regulatory protein	A0A498HSP1_MALDO;A0A540MEI8_MALBA	6	278.017	273.123	550.51		194.102		881.753	716.05	783.502	208.916	157.182	152.144	477.949	514.963	632.48	249.646	244.38		738.885	572.349	659.631	506.663
A0A498HSQ2	TFIIS-type domain-containing protein	DVH24_025414	A0A498HSQ2;A0A540MG33	A0A498HSQ2;A0A540MG33	DVH24_025414;C1H46_016678	TFIIS-type domain-containing protein;Uncharacterized protein	A0A498HSQ2_MALDO;A0A540MG33_MALBA	1																				28.1808
A0A498HSS1	Uncharacterized protein	DVH24_012201	A0A498HSS1;P93273	A0A498HSS1;P93273	DVH24_012201;pAFD103	Uncharacterized protein;PAFD103 protein (Fragment)	A0A498HSS1_MALDO;P93273_MALDO	1			65.4806			44.0798	125.362	198.369	163.736		31.9327	29.1778	171.994	120.968		53.5442				141.769	156.804	143.052
A0A498HSS2	Uncharacterized protein	DVH24_013008	A0A498HSS2;A0A540MGU1	A0A498HSS2;A0A540MGU1	DVH24_013008;C1H46_016448	Uncharacterized protein	A0A498HSS2_MALDO;A0A540MGU1_MALBA	1							306.48						342.818	263.329					257.927
A0A498HSS3	Tubulin-folding cofactor E	DVH24_016612	A0A498HSS3	A0A498HSS3	DVH24_016612	Tubulin-folding cofactor E	A0A498HSS3_MALDO	3					205.423		389.656	483.781	193.047		218.058	85.3974	352.729	378.33			132.117				405.789
A0A498HST3	Xylulose kinase	DVH24_016622	A0A498HST3	A0A498HST3	DVH24_016622	Xylulose kinase	A0A498HST3_MALDO	7	594.922	631.52	340.441	1162.19	741.377	885.34		264.524	267.142	656.147	540.928	558.798	304.808	379.67	423.883	468.658	496.978	526.081	477.814	451.175	481.329	327.82
A0A498HSU4	TPR_REGION domain-containing protein	DVH24_016681	A0A498HSU4	A0A498HSU4	DVH24_016681	TPR_REGION domain-containing protein	A0A498HSU4_MALDO	12	1679.49	1339.48	726.565	1966.98	1215.19	1891.9	1127.52	611.485	684.307	1056.88	993.431	1152.58	524.652	451.486	627.645	862.743	1291.29	914.466	591.458	600.599	661.09	701.794
A0A498HSV8	Signal recognition particle subunit SRP72	DVH24_033769	A0A498HSV8	A0A498HSV8	DVH24_033769	Signal recognition particle subunit SRP72	A0A498HSV8_MALDO	2													1.62835	1.10641					3.69662	498.061	457.01	2.11766
A0A498HSW6	3-hydroxyacyl-CoA dehydrogenase	DVH24_029247	A0A498HSW6	A0A498HSW6	DVH24_029247	3-hydroxyacyl-CoA dehydrogenase	A0A498HSW6_MALDO	25	1565.88	1319.64	750.166	1876.77	1523.05	1757.67	896.677	581.174	480.026	1611.85	1336.97	2259.48	1121.6	1008.46	1049.84	944.605	1540.77	1296.69	987.976	828.34	795.584	1024.01
A0A498HSW8	Uncharacterized protein	DVH24_025484	A0A498HSW8	A0A498HSW8	DVH24_025484	Uncharacterized protein	A0A498HSW8_MALDO	9	934.809	808.099	730.515	843.224	771.524	870.395	500.86	402.275	380.658	869.512	941.839	1159.27	287.694	388.125	332.176	912.896	1140.09	972.751	574.914	374.751	437.869	377.641
A0A498HSX2	Eukaryotic translation initiation factor 3 subunit C	DVH24_016711	A0A498HSX2	A0A498HSX2	DVH24_016711	Eukaryotic translation initiation factor 3 subunit C	A0A498HSX2_MALDO	28	1344.5	1450.93	1268.01	1473.7	1552.31	1627.02	1286.01	857.322	817.955	1651.37	1772.43	1979.33	807.94	1130.18	999.403	1145.97	1557.49	1281.92	1206.24	940.738	996.266	926.372
A0A498HSX4	Uncharacterized protein	DVH24_013058	A0A498HSX4	A0A498HSX4	DVH24_013058	Uncharacterized protein	A0A498HSX4_MALDO	12	1082.09	1123.48	952.225	856.048	860.945	715.675	792.365	851.711	856.092	877.944	978.858	856.311	682.869	675.116	722.491	1035.69	1302.86	1224.06	1019.4	1168.43	1079.77	992.756
A0A498HSX8	Aminoacyl-tRNA hydrolase	DVH24_012261	A0A498HSX8;A0A498JAX5;A0A540LJV7;A0A540MP30	A0A498HSX8;A0A498JAX5;A0A540LJV7;A0A540MP30	DVH24_012261;DVH24_020950;C1H46_027634;C1H46_013801	Aminoacyl-tRNA hydrolase	A0A498HSX8_MALDO;A0A498JAX5_MALDO;A0A540LJV7_MALBA;A0A540MP30_MALBA	1	107.545		133.605		79.5764				229.277					135.151	162.45				105.431	152.104	152.61	160.16
A0A498HSY3	AIR synthase (Fragment)	DVH24_016721	A0A498HSY3	A0A498HSY3	DVH24_016721	AIR synthase (Fragment)	A0A498HSY3_MALDO	4		668.188	598.442				448.263	324.643	385.488		381.473	412.188	282.146	135.385	332.731		502.581	850.661	303.314	189.682	235.791	172.196
A0A498HSY5	Uncharacterized protein	DVH24_012776	A0A498HSY5	A0A498HSY5	DVH24_012776	Uncharacterized protein	A0A498HSY5_MALDO	13	444.662	336.652	335.877	396.329	211.102	248.553	418.252	464.552	415.465	238.077	214.178	297.468	335.02	353.849	337.938	292.583	101.821	363.269	293.268	302.587	426.949	252.576
A0A498HSY8	Uncharacterized protein	DVH24_012271	A0A498HSY8;A0A498JAP4;A0A540LJY6	A0A498HSY8;A0A498JAP4;A0A540LJY6	DVH24_012271;DVH24_020938;C1H46_027646	Uncharacterized protein	A0A498HSY8_MALDO;A0A498JAP4_MALDO;A0A540LJY6_MALBA	1	259.139	282.345	395.896		255.115	253.452	310.392	217.122		246.352	334.927	262.939		313.366	327.315	213.45	320.144			224.211	267.428
A0A498HSZ9	Uncharacterized protein	DVH24_016692	A0A498HSZ9;A0A540LS15	A0A498HSZ9;A0A540LS15	DVH24_016692;C1H46_025259	Uncharacterized protein	A0A498HSZ9_MALDO;A0A540LS15_MALBA	2	13.1982	219.579	118.098	404.264		444.571	534.235	498.044	614.492	339.508	344.267	286.06	601.94	454.768	433.614		378.626		443.572	229.323	170.787	460.907
A0A498HT11	Proteasome subunit beta	DVH24_033819	A0A498HT11	A0A498HT11	DVH24_033819	Proteasome subunit beta	A0A498HT11_MALDO	11	2494.63	1753.57	3884.05	1744.34	1832.17	2688.28	3868.23	3365.4	3567.85	2183.57	1688.14	1208.28	2712.83	2857.09	3230.66	2817.74	2098.05	3122.32	3711.22	3670.92	3244.78	3262.75
A0A498HT15	LRRNT_2 domain-containing protein	DVH24_029297	A0A498HT15;A0A498KC33;A0A540KKE9;A0A540N1F8	A0A498HT15;A0A498KC33;A0A540KKE9;A0A540N1F8	DVH24_029297;DVH24_017942;C1H46_039813;C1H46_009568	LRRNT_2 domain-containing protein	A0A498HT15_MALDO;A0A498KC33_MALDO;A0A540KKE9_MALBA;A0A540N1F8_MALBA	3	838.637	689.277	403.423	470.64	430.573	659.59	393.051		354.823	392.301	351.565	498.943	421.869	335.087	311.282	895.108	592.36	559.386	351.742		561.322	335.347
A0A498HT19	Usp domain-containing protein	DVH24_016712	A0A498HT19;A0A540L162	A0A498HT19;A0A540L162	DVH24_016712;C1H46_034425	Usp domain-containing protein	A0A498HT19_MALDO;A0A540L162_MALBA	1	83.6484	140.546	95.0261	104.331	101.578	122.109		89.9309	81.0126	120.142	101.492	173.193	39.4962	68.3854		135.902	81.2616		88.7946	57.705	70.8687	41.9734
A0A498HT24	Uncharacterized protein	DVH24_012311	A0A498HT24;A0A540M186	A0A498HT24;A0A540M186	DVH24_012311;C1H46_021924	Uncharacterized protein	A0A498HT24_MALDO;A0A540M186_MALBA	4							275.927	212.998	255.078						413.022							138.8
A0A498HT26	Uncharacterized protein	DVH24_025534	A0A498HT26	A0A498HT26	DVH24_025534	Uncharacterized protein	A0A498HT26_MALDO	4	459.159	33.3649	421.499	36.3491	228.055	76.1957	103.096	133.496	486.363	59.1536	71.6885	288.637	117.58	313.962	126.64	93.1402		125.152	211.683	103.714	536.439	143.135
A0A498HT28	Glucose-6-phosphate isomerase	DVH24_016722	A0A498HT28	A0A498HT28	DVH24_016722	Glucose-6-phosphate isomerase	A0A498HT28_MALDO	3	557.017	617.023	388.614	457.589	752.446	536.294	583.224	379.79	510.704	543.881	565.999	635.087	397.82	445.458	417.445	575.422	616.269	587.908	562.144	394.453	374.298	521.847
A0A498HT29	WD_REPEATS_REGION domain-containing protein	DVH24_029439	A0A498HT29;A0A540LMV8	A0A498HT29;A0A540LMV8	DVH24_029439;C1H46_026801	WD_REPEATS_REGION domain-containing protein	A0A498HT29_MALDO;A0A540LMV8_MALBA	2	183.273		276.921	106.046	223.881		390.106	337.62	275.925	208.09		166.96	297.821	302.306	396.849		155.998		288.817	187.698	255.819	421.192
A0A498HT31	Ribosomal protein L37 (Fragment)	DVH24_012321	A0A498HT31;A0A498J9N0	A0A498HT31;A0A498J9N0	DVH24_012321;DVH24_020879	Ribosomal protein L37 (Fragment);Ribosomal protein L37	A0A498HT31_MALDO;A0A498J9N0_MALDO	3	5560.98	4586.37	2786.78	3756.9	3270.54	3460.94	3855.11	2958.43	3935.38	1564.79	1947.52	3751.94	1476.78	2322.67	2107.58	3628.57	4509.08	3370.69	4322.69	3053.94	2745.3	2375.16
A0A498HT40	Uncharacterized protein	DVH24_012331	A0A498HT40	A0A498HT40	DVH24_012331	Uncharacterized protein	A0A498HT40_MALDO	14	1628.44	1793.24	1971.03	1524.23	1368.46	1603.59	3548.02	2915.58	2898.79	1208.94	1006.54	864.039	1964.97	2293.56	2468.84	1349.15	1367.4	1342.36	1790.82	1701.8	1852.18	1661.52
A0A498HT48	Uncharacterized protein	DVH24_012836	A0A498HT48	A0A498HT48	DVH24_012836	Uncharacterized protein	A0A498HT48_MALDO	4	1016.31	1075.84	99.6513		1362.15	552.31				561.923	553.73	537.174	204.08				957.038		784.053
A0A498HT53	Phospho-2-dehydro-3-deoxyheptonate aldolase	DVH24_016791	A0A498HT53	A0A498HT53	DVH24_016791	Phospho-2-dehydro-3-deoxyheptonate aldolase	A0A498HT53_MALDO	13	1755.2	1627.33	3009.68	1398.99	1621.48	1631.75	3270.24	3986.4	3932.68	1183.75	1066.6	899.318	6664.33	4270.9	4191.61	1549.37	1965.95	1447.94	3590.45	4644.67	4030.93	3802.21
A0A498HT64	Uncharacterized protein	DVH24_016276	A0A498HT64;A0A498JBN8;A0A540MBT9;A0A540N8F8	A0A498HT64;A0A498JBN8;A0A540MBT9;A0A540N8F8	DVH24_016276;DVH24_033103;C1H46_018364;C1H46_006978	Uncharacterized protein	A0A498HT64_MALDO;A0A498JBN8_MALDO;A0A540MBT9_MALBA;A0A540N8F8_MALBA	3		288.055	423.681		489.507		595.911	389.697	471.199			251.717	495.943	418.194	362.02		607.842	350.229	470.092			390.552
A0A498HT65	Methyltransferase	DVH24_016801	A0A498HT65;A0A498JAN1;A0A540MGE9	A0A498HT65;A0A498JAN1;A0A540MGE9	DVH24_016801;DVH24_042542;C1H46_016533	Methyltransferase;PORR domain-containing protein;Methyltransferase	A0A498HT65_MALDO;A0A498JAN1_MALDO;A0A540MGE9_MALBA	2			122.822	152.563	123.691	144.366	142.118	178.629	135.817		84.3559	100.167	134.215	101.154			87.4256	176.059	158.51		94.3453	107.499
A0A498HT74	Peptidase_S9 domain-containing protein	DVH24_029489	A0A498HT74	A0A498HT74	DVH24_029489	Peptidase_S9 domain-containing protein	A0A498HT74_MALDO	9	427.661	536.668	794.709	541.28	446.388	543.925	749.989	1222.03	1088.04	510.936	479.967	499.593	1680.01	872.164	870.076	609.083	601.489	606.899	1138.72	1497.43	1338.55	1245.11
A0A498HT79	Uncharacterized protein	DVH24_012866	A0A498HT79	A0A498HT79	DVH24_012866	Uncharacterized protein	A0A498HT79_MALDO	5	1072.17	520.288	329.59	682.685	866.864	745.198	832.456	496.817	427.143	484.673	414.279	475.78	362.219	431.894	577.011	841.968	472.123	1225.41	235.712	71.2408	225.774	345.163
A0A498HT80	F-box domain-containing protein	DVH24_012025	A0A498HT80	A0A498HT80	DVH24_012025	F-box domain-containing protein	A0A498HT80_MALDO	3	244.215	241.013	329.025	206.813			252.296	398.174	224.139	280.646	397.967	379.525	342.929	195.859	405.82		427.957	323.402	134.891	368.377	195.378	180.405
A0A498HT89	PlsC domain-containing protein	DVH24_012876	A0A498HT89	A0A498HT89	DVH24_012876	PlsC domain-containing protein	A0A498HT89_MALDO	4	621.573	673.569	634.779	554.983	548.909	567.367	644.966	797.436	713.827	693.796	396.011	445.025	878.417	655.004	550.061	647.881	698.656	625.275	702.074	803.76	844.325	899.35
A0A498HT96	RRM domain-containing protein	DVH24_016831	A0A498HT96;A0A498JGE6;A0A540LQR1	A0A498HT96;A0A498JGE6;A0A540LQR1	DVH24_016831;DVH24_042516;C1H46_025614	RRM domain-containing protein	A0A498HT96_MALDO;A0A498JGE6_MALDO;A0A540LQR1_MALBA	3	886.393	734.543	1293.54	976.995	1155.81	1106.84	2253.23	3152.67	5788.3	685.239	774.684	502.594	5703.04	2230.24	1807.58	943.855	522.883	649.648	1689.4	4964.04	4645.28	2354.11
A0A498HT98	Profilin	DVH24_012391	A0A498HT98;A0A498JD78;A0A540KK34;A0A540L7W3;B0B0N5;B0B0N6;B7VFP6;Q3BCS2;Q84RR5;Q9XF42	A0A498HT98;A0A498JD78;A0A540KK34;A0A540L7W3;B0B0N5;B0B0N6;B7VFP6;Q3BCS2;Q84RR5;Q9XF42	DVH24_012391;DVH24_020806;C1H46_039903;C1H46_031856;mal d 4.0302;mal d 4.0302;mal d 4.03;Mal d 4.03;pf-3;	Profilin;Profilin;Profilin;Profilin;Profilin;Profilin;Profilin (Fragment);Profilin;Profilin;Profilin-3	A0A498HT98_MALDO;A0A498JD78_MALDO;A0A540KK34_MALBA;A0A540L7W3_MALBA;B0B0N5_MALDO;B0B0N6_MALDO;B7VFP6_MALDO;Q3BCS2_MALDO;Q84RR5_MALDO;PROF3_MALDO	5	1799.72	1810.85	2266.66	1657.76	1849.78	2132.86	3092.51	3448.12	4631.17	2379.67	2596.5	2063.46	2921.34	2162.89	2260.92	2269.8	2054.26	1900.01	1735.51	2116.69	2199.95	2218.49
A0A498HTA4	Uncharacterized protein	DVH24_029387	A0A498HTA4	A0A498HTA4	DVH24_029387	Uncharacterized protein	A0A498HTA4_MALDO	1	544.948	645.573	485.341	466.993	411.227	454.383	444.873		337.701	497.495	548.47	414.586		521.344	386.742	581.205	562.091	426.032	425.8	455.549		255.321
A0A498HTB0	Protein kinase domain-containing protein	DVH24_012489	A0A498HTB0	A0A498HTB0	DVH24_012489	Protein kinase domain-containing protein	A0A498HTB0_MALDO	2	240.577	296.415	279.151		233.87	163.626	216.109	230.639	215.957	225.575	253.243	231.538		203.074		194.243	202.33	229.915	266.293		206.272
A0A498HTB3	Uncharacterized protein	DVH24_012055	A0A498HTB3;A0A540M7K9	A0A498HTB3;A0A540M7K9	DVH24_012055;C1H46_019684	Uncharacterized protein	A0A498HTB3_MALDO;A0A540M7K9_MALBA	2	122.196		187.891	159.73	144.622	106.884	184.521	147.623	180.492	159.25	188.958	156.56	360.03	189.89			150.772		79.1139	226.565
A0A498HTB4	Uncharacterized protein	DVH24_016812	A0A498HTB4;A0A540LIF7	A0A498HTB4;A0A540LIF7	DVH24_016812;C1H46_028204	Uncharacterized protein	A0A498HTB4_MALDO;A0A540LIF7_MALBA	3	352.617		262.512		239.102	314.194	374.446	209.802	278.284	211.217	218.627	244.359					235.129			121.339		125.413
A0A498HTC0	BURP domain-containing protein	DVH24_029539	A0A498HTC0	A0A498HTC0	DVH24_029539	BURP domain-containing protein	A0A498HTC0_MALDO	5		387.047									363.324		181.529	139.859	95.1005		487.261			144.731	192.588	144.578
A0A498HTD1	Saposin B-type domain-containing protein	DVH24_029417	A0A498HTD1;A0A498KFR5;A0A540KZF9;A0A540LMB2	A0A498HTD1;A0A498KFR5;A0A540KZF9;A0A540LMB2	DVH24_029417;DVH24_018083;C1H46_034838;C1H46_026825	Saposin B-type domain-containing protein;Uncharacterized protein;Uncharacterized protein;Saposin B-type domain-containing protein	A0A498HTD1_MALDO;A0A498KFR5_MALDO;A0A540KZF9_MALBA;A0A540LMB2_MALBA	2							58.7839	104.711			238.969		96.8685	161.296					86.1663	94.1879	122.397	135.965
A0A498HTE9	Uncharacterized protein	DVH24_029437	A0A498HTE9	A0A498HTE9	DVH24_029437	Uncharacterized protein	A0A498HTE9_MALDO	5	414.342	275.542	348.552	540.053	309.148	545.943	289.846	83.2801	76.0366	683.68	671.837	720.303	768.67	362.234	778.29	561.083	801.048	938.435	773.031	911.026	580.65	774.206
A0A498HTF6	VID27 domain-containing protein	DVH24_012451	A0A498HTF6	A0A498HTF6	DVH24_012451	VID27 domain-containing protein	A0A498HTF6_MALDO	2	265.912	469.317	628.752	377.438	400.226	207.644	383.305	1169.5	700.349	488.083	539.955	303.439	1051.56	972.032	810.431	516.616	276.714	339.255	579.695	874.35	942.786	1241.92
A0A498HTG6	Uncharacterized protein	DVH24_012461	A0A498HTG6;A0A540N631	A0A498HTG6;A0A540N631	DVH24_012461;C1H46_008323	Uncharacterized protein	A0A498HTG6_MALDO;A0A540N631_MALBA	2	210.588	196.573	442.301	196.632	195.6		685.099	972.003	890.487		199.995	193.992	539.754	632.903			306.854		685.711	780.394	751.031	736.206
A0A498HTH3	Uncharacterized protein	DVH24_029589	A0A498HTH3;A0A498KFV1;A0A540KPX9;A0A540M3J5	A0A498HTH3;A0A498KFV1;A0A540KPX9;A0A540M3J5	DVH24_029589;DVH24_018309;C1H46_038236;C1H46_021072	Uncharacterized protein	A0A498HTH3_MALDO;A0A498KFV1_MALDO;A0A540KPX9_MALBA;A0A540M3J5_MALBA	1													128.546	70.9158
A0A498HTI5	AB hydrolase-1 domain-containing protein	DVH24_012966	A0A498HTI5	A0A498HTI5	DVH24_012966	AB hydrolase-1 domain-containing protein	A0A498HTI5_MALDO	2	442.454	429.55	226.388	248.408		374.048				334.875	436.292	336.323					370.788	238.658	150.967
A0A498HTJ6	Uncharacterized protein	DVH24_016406	A0A498HTJ6;A0A498JBX7;A0A540LNA1;A0A540M5U9	A0A498HTJ6;A0A498JBX7;A0A540LNA1;A0A540M5U9	DVH24_016406;DVH24_033231;C1H46_026468;C1H46_020506	Uncharacterized protein	A0A498HTJ6_MALDO;A0A498JBX7_MALDO;A0A540LNA1_MALBA;A0A540M5U9_MALBA	1							548.828
A0A498HTJ9	Uncharacterized protein	DVH24_029619	A0A498HTJ9;A0A540N522	A0A498HTJ9;A0A540N522	DVH24_029619;C1H46_008207	Uncharacterized protein	A0A498HTJ9_MALDO;A0A540N522_MALBA	5	449.538	644.999	350.5	197.902	33.9435	688.397	229.483	397.506	330.786	68.7145	409.971	331.815	356.865	231.886			410.554	380.114	315.826	341.721	400.066	293.214
A0A498HTK7	HMG box domain-containing protein	DVH24_029629	A0A498HTK7	A0A498HTK7	DVH24_029629	HMG box domain-containing protein	A0A498HTK7_MALDO	3	377.516	166.671	832.194	404.389	427.92	307.74	895.478	618.832	1656.08	415.717	489.626	256.306	510.118	458.394	533.768	618.956	323.798	603.653	276.762	274.863	178.825	222.227
A0A498HTM2	Histone H2A	DVH24_012165	A0A498HTM2;A0A498IPJ0;A0A498KBJ2;A0A498KJL9;A0A540KBM2;A0A540KNU3;A0A540LV19;A0A540LVU3	A0A498HTM2;A0A498IPJ0;A0A498KBJ2;A0A498KJL9;A0A540KBM2;A0A540KNU3;A0A540LV19;A0A540LVU3	DVH24_012165;DVH24_027023;DVH24_002910;DVH24_017844;C1H46_042838;C1H46_038585;C1H46_024173;C1H46_023934	Histone H2A	A0A498HTM2_MALDO;A0A498IPJ0_MALDO;A0A498KBJ2_MALDO;A0A498KJL9_MALDO;A0A540KBM2_MALBA;A0A540KNU3_MALBA;A0A540LV19_MALBA;A0A540LVU3_MALBA	2	2614.7	1050.88	343.209	2675.04	1437.69	3445.43	4225.91	406.374	579.369	621.217	516.913	543.059	237.647	280.132	546.929	442.787	631.439	565.811	392.172	242.848	247.021	280.057
A0A498HTN0	Protein kinase domain-containing protein	DVH24_033781	A0A498HTN0;A0A498ICV5;A0A540NE17	A0A498HTN0;A0A498ICV5;A0A540NE17	DVH24_033781;DVH24_041012;C1H46_005220	Protein kinase domain-containing protein	A0A498HTN0_MALDO;A0A498ICV5_MALDO;A0A540NE17_MALBA	1			194.531		150.123					161.729			198.363	213.641	184.63					176.933	182.889	116.843
A0A498HTN1	GH10 domain-containing protein	DVH24_012609	A0A498HTN1	A0A498HTN1	DVH24_012609	GH10 domain-containing protein	A0A498HTN1_MALDO	3	294.703	424.4	255.886					392.932	143.147	1987.32	314.941	282.517		194.442	241.13		202.266		421.209	227.659	263.186	230.977
A0A498HTP9	Homeobox domain-containing protein	DVH24_012629	A0A498HTP9;A0A498HWF9;A0A498HX67;A0A498IQ86;A0A498JBY4;A0A498KB13;A0A498KII2;A0A540KAI5;A0A540KF07;A0A540N0X8;A0A540N0Y0;A0A540N3V4;A0A540N8A0;A0A540NDN2;A0A678R6A0;A0A678RKK0;A0A678RVA4;A0A678SIC3;Q9M7S0	A0A498HTP9;A0A498HWF9;A0A498HX67;A0A498IQ86;A0A498JBY4;A0A498KB13;A0A498KII2;A0A540KAI5;A0A540KF07;A0A540N0X8;A0A540N0Y0;A0A540N3V4;A0A540N8A0;A0A540NDN2;A0A678R6A0;A0A678RKK0;A0A678RVA4;A0A678SIC3;Q9M7S0	DVH24_012629;DVH24_012937;DVH24_029940;DVH24_005874;DVH24_020315;DVH24_038895;DVH24_026403;C1H46_043290;C1H46_041674;C1H46_009700;C1H46_009701;C1H46_009179;C1H46_007104;C1H46_005295;ATH1.1;BLH8.1;BLH11.1;BLH4.1;Mdh1	Homeobox domain-containing protein;Uncharacterized protein;Homeobox domain-containing protein;Homeobox domain-containing protein;Homeobox domain-containing protein;Homeobox domain-containing protein;Homeobox domain-containing protein;Homeobox domain-containing protein;Homeobox domain-containing protein;Homeobox domain-containing protein;Homeobox domain-containing protein;Homeobox domain-containin…	A0A498HTP9_MALDO;A0A498HWF9_MALDO;A0A498HX67_MALDO;A0A498IQ86_MALDO;A0A498JBY4_MALDO;A0A498KB13_MALDO;A0A498KII2_MALDO;A0A540KAI5_MALBA;A0A540KF07_MALBA;A0A540N0X8_MALBA;A0A540N0Y0_MALBA;A0A540N3V4_MALBA;A0A540N8A0_MALBA;A0A540NDN2_MALBA;A0A678R6A0_MALDO;A0A678RKK0_MALDO;A0A678RVA4_MALDO;A0A678SIC3_MALDO;Q9M7S0_MALDO	1					355.752		295.638				300.371								238.13
A0A498HTR2	"NADH dehydrogenase [ubiquinone] flavoprotein 1, mitochondrial	DVH24_033811	A0A498HTR2;A0A498I7Z5;A0A540NE09	A0A498HTR2;A0A498I7Z5;A0A540NE09	DVH24_033811;DVH24_041025;C1H46_005207	"NADH dehydrogenase [ubiquinone] flavoprotein 1, mitochondrial;C2 NT-type domain-containing protein;NADH dehydrogenase [ubiquinone] flavoprotein 1, mitochondrial"	A0A498HTR2_MALDO;A0A498I7Z5_MALDO;A0A540NE09_MALBA	9	877.719	554.072	417.75	1141.38	792.433	1285.19	799.516	465.052	359.359	508.308	454.544	620.657	546.706	363.946	541.267	366.809	537.004	489.38	354.156	472.31	546.559	469.805
A0A498HTS0	Uncharacterized protein	DVH24_033821	A0A498HTS0;A0A540MDC1	A0A498HTS0;A0A540MDC1	DVH24_033821;C1H46_017640	Uncharacterized protein	A0A498HTS0_MALDO;A0A540MDC1_MALBA	4	174.442	246.695	168.671	182.002	185.989	177.526	72.1999	142.913	99.2849	169.421	157.722	203.814	197.647	179.724	151.439	140.829	137.038	99.5278	154.644	167.809	164.672	195.307
A0A498HTU5	Uncharacterized protein	DVH24_012679	A0A498HTU5	A0A498HTU5	DVH24_012679	Uncharacterized protein	A0A498HTU5_MALDO	1	178.127			210.515						831.601	1077.28	686.723	420.215	352.027	562.052	1410.82	1038.48	1282.73	270.06			413.619
A0A498HTU6	Uncharacterized protein	DVH24_012245	A0A498HTU6	A0A498HTU6	DVH24_012245	Uncharacterized protein	A0A498HTU6_MALDO	4			254.041				404.006	400.673	459.132		358.299	67.2516	590.811	331.778	437.756				278.987	314.02	254.728	291.424
A0A498HTW3	Uncharacterized protein (Fragment)	DVH24_012265	A0A498HTW3;A0A498J8W6;A0A540MP53	A0A498HTW3;A0A498J8W6;A0A540MP53	DVH24_012265;DVH24_020943;C1H46_013808	Uncharacterized protein (Fragment);Uncharacterized protein;Uncharacterized protein	A0A498HTW3_MALDO;A0A498J8W6_MALDO;A0A540MP53_MALBA	1	246.4	522.047	614.019	437.553	601.071		356.713	488.483		489.076	412.834	327.495	561.569	452.724	624.39	758.243	628.82	690.822	596.583	551.669	608.236	807.477
A0A498HTW8	J domain-containing protein	DVH24_012017	A0A498HTW8	A0A498HTW8	DVH24_012017	J domain-containing protein	A0A498HTW8_MALDO	2			192.139				182.392	262.957			224.075	83.9509	255.889	200.598	256.553		241.698		225.197	235.584	250.803	241.539
A0A498HTX2	40S ribosomal protein S24	DVH24_028931	A0A498HTX2;A0A498ILT8;A0A498K1B6;A0A540LHL9;A0A540LPX1;A0A540M377;A0A540M437;A0A540M493	A0A498HTX2;A0A498ILT8;A0A498K1B6;A0A540LHL9;A0A540LPX1;A0A540M377;A0A540M437;A0A540M493	DVH24_028931;DVH24_027078;DVH24_015308;C1H46_028507;C1H46_025956;C1H46_021469;C1H46_020916;C1H46_020917	40S ribosomal protein S24	A0A498HTX2_MALDO;A0A498ILT8_MALDO;A0A498K1B6_MALDO;A0A540LHL9_MALBA;A0A540LPX1_MALBA;A0A540M377_MALBA;A0A540M437_MALBA;A0A540M493_MALBA	12	1312.11	1078.13	1875.14	2270.36	1157.23	1082.24	4648.94	6179.64	8396.08	1027.02	1208.76	948.188	3823.15	2577.53	2475.53	1888.25	903.659	1253.46	3498.54	4198.68	4074.19	3696.14
A0A498HTY2	Formin-like protein	DVH24_028941	A0A498HTY2;A0A498I0K6;A0A498KBJ1;A0A498KN03;A0A540L168	A0A498HTY2;A0A498I0K6;A0A498KBJ1;A0A498KN03;A0A540L168	DVH24_028941;DVH24_030156;DVH24_017581;DVH24_026201;C1H46_034252	Formin-like protein	A0A498HTY2_MALDO;A0A498I0K6_MALDO;A0A498KBJ1_MALDO;A0A498KN03_MALDO;A0A540L168_MALBA	1			233.233		168.394			300.75	315.568	220.375	166.746	124.495	432.995	274.479			196.619	237.851	362.66	466.371	466.356	457.924
A0A498HTY3	Uncharacterized protein	DVH24_029769	A0A498HTY3;A0A540NAG0	A0A498HTY3;A0A540NAG0	DVH24_029769;C1H46_006296	Uncharacterized protein	A0A498HTY3_MALDO;A0A540NAG0_MALBA	3	301.633	243.013	436.297	318.858	208.438	355.878	656.277	559.759	453.132	240.543	224.317	158.401	411.393	449.19	515.488	379.521	289.514	321.511	335.911	459.885	307.559	406.983
A0A498HTY7	Tudor domain-containing protein	DVH24_016254	A0A498HTY7	A0A498HTY7	DVH24_016254	Tudor domain-containing protein	A0A498HTY7_MALDO	2	127.709						199.863		170.685			56.8945	138.3	266.182	226.3		208.841		265.334			245.551
A0A498HTZ4	Uncharacterized protein	DVH24_012047	A0A498HTZ4	A0A498HTZ4	DVH24_012047	Uncharacterized protein	A0A498HTZ4_MALDO	9	538.805	351.814	553.873	882.101	467.757	754.072			174.069	399.246	361.777	346.033	1026.98	643.273	979.372		283.469	468.701	458.956	437.468	585.926	571.523
A0A498HTZ6	Glycine dehydrogenase (aminomethyl-transferring)	DVH24_012641	A0A498HTZ6	A0A498HTZ6	DVH24_012641	Glycine dehydrogenase (aminomethyl-transferring)	A0A498HTZ6_MALDO	17	1004.52	1270.06	1594.48	1113.17	1304.15	1152.66	816.586	907.383	896.988	1303.06	1200.11	1066.41	1623.68	1550.8	1616.23	1129.77	1202.19	1021.95	1636.9	1794.43	1847.62	1564.53
A0A498HTZ8	RWP-RK domain-containing protein	DVH24_029637	A0A498HTZ8;A0A540N541	A0A498HTZ8;A0A540N541	DVH24_029637;C1H46_008227	RWP-RK domain-containing protein;Rab escort protein 1	A0A498HTZ8_MALDO;A0A540N541_MALBA	2	342.221	539.756	515.763	354.264	413.087	401.622	326.845	461.797	420.188	556.17	313.208	625.21	540.498	410.312	405.379	498.876	681.504	520.777	517.712	260.608	625.311	652.46
A0A498HU01	Uncharacterized protein	DVH24_012739	A0A498HU01;A0A540KNK3	A0A498HU01;A0A540KNK3	DVH24_012739;C1H46_038688	Uncharacterized protein	A0A498HU01_MALDO;A0A540KNK3_MALBA	3	200.446	234.296	254.565	418.405	174.691	253.209	351.769	337.024	424.834	187.242	170.58	115.835	253.79	199.721	265.54	211.093	264.59		164.505	216.244	216.717	171.015
A0A498HU02	Uncharacterized protein	DVH24_028920	A0A498HU02;A0A540KFI7	A0A498HU02;A0A540KFI7	DVH24_028920;C1H46_041471	Uncharacterized protein	A0A498HU02_MALDO;A0A540KFI7_MALBA	4				52.4447				190.727	577.912	61.1073	362.366	123.538	462.624	82.9722	606.571		64.1851		95.3104		308.51	374.615
A0A498HU11	Acetohydroxy-acid synthase small subunit	DVH24_028930	A0A498HU11;A0A540LQF4	A0A498HU11;A0A540LQF4	DVH24_028930;C1H46_025959	Acetohydroxy-acid synthase small subunit	A0A498HU11_MALDO;A0A540LQF4_MALBA	2		328.443	446.467		318.721		451.59	531.093	532.997	173.965	210.15		565.377	508.887	306.198	218.02	464.629	301.787	511.216	590.697	434.448	478.546
A0A498HU18	Uncharacterized protein	DVH24_016586	A0A498HU18;A0A498JGE9;A0A540MCU4;A0A540MRM1	A0A498HU18;A0A498JGE9;A0A540MCU4;A0A540MRM1	DVH24_016586;DVH24_033367;C1H46_017808;C1H46_012999	Uncharacterized protein	A0A498HU18_MALDO;A0A498JGE9_MALDO;A0A540MCU4_MALBA;A0A540MRM1_MALBA	6	341.082	403.719	322.036	347.154	366.825		583.671	669.079	725.283	417.066	243.63	112.618	484.495	412.246	492.505	438.351	171.903	427.391	297.102	469.767	456.042	411.41
[truncated: 5,476 more rows]
