# Supplementary material for: DIA-Based Quantitative Proteomics in the Flower Buds of Two Malus sieversii (Ledeb.) M. Roem Subtypes at Different Overwintering Stages
Source: Int J Mol Sci. 2024 Mar 4;25(5):2964. doi: 10.3390/ijms25052964 (PMC10932172; doi:10.3390/ijms25052964)
Supplement: Supplementary file 1 [file ijms-25-02964-s001.zip › Table S3 The detailed information of the differentially expression proteins and non-differentially expres-sion proteins in each comparison group.xlsx]

## Sheet: GL2 vs GL1
Protein	Protein Description	Gene Name	PG.ProteinGroups	PG.ProteinAccessions	PG.Genes	PG.ProteinDescriptions	PG.ProteinNames	SequenceNumber	GL2-1	GL2-2	GL2-3	average GL2	GL1-1	GL1-2	GL1-3	average GL1	GL2/GL1	t test p value	GO annotations	KO(Name)	Pathways	Subcellular localization	Domain
A0A498IA06	Protein kinase domain-containing protein	DVH24_040191	A0A498IA06;A0A540MM22	A0A498IA06;A0A540MM22	DVH24_040191;C1H46_014581	Protein kinase domain-containing protein	A0A498IA06_MALDO;A0A540MM22_MALBA	6	453.785	669.046	1055.53	726.12	104.611	100.418	66.5087	90.5124	8.02233	0.0227137	GO:0005524(MF:ATP binding);GO:0004672(MF:protein kinase activity)			Cytoplasmic	PF00069(Protein kinase domain)
A0A498IJY2	Uncharacterized protein	DVH24_005732	A0A498IJY2;A0A540KCR2	A0A498IJY2;A0A540KCR2	DVH24_005732;C1H46_042446	Uncharacterized protein	A0A498IJY2_MALDO;A0A540KCR2_MALBA	3	4927.26	3003.38	4610.95	4180.53	757.669	600.964	376.886	578.506	7.22642	0.004013	GO:0006414(BP:translational elongation);GO:0005840(CC:ribosome);GO:0003735(MF:structural constituent of ribosome)	K02943(RP-LP2)	ko03010(Ribosome)	Cytoplasmic;Chloroplast	PF00428(60s Acidic ribosomal protein)
A0A540KTU0	AAI domain-containing protein	C1H46_036845	A0A540KTU0	A0A540KTU0	C1H46_036845	AAI domain-containing protein	A0A540KTU0_MALBA	4	1160.15	840.56	1072.24	1024.32	236.637	77.3242	122.832	145.598	7.03526	0.00117465	GO:0009627(BP:systemic acquired resistance);GO:0005504(MF:fatty acid binding)			Extracellular	PF14368(Probable lipid transfer)
A0A498KPD3	Metallophos domain-containing protein	DVH24_005318	A0A498KPD3;A0A540MMU3	A0A498KPD3;A0A540MMU3	DVH24_005318;C1H46_014325	Metallophos domain-containing protein	A0A498KPD3_MALDO;A0A540MMU3_MALBA	5	1109.24	530.532	909.11	849.628	150.378	133.991	179.825	154.731	5.49099	0.0150678	GO:0016021(CC:integral component of membrane);GO:0016787(MF:hydrolase activity)			Cytoplasmic	PF00149(Calcineurin-like phosphoesterase)
A0A498I6Y4	WD_REPEATS_REGION domain-containing protein	DVH24_040343	A0A498I6Y4;A0A540KC65	A0A498I6Y4;A0A540KC65	DVH24_040343;C1H46_042638	WD_REPEATS_REGION domain-containing protein;Uncharacterized protein	A0A498I6Y4_MALDO;A0A540KC65_MALBA	2	768.11	487.508	577.535	611.051		198.034	27.8915	112.963	5.40931	0.0278163	GO:0016021(CC:integral component of membrane);GO:0005524(MF:ATP binding);GO:0016301(MF:kinase activity)			PlasmaMembrane	PF00485(Phosphoribulokinase / Uridine kinase family);PF00400(WD domain, G-beta repeat)
A0A540N742	Aldo_ket_red domain-containing protein	C1H46_007997	A0A540N742	A0A540N742	C1H46_007997	Aldo_ket_red domain-containing protein	A0A540N742_MALBA	5	1666.34	1008.7	1688.11	1454.38	420.865	202.58	275.495	299.647	4.85366	0.00760959	GO:0016491(MF:oxidoreductase activity)			Cytoplasmic;Mitochondrial	PF00248(Aldo/keto reductase family)
A0A540MEQ7	Uncharacterized protein	C1H46_017161	A0A540MEQ7	A0A540MEQ7	C1H46_017161	Uncharacterized protein	A0A540MEQ7_MALBA	2	795.158	914.566	1006.76	905.496	82.1024		329.507	205.805	4.39979	0.0103973				Nuclear
A0A498KIM3	Protein kinase domain-containing protein	DVH24_017637	A0A498KIM3	A0A498KIM3	DVH24_017637	Protein kinase domain-containing protein	A0A498KIM3_MALDO	2	1500.04	924.49		1212.27	160.395	448.882	218.439	275.905	4.39378	0.0307995	GO:0005975(BP:carbohydrate metabolic process);GO:0016021(CC:integral component of membrane);GO:0005524(MF:ATP binding);GO:0008061(MF:chitin binding);GO:0004672(MF:protein kinase activity)			PlasmaMembrane	PF00704(Glycosyl hydrolases family 18);PF00069(Protein kinase domain)
A0A498IJQ5	Uncharacterized protein	DVH24_006188	A0A498IJQ5	A0A498IJQ5	DVH24_006188	Uncharacterized protein	A0A498IJQ5_MALDO	7	4410.98	3627.25	4459.89	4166.04	1171.43	852.598	920.54	981.522	4.24447	0.000373549				Cytoplasmic	PF04832(SOUL heme-binding protein)
A0A498J8Q1	Uncharacterized protein	DVH24_035288	A0A498J8Q1;Q3BCT8;Q9FSG7	A0A498J8Q1;Q3BCT8;Q9FSG7	DVH24_035288;Mal d 2.01A;TL1	Uncharacterized protein;Thaumatin-like protein;Thaumatin-like protein 1a	A0A498J8Q1_MALDO;Q3BCT8_MALDO;TP1A_MALDO	7	3360.62	3271.49	2887.15	3173.09	1014	729.182	575.514	772.9	4.10543	0.000244875				Extracellular	PF00314(Thaumatin family)
A0A498INQ4	L-ascorbate peroxidase	DVH24_006008	A0A498INQ4;A0A540MK62	A0A498INQ4;A0A540MK62	DVH24_006008;C1H46_015174	L-ascorbate peroxidase	A0A498INQ4_MALDO;A0A540MK62_MALBA	3	10307.9	4057.28	6082.65	6815.94	1514.58	1822.6	1667.27	1668.15	4.08592	0.0491851	GO:0006979(BP:response to oxidative stress);GO:0020037(MF:heme binding);GO:0004601(MF:peroxidase activity)	K00434(E1.11.1.11)	ko00053(Ascorbate and aldarate metabolism);ko00480(Glutathione metabolism)	Cytoplasmic;Mitochondrial	PF00141(Peroxidase)
A0A498KL49	Str_synth domain-containing protein	DVH24_018404	A0A498KL49;A0A540LHL0	A0A498KL49;A0A540LHL0	DVH24_018404;C1H46_028718	Str_synth domain-containing protein	A0A498KL49_MALDO;A0A540LHL0_MALBA	5	1082.99	1048.97	1357.95	1163.3	128.679	529.513	196.592	284.928	4.0828	0.00510486	GO:0009058(BP:biosynthetic process);GO:0016021(CC:integral component of membrane);GO:0016844(MF:strictosidine synthase activity)			Chloroplast	PF03088(Strictosidine synthase)
A0A540LDV9	Uncharacterized protein	C1H46_029796	A0A540LDV9	A0A540LDV9	C1H46_029796	Uncharacterized protein	A0A540LDV9_MALBA	3	4144.98	3599.97	4226.24	3990.4	1004.85	828.852	1327.82	1053.84	3.78653	0.000277533	GO:0009507(CC:chloroplast)			PlasmaMembrane;Mitochondrial;Chloroplast	PF00504(Chlorophyll A-B binding protein)
A0A498IJL8	H(+)-exporting diphosphatase	DVH24_036513	A0A498IJL8;A0A540LZ38;A9X9A3	A0A498IJL8;A0A540LZ38;A9X9A3	DVH24_036513;C1H46_022596;	H(+)-exporting diphosphatase	A0A498IJL8_MALDO;A0A540LZ38_MALBA;A9X9A3_MALDO	1	177.854	248.814	228.458	218.376	99.5407	57.9928	16.7885	58.1074	3.75814	0.00733953	GO:0016021(CC:integral component of membrane);GO:0004427(MF:inorganic diphosphatase activity);GO:0009678(MF:hydrogen-translocating pyrophosphatase activity)	K01507(ppa)	ko00190(Oxidative phosphorylation)	PlasmaMembrane	PF03030(Inorganic H+ pyrophosphatase)
A0A540N710	Uncharacterized protein	C1H46_007561	A0A540N710	A0A540N710	C1H46_007561	Uncharacterized protein	A0A540N710_MALBA	1	2467.23	1866.69	2881.83	2405.25	837.159	469.032		653.096	3.68284	0.0226793				Extracellular;Nuclear
A0A498HSZ9	Uncharacterized protein	DVH24_016692	A0A498HSZ9;A0A540LS15	A0A498HSZ9;A0A540LS15	DVH24_016692;C1H46_025259	Uncharacterized protein	A0A498HSZ9_MALDO;A0A540LS15_MALBA	2	404.264		444.571	424.417	13.1982	219.579	118.098	116.958	3.62879	0.0294634				Cytoplasmic;Mitochondrial	PF13041(PPR repeat family);PF01535(PPR repeat)
A0A498KDU6	Uncharacterized protein	DVH24_017569	A0A498KDU6	A0A498KDU6	DVH24_017569	Uncharacterized protein	A0A498KDU6_MALDO	5	382.227	358.784	475.641	405.551	91.5037	141.564	102.54	111.869	3.62522	0.0016314	GO:0055114(BP:oxidation-reduction process)			Cytoplasmic	PF00107(Zinc-binding dehydrogenase);PF16884(N-terminal domain of oxidoreductase)
A0A498HER1	GOLD domain-containing protein	DVH24_007214	A0A498HER1;A0A540LM34	A0A498HER1;A0A540LM34	DVH24_007214;C1H46_027050	GOLD domain-containing protein	A0A498HER1_MALDO;A0A540LM34_MALBA	4	1324.19	980.324	1145.85	1150.12	162.646	656.833	242.878	354.119	3.24783	0.0120449	GO:0005789(CC:endoplasmic reticulum membrane);GO:0016021(CC:integral component of membrane)			Mitochondrial	PF01105(emp24/gp25L/p24 family/GOLD)
A0A498HSD4	"NADH dehydrogenase [ubiquinone] iron-sulfur protein 4, mitochondrial	DVH24_012566	A0A498HSD4;A0A498J8U9;A0A540MWZ2	A0A498HSD4;A0A498J8U9;A0A540MWZ2	DVH24_012566;DVH24_020589;C1H46_011124	"NADH dehydrogenase [ubiquinone] iron-sulfur protein 4, mitochondrial;NADH dehydrogenase [ubiquinone] iron-sulfur protein 4, mitochondrial;NADH dehydrogenase [ubiquinone] iron-sulfur protein 4, mitochondrial"	A0A498HSD4_MALDO;A0A498J8U9_MALDO;A0A540MWZ2_MALBA	3	1412.16	1461.81	1190.06	1354.68	518.632	446.639	287.666	417.646	3.2436	0.000966642	GO:0022900(BP:electron transport chain);GO:0016651(MF:oxidoreductase activity, acting on NAD(P)H)	K03937(NDUFS4)	ko00190(Oxidative phosphorylation)	Mitochondrial	PF04800(ETC complex I subunit conserved region)
A0A498J5Q8	Uncharacterized protein	DVH24_032354	A0A498J5Q8	A0A498J5Q8	DVH24_032354	Uncharacterized protein	A0A498J5Q8_MALDO	3		581.232	673.878	627.555		148.458	240.237	194.348	3.22903	0.0219133				Nuclear
A0A498JK88	Uncharacterized protein	DVH24_024038	A0A498JK88;A0A540MZS8	A0A498JK88;A0A540MZS8	DVH24_024038;C1H46_010570	Uncharacterized protein	A0A498JK88_MALDO;A0A540MZS8_MALBA	2	1308.13	1101.28	1665.53	1358.31	751.665	426.08	102.124	426.623	3.18387	0.0202592	GO:0003723(MF:RNA binding);GO:0008270(MF:zinc ion binding)	K12896(SRSF7)	ko03040(Spliceosome)	Nuclear	PF00098(Zinc knuckle);PF00076(RNA recognition motif. (a.k.a. RRM, RBD, or RNP domain))
A0A498JJ12	Uncharacterized protein	DVH24_024740	A0A498JJ12	A0A498JJ12	DVH24_024740	Uncharacterized protein	A0A498JJ12_MALDO	38	7071.76	6976.3	8693.39	7580.48	2669.12	3043.11	1664.92	2459.05	3.08269	0.00178392	GO:0009737(BP:response to abscisic acid)			Nuclear	PF07918(CAP160 repeat)
A0A498JWE9	MFS domain-containing protein	DVH24_021512	A0A498JWE9	A0A498JWE9	DVH24_021512	MFS domain-containing protein	A0A498JWE9_MALDO	3	319.817	313.177	224.886	285.96	97.3936	123.094	59.0684	93.1854	3.06872	0.00575492	GO:0016021(CC:integral component of membrane);GO:0022857(MF:transmembrane transporter activity)			PlasmaMembrane	PF00083(Sugar (and other) transporter)
A0A498JDK3	Uncharacterized protein	DVH24_015835	A0A498JDK3;A0A540NGY4	A0A498JDK3;A0A540NGY4	DVH24_015835;C1H46_004146	Uncharacterized protein	A0A498JDK3_MALDO;A0A540NGY4_MALBA	3	380	379.675	303.116	354.264		165.998	67.1147	116.556	3.03943	0.0171661				Cytoplasmic	PF00917(MATH domain)
A0A498JYS4	TIR domain-containing protein	DVH24_030618	A0A498JYS4	A0A498JYS4	DVH24_030618	TIR domain-containing protein	A0A498JYS4_MALDO	2		526.158	458.133	492.145		158.042	173.078	165.56	2.97261	0.0111857	GO:0007165(BP:signal transduction);GO:0043531(MF:ADP binding)			Cytoplasmic	PF00931(NB-ARC domain);PF01582(TIR domain)
A0A498K319	Uncharacterized protein	DVH24_015166	A0A498K319	A0A498K319	DVH24_015166	Uncharacterized protein	A0A498K319_MALDO	4		141.957	115.928	128.943	40.3668		46.9021	43.6344	2.95507	0.0238585				Cytoplasmic;Mitochondrial	PF05755(Rubber elongation factor protein (REF))
A0A540LW84	Uncharacterized protein	C1H46_023689	A0A540LW84	A0A540LW84	C1H46_023689	Uncharacterized protein	A0A540LW84_MALBA	3	3317.81	2488.9	3025.57	2944.09	1659.25	953.363	384.366	998.991	2.94706	0.0116354	GO:0005509(MF:calcium ion binding)			Cytoplasmic	PF13499(EF-hand domain pair)
A0A498IY05	Uncharacterized protein	DVH24_042279	A0A498IY05;A0A498JV33;A0A540KR54;A0A540L9V5	A0A498IY05;A0A498JV33;A0A540KR54;A0A540L9V5	DVH24_042279;DVH24_021551;C1H46_037745;C1H46_031190	Uncharacterized protein	A0A498IY05_MALDO;A0A498JV33_MALDO;A0A540KR54_MALBA;A0A540L9V5_MALBA	8	822.807	652.482	406.045	627.111	286.533	175.499	184.449	215.494	2.91011	0.0309643	GO:0050992(BP:dimethylallyl diphosphate biosynthetic process);GO:0019288(BP:isopentenyl diphosphate biosynthetic process, methylerythritol 4-phosphate pathway);GO:0051745(MF:4-hydroxy-3-methylbut-2-en-1-yl diphosphate reductase activity);GO:0046872(MF:metal ion binding)	K03527(ispH)	ko00900(Terpenoid backbone biosynthesis)	Cytoplasmic	PF02401(LytB protein)
A0A498ID98	Uncharacterized protein	DVH24_041192	A0A498ID98	A0A498ID98	DVH24_041192	Uncharacterized protein	A0A498ID98_MALDO	8	1571.1	1487.78	1983.43	1680.77	780.296	700.23	269.484	583.337	2.88131	0.00761854				Cytoplasmic;Nuclear
A0A540M3K7	Uncharacterized protein	C1H46_021171	A0A540M3K7	A0A540M3K7	C1H46_021171	Uncharacterized protein	A0A540M3K7_MALBA	6	441.162	354.73		397.946	131.059		146.34	138.7	2.86912	0.0274808	GO:0016021(CC:integral component of membrane)			PlasmaMembrane
A0A498JDS1	tRNA (guanine-N(7)-)-methyltransferase	DVH24_020895	A0A498JDS1	A0A498JDS1	DVH24_020895	tRNA (guanine-N(7)-)-methyltransferase	A0A498JDS1_MALDO	3	1170.47	1005.75	1368.45	1181.55	526.65		300.105	413.377	2.8583	0.0170612	GO:0005634(CC:nucleus);GO:0008176(MF:tRNA (guanine-N7-)-methyltransferase activity);GO:0000049(MF:tRNA binding)			Cytoplasmic;Nuclear	PF02390(Putative methyltransferase)
A0A498JB83	Uncharacterized protein	DVH24_021060	A0A498JB83;A0A540L8K2	A0A498JB83;A0A540L8K2	DVH24_021060;C1H46_031647	Uncharacterized protein	A0A498JB83_MALDO;A0A540L8K2_MALBA	13	2979.41	2436.38	3798.6	3071.46	1808.47	1066.9	580.948	1152.1	2.66596	0.0227433				Cytoplasmic;Chloroplast	PF04862(Protein of unknown function (DUF642))
A0A498KLE3	Uncharacterized protein	DVH24_022692	A0A498KLE3;A0A540MFB8	A0A498KLE3;A0A540MFB8	DVH24_022692;C1H46_017003	Uncharacterized protein	A0A498KLE3_MALDO;A0A540MFB8_MALBA	12	679.226	583.667	510.889	591.261	221.033	171.48	276.454	222.989	2.65152	0.00303359	GO:0005634(CC:nucleus);GO:0003676(MF:nucleic acid binding)	K14401(CPSF1)	ko03015(mRNA surveillance pathway)	PlasmaMembrane	PF10433(Mono-functional DNA-alkylating methyl methanesulfonate N-term);PF03178(CPSF A subunit region)
A0A498K512	Uncharacterized protein	DVH24_001588	A0A498K512	A0A498K512	DVH24_001588	Uncharacterized protein	A0A498K512_MALDO	17	10214	7159.9	11081.3	9485.09	4888.9	2798.33	3087.64	3591.63	2.64089	0.0122304		K00799(GST)	ko00480(Glutathione metabolism);ko00980(Metabolism of xenobiotics by cytochrome P450);ko00983(Drug metabolism - other enzymes);ko00982(Drug metabolism - cytochrome P450)	Cytoplasmic	PF13417(Glutathione S-transferase, N-terminal domain);PF16865(Glutathione S-transferase, C-terminal domain)
A0A498J6C2	Uncharacterized protein	DVH24_035500	A0A498J6C2	A0A498J6C2	DVH24_035500	Uncharacterized protein	A0A498J6C2_MALDO	7	480.18	705.73	645.776	610.562	308.621		153.882	231.251	2.64025	0.0359476		K06611(E2.4.1.67)	ko00052(Galactose metabolism)	Cytoplasmic	PF05691(Raffinose synthase or seed imbibition protein Sip1)
A0A498HKX0	Ribulose bisphosphate carboxylase small subunit	DVH24_007421	A0A498HKX0;A0A540KBS4	A0A498HKX0;A0A540KBS4	DVH24_007421;C1H46_042780	Ribulose bisphosphate carboxylase small subunit	A0A498HKX0_MALDO;A0A540KBS4_MALBA	6	1833.79	1805.16	2206.33	1948.42	706.775	754.479	760.255	740.503	2.63122	0.000753566	GO:0015977(BP:carbon fixation);GO:0009853(BP:photorespiration);GO:0015979(BP:photosynthesis);GO:0009507(CC:chloroplast);GO:0004497(MF:monooxygenase activity);GO:0016984(MF:ribulose-bisphosphate carboxylase activity)	K01602(rbcS)	ko00710(Carbon fixation in photosynthetic organisms);ko00630(Glyoxylate and dicarboxylate metabolism)	Chloroplast	PF00101(Ribulose bisphosphate carboxylase, small chain);PF12338(Ribulose-1,5-bisphosphate carboxylase small subunit)
A0A498J9S9	AMP-binding domain-containing protein	DVH24_032508	A0A498J9S9	A0A498J9S9	DVH24_032508	AMP-binding domain-containing protein	A0A498J9S9_MALDO	13	2635.57	2377.63	3006.23	2673.14	1424.25	1208.93	416.742	1016.64	2.62939	0.00968914	GO:0016021(CC:integral component of membrane);GO:0003824(MF:catalytic activity)	K01897(ACSL)	ko04216(Ferroptosis);ko04146(Peroxisome);ko00071(Fatty acid degradation);ko02024(Quorum sensing);ko00061(Fatty acid biosynthesis)	Cytoplasmic	PF00501(AMP-binding enzyme)
A0A498IN14	Peroxidase	DVH24_041706	A0A498IN14;A0A540MZ31	A0A498IN14;A0A540MZ31	DVH24_041706;C1H46_010278	Peroxidase	A0A498IN14_MALDO;A0A540MZ31_MALBA	3	263.478	256.603	339.183	286.421	87.3421	94.7898	144.82	108.984	2.6281	0.00518819	GO:0042744(BP:hydrogen peroxide catabolic process);GO:0006979(BP:response to oxidative stress);GO:0009507(CC:chloroplast);GO:0020037(MF:heme binding);GO:0046872(MF:metal ion binding);GO:0004601(MF:peroxidase activity)			Nuclear	PF00141(Peroxidase);PF16940(Chloroplast envelope transporter)
A0A540NBY7	LEA_2 domain-containing protein	C1H46_006418	A0A540NBY7	A0A540NBY7	C1H46_006418	LEA_2 domain-containing protein	A0A540NBY7_MALBA	5	407.046	286.219	375.789	356.351		116.78	157.589	137.184	2.59761	0.0210064	GO:0016021(CC:integral component of membrane)			Extracellular;PlasmaMembrane	PF03168(Late embryogenesis abundant protein)
A0A540LD18	Uncharacterized protein	C1H46_030085	A0A540LD18	A0A540LD18	C1H46_030085	Uncharacterized protein	A0A540LD18_MALBA	4	2130.59	1855.61	2107.55	2031.25	1044.21	869.865	452.473	788.85	2.57495	0.0031964	GO:0016021(CC:integral component of membrane);GO:0016788(MF:hydrolase activity, acting on ester bonds)			Cytoplasmic	PF00657(GDSL-like Lipase/Acylhydrolase)
A0A540LZC0	AB hydrolase-1 domain-containing protein	C1H46_022560	A0A540LZC0	A0A540LZC0	C1H46_022560	AB hydrolase-1 domain-containing protein	A0A540LZC0_MALBA	1	377.607		375.252	376.43	140.446		152.343	146.395	2.57134	0.00069424	GO:0003824(MF:catalytic activity)			Cytoplasmic	PF00561(alpha/beta hydrolase fold)
A0A498JD09	Adenine phosphoribosyltransferase	DVH24_020625	A0A498JD09	A0A498JD09	DVH24_020625	Adenine phosphoribosyltransferase	A0A498JD09_MALDO	5	117.729	126.421	75.7234	106.624	41.5869		42.6054	42.0961	2.53288	0.0496094	GO:0006168(BP:adenine salvage);GO:0009116(BP:nucleoside metabolic process);GO:0005737(CC:cytoplasm);GO:0003999(MF:adenine phosphoribosyltransferase activity)	K00759(APRT)	ko00230(Purine metabolism)	Chloroplast	PF00156(Phosphoribosyl transferase domain)
A0A498KJN4	Uncharacterized protein	DVH24_026527	A0A498KJN4	A0A498KJN4	DVH24_026527	Uncharacterized protein	A0A498KJN4_MALDO	40	5979.14	6360.85	8215.12	6851.7	3253.89	3242.15	1857.93	2784.66	2.46052	0.00809885	GO:0009415(BP:response to water)			Nuclear	PF00257(Dehydrin)
A0A540MFN1	NEDD8-activating enzyme E1 catalytic subunit	C1H46_016816	A0A540MFN1	A0A540MFN1	C1H46_016816	NEDD8-activating enzyme E1 catalytic subunit	A0A540MFN1_MALBA	5	531.733	516.149	585.127	544.337	232.142	254.792	177.975	221.636	2.45599	0.000475705	GO:0045116(BP:protein neddylation);GO:0019781(MF:NEDD8 activating enzyme activity)	K10686(UBA3)	ko04120(Ubiquitin mediated proteolysis)	Cytoplasmic	PF00899(ThiF family);PF08825(E2 binding domain)
A0A498KGA1	Uncharacterized protein	DVH24_025824	A0A498KGA1;A0A540M809;A0A540M811	A0A498KGA1;A0A540M809;A0A540M811	DVH24_025824;C1H46_019556;C1H46_019555	Uncharacterized protein	A0A498KGA1_MALDO;A0A540M809_MALBA;A0A540M811_MALBA	1	695.171	703.514	770.645	723.11	383.111	305.625	200.502	296.413	2.43954	0.00182531	GO:0016787(MF:hydrolase activity)			Cytoplasmic;Chloroplast	PF13419(Haloacid dehalogenase-like hydrolase)
A0A498I5E5	Uncharacterized protein	DVH24_001958	A0A498I5E5	A0A498I5E5	DVH24_001958	Uncharacterized protein	A0A498I5E5_MALDO	1	6306.41	3937.83	5710.42	5318.22	3058.22	2367.18	1213.42	2212.94	2.40323	0.0253162	GO:0016021(CC:integral component of membrane)			PlasmaMembrane	PF05512(AWPM-19-like family)
A0A498K1Q6	Uncharacterized protein	DVH24_026630	A0A498K1Q6	A0A498K1Q6	DVH24_026630	Uncharacterized protein	A0A498K1Q6_MALDO	11	3968.98	4076.4	4786.74	4277.38	2229.61	1457.35	1660.09	1782.35	2.39985	0.00194682				Cytoplasmic	PF04832(SOUL heme-binding protein)
A0A498K016	Glycosyltransferase	DVH24_000941	A0A498K016;A0A540M2Z3	A0A498K016;A0A540M2Z3	DVH24_000941;C1H46_021326	Glycosyltransferase;Uncharacterized protein	A0A498K016_MALDO;A0A540M2Z3_MALBA	12	687.94	708.966	695.977	697.628	276.192	327.198	288.901	297.43	2.34552	1.71758e-05	GO:0016758(MF:transferase activity, transferring hexosyl groups)			PlasmaMembrane;Cytoplasmic;Chloroplast	PF00201(UDP-glucoronosyl and UDP-glucosyl transferase)
A0A385MI74	Dehydrin 3	DHN3	A0A385MI74	A0A385MI74	DHN3	Dehydrin 3	A0A385MI74_9ROSA	8	400.69	434.402	475.25	436.781	237.241	153.563	175.278	188.694	2.31476	0.00168799	GO:0009415(BP:response to water)			Nuclear	PF00257(Dehydrin)
A0A540LEB5	Thioredox_DsbH domain-containing protein	C1H46_029824	A0A540LEB5	A0A540LEB5	C1H46_029824	Thioredox_DsbH domain-containing protein	A0A540LEB5_MALBA	12	736.835	676.894	764.472	726.067	303.48	341.89	295.751	313.707	2.31447	0.000152432	GO:0003824(MF:catalytic activity)			Chloroplast	PF03190(Protein of unknown function, DUF255)
A0A498JVZ3	Fructose-bisphosphate aldolase	DVH24_021362	A0A498JVZ3;A0A540N5S7	A0A498JVZ3;A0A540N5S7	DVH24_021362;C1H46_008013	Fructose-bisphosphate aldolase	A0A498JVZ3_MALDO;A0A540N5S7_MALBA	2	1465.05	1383.09	1493.33	1447.16	923.841	511.337	440.634	625.271	2.31445	0.00597324	GO:0006096(BP:glycolytic process);GO:0004332(MF:fructose-bisphosphate aldolase activity)	K01623(ALDO)	ko04066(HIF-1 signaling pathway);ko00030(Pentose phosphate pathway);ko00051(Fructose and mannose metabolism);ko00010(Glycolysis / Gluconeogenesis);ko00680(Methane metabolism);ko00710(Carbon fixation in photosynthetic organisms)	Cytoplasmic;Chloroplast;Nuclear	PF00274(Fructose-bisphosphate aldolase class-I)
A0A540NLR9	Uncharacterized protein	C1H46_002368	A0A540NLR9	A0A540NLR9	C1H46_002368	Uncharacterized protein	A0A540NLR9_MALBA	1	524.298	270.248	426.826	407.124	202.313	217.133	117.221	178.889	2.27585	0.0467222				Chloroplast
A0A498J5P2	Uncharacterized protein	DVH24_032402	A0A498J5P2;A0A540MPI9	A0A498J5P2;A0A540MPI9	DVH24_032402;C1H46_014253	Uncharacterized protein	A0A498J5P2_MALDO;A0A540MPI9_MALBA	1	325.738	240.753	385.542	317.344	140.209		142.651	141.43	2.24383	0.0477301	GO:0016788(MF:hydrolase activity, acting on ester bonds)			PlasmaMembrane	PF00657(GDSL-like Lipase/Acylhydrolase)
A0A498K1A4	PALP domain-containing protein	DVH24_015298	A0A498K1A4;A0A540M000	A0A498K1A4;A0A540M000	DVH24_015298;C1H46_022307	PALP domain-containing protein	A0A498K1A4_MALDO;A0A540M000_MALBA	1	1762.59	1444.91	1454.37	1553.95	1260.12	403.863	415.416	693.134	2.24192	0.0464253	GO:0006535(BP:cysteine biosynthetic process from serine);GO:0004124(MF:cysteine synthase activity)	K01738(cysK)	ko00270(Cysteine and methionine metabolism);ko00920(Sulfur metabolism)	Cytoplasmic;Chloroplast	PF00291(Pyridoxal-phosphate dependent enzyme)
A0A498K8Z9	Receptor-like serine/threonine-protein kinase	DVH24_038130	A0A498K8Z9	A0A498K8Z9	DVH24_038130	Receptor-like serine/threonine-protein kinase	A0A498K8Z9_MALDO	9	398.986	348.988	418.144	388.706	150.627	197.243		173.935	2.23477	0.00662006	GO:0005524(MF:ATP binding);GO:0004674(MF:protein serine/threonine kinase activity)			PlasmaMembrane	PF01453(D-mannose binding lectin);PF07714(Protein tyrosine kinase)
A0A498HB00	Uncharacterized protein	DVH24_030959	A0A498HB00;A0A540NJ51	A0A498HB00;A0A540NJ51	DVH24_030959;C1H46_003848	Uncharacterized protein	A0A498HB00_MALDO;A0A540NJ51_MALBA	3	10230.8	9219.61	9107.13	9519.18	3366	5236.65	4219.2	4273.95	2.22726	0.00126665				Extracellular	PF00314(Thaumatin family)
A0A498JHT1	Cytochrome b5 heme-binding domain-containing protein	DVH24_014180	A0A498JHT1;A0A498KKS4;A0A540MSX1	A0A498JHT1;A0A498KKS4;A0A540MSX1	DVH24_014180;DVH24_009812;C1H46_013084	Cytochrome b5 heme-binding domain-containing protein	A0A498JHT1_MALDO;A0A498KKS4_MALDO;A0A540MSX1_MALBA	1	1505.04	1569.07	1705.93	1593.35	843.359	957.953	353.081	718.131	2.21874	0.0108683	GO:0006629(BP:lipid metabolic process);GO:0016021(CC:integral component of membrane);GO:0016491(MF:oxidoreductase activity)			PlasmaMembrane	PF00173(Cytochrome b5-like Heme/Steroid binding domain);PF00487(Fatty acid desaturase)
A0A498JTW9	Pyruvate kinase	DVH24_035660	A0A498JTW9	A0A498JTW9	DVH24_035660	Pyruvate kinase	A0A498JTW9_MALDO	4		354.823	328.293	341.558	187.656	76.4323	198.199	154.096	2.21653	0.0352956	GO:0009570(CC:chloroplast stroma);GO:0016301(MF:kinase activity);GO:0000287(MF:magnesium ion binding);GO:0030955(MF:potassium ion binding);GO:0004743(MF:pyruvate kinase activity)	K00873(PK)	ko00010(Glycolysis / Gluconeogenesis);ko00620(Pyruvate metabolism);ko01240(Biosynthesis of cofactors);ko00230(Purine metabolism)	Cytoplasmic;Mitochondrial;Chloroplast	PF00224(Pyruvate kinase, barrel domain);PF02887(Pyruvate kinase, alpha/beta domain)
A0A498IGT3	(1->3)-beta-glucan endohydrolase	DVH24_003306	A0A498IGT3	A0A498IGT3	DVH24_003306	(1->3)-beta-glucan endohydrolase	A0A498IGT3_MALDO	5	844.613	649.439	753.007	749.02	287.734	249.172	481.112	339.339	2.20729	0.0109101	GO:0005975(BP:carbohydrate metabolic process);GO:0004553(MF:hydrolase activity, hydrolyzing O-glycosyl compounds)			Extracellular;Vacuole	PF00332(Glycosyl hydrolases family 17);PF07983(X8 domain)
A0A498JTU3	Prolyl-tRNA synthetase	DVH24_036001	A0A498JTU3;A0A540NP04	A0A498JTU3;A0A540NP04	DVH24_036001;C1H46_001649	Prolyl-tRNA synthetase	A0A498JTU3_MALDO;A0A540NP04_MALBA	4		385.231	352.647	368.939	98.2402	149.594	258.815	168.883	2.18458	0.0489489	GO:0006433(BP:prolyl-tRNA aminoacylation);GO:0005737(CC:cytoplasm);GO:0005524(MF:ATP binding);GO:0004827(MF:proline-tRNA ligase activity)	K01881(PARS)	ko00970(Aminoacyl-tRNA biosynthesis)	Chloroplast	PF03129(Anticodon binding domain);PF09180(Prolyl-tRNA synthetase, C-terminal);PF00587(tRNA synthetase class II core domain (G, H, P, S and T))
A0A498KMT8	Uncharacterized protein	DVH24_022981	A0A498KMT8	A0A498KMT8	DVH24_022981	Uncharacterized protein	A0A498KMT8_MALDO	1	2131.01	2456.61	2211.61	2266.41	928.739	961.955	1239.09	1043.26	2.17243	0.00091487	GO:0016758(MF:transferase activity, transferring hexosyl groups)			Cytoplasmic	PF00201(UDP-glucoronosyl and UDP-glucosyl transferase)
A0A498KLZ5	"3'(2'),5'-bisphosphate nucleotidase"	DVH24_023330	A0A498KLZ5	A0A498KLZ5	DVH24_023330	"3'(2'),5'-bisphosphate nucleotidase"	A0A498KLZ5_MALDO	4	342.085	260.119	268.175	290.127	164.253	103.7		133.977	2.1655	0.0308957	GO:0046855(BP:inositol phosphate dephosphorylation);GO:0046854(BP:phosphatidylinositol phosphorylation);GO:0006790(BP:sulfur compound metabolic process);GO:0008441(MF:3'(2'),5'-bisphosphate nucleotidase activity)	K15422(SAL)	ko00920(Sulfur metabolism);ko04070(Phosphatidylinositol signaling system);ko00562(Inositol phosphate metabolism)	Cytoplasmic;Chloroplast	PF00459(Inositol monophosphatase family)
A0A498K0A3	Uncharacterized protein	DVH24_011497	A0A498K0A3	A0A498K0A3	DVH24_011497	Uncharacterized protein	A0A498K0A3_MALDO	16	9106.8	6716.31	9127.53	8316.88	4893.71	4389.05	2355.23	3879.33	2.1439	0.0163856				Nuclear
A0A498IQ78	Uncharacterized protein	DVH24_009459	A0A498IQ78	A0A498IQ78	DVH24_009459	Uncharacterized protein	A0A498IQ78_MALDO	1	464.814	646.526	617.085	576.142	378.392	322.976	105.173	268.847	2.14301	0.0378766	GO:0016021(CC:integral component of membrane);GO:0016491(MF:oxidoreductase activity);GO:0008270(MF:zinc ion binding)	K18857(ADH1)	ko00071(Fatty acid degradation);ko00010(Glycolysis / Gluconeogenesis);ko00592(alpha-Linolenic acid metabolism);ko00350(Tyrosine metabolism);ko00620(Pyruvate metabolism)	Cytoplasmic	PF08240(Alcohol dehydrogenase GroES-like domain);PF00107(Zinc-binding dehydrogenase)
A0A540MI85	PMEI domain-containing protein	C1H46_015746	A0A540MI85	A0A540MI85	C1H46_015746	PMEI domain-containing protein	A0A540MI85_MALBA	2	256.96	236.77	201.983	231.905		128.178	88.5427	108.36	2.14012	0.0166927	GO:0004857(MF:enzyme inhibitor activity)			Extracellular;Chloroplast	PF04043(Plant invertase/pectin methylesterase inhibitor)
A0A498KMY2	Reticulon-like protein	DVH24_009815	A0A498KMY2	A0A498KMY2	DVH24_009815	Reticulon-like protein	A0A498KMY2_MALDO	8	4582.35	4123.83	5227.75	4644.64	3097.7	2345.42	1084.79	2175.97	2.13452	0.0210011	GO:0005789(CC:endoplasmic reticulum membrane);GO:0016021(CC:integral component of membrane)			PlasmaMembrane	PF02453(Reticulon)
A0A498HK34	Uncharacterized protein	DVH24_025337	A0A498HK34	A0A498HK34	DVH24_025337	Uncharacterized protein	A0A498HK34_MALDO	11	3665.15	3037.58	3915.44	3539.39	1841.9	1739.85	1434.23	1671.99	2.11687	0.00293161				Cytoplasmic	PF13668(Ferritin-like domain)
A0A498HZM4	Uncharacterized protein	DVH24_018997	A0A498HZM4	A0A498HZM4	DVH24_018997	Uncharacterized protein	A0A498HZM4_MALDO	2		227.69	199.793	213.741		110.969	91.0857	101.028	2.11567	0.0223241				PlasmaMembrane
A0A498KJF7	Uncharacterized protein	DVH24_022463	A0A498KJF7;A0A540M835	A0A498KJF7;A0A540M835	DVH24_022463;C1H46_019884	Uncharacterized protein	A0A498KJF7_MALDO;A0A540M835_MALBA	5	386.548	471.244	357.759	405.184	125.493	213.977	235.777	191.749	2.1131	0.0112188	GO:0016021(CC:integral component of membrane);GO:0005524(MF:ATP binding);GO:0016887(MF:ATPase activity);GO:0042626(MF:ATPase activity, coupled to transmembrane movement of substances)			PlasmaMembrane	PF00664(ABC transporter transmembrane region);PF00005(ABC transporter)
A0A498HN15	ATP citrate synthase	DVH24_033658	A0A498HN15	A0A498HN15	DVH24_033658	ATP citrate synthase	A0A498HN15_MALDO	8	2067.79	1265.56	1846.28	1726.54	1132.01	844.841	492.191	823.013	2.09783	0.0404255	GO:0005524(MF:ATP binding)	K01648(ACLY)	ko00720(Carbon fixation pathways in prokaryotes);ko00020(Citrate cycle (TCA cycle))	Cytoplasmic	PF16114(ATP citrate lyase citrate-binding);PF08442(ATP-grasp domain)
A0A498J2Q8	Uncharacterized protein	DVH24_032127	A0A498J2Q8	A0A498J2Q8	DVH24_032127	Uncharacterized protein	A0A498J2Q8_MALDO	9	286.435	353.207	257.804	299.149		186.189	99.4614	142.825	2.09451	0.0490719	GO:0006997(BP:nucleus organization);GO:0005634(CC:nucleus)			Nuclear
A0A498KCK3	Coatomer subunit beta'	DVH24_017941	A0A498KCK3	A0A498KCK3	DVH24_017941	Coatomer subunit beta'	A0A498KCK3_MALDO	10	257.97	316.832	316.03	296.944	120.634	167.607	137.86	142.034	2.09066	0.00289039	GO:0006886(BP:intracellular protein transport);GO:0016192(BP:vesicle-mediated transport);GO:0030663(CC:COPI-coated vesicle membrane);GO:0000139(CC:Golgi membrane);GO:0030117(CC:membrane coat);GO:0005198(MF:structural molecule activity)			Golgi	PF00400(WD domain, G-beta repeat);PF04053(Coatomer WD associated region)
A0A498I6Q0	Uncharacterized protein	DVH24_039726	A0A498I6Q0	A0A498I6Q0	DVH24_039726	Uncharacterized protein	A0A498I6Q0_MALDO	3	617.588	552.166	529.82	566.525	326.885	311.716	177.373	271.991	2.08288	0.00560935				Cytoplasmic	PF07910(Peptidase family C78)
A0A498JC88	Phosphatidylserine decarboxylase proenzyme 2	PSD2	A0A498JC88;A0A540LZJ8	A0A498JC88;A0A540LZJ8	PSD2;C1H46_022433	Phosphatidylserine decarboxylase proenzyme 2;Phosphatidylserine decarboxylase	A0A498JC88_MALDO;A0A540LZJ8_MALBA	3	1175.5	859.806	1067.1	1034.14	428.426	689.51	383.334	500.423	2.06652	0.0159523	GO:0006646(BP:phosphatidylethanolamine biosynthetic process);GO:0016540(BP:protein autoprocessing);GO:0016020(CC:membrane);GO:0005509(MF:calcium ion binding);GO:0004609(MF:phosphatidylserine decarboxylase activity)	K01613(psd)	ko00564(Glycerophospholipid metabolism)	Cytoplasmic;Nuclear	PF02666(Phosphatidylserine decarboxylase);PF13833(EF-hand domain pair)
A0A498ILS3	Uncharacterized protein	DVH24_036514	A0A498ILS3	A0A498ILS3	DVH24_036514	Uncharacterized protein	A0A498ILS3_MALDO	3	705.143	495.367	818.252	672.921	392.701	179.071	409.395	327.055	2.05751	0.0451189	GO:0006457(BP:protein folding);GO:0005783(CC:endoplasmic reticulum);GO:0005509(MF:calcium ion binding);GO:0051082(MF:unfolded protein binding)	K08057(CALR)	ko04145(Phagosome);ko04141(Protein processing in endoplasmic reticulum)	ER	PF00262(Calreticulin family)
A0A540N030	Uncharacterized protein	C1H46_010447	A0A540N030	A0A540N030	C1H46_010447	Uncharacterized protein	A0A540N030_MALBA	1	635.688	548.694	575.849	586.744	251.131	383.114	222.624	285.623	2.05426	0.00567464	GO:0009737(BP:response to abscisic acid)			Nuclear	PF07918(CAP160 repeat)
A0A498K0N2	Uncharacterized protein	DVH24_015078	A0A498K0N2;A0A498K0Q1	A0A498K0N2;A0A498K0Q1	DVH24_015078;DVH24_015079	Uncharacterized protein	A0A498K0N2_MALDO;A0A498K0Q1_MALDO	11	7085.51	5993.75	9242.25	7440.5	4266.04	3312.99	3300.28	3626.43	2.05174	0.0192829				Cytoplasmic	PF04398(Protein of unknown function, DUF538)
A0A498IEA2	Delta-1-pyrroline-5-carboxylate synthase	DVH24_004376	A0A498IEA2	A0A498IEA2	DVH24_004376	Delta-1-pyrroline-5-carboxylate synthase	A0A498IEA2_MALDO	3		187.742	227.963	207.853	112.174		92.5615	102.368	2.03045	0.0421633	GO:0055129(BP:L-proline biosynthetic process);GO:0005737(CC:cytoplasm);GO:0005524(MF:ATP binding);GO:0004349(MF:glutamate 5-kinase activity);GO:0004350(MF:glutamate-5-semialdehyde dehydrogenase activity)	K12657(ALDH18A1)	ko00330(Arginine and proline metabolism)	Cytoplasmic	PF00696(Amino acid kinase family)
A0A540LWG5	Uncharacterized protein	C1H46_023690	A0A540LWG5	A0A540LWG5	C1H46_023690	Uncharacterized protein	A0A540LWG5_MALBA	2	366.362	234.965	312.34	304.556	153.697	157.588	142.315	151.2	2.01426	0.016222	GO:0005509(MF:calcium ion binding)			Cytoplasmic	PF13499(EF-hand domain pair)
A0A498KSD6	PMEI domain-containing protein	DVH24_022716	A0A498KSD6	A0A498KSD6	DVH24_022716	PMEI domain-containing protein	A0A498KSD6_MALDO	3	492.371	425.481	500.351	472.734	180.96	201.958	321.248	234.722	2.01402	0.00872952	GO:0004857(MF:enzyme inhibitor activity)			Extracellular	PF04043(Plant invertase/pectin methylesterase inhibitor)
A0A498INE0	Phosphoribosyl-AMP cyclohydrolase	DVH24_005967	A0A498INE0	A0A498INE0	DVH24_005967	Phosphoribosyl-AMP cyclohydrolase	A0A498INE0_MALDO	2	510.974	471.954	554.415	512.448	320.832	292.143	157.175	256.717	1.99616	0.0101564	GO:0000105(BP:histidine biosynthetic process);GO:0004635(MF:phosphoribosyl-AMP cyclohydrolase activity);GO:0004636(MF:phosphoribosyl-ATP diphosphatase activity)	K11755(hisIE)	ko00340(Histidine metabolism)	Nuclear	PF01502(Phosphoribosyl-AMP cyclohydrolase);PF01503(Phosphoribosyl-ATP pyrophosphohydrolase)
A0A498JFS5	Uncharacterized protein	DVH24_033137	A0A498JFS5;A0A540K8N6	A0A498JFS5;A0A540K8N6	DVH24_033137;C1H46_043877	Uncharacterized protein	A0A498JFS5_MALDO;A0A540K8N6_MALBA	8	467.358	317.006	410.099	398.155	165.816		234.179	199.998	1.9908	0.049547	GO:0006412(BP:translation);GO:0005840(CC:ribosome);GO:0003735(MF:structural constituent of ribosome)	K02925(RP-L3e)	ko03010(Ribosome)	Cytoplasmic	PF00297(Ribosomal protein L3)
K4HUT4	Sucrose synthase	SS	K4HUT4	K4HUT4	SS	Sucrose synthase	K4HUT4_MALDO	50	24744.7	20312.3	25224.8	23427.2	15164.5	15159.6	5007.86	11777.3	1.98919	0.0353687	GO:0005985(BP:sucrose metabolic process);GO:0016157(MF:sucrose synthase activity)	K00695(SUS)	ko00500(Starch and sucrose metabolism)	Cytoplasmic	PF00534(Glycosyl transferases group 1);PF00862(Sucrose synthase)
Q5BLY3	"1,4-alpha-D-glucan glucanohydrolase"	AMY10	Q5BLY3	Q5BLY3	AMY10	"1,4-alpha-D-glucan glucanohydrolase"	Q5BLY3_MALDO	29	1980.98	2334.98	2056.41	2124.13	1093.36	1288.19	848.198	1076.59	1.97302	0.00327596	GO:0005975(BP:carbohydrate metabolic process);GO:0004556(MF:alpha-amylase activity);GO:0005509(MF:calcium ion binding)			Cytoplasmic	PF07821(Alpha-amylase C-terminal beta-sheet domain);PF00128(Alpha amylase, catalytic domain)
A0A498KPC1	Uncharacterized protein	DVH24_022428	A0A498KPC1	A0A498KPC1	DVH24_022428	Uncharacterized protein	A0A498KPC1_MALDO	10	313.693	312.878	285.137	303.902	100.938	153.309	209.946	154.731	1.96407	0.0104843	GO:0004373(MF:glycogen (starch) synthase activity)	K00703(glgA)	ko02026(Biofilm formation - Escherichia coli);ko00500(Starch and sucrose metabolism)	Mitochondrial	PF08323(Starch synthase catalytic domain);PF00534(Glycosyl transferases group 1);PF00612(IQ calmodulin-binding motif);PF13178(Protein of unknown function (DUF4005))
A0A498JUY6	Uncharacterized protein	DVH24_010068	A0A498JUY6	A0A498JUY6	DVH24_010068	Uncharacterized protein	A0A498JUY6_MALDO	13	721.686	860.987	974.092	852.255	320.155	474.182	514.033	436.123	1.95416	0.0114195	GO:0019953(BP:sexual reproduction);GO:0005576(CC:extracellular region)			Extracellular	PF01357(Pollen allergen);PF03330(Lytic transglycolase)
A0A498IF76	Uncharacterized protein	DVH24_004716	A0A498IF76;A0A540NA14;G4XN37	A0A498IF76;A0A540NA14;G4XN37	DVH24_004716;C1H46_006518;TIP1;1	Uncharacterized protein;Uncharacterized protein;Aquaporin TIP1	A0A498IF76_MALDO;A0A540NA14_MALBA;G4XN37_9ROSA	4	17254.5	15225.6	18657.4	17045.8	10173.9	10126	6706.27	9002.04	1.89355	0.00611933	GO:0016021(CC:integral component of membrane);GO:0015267(MF:channel activity)			PlasmaMembrane	PF00230(Major intrinsic protein)
A0A498JI72	MINDY_DUB domain-containing protein	DVH24_007928	A0A498JI72	A0A498JI72	DVH24_007928	MINDY_DUB domain-containing protein	A0A498JI72_MALDO	6	552.418	443.469	564.794	520.227	412.5	272.149	141.14	275.263	1.88993	0.0485428	GO:1990380(MF:Lys48-specific deubiquitinase activity);GO:0004843(MF:thiol-dependent ubiquitin-specific protease activity)			Nuclear	PF04424(MINDY deubiquitinase)
A0A498K787	(1->3)-beta-glucan endohydrolase	DVH24_003859	A0A498K787	A0A498K787	DVH24_003859	(1->3)-beta-glucan endohydrolase	A0A498K787_MALDO	3	2616.12	1768.65	2300.85	2228.54	1069.5	1283.8	1184.59	1179.3	1.88972	0.0146638	GO:0005975(BP:carbohydrate metabolic process);GO:0004553(MF:hydrolase activity, hydrolyzing O-glycosyl compounds)			Extracellular	PF00332(Glycosyl hydrolases family 17)
A0A498JUW5	Uncharacterized protein	DVH24_009919	A0A498JUW5	A0A498JUW5	DVH24_009919	Uncharacterized protein	A0A498JUW5_MALDO	10	2206.01	2004.08	2120.59	2110.23	1178.82	1202.49	970.824	1117.38	1.88855	0.000455078	GO:0005509(MF:calcium ion binding)			Cytoplasmic	PF13202(EF hand)
A0A540N587	NTP_transferase domain-containing protein	C1H46_008156	A0A540N587	A0A540N587	C1H46_008156	NTP_transferase domain-containing protein	A0A540N587_MALBA	4	989.562	746.578	870.196	868.778	577.14	515.882	287.322	460.114	1.88818	0.0222258	GO:0009058(BP:biosynthetic process);GO:0016779(MF:nucleotidyltransferase activity)	K03241(EIF2B3)	ko03013(RNA transport)	Extracellular	PF00132(Bacterial transferase hexapeptide (six repeats));PF00483(Nucleotidyl transferase)
A0A498IJJ3	AP-2 complex subunit alpha	DVH24_005779	A0A498IJJ3;A0A540NQH3	A0A498IJJ3;A0A540NQH3	DVH24_005779;C1H46_001093	AP-2 complex subunit alpha	A0A498IJJ3_MALDO;A0A540NQH3_MALBA	11	855.283	780.196	717.525	784.335	448.883	592.575	210.691	417.383	1.87917	0.0361238	GO:0072583(BP:clathrin-dependent endocytosis);GO:0006886(BP:intracellular protein transport);GO:0030122(CC:AP-2 adaptor complex);GO:0035615(MF:clathrin adaptor activity)	K11824(AP2A)	ko04144(Endocytosis)	Golgi	PF02883(Adaptin C-terminal domain);PF02296(Alpha adaptin AP2, C-terminal domain);PF01602(Adaptin N terminal region)
A0A540N968	Uncharacterized protein	C1H46_006879	A0A540N968	A0A540N968	C1H46_006879	Uncharacterized protein	A0A540N968_MALBA	1	246.529	285.889	213.63	248.683		125.879	140.206	133.042	1.8692	0.0245266	GO:0004252(MF:serine-type endopeptidase activity)			Extracellular	PF05922(Peptidase inhibitor I9);PF02225(PA domain);PF00082(Subtilase family)
A0A540LEN6	Uncharacterized protein	C1H46_029463	A0A540LEN6	A0A540LEN6	C1H46_029463	Uncharacterized protein	A0A540LEN6_MALBA	19	2032.51	2086.77	1911.43	2010.23	1063.93	1270.57	910.342	1081.62	1.85855	0.00134343	GO:0045892(BP:negative regulation of transcription, DNA-templated)			Cytoplasmic	PF02847(MA3 domain)
A0A498JAR6	Glycinamide ribonucleotide synthetase	DVH24_033122	A0A498JAR6	A0A498JAR6	DVH24_033122	Glycinamide ribonucleotide synthetase	A0A498JAR6_MALDO	9	428.011	435.831	436.76	433.534	271.533	235.518	193.978	233.676	1.85528	0.000899404	GO:0009113(BP:purine nucleobase biosynthetic process);GO:0005524(MF:ATP binding);GO:0046872(MF:metal ion binding);GO:0004637(MF:phosphoribosylamine-glycine ligase activity)	K01945(purD)	ko00230(Purine metabolism)	Chloroplast	PF02844(Phosphoribosylglycinamide synthetase, N domain);PF02843(Phosphoribosylglycinamide synthetase, C domain);PF01071(Phosphoribosylglycinamide synthetase, ATP-grasp (A) domain)
A0A498JGU5	Uncharacterized protein	DVH24_024753	A0A498JGU5;A0A540N075	A0A498JGU5;A0A540N075	DVH24_024753;C1H46_010440	Uncharacterized protein	A0A498JGU5_MALDO;A0A540N075_MALBA	4		345.576	356.887	351.231	203.753	217.101	148.689	189.848	1.85007	0.00972459	GO:0030001(BP:metal ion transport);GO:0046872(MF:metal ion binding)			Cytoplasmic;Nuclear
A0A540K6L8	Uncharacterized protein	C1H46_044602	A0A540K6L8	A0A540K6L8	C1H46_044602	Uncharacterized protein	A0A540K6L8_MALBA	6	472.359	325.7	436.349	411.47	306.6	156.47	205.621	222.897	1.84601	0.0391796	GO:0003723(MF:RNA binding)			Cytoplasmic;Nuclear	PF13893(RNA recognition motif. (a.k.a. RRM, RBD, or RNP domain));PF00076(RNA recognition motif. (a.k.a. RRM, RBD, or RNP domain))
A0A498HPY2	Calcium-transporting ATPase	DVH24_018832	A0A498HPY2	A0A498HPY2	DVH24_018832	Calcium-transporting ATPase	A0A498HPY2_MALDO	10	2489.09	3160.32	2879.85	2843.09	1724.36	2007.87	916.663	1549.63	1.83469	0.0272829	GO:0016021(CC:integral component of membrane);GO:0005524(MF:ATP binding);GO:0005388(MF:calcium-transporting ATPase activity);GO:0005516(MF:calmodulin binding)			PlasmaMembrane	PF00689(Cation transporting ATPase, C-terminus);PF00702(haloacid dehalogenase-like hydrolase);PF00690(Cation transporter/ATPase, N-terminus);PF12515(Ca2+-ATPase N terminal autoinhibitory domain);PF00122(E1-E2 ATPase)
A0A498IH48	PX domain-containing protein	DVH24_034895	A0A498IH48;A0A540LKR4	A0A498IH48;A0A540LKR4	DVH24_034895;C1H46_027378	PX domain-containing protein;Vps5 domain-containing protein	A0A498IH48_MALDO;A0A540LKR4_MALBA	6	415.853	407.985	531.967	451.935	335.573	195.257	208.603	246.478	1.83357	0.0267426	GO:0035091(MF:phosphatidylinositol binding)	K17917(SNX1_2)	ko04144(Endocytosis)	Cytoplasmic;Mitochondrial	PF00787(PX domain);PF09325(Vps5 C terminal like)
A0A540KXL3	Arginyl-tRNA synthetase	C1H46_035435	A0A540KXL3	A0A540KXL3	C1H46_035435	Arginyl-tRNA synthetase	A0A540KXL3_MALBA	19	1276.71	1023.29	1365.65	1221.88	752.18	689.154	600.539	680.624	1.79524	0.00833804	GO:0006420(BP:arginyl-tRNA aminoacylation);GO:0005737(CC:cytoplasm);GO:0016021(CC:integral component of membrane);GO:0004814(MF:arginine-tRNA ligase activity);GO:0005524(MF:ATP binding)	K01887(RARS)	ko00970(Aminoacyl-tRNA biosynthesis)	Cytoplasmic	PF05746(DALR anticodon binding domain);PF00750(tRNA synthetases class I (R));PF03485(Arginyl tRNA synthetase N terminal domain)
A0A498HFZ3	Fatty acid hydroxylase domain-containing protein	DVH24_007175	A0A498HFZ3;A0A540KVK6	A0A498HFZ3;A0A540KVK6	DVH24_007175;C1H46_036202	Fatty acid hydroxylase domain-containing protein	A0A498HFZ3_MALDO;A0A540KVK6_MALBA	2	645.174	608.099	799.3	684.191	454.858	308.753		381.805	1.79199	0.0476236	GO:0008610(BP:lipid biosynthetic process);GO:0016021(CC:integral component of membrane);GO:0005506(MF:iron ion binding);GO:0016491(MF:oxidoreductase activity)	K04713(SUR2)	ko00600(Sphingolipid metabolism)	PlasmaMembrane	PF04116(Fatty acid hydroxylase superfamily)
A0A498J9J4	Uncharacterized protein	DVH24_033264	A0A498J9J4;A0A540NJS5;Q0ZPW5	A0A498J9J4;A0A540NJS5;Q0ZPW5	DVH24_033264;C1H46_003022;CXE5	Uncharacterized protein;Abhydrolase_3 domain-containing protein;CXE carboxylesterase	A0A498J9J4_MALDO;A0A540NJS5_MALBA;Q0ZPW5_MALPM	4	1340.04	1181.96	1267.85	1263.28	905.875	799.73	412.398	706.001	1.78935	0.0236975	GO:0016787(MF:hydrolase activity)			Chloroplast	PF07859(alpha/beta hydrolase fold)
A0A498JNV7	Uncharacterized protein	DVH24_009061	A0A498JNV7	A0A498JNV7	DVH24_009061	Uncharacterized protein	A0A498JNV7_MALDO	1	2321.99	2192.65	2592.48	2369.04	1543.94	1564.07	880.1	1329.37	1.78208	0.0148797	GO:0005509(MF:calcium ion binding)			Cytoplasmic;Chloroplast;Nuclear	PF13499(EF-hand domain pair)
A0A498IX50	Uncharacterized protein	DVH24_022150	A0A498IX50;A0A540NLS9	A0A498IX50;A0A540NLS9	DVH24_022150;C1H46_002385	Uncharacterized protein	A0A498IX50_MALDO;A0A540NLS9_MALBA	3	415.531	490.471	660.822	522.275	306.636	320.842	251.988	293.155	1.78156	0.0386741	GO:0020037(MF:heme binding);GO:0005506(MF:iron ion binding);GO:0016705(MF:oxidoreductase activity, acting on paired donors, with incorporation or reduction of molecular oxygen)			Mitochondrial	PF00067(Cytochrome P450)
A0A498IKW0	Uncharacterized protein	DVH24_009265	A0A498IKW0;A0A540LM73	A0A498IKW0;A0A540LM73	DVH24_009265;C1H46_026935	Uncharacterized protein	A0A498IKW0_MALDO;A0A540LM73_MALBA	3		637.683	661.177	649.43	368.089		362.741	365.415	1.77724	0.00179454	GO:0005737(CC:cytoplasm);GO:0003746(MF:translation elongation factor activity)			Chloroplast	PF08207(Elongation factor P (EF-P) KOW-like domain);PF01132(Elongation factor P (EF-P) OB domain);PF09285(Elongation factor P, C-terminal)
A0A498IQK8	Uncharacterized protein	DVH24_005994	A0A498IQK8	A0A498IQK8	DVH24_005994	Uncharacterized protein	A0A498IQK8_MALDO	6	2233.82	1600.76	2085.19	1973.26	1109.1	1231.56	996.93	1112.53	1.77367	0.0132148	GO:0016021(CC:integral component of membrane)			PlasmaMembrane	PF00335(Tetraspanin family)
A0A498J9T1	Uncharacterized protein	DVH24_035366	A0A498J9T1;A0A540LX08	A0A498J9T1;A0A540LX08	DVH24_035366;C1H46_023369	Uncharacterized protein	A0A498J9T1_MALDO;A0A540LX08_MALBA	3	860.025	874.958	981.853	905.612	597.38	636.962	299.467	511.27	1.7713	0.0252794	GO:0016021(CC:integral component of membrane)			PlasmaMembrane
A0A498KHW4	Uncharacterized protein	DVH24_026163	A0A498KHW4	A0A498KHW4	DVH24_026163	Uncharacterized protein	A0A498KHW4_MALDO	5	1237.48	966.346	1184.78	1129.54	632.481	823.039	475.953	643.825	1.75441	0.0203041	GO:0055114(BP:oxidation-reduction process);GO:0009570(CC:chloroplast stroma);GO:0003723(MF:RNA binding)	K14411(MSI)	ko03015(mRNA surveillance pathway)	Chloroplast	PF00076(RNA recognition motif. (a.k.a. RRM, RBD, or RNP domain));PF13911(AhpC/TSA antioxidant enzyme)
A0A498IT98	3-deoxy-8-phosphooctulonate synthase	DVH24_021921	A0A498IT98	A0A498IT98	DVH24_021921	3-deoxy-8-phosphooctulonate synthase	A0A498IT98_MALDO	4	210.093	148.737	176.818	178.549	108.722	109.763	87.8897	102.125	1.74835	0.016142	GO:0009058(BP:biosynthetic process);GO:0005829(CC:cytosol);GO:0005634(CC:nucleus);GO:0008676(MF:3-deoxy-8-phosphooctulonate synthase activity);GO:0003677(MF:DNA binding);GO:0005525(MF:GTP binding);GO:0003924(MF:GTPase activity);GO:0046983(MF:protein dimerization activity)	K14536(RIA1)	ko03008(Ribosome biogenesis in eukaryotes)	Cytoplasmic;Nuclear	PF03144(Elongation factor Tu domain 2);PF14492(Elongation Factor G, domain II);PF00679(Elongation factor G C-terminus);PF00793(DAHP synthetase I family);PF00009(Elongation factor Tu GTP binding domain);PF00319(SRF-type transcription factor (DNA-binding and dimerisation domain))
A0A498JQ88	UDP-glucose 4-epimerase	DVH24_008252	A0A498JQ88;A0A540KCW0	A0A498JQ88;A0A540KCW0	DVH24_008252;C1H46_042391	UDP-glucose 4-epimerase	A0A498JQ88_MALDO;A0A540KCW0_MALBA	9	394.244	530.942	526.957	484.048	250.014	288.466	295.112	277.864	1.74203	0.0118672	GO:0006012(BP:galactose metabolic process);GO:0003978(MF:UDP-glucose 4-epimerase activity)	K01784(galE)	ko00520(Amino sugar and nucleotide sugar metabolism);ko00541(O-Antigen nucleotide sugar biosynthesis);ko00052(Galactose metabolism)	Chloroplast	PF16363(GDP-mannose 4,6 dehydratase)
A0A498KP38	Asparagine synthetase [glutamine-hydrolyzing]	DVH24_033923	A0A498KP38;A0A540NJQ7	A0A498KP38;A0A540NJQ7	DVH24_033923;C1H46_003262	Asparagine synthetase [glutamine-hydrolyzing]	A0A498KP38_MALDO;A0A540NJQ7_MALBA	6	978.642	1038.51	1066.41	1027.85	779.306	647.572	345.377	590.752	1.73991	0.0289456	GO:0006529(BP:asparagine biosynthetic process);GO:0006541(BP:glutamine metabolic process);GO:0004066(MF:asparagine synthase (glutamine-hydrolyzing) activity);GO:0005524(MF:ATP binding)	K01953(asnB)	ko00250(Alanine, aspartate and glutamate metabolism)	Cytoplasmic	PF13537(Glutamine amidotransferase domain);PF00733(Asparagine synthase)
A0A498I1L6	Methyltransf_11 domain-containing protein	DVH24_019697	A0A498I1L6;A0A540N4A7	A0A498I1L6;A0A540N4A7	DVH24_019697;C1H46_008547	Methyltransf_11 domain-containing protein	A0A498I1L6_MALDO;A0A540N4A7_MALBA	1	1647.98	1435.02	1796.65	1626.55	926.306	1042.28	840.809	936.466	1.7369	0.0045458	GO:0008168(MF:methyltransferase activity)			Cytoplasmic	PF08241(Methyltransferase domain)
A0A498J408	Uncharacterized protein	DVH24_000182	A0A498J408	A0A498J408	DVH24_000182	Uncharacterized protein	A0A498J408_MALDO	33	1873.58	2350.89	2228.97	2151.15	1483.33	1404.2	831.801	1239.78	1.73511	0.0219326		K09489(HSPA4)	ko04530(Tight junction)	Cytoplasmic	PF00012(Hsp70 protein)
A0A498IC09	Uncharacterized protein	DVH24_004664	A0A498IC09;A0A540N6Q7	A0A498IC09;A0A540N6Q7	DVH24_004664;C1H46_007681	Uncharacterized protein	A0A498IC09_MALDO;A0A540N6Q7_MALBA	38	10541.3	10494.6	10565.6	10533.9	7309.83	6204.5	4858.77	6124.37	1.71999	0.00340255	GO:0005524(MF:ATP binding);GO:0016787(MF:hydrolase activity)	K13525(VCP)	ko04141(Protein processing in endoplasmic reticulum)	Cytoplasmic	PF02359(Cell division protein 48 (CDC48), N-terminal domain);PF00004(ATPase family associated with various cellular activities (AAA));PF02933(Cell division protein 48 (CDC48), domain 2)
A0A498HDH9	Ubiquitin carboxyl-terminal hydrolase	DVH24_027477	A0A498HDH9	A0A498HDH9	DVH24_027477	Ubiquitin carboxyl-terminal hydrolase	A0A498HDH9_MALDO	9	1209.96	1104.74	1176.03	1163.58	634.27	794.464	605.304	678.013	1.71616	0.00187024	GO:0016579(BP:protein deubiquitination);GO:0006511(BP:ubiquitin-dependent protein catabolic process);GO:0036459(MF:thiol-dependent ubiquitinyl hydrolase activity)			Nuclear	PF00443(Ubiquitin carboxyl-terminal hydrolase);PF00240(Ubiquitin family)
A0A498HK45	Uncharacterized protein	DVH24_025347	A0A498HK45	A0A498HK45	DVH24_025347	Uncharacterized protein	A0A498HK45_MALDO	9	428.41	523.261	549.722	500.464	349.069	312.41	215.864	292.448	1.7113	0.0184601	GO:0006012(BP:galactose metabolic process);GO:0005737(CC:cytoplasm);GO:0005524(MF:ATP binding);GO:0004335(MF:galactokinase activity);GO:0005534(MF:galactose binding)			Cytoplasmic	PF10509(Galactokinase galactose-binding signature);PF08544(GHMP kinases C terminal);PF00288(GHMP kinases N terminal domain)
A0A498JYB3	ATG11 domain-containing protein	DVH24_001103	A0A498JYB3;A0A540K6X9	A0A498JYB3;A0A540K6X9	DVH24_001103;C1H46_044483	ATG11 domain-containing protein;Uncharacterized protein	A0A498JYB3_MALDO;A0A540K6X9_MALBA	1	1851.52	1752.45	1686.52	1763.5	762.386	1169.95	1189.99	1040.77	1.69441	0.00801326	GO:0000045(BP:autophagosome assembly);GO:0000422(BP:autophagy of mitochondrion)			Nuclear	PF10377(Autophagy-related protein 11);PF04108(Autophagy protein Apg17)
A0A498HWU8	Uncharacterized protein	DVH24_013067	A0A498HWU8	A0A498HWU8	DVH24_013067	Uncharacterized protein	A0A498HWU8_MALDO	9	470.913	325.995	519.84	438.916	276.722	246.462	254.78	259.321	1.69256	0.0380519	GO:0016021(CC:integral component of membrane);GO:0003824(MF:catalytic activity)	K10526(OPCL1)	ko00592(alpha-Linolenic acid metabolism)	PlasmaMembrane	PF00501(AMP-binding enzyme);PF13193(AMP-binding enzyme C-terminal domain)
A0A540L9D8	BHLH domain-containing protein	C1H46_031337	A0A540L9D8	A0A540L9D8	C1H46_031337	BHLH domain-containing protein	A0A540L9D8_MALBA	1	354.34	365.156	300.86	340.119	157.154	156.073	289.847	201.024	1.69193	0.0459913	GO:0016491(MF:oxidoreductase activity);GO:0046983(MF:protein dimerization activity)	K16189(PIF4)	ko04075(Plant hormone signal transduction)	Nuclear	PF00248(Aldo/keto reductase family);PF00010(Helix-loop-helix DNA-binding domain)
A0A498KN10	Delta-1-pyrroline-5-carboxylate synthase	DVH24_023040	A0A498KN10	A0A498KN10	DVH24_023040	Delta-1-pyrroline-5-carboxylate synthase	A0A498KN10_MALDO	7	705.928	734.64	1049.65	830.074	424.648	562.94	484.275	490.621	1.69188	0.0442351	GO:0055129(BP:L-proline biosynthetic process);GO:0005737(CC:cytoplasm);GO:0005524(MF:ATP binding);GO:0004349(MF:glutamate 5-kinase activity);GO:0004350(MF:glutamate-5-semialdehyde dehydrogenase activity)	K12657(ALDH18A1)	ko00330(Arginine and proline metabolism)	Cytoplasmic;Mitochondrial	PF00696(Amino acid kinase family)
A0A540NAK7	Pyruvate kinase	C1H46_006359	A0A540NAK7	A0A540NAK7	C1H46_006359	Pyruvate kinase	A0A540NAK7_MALBA	1	1037.33	1118.16	903.027	1019.5	474.17	695.197	639.444	602.937	1.6909	0.0103285	GO:0016301(MF:kinase activity);GO:0000287(MF:magnesium ion binding);GO:0030955(MF:potassium ion binding);GO:0004743(MF:pyruvate kinase activity)	K00873(PK)	ko00010(Glycolysis / Gluconeogenesis);ko00620(Pyruvate metabolism);ko01240(Biosynthesis of cofactors);ko00230(Purine metabolism)	Cytoplasmic;Mitochondrial	PF02887(Pyruvate kinase, alpha/beta domain);PF00224(Pyruvate kinase, barrel domain)
A0A498HFS9	UBC core domain-containing protein	DVH24_007592	A0A498HFS9	A0A498HFS9	DVH24_007592	UBC core domain-containing protein	A0A498HFS9_MALDO	13	691.613	641.387	724.71	685.903	423.556	451.165	346.113	406.945	1.68549	0.00215919		K17991(PXG)	ko00073(Cutin, suberine and wax biosynthesis)	Nuclear	PF05042(Caleosin related protein);PF00179(Ubiquitin-conjugating enzyme)
A0A498HEA7	Uncharacterized protein	DVH24_030947	A0A498HEA7	A0A498HEA7	DVH24_030947	Uncharacterized protein	A0A498HEA7_MALDO	3	308.17	355.157	295.59	319.639	145.811	207.094	216.521	189.809	1.68401	0.0105443	GO:0003824(MF:catalytic activity);GO:0000287(MF:magnesium ion binding);GO:0030976(MF:thiamine pyrophosphate binding)	K12261(HACL1)	ko04146(Peroxisome)	Chloroplast	PF02775(Thiamine pyrophosphate enzyme, C-terminal TPP binding domain);PF02776(Thiamine pyrophosphate enzyme, N-terminal TPP binding domain);PF00205(Thiamine pyrophosphate enzyme, central domain)
A0A540N7H1	rRNA N-glycosidase	C1H46_007349	A0A540N7H1	A0A540N7H1	C1H46_007349	rRNA N-glycosidase	A0A540N7H1_MALBA	3	1102.05	832.53	985.911	973.496	660.853	579.281	494.345	578.16	1.68379	0.0125181	GO:0006952(BP:defense response);GO:0017148(BP:negative regulation of translation);GO:0030598(MF:rRNA N-glycosylase activity);GO:0090729(MF:toxin activity)			Mitochondrial	PF00161(Ribosome inactivating protein)
A0A498K465	Uncharacterized protein	DVH24_030572	A0A498K465	A0A498K465	DVH24_030572	Uncharacterized protein	A0A498K465_MALDO	7	374.782	356.535	403.137	378.151	231.017	198.161	244.647	224.608	1.6836	0.00136376				Cytoplasmic
A0A498HGM8	Pectate lyase	DVH24_007136	A0A498HGM8	A0A498HGM8	DVH24_007136	Pectate lyase	A0A498HGM8_MALDO	11	475.518	579.517	494.809	516.614	268.478	329.378	326.124	307.993	1.67736	0.0051467	GO:0045490(BP:pectin catabolic process);GO:0004556(MF:alpha-amylase activity);GO:0005509(MF:calcium ion binding);GO:0030570(MF:pectate lyase activity)			Cytoplasmic	PF00128(Alpha amylase, catalytic domain);PF04431(Pectate lyase, N terminus);PF00544(Pectate lyase);PF07821(Alpha-amylase C-terminal beta-sheet domain)
A0A498JZR9	ATP-dependent 6-phosphofructokinase	PFK	A0A498JZR9	A0A498JZR9	PFK	ATP-dependent 6-phosphofructokinase	A0A498JZR9_MALDO	16	1560.35	1502.82	1620.03	1561.06	842.106	987.236	966.936	932.093	1.67479	0.000373126	GO:0006002(BP:fructose 6-phosphate metabolic process);GO:0005829(CC:cytosol);GO:0003872(MF:6-phosphofructokinase activity);GO:0005524(MF:ATP binding);GO:0046872(MF:metal ion binding)	K00850(pfkA)	ko00010(Glycolysis / Gluconeogenesis);ko00052(Galactose metabolism);ko00680(Methane metabolism);ko00051(Fructose and mannose metabolism);ko04152(AMPK signaling pathway);ko04066(HIF-1 signaling pathway);ko00030(Pentose phosphate pathway);ko03018(RNA degradation)	Cytoplasmic;Mitochondrial	PF00365(Phosphofructokinase)
A0A498J6F3	Uncharacterized protein	DVH24_032682	A0A498J6F3	A0A498J6F3	DVH24_032682	Uncharacterized protein	A0A498J6F3_MALDO	11	1241.66	1185.78	1265.38	1230.94	595.847	693.712	916.13	735.229	1.67423	0.00709939				Cytoplasmic;Nuclear
A0A498ILL2	Usp domain-containing protein	DVH24_003533	A0A498ILL2	A0A498ILL2	DVH24_003533	Usp domain-containing protein	A0A498ILL2_MALDO	6	1111.19	864.228	922.307	965.91	628.412	577.147	529.993	578.517	1.66963	0.00830655				Cytoplasmic;Nuclear	PF00582(Universal stress protein family)
A0A498IRG0	ATPase_AAA_core domain-containing protein	DVH24_032941	A0A498IRG0	A0A498IRG0	DVH24_032941	ATPase_AAA_core domain-containing protein	A0A498IRG0_MALDO	14	865.687	1037.75	1079.5	994.314	567.242	591.362	630.007	596.204	1.66774	0.00423306	GO:0005524(MF:ATP binding)			Chloroplast	PF00004(ATPase family associated with various cellular activities (AAA))
A0A498IN40	Uncharacterized protein	DVH24_005798	A0A498IN40	A0A498IN40	DVH24_005798	Uncharacterized protein	A0A498IN40_MALDO	16	746.802	594.758	586.803	642.788	490.442	390.761	281.805	387.669	1.65808	0.0327733	GO:0031047(BP:gene silencing by RNA);GO:0003676(MF:nucleic acid binding)			Nuclear	PF16488(Argonaute linker 2 domain);PF16486(N-terminal domain of argonaute);PF08699(Argonaute linker 1 domain);PF02171(Piwi domain);PF16487(Mid domain of argonaute);PF02170(PAZ domain)
A0A498JC84	Uncharacterized protein	DVH24_020415	A0A498JC84	A0A498JC84	DVH24_020415	Uncharacterized protein	A0A498JC84_MALDO	14	713.991	633.823	614.397	654.07	508.94	399.226	279.603	395.923	1.65201	0.0239916	GO:0007064(BP:mitotic sister chromatid cohesion)			Nuclear
A0A540MB71	Uncharacterized protein	C1H46_018336	A0A540MB71;A0A540MB72	A0A540MB71;A0A540MB72	C1H46_018336;C1H46_018335	Uncharacterized protein	A0A540MB71_MALBA;A0A540MB72_MALBA	4	163.451	168.613		166.032	82.6298	111.942	107.089	100.554	1.65118	0.0117252	GO:0016021(CC:integral component of membrane);GO:0020037(MF:heme binding);GO:0005506(MF:iron ion binding);GO:0004497(MF:monooxygenase activity);GO:0016705(MF:oxidoreductase activity, acting on paired donors, with incorporation or reduction of molecular oxygen)	K09754(CYP98A)	ko00941(Flavonoid biosynthesis);ko00945(Stilbenoid, diarylheptanoid and gingerol biosynthesis);ko00940(Phenylpropanoid biosynthesis)	Mitochondrial	PF00067(Cytochrome P450)
A0A498HHS6	Protein kinase domain-containing protein	DVH24_031260	A0A498HHS6;A0A540MCN3	A0A498HHS6;A0A540MCN3	DVH24_031260;C1H46_017848	Protein kinase domain-containing protein	A0A498HHS6_MALDO;A0A540MCN3_MALBA	2	447.873		411.488	429.68	238.274	282.641		260.457	1.64972	0.0275595	GO:0016021(CC:integral component of membrane);GO:0005524(MF:ATP binding);GO:0004672(MF:protein kinase activity)			Cytoplasmic	PF07714(Protein tyrosine kinase)
A0A498IK21	Uncharacterized protein	DVH24_036836	A0A498IK21	A0A498IK21	DVH24_036836	Uncharacterized protein	A0A498IK21_MALDO	11	1089.21	965.819	1015.67	1023.56	803.644	693.007	370.304	622.318	1.64476	0.040913	GO:0005509(MF:calcium ion binding)	K11583(PPP2R3)	ko04071(Sphingolipid signaling pathway);ko03015(mRNA surveillance pathway);ko04152(AMPK signaling pathway);ko04151(PI3K-Akt signaling pathway)	Cytoplasmic	PF13499(EF-hand domain pair)
A0A540KTH8	Signal recognition particle subunit SRP72	C1H46_036948	A0A540KTH8	A0A540KTH8	C1H46_036948	Signal recognition particle subunit SRP72	A0A540KTH8_MALBA	15	442.35	486.506	533.353	487.403	356.682	335.856	206.036	299.525	1.62725	0.0253081	GO:0006614(BP:SRP-dependent cotranslational protein targeting to membrane);GO:0005786(CC:signal recognition particle, endoplasmic reticulum targeting);GO:0008312(MF:7S RNA binding)	K03108(SRP72)	ko03060(Protein export)	Cytoplasmic;Nuclear	PF17004(Putative TPR-like repeat);PF08492(SRP72 RNA-binding domain)
A0A498KBT3	"Homogentisate 1,2-dioxygenase	DVH24_003071	A0A498KBT3;A0A540N389	A0A498KBT3;A0A540N389	DVH24_003071;C1H46_009461	"Homogentisate 1,2-dioxygenase;Homogentisate 1,2-dioxygenase"	A0A498KBT3_MALDO;A0A540N389_MALBA	6	546.031	514.45	539.524	533.335	364.965	335.855	285.408	328.742	1.62235	0.00124322	GO:0006559(BP:L-phenylalanine catabolic process);GO:0006570(BP:tyrosine metabolic process);GO:0004411(MF:homogentisate 1,2-dioxygenase activity)	K00451(HGD)	ko00350(Tyrosine metabolism);ko00643(Styrene degradation)	Extracellular;Chloroplast	PF04209(homogentisate 1,2-dioxygenase)
A0A498JL44	rRNA N-glycosidase	DVH24_008067	A0A498JL44	A0A498JL44	DVH24_008067	rRNA N-glycosidase	A0A498JL44_MALDO	19	3426.18	2689.03	3397.91	3171.04	2020.22	2018.59	1844.32	1961.04	1.61702	0.00817876	GO:0006952(BP:defense response);GO:0017148(BP:negative regulation of translation);GO:0030598(MF:rRNA N-glycosylase activity);GO:0090729(MF:toxin activity)			Mitochondrial	PF00161(Ribosome inactivating protein)
A0A540NT99	TYR_PHOSPHATASE_2 domain-containing protein	C1H46_000156	A0A540NT99	A0A540NT99	C1H46_000156	TYR_PHOSPHATASE_2 domain-containing protein	A0A540NT99_MALBA	12	1165.1	1238.83	1092.12	1165.35	662.553	752.281	768.211	727.682	1.60145	0.00122649	GO:0007623(BP:circadian rhythm);GO:0005982(BP:starch metabolic process);GO:0019203(MF:carbohydrate phosphatase activity);GO:0008138(MF:protein tyrosine/serine/threonine phosphatase activity)			Cytoplasmic;Chloroplast	PF16561(Glycogen recognition site of AMP-activated protein kinase);PF00782(Dual specificity phosphatase, catalytic domain)
H6V789	Leucine-rich repeat receptor-like protein	RLP1	H6V789	H6V789	RLP1	Leucine-rich repeat receptor-like protein	H6V789_MALDO	16	4070.05	2996.52	3170.36	3412.31	2512.45	2284.25	1638.43	2145.04	1.59079	0.0401858				PlasmaMembrane	PF13855(Leucine rich repeat);PF08263(Leucine rich repeat N-terminal domain)
A0A540MAR4	Sucrose-phosphate synthase	C1H46_018577	A0A540MAR4	A0A540MAR4	C1H46_018577	Sucrose-phosphate synthase	A0A540MAR4_MALBA	9	2260.93	2104.17	2767.64	2377.58	1704.97	1490.96	1304.13	1500.02	1.58503	0.0191993	GO:0005985(BP:sucrose metabolic process);GO:0016157(MF:sucrose synthase activity);GO:0046524(MF:sucrose-phosphate synthase activity)	K00696(E2.4.1.14)	ko00500(Starch and sucrose metabolism)	Cytoplasmic	PF00862(Sucrose synthase);PF05116(Sucrose-6F-phosphate phosphohydrolase);PF00534(Glycosyl transferases group 1)
A0A498JCI5	ER membrane protein complex subunit 1	DVH24_020857	A0A498JCI5	A0A498JCI5	DVH24_020857	ER membrane protein complex subunit 1	A0A498JCI5_MALDO	34	1220.95	1077.4	1253.05	1183.8	906.834	787.754	546.042	746.877	1.585	0.0214101	GO:0072546(CC:ER membrane protein complex);GO:0003885(MF:D-arabinono-1,4-lactone oxidase activity);GO:0071949(MF:FAD binding)			PlasmaMembrane	PF13360(PQQ-like domain);PF07774(Protein of unknown function (DUF1620));PF01565(FAD binding domain);PF04030(D-arabinono-1,4-lactone oxidase)
A0A540MEQ3	RPW8 domain-containing protein	C1H46_017159	A0A540MEQ3	A0A540MEQ3	C1H46_017159	RPW8 domain-containing protein	A0A540MEQ3_MALBA	7	764.95	841.776	784.003	796.91	522.603	561.733	424.325	502.887	1.58467	0.00331626	GO:0043531(MF:ADP binding)			Cytoplasmic	PF00931(NB-ARC domain);PF05659(Arabidopsis broad-spectrum mildew resistance protein RPW8)
A0A498HQ12	GRAM domain-containing protein	DVH24_025156	A0A498HQ12	A0A498HQ12	DVH24_025156	GRAM domain-containing protein	A0A498HQ12_MALDO	4	1090.63	1008.99	1026.9	1042.17	618.554	614.51	740.173	657.746	1.58446	0.0013288	GO:0009793(BP:embryo development ending in seed dormancy);GO:0098755(BP:maintenance of seed dormancy by absisic acid);GO:0010029(BP:regulation of seed germination);GO:0009845(BP:seed germination)			Extracellular;Nuclear	PF02893(GRAM domain)
A0A498JH70	Ubiquitinyl hydrolase 1	DVH24_013608	A0A498JH70	A0A498JH70	DVH24_013608	Ubiquitinyl hydrolase 1	A0A498JH70_MALDO	22	1000.77	1264.47	998.248	1087.83	658.784	646.238	755.639	686.887	1.58371	0.0133991	GO:0016579(BP:protein deubiquitination);GO:0006511(BP:ubiquitin-dependent protein catabolic process);GO:0036459(MF:thiol-dependent ubiquitinyl hydrolase activity)	K11838(USP7)	ko04068(FoxO signaling pathway)	Cytoplasmic;Nuclear	PF00443(Ubiquitin carboxyl-terminal hydrolase);PF14533(Ubiquitin-specific protease C-terminal);PF00917(MATH domain);PF12436(ICP0-binding domain of Ubiquitin-specific protease 7)
A0A498HDE1	Uncharacterized protein	DVH24_037262	A0A498HDE1;A0A540MW25	A0A498HDE1;A0A540MW25	DVH24_037262;C1H46_011369	Uncharacterized protein	A0A498HDE1_MALDO;A0A540MW25_MALBA	4	248.029	274.353	271.257	264.546	166.65	178.219	160.939	168.602	1.56905	0.000595412		K06617(E2.4.1.82)	ko00052(Galactose metabolism)	Cytoplasmic	PF05691(Raffinose synthase or seed imbibition protein Sip1)
A0A498HSC0	Uncharacterized protein	DVH24_016462	A0A498HSC0	A0A498HSC0	DVH24_016462	Uncharacterized protein	A0A498HSC0_MALDO	6	619.398	558.015	623.769	600.394	426.088	435.958	289.945	383.997	1.56354	0.0138312	GO:0006812(BP:cation transport);GO:0016021(CC:integral component of membrane);GO:0005524(MF:ATP binding);GO:0016887(MF:ATPase activity);GO:0046872(MF:metal ion binding)			PlasmaMembrane	PF00702(haloacid dehalogenase-like hydrolase);PF00122(E1-E2 ATPase)
A0A498K430	Uncharacterized protein	DVH24_026811	A0A498K430	A0A498K430	DVH24_026811	Uncharacterized protein	A0A498K430_MALDO	1	271.031	303.14	310.892	295.021	188.431	206.303	171.868	188.867	1.56205	0.00251945		K11153(RDH12)	ko01240(Biosynthesis of cofactors);ko00830(Retinol metabolism)	Mitochondrial	PF00106(short chain dehydrogenase)
A0A498HG65	Methionine aminopeptidase 2	DVH24_030660	A0A498HG65;A0A540MRH6	A0A498HG65;A0A540MRH6	DVH24_030660;C1H46_013051	Methionine aminopeptidase 2	A0A498HG65_MALDO;A0A540MRH6_MALBA	2	397.431	374.844		386.138		228.709	269.443	249.076	1.55028	0.0276775	GO:0070084(BP:protein initiator methionine removal);GO:0005737(CC:cytoplasm);GO:0046872(MF:metal ion binding);GO:0070006(MF:metalloaminopeptidase activity)			Cytoplasmic;Nuclear	PF00557(Metallopeptidase family M24)
A0A498IFG9	Amylomaltase	DVH24_004828	A0A498IFG9	A0A498IFG9	DVH24_004828	Amylomaltase	A0A498IFG9_MALDO	18	540.085	545.665	492.656	526.135	396.148	332.69	293.791	340.876	1.54348	0.00565454	GO:0004134(MF:4-alpha-glucanotransferase activity);GO:2001070(MF:starch binding)	K00705(malQ)	ko00500(Starch and sucrose metabolism)	Cytoplasmic	PF02446(4-alpha-glucanotransferase);PF00686(Starch binding domain)
A0A498K1J9	Uncharacterized protein	DVH24_011556	A0A498K1J9	A0A498K1J9	DVH24_011556	Uncharacterized protein	A0A498K1J9_MALDO	7	507.258	484.538	532.313	508.036	295.225	351.276	342.864	329.788	1.54049	0.00131615	GO:0004097(MF:catechol oxidase activity);GO:0046872(MF:metal ion binding)	K00422(E1.10.3.1)	ko00350(Tyrosine metabolism);ko00950(Isoquinoline alkaloid biosynthesis)	Nuclear	PF12143(Protein of unknown function (DUF_B2219));PF00264(Common central domain of tyrosinase);PF12142(Polyphenol oxidase middle domain)
A0A498IHS9	Uncharacterized protein	DVH24_036065	A0A498IHS9	A0A498IHS9	DVH24_036065	Uncharacterized protein	A0A498IHS9_MALDO	10	1617.1	1381.94	1534.24	1511.09	1125.88	1132.37	687.123	981.788	1.53913	0.0312453				Extracellular;Cytoplasmic
A0A109QMC9	Nucleobase-ascorbate transporter 7		A0A109QMC9;A0A498JBW5	A0A109QMC9;A0A498JBW5	;DVH24_020295	Nucleobase-ascorbate transporter 7;Uncharacterized protein	A0A109QMC9_MALDO;A0A498JBW5_MALDO	4	736.06	707.748	706.91	716.906	526.674	519.042	353.63	466.449	1.53694	0.0119301	GO:0016021(CC:integral component of membrane);GO:0022857(MF:transmembrane transporter activity)			PlasmaMembrane	PF00860(Permease family)
A0A498JFQ9	Uncharacterized protein	DVH24_016043	A0A498JFQ9	A0A498JFQ9	DVH24_016043	Uncharacterized protein	A0A498JFQ9_MALDO	10	755.499	713.475	811.243	760.073	501.714	533.225	454.652	496.53	1.53077	0.00192586	GO:0005975(BP:carbohydrate metabolic process);GO:0046168(BP:glycerol-3-phosphate catabolic process);GO:0004367(MF:glycerol-3-phosphate dehydrogenase [NAD+] activity);GO:0051287(MF:NAD binding)	K00006(GPD1)	ko00564(Glycerophospholipid metabolism);ko04011(MAPK signaling pathway - yeast)	Nuclear	PF07479(NAD-dependent glycerol-3-phosphate dehydrogenase C-terminus);PF14303(No apical meristem-associated C-terminal domain);PF01210(NAD-dependent glycerol-3-phosphate dehydrogenase N-terminus)
A0A498I133	Uncharacterized protein	DVH24_029554	A0A498I133	A0A498I133	DVH24_029554	Uncharacterized protein	A0A498I133_MALDO	8	2726.67	2693.37	2957.43	2792.49	2464.68	1401.15	1630.26	1832.03	1.52426	0.0450788	GO:1901671(BP:positive regulation of superoxide dismutase activity);GO:0006457(BP:protein folding);GO:0005524(MF:ATP binding);GO:0046914(MF:transition metal ion binding)			Chloroplast	PF00166(Chaperonin 10 Kd subunit)
A0A498J883	AAA domain-containing protein	DVH24_020048	A0A498J883;A0A540N8Z8	A0A498J883;A0A540N8Z8	DVH24_020048;C1H46_006815	AAA domain-containing protein	A0A498J883_MALDO;A0A540N8Z8_MALBA	14	1597.37	1567.4	1543.17	1569.31	876.415	1198.59	1023.22	1032.74	1.51956	0.00473607	GO:0016020(CC:membrane);GO:0005524(MF:ATP binding);GO:0004222(MF:metalloendopeptidase activity)			Chloroplast	PF00004(ATPase family associated with various cellular activities (AAA));PF01434(Peptidase family M41)
A0A498J3T6	Uncharacterized protein	DVH24_035193	A0A498J3T6	A0A498J3T6	DVH24_035193	Uncharacterized protein	A0A498J3T6_MALDO	3	254.837	169.524	207.571	210.644	138.049	148.223	131.105	139.125	1.51406	0.0468078				Nuclear	PF02996(Prefoldin subunit)
A0A498I0S7	Exocyst complex component Sec6	DVH24_019588	A0A498I0S7;A0A540LTP7	A0A498I0S7;A0A540LTP7	DVH24_019588;C1H46_024586	Exocyst complex component Sec6	A0A498I0S7_MALDO;A0A540LTP7_MALBA	4	327.874	322.192	293.884	314.65	232.652	248.41	143.366	208.143	1.5117	0.0362103	GO:0006887(BP:exocytosis);GO:0000145(CC:exocyst)			Cytoplasmic	PF06046(Exocyst complex component Sec6)
A0A540MGW5	Protein transport protein SEC23	C1H46_016371	A0A540MGW5	A0A540MGW5	C1H46_016371	Protein transport protein SEC23	A0A540MGW5_MALBA	11	378.818	466.325	368.741	404.628	228.505	262.305	313.612	268.14	1.50902	0.0262399	GO:0090114(BP:COPII-coated vesicle budding);GO:0006886(BP:intracellular protein transport);GO:0030127(CC:COPII vesicle coat);GO:0005789(CC:endoplasmic reticulum membrane);GO:0000139(CC:Golgi membrane);GO:0008270(MF:zinc ion binding)	K14006(SEC23)	ko04141(Protein processing in endoplasmic reticulum)	PlasmaMembrane	PF04810(Sec23/Sec24 zinc finger);PF04815(Sec23/Sec24 helical domain);PF08033(Sec23/Sec24 beta-sandwich domain);PF00626(Gelsolin repeat);PF04811(Sec23/Sec24 trunk domain)
A0A498JB71	Alpha-amylase	DVH24_020065	A0A498JB71;A0A540N8Z3;Q9M6R9	A0A498JB71;A0A540N8Z3;Q9M6R9	DVH24_020065;C1H46_006842;	Alpha-amylase	A0A498JB71_MALDO;A0A540N8Z3_MALBA;Q9M6R9_MALDO	1	287.087	248.813	295.317	277.072	174.12	229.065	149.081	184.089	1.5051	0.0281561	GO:0005975(BP:carbohydrate metabolic process);GO:0004556(MF:alpha-amylase activity);GO:0103025(MF:alpha-amylase activity (releasing maltohexaose));GO:0005509(MF:calcium ion binding)	K01176(AMY)	ko00500(Starch and sucrose metabolism)	Extracellular	PF07821(Alpha-amylase C-terminal beta-sheet domain);PF00128(Alpha amylase, catalytic domain)
A0A498JIB6	Transketolase	DVH24_014079	A0A498JIB6	A0A498JIB6	DVH24_014079	Transketolase	A0A498JIB6_MALDO	31	6629.34	7129.04	7754.53	7170.97	5383.42	4230.28	4724.19	4779.3	1.50042	0.00684746	GO:0006281(BP:DNA repair);GO:0005524(MF:ATP binding);GO:0003677(MF:DNA binding);GO:0008094(MF:DNA-dependent ATPase activity);GO:0004802(MF:transketolase activity)	K00615(E2.2.1.1)	ko00710(Carbon fixation in photosynthetic organisms);ko01051(Biosynthesis of ansamycins);ko00030(Pentose phosphate pathway)	Cytoplasmic;Chloroplast	PF08423(Rad51);PF02779(Transketolase, pyrimidine binding domain);PF00456(Transketolase, thiamine diphosphate binding domain);PF02780(Transketolase, C-terminal domain)
A0A498J667	Thioredoxin domain-containing protein	DVH24_020171	A0A498J667	A0A498J667	DVH24_020171	Thioredoxin domain-containing protein	A0A498J667_MALDO	8	1643.24	1745.66	2042.43	1810.44	2474.73	2516.89	3171.47	2721.03	0.665351	0.0234572	GO:0045454(BP:cell redox homeostasis);GO:0005623(CC:cell)			Cytoplasmic	PF00085(Thioredoxin)
A0A0Y0D5H4	Nucleobase-ascorbate transporter 12		A0A0Y0D5H4;A0A498I687;A0A540KRW6	A0A0Y0D5H4;A0A498I687;A0A540KRW6	;DVH24_039566;C1H46_037595	Nucleobase-ascorbate transporter 12;Uncharacterized protein;Uncharacterized protein	A0A0Y0D5H4_MALDO;A0A498I687_MALDO;A0A540KRW6_MALBA	4	745.45	908.963	775.683	810.032	1067.27	1225.09	1363.22	1218.53	0.664764	0.0146177	GO:0016021(CC:integral component of membrane);GO:0022857(MF:transmembrane transporter activity)			PlasmaMembrane	PF00860(Permease family)
A0A498IXG4	DUF1296 domain-containing protein	DVH24_017435	A0A498IXG4;A0A540MPI7	A0A498IXG4;A0A540MPI7	DVH24_017435;C1H46_013633	DUF1296 domain-containing protein	A0A498IXG4_MALDO;A0A540MPI7_MALBA	4	101.468	145.32	132.128	126.305	170.912	211.416	189.849	190.726	0.662236	0.0211131				Nuclear	PF06972(Protein of unknown function (DUF1296))
A0A498J296	Cytosolic Fe-S cluster assembly factor NBP35	NBP35	A0A498J296	A0A498J296	NBP35	Cytosolic Fe-S cluster assembly factor NBP35	A0A498J296_MALDO	3	1049.72	854.761	896.774	933.751	1451.11	1432.31	1347.1	1410.17	0.662154	0.00210502	GO:0006006(BP:glucose metabolic process);GO:0016226(BP:iron-sulfur cluster assembly);GO:0005737(CC:cytoplasm);GO:0051539(MF:4 iron, 4 sulfur cluster binding);GO:0005524(MF:ATP binding);GO:0046872(MF:metal ion binding);GO:0051287(MF:NAD binding);GO:0050661(MF:NADP binding);GO:0016620(MF:oxidoreductase activity, acting on the aldehyde or oxo group of donors, NAD or NADP as acceptor)			Cytoplasmic	PF00044(Glyceraldehyde 3-phosphate dehydrogenase, NAD binding domain);PF02800(Glyceraldehyde 3-phosphate dehydrogenase, C-terminal domain);PF00646(F-box domain);PF10609(NUBPL iron-transfer P-loop NTPase)
A0A498IYR3	Myb-like domain-containing protein	DVH24_022125	A0A498IYR3	A0A498IYR3	DVH24_022125	Myb-like domain-containing protein	A0A498IYR3_MALDO	1	607.471	526.602	730.819	621.631	945.031	901.527	972.102	939.553	0.661623	0.00718178	GO:0016021(CC:integral component of membrane);GO:0005525(MF:GTP binding);GO:0003924(MF:GTPase activity)	K07889(RAB5C)	ko04145(Phagosome);ko04014(Ras signaling pathway);ko04144(Endocytosis)	PlasmaMembrane;Nuclear	PF13837(Myb/SANT-like DNA-binding domain);PF00071(Ras family)
A0A498KAJ9	Uncharacterized protein	DVH24_038782	A0A498KAJ9	A0A498KAJ9	DVH24_038782	Uncharacterized protein	A0A498KAJ9_MALDO	2	59.7299	73.0225		66.3762	87.9747	103.597	109.859	100.477	0.660612	0.0395784	GO:0016021(CC:integral component of membrane);GO:0033179(CC:proton-transporting V-type ATPase, V0 domain);GO:0015078(MF:proton transmembrane transporter activity)	K02154(ATPeV0A)	ko00190(Oxidative phosphorylation);ko04142(Lysosome);ko04145(Phagosome)	Nuclear	PF01496(V-type ATPase 116kDa subunit family)
A0A498KIT0	Citrate synthase	DVH24_006739	A0A498KIT0	A0A498KIT0	DVH24_006739	Citrate synthase	A0A498KIT0_MALDO	3	1374.07	1928.22	1968.56	1756.95	2316.28	2770.89	2891.78	2659.65	0.660594	0.0254664	GO:0046912(MF:transferase activity, transferring acyl groups, acyl groups converted into alkyl on transfer)	K01647(CS)	ko00630(Glyoxylate and dicarboxylate metabolism);ko00020(Citrate cycle (TCA cycle))	Mitochondrial	PF00285(Citrate synthase, C-terminal domain)
A0A498JTS3	"Photosystem II 10 kDa polypeptide, chloroplastic	DVH24_010771	A0A498JTS3;A0A540NSJ3	A0A498JTS3;A0A540NSJ3	DVH24_010771;C1H46_000620	"Photosystem II 10 kDa polypeptide, chloroplastic;Photosystem II 10 kDa polypeptide, chloroplastic"	A0A498JTS3_MALDO;A0A540NSJ3_MALBA	2	802.469	855.244	1097.47	918.394	1243.98	1543.79	1386.4	1391.39	0.660054	0.0196141	GO:0015979(BP:photosynthesis);GO:0016021(CC:integral component of membrane);GO:0009654(CC:photosystem II oxygen evolving complex)	K03541(psbR)	ko00195(Photosynthesis)	Chloroplast	PF04725(Photosystem II 10 kDa polypeptide PsbR)
A0A498J0I0	(1->3)-beta-glucan endohydrolase	DVH24_028541	A0A498J0I0;A0A540LN09	A0A498J0I0;A0A540LN09	DVH24_028541;C1H46_026577	(1->3)-beta-glucan endohydrolase	A0A498J0I0_MALDO;A0A540LN09_MALBA	6	2110.02	1858.05	1826.67	1931.58	2563.07	3596.14	2620.5	2926.57	0.660014	0.0455809	GO:0005975(BP:carbohydrate metabolic process);GO:0004553(MF:hydrolase activity, hydrolyzing O-glycosyl compounds)			Lysosomal	PF00332(Glycosyl hydrolases family 17);PF07983(X8 domain)
A0A498HWA4	Uncharacterized protein	DVH24_012877	A0A498HWA4;A0A540LUG0	A0A498HWA4;A0A540LUG0	DVH24_012877;C1H46_024307	Uncharacterized protein	A0A498HWA4_MALDO;A0A540LUG0_MALBA	2	60.8184	81.3038	60.6667	67.5963	105.878	98.8516	103.069	102.599	0.658837	0.00807606	GO:0016559(BP:peroxisome fission);GO:0005779(CC:integral component of peroxisomal membrane)			Mitochondrial;Chloroplast	PF05648(Peroxisomal biogenesis factor 11 (PEX11))
A0A498HCI5	Uncharacterized protein	DVH24_028151	A0A498HCI5	A0A498HCI5	DVH24_028151	Uncharacterized protein	A0A498HCI5_MALDO	4	997.934	1182.35	1175.03	1118.43	1603.86	1849.48	1662.76	1705.37	0.655833	0.00355143	GO:0020037(MF:heme binding);GO:0005506(MF:iron ion binding);GO:0004497(MF:monooxygenase activity);GO:0016705(MF:oxidoreductase activity, acting on paired donors, with incorporation or reduction of molecular oxygen)	K10528(HPL)	ko00592(alpha-Linolenic acid metabolism)	PlasmaMembrane	PF00067(Cytochrome P450)
A0A498JRR5	Alpha-mannosidase	DVH24_008441	A0A498JRR5	A0A498JRR5	DVH24_008441	Alpha-mannosidase	A0A498JRR5_MALDO	32	1218.41	995.458	1052.77	1088.88	1604.19	1605.92	1771.74	1660.62	0.655708	0.0027656	GO:0006013(BP:mannose metabolic process);GO:0006614(BP:SRP-dependent cotranslational protein targeting to membrane);GO:0016021(CC:integral component of membrane);GO:0005786(CC:signal recognition particle, endoplasmic reticulum targeting);GO:0005774(CC:vacuolar membrane);GO:0008312(MF:7S RNA binding);GO:0004559(MF:alpha-mannosidase activity);GO:0030246(MF:carbohydrate binding);GO:0030942(MF:endopl…	K01191(MAN2C1)	ko00511(Other glycan degradation)	Cytoplasmic;Nuclear	PF09261(Alpha mannosidase middle domain);PF07748(Glycosyl hydrolases family 38 C-terminal domain);PF16969(RNA-binding signal recognition particle 68);PF01074(Glycosyl hydrolases family 38 N-terminal domain)
A0A498HR24	Histidine kinase	DVH24_025102	A0A498HR24	A0A498HR24	DVH24_025102	Histidine kinase	A0A498HR24_MALDO	7	858.092	872.501	795.152	841.915	1389.18	1170.32	1293.98	1284.49	0.655445	0.00282365	GO:0016021(CC:integral component of membrane);GO:0000155(MF:phosphorelay sensor kinase activity)	K14489(AHK2_3_4)	ko04075(Plant hormone signal transduction)	PlasmaMembrane	PF02136(Nuclear transport factor 2 (NTF2) domain);PF00072(Response regulator receiver domain);PF02518(Histidine kinase-, DNA gyrase B-, and HSP90-like ATPase);PF00512(His Kinase A (phospho-acceptor) domain);PF03924(CHASE domain)
A0A498KE27	Lipocln_cytosolic_FA-bd_dom domain-containing protein	DVH24_017633	A0A498KE27	A0A498KE27	DVH24_017633	Lipocln_cytosolic_FA-bd_dom domain-containing protein	A0A498KE27_MALDO	9	1687.95	1442.08	1689.28	1606.44	2676.18	2241.56	2450.08	2455.94	0.654103	0.0047939				Mitochondrial;Nuclear	PF08212(Lipocalin-like domain)
A0A498KL29	Uncharacterized protein	DVH24_022572	A0A498KL29;A0A540LND6	A0A498KL29;A0A540LND6	DVH24_022572;C1H46_026417	Uncharacterized protein	A0A498KL29_MALDO;A0A540LND6_MALBA	4	2805.55	2421.25	2720.25	2649.02	4017.14	4895.48	3237.95	4050.19	0.654048	0.0466968	GO:0009966(BP:regulation of signal transduction);GO:0016853(MF:isomerase activity);GO:0004864(MF:protein phosphatase inhibitor activity)			Nuclear	PF04979(Protein phosphatase inhibitor 2 (IPP-2))
A0A1W5S9D0	Phenylpropene reductase 2	PhR2	A0A1W5S9D0;A0A498IYZ4	A0A1W5S9D0;A0A498IYZ4	PhR2;DVH24_042367	Phenylpropene reductase 2;NmrA domain-containing protein	A0A1W5S9D0_MALDO;A0A498IYZ4_MALDO	14	8837.4	8881.67	8800.15	8839.74	13917.8	15173.4	11500	13530.4	0.653325	0.012154				Cytoplasmic	PF05368(NmrA-like family)
A0A498KQC7	Annexin	DVH24_033928	A0A498KQC7	A0A498KQC7	DVH24_033928	Annexin	A0A498KQC7_MALDO	20	10629.8	8438.08	9932.26	9666.71	13666.7	14425.9	16310.4	14801	0.653113	0.00725418	GO:0005509(MF:calcium ion binding);GO:0005544(MF:calcium-dependent phospholipid binding)			Cytoplasmic	PF00191(Annexin)
A0A498I6P2	NADH dehydrogenase [ubiquinone] 1 beta subcomplex subunit 7	DVH24_040253	A0A498I6P2;A0A540LL90	A0A498I6P2;A0A540LL90	DVH24_040253;C1H46_027205	NADH dehydrogenase [ubiquinone] 1 beta subcomplex subunit 7	A0A498I6P2_MALDO;A0A540LL90_MALBA	5	317.601	318.501	307.681	314.594	495.155	492.661	459.379	482.398	0.652146	0.000153803	GO:0005739(CC:mitochondrion);GO:0008137(MF:NADH dehydrogenase (ubiquinone) activity)	K03963(NDUFB7)	ko00190(Oxidative phosphorylation)	Cytoplasmic;Nuclear	PF05676(NADH-ubiquinone oxidoreductase B18 subunit (NDUFB7))
A0A498HRD8	"Mannan endo-1,4-beta-mannosidase"	DVH24_033723	A0A498HRD8	A0A498HRD8	DVH24_033723	"Mannan endo-1,4-beta-mannosidase"	A0A498HRD8_MALDO	6	359.571	302.692	379.659	347.307	425.308	567.129	606.115	532.851	0.651791	0.035719	GO:0005975(BP:carbohydrate metabolic process);GO:0004553(MF:hydrolase activity, hydrolyzing O-glycosyl compounds)			Extracellular	PF00150(Cellulase (glycosyl hydrolase family 5))
A0A498KS87	RNA helicase	DVH24_022666	A0A498KS87	A0A498KS87	DVH24_022666	RNA helicase	A0A498KS87_MALDO	2	464.848	479.383	507.78	484.003	807.523	725.426	696.29	743.08	0.651348	0.00189587	GO:0005634(CC:nucleus);GO:0005524(MF:ATP binding);GO:0004386(MF:helicase activity);GO:0004222(MF:metalloendopeptidase activity);GO:0003723(MF:RNA binding)			Mitochondrial;Chloroplast	PF08152(GUCT (NUC152) domain);PF00270(DEAD/DEAH box helicase);PF01435(Peptidase family M48);PF00271(Helicase conserved C-terminal domain)
A0A498HW62	Aspartate carbamoyltransferase	DVH24_016599	A0A498HW62;A0A540LQ71;A0A540MFY9	A0A498HW62;A0A540LQ71;A0A540MFY9	DVH24_016599;C1H46_025839;C1H46_016732	Aspartate carbamoyltransferase	A0A498HW62_MALDO;A0A540LQ71_MALBA;A0A540MFY9_MALBA	4	403.624	405.12	464.825	424.523	690.001	615.641	653.453	653.032	0.650081	0.00148613	GO:0006207(BP:'de novo' pyrimidine nucleobase biosynthetic process);GO:0006520(BP:cellular amino acid metabolic process);GO:0016597(MF:amino acid binding);GO:0004070(MF:aspartate carbamoyltransferase activity)	K00609(pyrB)	ko01240(Biosynthesis of cofactors);ko00250(Alanine, aspartate and glutamate metabolism);ko00240(Pyrimidine metabolism)	Mitochondrial;Chloroplast	PF00185(Aspartate/ornithine carbamoyltransferase, Asp/Orn binding domain);PF02729(Aspartate/ornithine carbamoyltransferase, carbamoyl-P binding domain)
A0A498JV02	Protein DETOXIFICATION	DVH24_010088	A0A498JV02	A0A498JV02	DVH24_010088	Protein DETOXIFICATION	A0A498JV02_MALDO	9	2377.74	1794.35	1987.33	2053.14	3298.25	3493.3	2718.86	3170.14	0.64765	0.0180719	GO:0016021(CC:integral component of membrane);GO:0015297(MF:antiporter activity);GO:0042910(MF:xenobiotic transmembrane transporter activity)			PlasmaMembrane	PF01554(MatE);PF01476(LysM domain)
A0A498HXJ8	(1->3)-beta-glucan endohydrolase	DVH24_039239	A0A498HXJ8;A0A540NUK2	A0A498HXJ8;A0A540NUK2	DVH24_039239;C1H46_000099	(1->3)-beta-glucan endohydrolase	A0A498HXJ8_MALDO;A0A540NUK2_MALBA	4	699.713	610.31	614.688	641.57	910.432	1038.08	1026.14	991.552	0.647036	0.00219872	GO:0005975(BP:carbohydrate metabolic process);GO:0046658(CC:anchored component of plasma membrane);GO:0004553(MF:hydrolase activity, hydrolyzing O-glycosyl compounds)	K19891(GN1_2_3)	ko00500(Starch and sucrose metabolism)	Extracellular	PF07983(X8 domain);PF00332(Glycosyl hydrolases family 17)
A0A498J565	Uncharacterized protein	DVH24_035532	A0A498J565	A0A498J565	DVH24_035532	Uncharacterized protein	A0A498J565_MALDO	4	4188.32	3743.53	4167.91	4033.25	5623.17	6280.65	6807.48	6237.1	0.646655	0.00406682	GO:0006808(BP:regulation of nitrogen utilization);GO:0030234(MF:enzyme regulator activity)			Chloroplast	PF00543(Nitrogen regulatory protein P-II)
A0A540LQR7	Uncharacterized protein	C1H46_025588	A0A540LQR7	A0A540LQR7	C1H46_025588	Uncharacterized protein	A0A540LQR7_MALBA	1	260.754	362.006	287.523	303.428	446.022	537.672	426.501	470.065	0.645501	0.0219012	GO:0016788(MF:hydrolase activity, acting on ester bonds)			Extracellular;PlasmaMembrane;Vacuole	PF00657(GDSL-like Lipase/Acylhydrolase)
A0A540L6A9	AbfB domain-containing protein	C1H46_032415	A0A540L6A9	A0A540L6A9	C1H46_032415	AbfB domain-containing protein	A0A540L6A9_MALBA	1	1429.1	1192.45	1188.73	1270.1	1948.74	2325.12	1648.63	1974.16	0.64336	0.0290216	GO:0046373(BP:L-arabinose metabolic process);GO:0046556(MF:alpha-L-arabinofuranosidase activity)			PlasmaMembrane	PF07944(Beta-L-arabinofuranosidase, GH127);PF05270(Alpha-L-arabinofuranosidase B (ABFB) domain)
A0A498J0X6	Uncharacterized protein	DVH24_028681	A0A498J0X6	A0A498J0X6	DVH24_028681	Uncharacterized protein	A0A498J0X6_MALDO	5	458.66	493.018	533.64	495.106	745.568	780.608	786.052	770.742	0.642376	0.000391304	GO:0015979(BP:photosynthesis);GO:0009538(CC:photosystem I reaction center)	K02693(psaE)	ko00195(Photosynthesis)	Chloroplast	PF02427(Photosystem I reaction centre subunit IV / PsaE)
A0A540LLZ5	YTH domain-containing protein	C1H46_026922	A0A540LLZ5	A0A540LLZ5	C1H46_026922	YTH domain-containing protein	A0A540LLZ5_MALBA	7	475.332	286.218	384.938	382.162	594.76	619.839	575.067	596.555	0.640616	0.0187807	GO:0003723(MF:RNA binding)			Nuclear	PF04146(YT521-B-like domain)
A0A540NI67	Uncharacterized protein	C1H46_003651	A0A540NI67	A0A540NI67	C1H46_003651	Uncharacterized protein	A0A540NI67_MALBA	8	516.437	446.162	487.276	483.291	826.214	715.73	731.994	757.979	0.637605	0.00235931	GO:0004252(MF:serine-type endopeptidase activity)			PlasmaMembrane;Chloroplast	PF00082(Subtilase family);PF02225(PA domain);PF05922(Peptidase inhibitor I9)
A0A498IH68	Epimerase domain-containing protein	DVH24_036770	A0A498IH68;A0A498K3N5;A0A540K6N8;A0A540M2H8	A0A498IH68;A0A498K3N5;A0A540K6N8;A0A540M2H8	DVH24_036770;DVH24_015337;C1H46_044574;C1H46_021437	Epimerase domain-containing protein	A0A498IH68_MALDO;A0A498K3N5_MALDO;A0A540K6N8_MALBA;A0A540M2H8_MALBA	18	2030.71	2529.21	2314.91	2291.61	2784.99	4191.42	3826.94	3601.11	0.636361	0.0424016	GO:0047918(MF:GDP-mannose 3,5-epimerase activity);GO:0051287(MF:NAD binding)	K10046(GME)	ko01240(Biosynthesis of cofactors);ko00520(Amino sugar and nucleotide sugar metabolism);ko00053(Ascorbate and aldarate metabolism)	Cytoplasmic	PF01370(NAD dependent epimerase/dehydratase family)
A0A498KN40	Phosphopyruvate hydratase	DVH24_022695	A0A498KN40	A0A498KN40	DVH24_022695	Phosphopyruvate hydratase	A0A498KN40_MALDO	33	34349.5	28420.7	25535.9	29435.4	45908.1	51525.8	41346.3	46260	0.636302	0.0127688	GO:0006096(BP:glycolytic process);GO:0000015(CC:phosphopyruvate hydratase complex);GO:0000287(MF:magnesium ion binding);GO:0004634(MF:phosphopyruvate hydratase activity)	K01689(ENO)	ko00010(Glycolysis / Gluconeogenesis);ko00680(Methane metabolism);ko04066(HIF-1 signaling pathway);ko03018(RNA degradation)	Cytoplasmic	PF00113(Enolase, C-terminal TIM barrel domain);PF03952(Enolase, N-terminal domain)
A0A540LJ69	Uncharacterized protein	C1H46_028100	A0A540LJ69	A0A540LJ69	C1H46_028100	Uncharacterized protein	A0A540LJ69_MALBA	4	118.523	154.654	96.3299	123.169	191.772	190.831	200.388	194.331	0.633812	0.0145954	GO:0016021(CC:integral component of membrane)			PlasmaMembrane	PF00335(Tetraspanin family)
A0A498JS79	Uncharacterized protein	DVH24_008916	A0A498JS79	A0A498JS79	DVH24_008916	Uncharacterized protein	A0A498JS79_MALDO	12	426.25	406.409	364.248	398.969	621.226	710.478	559.744	630.483	0.632799	0.00814992	GO:0016020(CC:membrane);GO:0016798(MF:hydrolase activity, acting on glycosyl bonds)	K07964(HPSE)	ko00531(Glycosaminoglycan degradation)	Extracellular	PF03662(Glycosyl hydrolase family 79, N-terminal domain)
A0A498ICM1	Uncharacterized protein	DVH24_041039	A0A498ICM1	A0A498ICM1	DVH24_041039	Uncharacterized protein	A0A498ICM1_MALDO	9	869.118	708.354	838.017	805.163	1283.71	1214.56	1328.43	1275.57	0.631219	0.00137032	GO:0006465(BP:signal peptide processing);GO:0006412(BP:translation);GO:0016021(CC:integral component of membrane);GO:0015934(CC:large ribosomal subunit);GO:0005787(CC:signal peptidase complex);GO:0008233(MF:peptidase activity);GO:0003735(MF:structural constituent of ribosome)	K02880(RP-L17e)	ko03010(Ribosome)	Nuclear	PF06645(Microsomal signal peptidase 12 kDa subunit (SPC12));PF00237(Ribosomal protein L22p/L17e)
A0A498JPL7	Glutathione peroxidase	DVH24_008032	A0A498JPL7	A0A498JPL7	DVH24_008032	Glutathione peroxidase	A0A498JPL7_MALDO	5	944.388	908.423	920.623	924.478	1119.86	1678.2	1597.83	1465.3	0.630915	0.0363025	GO:0006979(BP:response to oxidative stress);GO:0004602(MF:glutathione peroxidase activity)	K00432(gpx)	ko00590(Arachidonic acid metabolism);ko00480(Glutathione metabolism)	Cytoplasmic	PF00255(Glutathione peroxidase)
A0A1C8YBA0	"30S ribosomal protein S8, chloroplastic	rps8	A0A1C8YBA0;A0A1S6KLE8;A0A1S6KLW3;A0A223FXL9;A0A223FXV0;A0A223FYC3;A0A2D3E2T6;A0A346QDZ8;A0A3G5AW90;A0A3Q8RZ47;A0A4Y5V0J8;A0A649Z715;A0A650B0J5;A0A650B0X5;A0A650B137;A0A650B5F7;A0A6M5U7P5;A0A6M5UB61;A0A6M5UD10;A0A7M1IBG2;A0A7M1IBM4;A0A7U3I0N3;A0A7U3K6R9	A0A1C8YBA0;A0A1S6KLE8;A0A1S6KLW3;A0A223FXL9;A0A223FXV0;A0A223FYC3;A0A2D3E2T6;A0A346QDZ8;A0A3G5AW90;A0A3Q8RZ47;A0A4Y5V0J8;A0A649Z715;A0A650B0J5;A0A650B0X5;A0A650B137;A0A650B5F7;A0A6M5U7P5;A0A6M5UB61;A0A6M5UD10;A0A7M1IBG2;A0A7M1IBM4;A0A7U3I0N3;A0A7U3K6R9	rps8	"30S ribosomal protein S8, chloroplastic;30S ribosomal protein S8, chloroplastic;30S ribosomal protein S8, chloroplastic;30S ribosomal protein S8, chloroplastic;30S ribosomal protein S8, chloroplastic;30S ribosomal protein S8, chloroplastic;30S ribosomal protein S8, chloroplastic;30S ribosomal protein S8, chloroplastic;30S ribosomal protein S8, chloroplastic;30S ribosomal protein S8, chloroplasti…	A0A1C8YBA0_9ROSA;A0A1S6KLE8_MALBA;A0A1S6KLW3_9ROSA;A0A223FXL9_9ROSA;A0A223FXV0_9ROSA;A0A223FYC3_9ROSA;A0A2D3E2T6_MALMI;A0A346QDZ8_9ROSA;A0A3G5AW90_MALHU;A0A3Q8RZ47_9ROSA;A0A4Y5V0J8_9ROSA;A0A649Z715_9ROSA;A0A650B0J5_9ROSA;A0A650B0X5_9ROSA;A0A650B137_9ROSA;A0A650B5F7_9ROSA;A0A6M5U7P5_9ROSA;A0A6M5UB61_9ROSA;A0A6M5UD10_9ROSA;A0A7M1IBG2_9ROSA;A0A7M1IBM4_9ROSA;A0A7U3I0N3_9ROSA;A0A7U3K6R9_MALDO	6	438.97	339.982	327.413	368.789	507.449	626.671	621.446	585.189	0.630205	0.0146023	GO:0006412(BP:translation);GO:0009507(CC:chloroplast);GO:0005840(CC:ribosome);GO:0019843(MF:rRNA binding);GO:0003735(MF:structural constituent of ribosome)	K02994(RP-S8)	ko03010(Ribosome)	Mitochondrial;Chloroplast;Nuclear	PF00410(Ribosomal protein S8)
A0A540M4P1	Methylthioribose-1-phosphate isomerase	C1H46_020724	A0A540M4P1	A0A540M4P1	C1H46_020724	Methylthioribose-1-phosphate isomerase	A0A540M4P1_MALBA	10	756.731	659.233	567.005	660.99	960.878	995.394	1194.15	1050.14	0.629429	0.0128938	GO:0019509(BP:L-methionine salvage from methylthioadenosine);GO:0019284(BP:L-methionine salvage from S-adenosylmethionine);GO:0005737(CC:cytoplasm);GO:0005634(CC:nucleus);GO:0046523(MF:S-methyl-5-thioribose-1-phosphate isomerase activity)	K08963(mtnA)	ko00270(Cysteine and methionine metabolism)	Cytoplasmic;Chloroplast	PF01008(Initiation factor 2 subunit family)
A0A498JJ19	Amidase domain-containing protein	DVH24_008409	A0A498JJ19	A0A498JJ19	DVH24_008409	Amidase domain-containing protein	A0A498JJ19_MALDO	3	327.375	204.277	229.488	253.713	439.744	393.721	376	403.155	0.629319	0.0237611	GO:0004040(MF:amidase activity)			Chloroplast	PF01425(Amidase)
A0A540KXK2	Derlin	C1H46_035428	A0A540KXK2	A0A540KXK2	C1H46_035428	Derlin	A0A540KXK2_MALBA	1	908.641	714.707	780.251	801.2	1169.12	1289.38	1361.55	1273.35	0.629205	0.00411685	GO:0005789(CC:endoplasmic reticulum membrane);GO:0016021(CC:integral component of membrane)	K13989(DERL2_3)	ko04141(Protein processing in endoplasmic reticulum)	PlasmaMembrane	PF04511(Der1-like family)
A0A498I2X5	Hcy-binding domain-containing protein	DVH24_001686	A0A498I2X5;A0A540N7R6	A0A498I2X5;A0A540N7R6	DVH24_001686;C1H46_007298	Hcy-binding domain-containing protein	A0A498I2X5_MALDO;A0A540N7R6_MALBA	2	624.639	707.785	691.577	674.667	976.234	1346.95	897.017	1073.4	0.628532	0.0474352	GO:0009086(BP:methionine biosynthetic process);GO:0032259(BP:methylation);GO:0047150(MF:betaine-homocysteine S-methyltransferase activity);GO:0008270(MF:zinc ion binding)	K00547(mmuM)	ko00270(Cysteine and methionine metabolism)	Cytoplasmic;Chloroplast	PF02574(Homocysteine S-methyltransferase)
A0A498IT06	Uncharacterized protein	DVH24_017442	A0A498IT06;A0A540LNX7;A0A540MPI2	A0A498IT06;A0A540LNX7;A0A540MPI2	DVH24_017442;C1H46_026301;C1H46_013628	Uncharacterized protein	A0A498IT06_MALDO;A0A540LNX7_MALBA;A0A540MPI2_MALBA	2	201.753	246.539	205.466	217.919	318.319	404.104	320.349	347.591	0.626943	0.0149633	GO:0003677(MF:DNA binding)			Cytoplasmic;Nuclear	PF01984(Double-stranded DNA-binding domain)
A0A540LA38	Uncharacterized protein	C1H46_031130	A0A540LA38	A0A540LA38	C1H46_031130	Uncharacterized protein	A0A540LA38_MALBA	12	523.624	411.529	462.603	465.919	719.868	682.572	831.435	744.625	0.625709	0.0072476	GO:0006412(BP:translation);GO:0015934(CC:large ribosomal subunit);GO:0003723(MF:RNA binding);GO:0003735(MF:structural constituent of ribosome)	K02865(RP-L10Ae)	ko03010(Ribosome)	Mitochondrial;Nuclear	PF00687(Ribosomal protein L1p/L10e family)
A0A498JJ58	Uncharacterized protein	DVH24_024719	A0A498JJ58;A0A540MYT2	A0A498JJ58;A0A540MYT2	DVH24_024719;C1H46_010469	Uncharacterized protein	A0A498JJ58_MALDO;A0A540MYT2_MALBA	1	412.503	399.146	382.738	398.129	668.877	742.19	500.606	637.224	0.624786	0.0293938	GO:0009966(BP:regulation of signal transduction);GO:0016021(CC:integral component of membrane);GO:0016853(MF:isomerase activity);GO:0004864(MF:protein phosphatase inhibitor activity)			Nuclear	PF04979(Protein phosphatase inhibitor 2 (IPP-2))
A0A498J5R3	Uncharacterized protein	DVH24_006111	A0A498J5R3	A0A498J5R3	DVH24_006111	Uncharacterized protein	A0A498J5R3_MALDO	8	186.18	202.746	214.622	201.183	345.726	293.798	327.394	322.306	0.624198	0.00218937				Chloroplast;Nuclear	PF00687(Ribosomal protein L1p/L10e family)
A0A498IQI3	"Chlorophyll a-b binding protein, chloroplastic	DVH24_009559	A0A498IQI3;A0A540L232;A0A540NA27	A0A498IQI3;A0A540L232;A0A540NA27	DVH24_009559;C1H46_033895;C1H46_006430	"Chlorophyll a-b binding protein, chloroplastic;Chlorophyll a-b binding protein, chloroplastic;Chlorophyll a-b binding protein, chloroplastic"	A0A498IQI3_MALDO;A0A540L232_MALBA;A0A540NA27_MALBA	11	15726.5	13458.4	16353.7	15179.6	24398.5	22620.7	26139.7	24386.3	0.622462	0.00237441	GO:0009765(BP:photosynthesis, light harvesting);GO:0018298(BP:protein-chromophore linkage);GO:0009535(CC:chloroplast thylakoid membrane);GO:0016021(CC:integral component of membrane);GO:0009522(CC:photosystem I);GO:0009523(CC:photosystem II);GO:0016168(MF:chlorophyll binding)	K08916(LHCB5)	ko00196(Photosynthesis - antenna proteins)	Chloroplast	PF00504(Chlorophyll A-B binding protein)
A0A498KP51	Peroxidase	DVH24_026209	A0A498KP51;A0A540N836	A0A498KP51;A0A540N836	DVH24_026209;C1H46_007138	Peroxidase	A0A498KP51_MALDO;A0A540N836_MALBA	12	1440.35	1206.55	1211.13	1286.01	2336.95	1929.94	1967.26	2078.05	0.618854	0.00633192	GO:0042744(BP:hydrogen peroxide catabolic process);GO:0006979(BP:response to oxidative stress);GO:0005576(CC:extracellular region);GO:0020037(MF:heme binding);GO:0046872(MF:metal ion binding);GO:0004601(MF:peroxidase activity)	K00430(E1.11.1.7)	ko00940(Phenylpropanoid biosynthesis)	Extracellular	PF00141(Peroxidase)
A0A498K6D1	Uncharacterized protein	DVH24_038034	A0A498K6D1	A0A498K6D1	DVH24_038034	Uncharacterized protein	A0A498K6D1_MALDO	1	256.921	274.784	260.139	263.948	420.765	425.828	433.859	426.817	0.618409	1.68838e-05				Extracellular	PF04398(Protein of unknown function, DUF538)
A0A498JIW1	Ribosomal_S10 domain-containing protein	DVH24_024609	A0A498JIW1;A0A540MFB2	A0A498JIW1;A0A540MFB2	DVH24_024609;C1H46_017016	Ribosomal_S10 domain-containing protein	A0A498JIW1_MALDO;A0A540MFB2_MALBA	12	15036.7	14598.5	15306.1	14980.4	20070.7	22868.5	29756.3	24231.8	0.618212	0.0327006	GO:0006412(BP:translation);GO:0015935(CC:small ribosomal subunit);GO:0003723(MF:RNA binding);GO:0003735(MF:structural constituent of ribosome)	K02969(RP-S20e)	ko03010(Ribosome)	Mitochondrial;Nuclear	PF00338(Ribosomal protein S10p/S20e)
A0A498IR76	Uncharacterized protein	DVH24_006026	A0A498IR76	A0A498IR76	DVH24_006026	Uncharacterized protein	A0A498IR76_MALDO	5	106.321	102.667	102.618	103.868	147.91	189.892	166.392	168.065	0.618026	0.0062637	GO:0005524(MF:ATP binding);GO:0004672(MF:protein kinase activity)			Nuclear	PF13426(PAS domain);PF00069(Protein kinase domain)
A0A498HCK9	Nicastrin	DVH24_030833	A0A498HCK9;A0A540MY72	A0A498HCK9;A0A540MY72	DVH24_030833;C1H46_010688	Nicastrin	A0A498HCK9_MALDO;A0A540MY72_MALBA	6	286.173	257.115	207.121	250.136	347.151	378.815	496.203	407.389	0.613998	0.0365437	GO:0016485(BP:protein processing);GO:0016021(CC:integral component of membrane)	K06171(NCSTN)	ko04330(Notch signaling pathway)	PlasmaMembrane	PF05450(Nicastrin)
A0A498IUB9	Uncharacterized protein	DVH24_022182	A0A498IUB9	A0A498IUB9	DVH24_022182	Uncharacterized protein	A0A498IUB9_MALDO	1	490.858	374.516	377.237	414.204	717.4	635.667		676.533	0.612244	0.0203182	GO:0071949(MF:FAD binding);GO:0016491(MF:oxidoreductase activity)			PlasmaMembrane	PF01565(FAD binding domain);PF08031(Berberine and berberine like)
A0A498J9G1	Fn3_like domain-containing protein	DVH24_033315	A0A498J9G1;A0A540M065	A0A498J9G1;A0A540M065	DVH24_033315;C1H46_022445	Fn3_like domain-containing protein	A0A498J9G1_MALDO;A0A540M065_MALBA	13	506.235	389.876	471.702	455.937	757.573	762.184	718.022	745.927	0.611236	0.00146683	GO:0005975(BP:carbohydrate metabolic process);GO:0004553(MF:hydrolase activity, hydrolyzing O-glycosyl compounds)	K15920(XYL4)	ko00520(Amino sugar and nucleotide sugar metabolism)	Extracellular	PF01915(Glycosyl hydrolase family 3 C-terminal domain);PF14310(Fibronectin type III-like domain);PF00933(Glycosyl hydrolase family 3 N terminal domain)
A0A498KMY9	Uncharacterized protein	DVH24_023041	A0A498KMY9;A0A540KQZ2	A0A498KMY9;A0A540KQZ2	DVH24_023041;C1H46_037891	Uncharacterized protein	A0A498KMY9_MALDO;A0A540KQZ2_MALBA	8	1419.99	1127.02	1441.33	1329.45	2342.27	1890.41	2295.25	2175.97	0.610967	0.00852716	GO:0005759(CC:mitochondrial matrix)			Nuclear	PF02330(Mitochondrial glycoprotein)
A0A498JNB7	Peptidase A1 domain-containing protein	DVH24_009030	A0A498JNB7	A0A498JNB7	DVH24_009030	Peptidase A1 domain-containing protein	A0A498JNB7_MALDO	6	6466.03	5109.11	5650.98	5742.04	9869.77	10940.5	7406.13	9405.48	0.610499	0.0306115	GO:0009737(BP:response to abscisic acid);GO:0009414(BP:response to water deprivation);GO:0004190(MF:aspartic-type endopeptidase activity)			Extracellular	PF14543(Xylanase inhibitor N-terminal);PF14541(Xylanase inhibitor C-terminal)
A0A1C8YB69	Photosystem I P700 chlorophyll a apoprotein A2	psaB	A0A1C8YB69;A0A1S6KLC9;A0A1S6KLT0;A0A223A9T0;A0A223FXH5;A0A223FXQ6;A0A223FY80;A0A2D3E2N6;A0A346QDV0;A0A3G5AW51;A0A3Q8RZ27;A0A4Y5V0G5;A0A649Z6Z0;A0A650B0L2;A0A650B0N6;A0A650B0Y3;A0A650B5H0;A0A6M5U821;A0A6M5U918;A0A6M5UAP7;A0A7M1IAV2;A0A7M1IB08;A0A7U3K7M6	A0A1C8YB69;A0A1S6KLC9;A0A1S6KLT0;A0A223A9T0;A0A223FXH5;A0A223FXQ6;A0A223FY80;A0A2D3E2N6;A0A346QDV0;A0A3G5AW51;A0A3Q8RZ27;A0A4Y5V0G5;A0A649Z6Z0;A0A650B0L2;A0A650B0N6;A0A650B0Y3;A0A650B5H0;A0A6M5U821;A0A6M5U918;A0A6M5UAP7;A0A7M1IAV2;A0A7M1IB08;A0A7U3K7M6	psaB	Photosystem I P700 chlorophyll a apoprotein A2	A0A1C8YB69_9ROSA;A0A1S6KLC9_MALBA;A0A1S6KLT0_9ROSA;A0A223A9T0_MALDO;A0A223FXH5_9ROSA;A0A223FXQ6_9ROSA;A0A223FY80_9ROSA;A0A2D3E2N6_MALMI;A0A346QDV0_9ROSA;A0A3G5AW51_MALHU;A0A3Q8RZ27_9ROSA;A0A4Y5V0G5_9ROSA;A0A649Z6Z0_9ROSA;A0A650B0L2_9ROSA;A0A650B0N6_9ROSA;A0A650B0Y3_9ROSA;A0A650B5H0_9ROSA;A0A6M5U821_9ROSA;A0A6M5U918_9ROSA;A0A6M5UAP7_9ROSA;A0A7M1IAV2_9ROSA;A0A7M1IB08_9ROSA;A0A7U3K7M6_9ROSA	10	1606.73	1550.99	1596.03	1584.58	2500.97	3173.32	2165.09	2613.13	0.606393	0.0257165	GO:0015979(BP:photosynthesis);GO:0018298(BP:protein-chromophore linkage);GO:0009535(CC:chloroplast thylakoid membrane);GO:0016021(CC:integral component of membrane);GO:0009522(CC:photosystem I);GO:0051539(MF:4 iron, 4 sulfur cluster binding);GO:0016168(MF:chlorophyll binding);GO:0009055(MF:electron transfer activity);GO:0000287(MF:magnesium ion binding)	K02690(psaB)	ko00195(Photosynthesis)	PlasmaMembrane	PF00223(Photosystem I psaA/psaB protein)
A0A498JGX5	ATP-synt_DE_N domain-containing protein	DVH24_013870	A0A498JGX5;A0A540N5L4	A0A498JGX5;A0A540N5L4	DVH24_013870;C1H46_008055	ATP-synt_DE_N domain-containing protein	A0A498JGX5_MALDO;A0A540N5L4_MALBA	2	1036.21	1010.72	1250.1	1099.01	1886.75	1920.53	1631.46	1812.91	0.606212	0.00384748	GO:0015986(BP:ATP synthesis coupled proton transport);GO:0045261(CC:proton-transporting ATP synthase complex, catalytic core F(1));GO:0046933(MF:proton-transporting ATP synthase activity, rotational mechanism)	K02134(ATPeF1D)	ko00190(Oxidative phosphorylation)	Mitochondrial	PF02823(ATP synthase, Delta/Epsilon chain, beta-sandwich domain)
A0A540KSM3	Germin-like protein	C1H46_037458	A0A540KSM3	A0A540KSM3	C1H46_037458	Germin-like protein	A0A540KSM3_MALBA	6	3228.76	3584.3	3919.17	3577.41	6465.25	6126.81	5115.1	5902.39	0.606095	0.00676956	GO:0048046(CC:apoplast);GO:0005618(CC:cell wall);GO:0016021(CC:integral component of membrane);GO:0030145(MF:manganese ion binding);GO:0045735(MF:nutrient reservoir activity)			Extracellular;PlasmaMembrane	PF00190(Cupin)
A0A498IJ70	Uncharacterized protein	DVH24_034942	A0A498IJ70;A0A540LR62	A0A498IJ70;A0A540LR62	DVH24_034942;C1H46_025490	Uncharacterized protein	A0A498IJ70_MALDO;A0A540LR62_MALBA	2	561.927	463.037	438.878	487.947	712.87	841.09	863.493	805.818	0.605531	0.00615245	GO:0016021(CC:integral component of membrane)			Chloroplast
A0A498I3U2	Uncharacterized protein	DVH24_019633	A0A498I3U2;A0A498I491;A0A540N442;A0A540N456	A0A498I3U2;A0A498I491;A0A540N442;A0A540N456	DVH24_019633;DVH24_019635;C1H46_008488;C1H46_008487	Uncharacterized protein	A0A498I3U2_MALDO;A0A498I491_MALDO;A0A540N442_MALBA;A0A540N456_MALBA	1	285.215	248.585	231.905	255.235	403.309	461.054	400.424	421.596	0.605402	0.0027505	GO:0005509(MF:calcium ion binding)			Extracellular;Nuclear	PF13405(EF-hand domain);PF13202(EF hand)
A0A540NSS5	(3R)-hydroxymyristoyl-[acyl-carrier-protein] dehydratase	C1H46_000011	A0A540NSS5	A0A540NSS5	C1H46_000011	(3R)-hydroxymyristoyl-[acyl-carrier-protein] dehydratase	A0A540NSS5_MALBA	8	2354.49	2193.19	2551.52	2366.4	3317.51	3534.34	4903.14	3918.33	0.603931	0.0376366	GO:0006633(BP:fatty acid biosynthetic process);GO:0016836(MF:hydro-lyase activity)	K02372(fabZ)	ko01240(Biosynthesis of cofactors);ko00780(Biotin metabolism);ko00061(Fatty acid biosynthesis)	Chloroplast	PF07977(FabA-like domain)
A0A498K7K5	Uncharacterized protein	DVH24_004143	A0A498K7K5	A0A498K7K5	DVH24_004143	Uncharacterized protein	A0A498K7K5_MALDO	7	2427.77	2207.55	2422	2352.44	4406.3	4133.92	3157.21	3899.14	0.603322	0.0160463				Mitochondrial;Chloroplast	PF01042(Endoribonuclease L-PSP)
A0A498IW75	Uncharacterized protein	DVH24_009494	A0A498IW75;A0A498K412;A0A540N780	A0A498IW75;A0A498K412;A0A540N780	DVH24_009494;DVH24_030512;C1H46_007444	Uncharacterized protein	A0A498IW75_MALDO;A0A498K412_MALDO;A0A540N780_MALBA	2	591.845	562.631	554.282	569.586	792.329	902.019	1141.48	945.277	0.60256	0.0223097	GO:0005525(MF:GTP binding);GO:0003924(MF:GTPase activity)			Cytoplasmic;Nuclear	PF00071(Ras family)
A0A498ILI2	NAD(P)H dehydrogenase (quinone)	DVH24_003503	A0A498ILI2;A0A498K8N3;A0A540KTR0;A0A540LDR2	A0A498ILI2;A0A498K8N3;A0A540KTR0;A0A540LDR2	DVH24_003503;DVH24_004289;C1H46_036882;C1H46_029841	NAD(P)H dehydrogenase (quinone)	A0A498ILI2_MALDO;A0A498K8N3_MALDO;A0A540KTR0_MALBA;A0A540LDR2_MALBA	5	940.28	719.007	669.416	776.234	1153.08	1294.93	1432.56	1293.52	0.600093	0.0111458	GO:0010181(MF:FMN binding);GO:0003955(MF:NAD(P)H dehydrogenase (quinone) activity)	K03809(wrbA)	ko00130(Ubiquinone and other terpenoid-quinone biosynthesis);ko01240(Biosynthesis of cofactors)	Cytoplasmic;Chloroplast	PF03358(NADPH-dependent FMN reductase)
A0A498HBI0	SHSP domain-containing protein	DVH24_027751	A0A498HBI0;A0A540NF97	A0A498HBI0;A0A540NF97	DVH24_027751;C1H46_004684	SHSP domain-containing protein	A0A498HBI0_MALDO;A0A540NF97_MALBA	2	204.126	248.742	304.354	252.407	403.504	399.568	459.059	420.71	0.599954	0.00840313	GO:0009408(BP:response to heat)	K13993(HSP20)	ko04141(Protein processing in endoplasmic reticulum)	Cytoplasmic;Nuclear	PF00011(Hsp20/alpha crystallin family)
A0A498IR12	Uncharacterized protein	DVH24_027241	A0A498IR12;A0A540KE64	A0A498IR12;A0A540KE64	DVH24_027241;C1H46_041928	Uncharacterized protein	A0A498IR12_MALDO;A0A540KE64_MALBA	1	179.164	143.295	173.74	165.4	248.334	344.893	235.96	276.396	0.598416	0.0374271	GO:0016021(CC:integral component of membrane)	K05770(TSPO)	ko04080(Neuroactive ligand-receptor interaction);ko04214(Apoptosis - fly)	PlasmaMembrane	PF03073(TspO/MBR family)
A0A540L4A3	Alba domain-containing protein	C1H46_033149	A0A540L4A3	A0A540L4A3	C1H46_033149	Alba domain-containing protein	A0A540L4A3_MALBA	2	350.451	196.648	335.987	294.362	529.043	517.197	430.583	492.274	0.597963	0.0270161	GO:0003676(MF:nucleic acid binding)			Chloroplast;Nuclear	PF01918(Alba)
A0A1C8YB89	"30S ribosomal protein S16, chloroplastic	rps16	A0A1C8YB89;A0A1S6KL99;A0A223FYF1;A0A2D3E2Q5;A0A346QEP3;A0A3G5AW72;A0A3Q8RZA4;A0A4Y5V0I4;A0A650B0D9;A0A650B0M8;A0A650B105;A0A6M5U7S2;A0A6M5U8T7;A0A6M5U8W9;A0A6M8U589;A0A7U3I0I4;A0A7U3K6I4	A0A1C8YB89;A0A1S6KL99;A0A223FYF1;A0A2D3E2Q5;A0A346QEP3;A0A3G5AW72;A0A3Q8RZA4;A0A4Y5V0I4;A0A650B0D9;A0A650B0M8;A0A650B105;A0A6M5U7S2;A0A6M5U8T7;A0A6M5U8W9;A0A6M8U589;A0A7U3I0I4;A0A7U3K6I4	rps16	"30S ribosomal protein S16, chloroplastic;30S ribosomal protein S16, chloroplastic;30S ribosomal protein S16, chloroplastic;30S ribosomal protein S16, chloroplastic;30S ribosomal protein S16, chloroplastic;30S ribosomal protein S16, chloroplastic;30S ribosomal protein S16, chloroplastic;30S ribosomal protein S16, chloroplastic;30S ribosomal protein S16, chloroplastic;30S ribosomal protein S16, ch…	A0A1C8YB89_9ROSA;A0A1S6KL99_MALBA;A0A223FYF1_9ROSA;A0A2D3E2Q5_MALMI;A0A346QEP3_9ROSA;A0A3G5AW72_MALHU;A0A3Q8RZA4_9ROSA;A0A4Y5V0I4_9ROSA;A0A650B0D9_9ROSA;A0A650B0M8_9ROSA;A0A650B105_9ROSA;A0A6M5U7S2_9ROSA;A0A6M5U8T7_9ROSA;A0A6M5U8W9_9ROSA;A0A6M8U589_9ROSA;A0A7U3I0I4_9ROSA;A0A7U3K6I4_MALDO	1	364.796	312.953	351.214	342.988	512.704	560.066	650.654	574.475	0.597046	0.00592211	GO:0006412(BP:translation);GO:0009507(CC:chloroplast);GO:0005840(CC:ribosome);GO:0003735(MF:structural constituent of ribosome)	K02959(RP-S16)	ko03010(Ribosome)	Mitochondrial	PF00886(Ribosomal protein S16)
A0A498JPG1	Uncharacterized protein	DVH24_024845	A0A498JPG1	A0A498JPG1	DVH24_024845	Uncharacterized protein	A0A498JPG1_MALDO	3	246.86	179.967	299.641	242.156	341.869	456.087	420.294	406.083	0.596321	0.0274991	GO:0005975(BP:carbohydrate metabolic process);GO:0004553(MF:hydrolase activity, hydrolyzing O-glycosyl compounds)	K01183(E3.2.1.14)	ko00520(Amino sugar and nucleotide sugar metabolism)	Extracellular	PF00704(Glycosyl hydrolases family 18)
A0A498HFP0	Bet_v_1 domain-containing protein	DVH24_007552	A0A498HFP0;A0A498HH09	A0A498HFP0;A0A498HH09	DVH24_007552;DVH24_007545	Bet_v_1 domain-containing protein	A0A498HFP0_MALDO;A0A498HH09_MALDO	7	348.249	303.039		325.644	532.641	499.062	613.871	548.525	0.593672	0.0179018	GO:0006952(BP:defense response)			Cytoplasmic	PF00407(Pathogenesis-related protein Bet v I family)
A0A498IUY1	Uncharacterized protein	DVH24_028688	A0A498IUY1;A0A498JW16;A0A540KJD3;A0A540LLX7	A0A498IUY1;A0A498JW16;A0A540KJD3;A0A540LLX7	DVH24_028688;DVH24_010478;C1H46_040130;C1H46_026986	Uncharacterized protein;Uncharacterized protein;Mitochondrial import inner membrane translocase subunit Tim21;Mitochondrial import inner membrane translocase subunit Tim21	A0A498IUY1_MALDO;A0A498JW16_MALDO;A0A540KJD3_MALBA;A0A540LLX7_MALBA	1	673.916	527.879	643.516	615.104	1014.9	908.352	1190.3	1037.85	0.592671	0.010633	GO:0007015(BP:actin filament organization);GO:0030150(BP:protein import into mitochondrial matrix);GO:0016021(CC:integral component of membrane);GO:0016459(CC:myosin complex);GO:0005744(CC:TIM23 mitochondrial import inner membrane translocase complex);GO:0051015(MF:actin filament binding);GO:0005524(MF:ATP binding);GO:0003774(MF:motor activity)			Nuclear	PF00612(IQ calmodulin-binding motif);PF01843(DIL domain);PF00063(Myosin head (motor domain));PF02736(Myosin N-terminal SH3-like domain);PF08294(TIM21)
A0A540LKS2	Aconitate hydratase	C1H46_027356	A0A540LKS2	A0A540LKS2	C1H46_027356	Aconitate hydratase	A0A540LKS2_MALBA	4	669.806	591.909	733.941	665.219	1140.27	1150.63	1093.61	1128.17	0.589644	0.000488575	GO:0051539(MF:4 iron, 4 sulfur cluster binding);GO:0003994(MF:aconitate hydratase activity);GO:0047780(MF:citrate dehydratase activity)	K01681(ACO)	ko00020(Citrate cycle (TCA cycle));ko00630(Glyoxylate and dicarboxylate metabolism);ko00720(Carbon fixation pathways in prokaryotes)	Cytoplasmic	PF00330(Aconitase family (aconitate hydratase));PF00694(Aconitase C-terminal domain)
A0A498IA36	Uncharacterized protein	DVH24_001929	A0A498IA36;A0A498K2S0;A0A540KKJ6;A0A540ND17	A0A498IA36;A0A498K2S0;A0A540KKJ6;A0A540ND17	DVH24_001929;DVH24_030398;C1H46_039737;C1H46_006018	Uncharacterized protein	A0A498IA36_MALDO;A0A498K2S0_MALDO;A0A540KKJ6_MALBA;A0A540ND17_MALBA	12	660.863	657.79	692.731	670.461	1000.52	1137.84	1280.21	1139.53	0.588369	0.00452235	GO:0006412(BP:translation);GO:0005840(CC:ribosome);GO:0003735(MF:structural constituent of ribosome)			Nuclear	PF00238(Ribosomal protein L14p/L23e);PF12043(Domain of unknown function (DUF3527))
A0A498KAT3	Uncharacterized protein	DVH24_038731	A0A498KAT3	A0A498KAT3	DVH24_038731	Uncharacterized protein	A0A498KAT3_MALDO	6	1168.55	1307.92	1126.39	1200.95	2489.56	1781.31	1861.05	2043.97	0.587559	0.02166	GO:0006412(BP:translation);GO:0005840(CC:ribosome);GO:0003735(MF:structural constituent of ribosome)	K02918(RP-L35e)	ko03010(Ribosome)	Mitochondrial;Nuclear	PF00831(Ribosomal L29 protein)
A0A498HMY9	Uncharacterized protein	DVH24_007539	A0A498HMY9	A0A498HMY9	DVH24_007539	Uncharacterized protein	A0A498HMY9_MALDO	6	1259.36	1009.36	1097.33	1122.02	1960.45	1668.2	2117.45	1915.37	0.585798	0.00622415	GO:0006457(BP:protein folding)			Cytoplasmic;Mitochondrial;Chloroplast	PF00166(Chaperonin 10 Kd subunit)
A0A498KNH1	"ATP synthase subunit d, mitochondrial"	DVH24_023241	A0A498KNH1	A0A498KNH1	DVH24_023241	"ATP synthase subunit d, mitochondrial"	A0A498KNH1_MALDO	14	3027.68	2135.26	2534.56	2565.83	4960.6	4908	3273.39	4380.66	0.585718	0.0411393	GO:0015986(BP:ATP synthesis coupled proton transport);GO:0000276(CC:mitochondrial proton-transporting ATP synthase complex, coupling factor F(o));GO:0015078(MF:proton transmembrane transporter activity)	K02138(ATPeF0D)	ko00190(Oxidative phosphorylation)	Cytoplasmic	PF05873(ATP synthase D chain, mitochondrial (ATP5H))
A0A540NLG6	Uncharacterized protein	C1H46_002511	A0A540NLG6	A0A540NLG6	C1H46_002511	Uncharacterized protein	A0A540NLG6_MALBA	4	185.427	173.956	227.641	195.675	330.161	283.352	392.569	335.361	0.583475	0.0171895				Cytoplasmic;Mitochondrial;Chloroplast	PF02466(Tim17/Tim22/Tim23/Pmp24 family)
A0A498IL57	Uncharacterized protein	DVH24_003295	A0A498IL57	A0A498IL57	DVH24_003295	Uncharacterized protein	A0A498IL57_MALDO	11	788.811	769.22	755.613	771.215	1193.52	1416.41	1356.65	1322.19	0.583286	0.00121262	GO:0000226(BP:microtubule cytoskeleton organization);GO:0008017(MF:microtubule binding)			Cytoplasmic	PF03999(Microtubule associated protein (MAP65/ASE1 family))
A0A498JI42	HMA domain-containing protein	DVH24_013657	A0A498JI42	A0A498JI42	DVH24_013657	HMA domain-containing protein	A0A498JI42_MALDO	3	2122.58	2235.95	2369.43	2242.65	3691.66	3638.36	4213.87	3847.97	0.582815	0.00123351	GO:0030001(BP:metal ion transport);GO:0046872(MF:metal ion binding)			Cytoplasmic	PF00403(Heavy-metal-associated domain)
A0A540KBY8	Uncharacterized protein	C1H46_042729	A0A540KBY8	A0A540KBY8	C1H46_042729	Uncharacterized protein	A0A540KBY8_MALBA	1	1161.74	991.153	1098.82	1083.91	1786.86	1571.78	2257.57	1872.07	0.578988	0.0194441	GO:0016021(CC:integral component of membrane)			PlasmaMembrane	PF05514(HR-like lesion-inducing)
A0A498H9J0	SPARK domain-containing protein	DVH24_028265	A0A498H9J0;A0A498J7Q1;A0A540M0R3	A0A498H9J0;A0A498J7Q1;A0A540M0R3	DVH24_028265;DVH24_032249;C1H46_022051	SPARK domain-containing protein	A0A498H9J0_MALDO;A0A498J7Q1_MALDO;A0A540M0R3_MALBA	1	268.284	327.179	366.531	320.665	528.075	578.689	560.459	555.741	0.577004	0.0018623				Extracellular;PlasmaMembrane
A0A498HK42	Usp domain-containing protein	DVH24_025389	A0A498HK42	A0A498HK42	DVH24_025389	Usp domain-containing protein	A0A498HK42_MALDO	12	8298.7	8004.36	8862.63	8388.56	15519.1	15784.1	12351.3	14551.5	0.576475	0.00551201				Cytoplasmic;Chloroplast	PF00582(Universal stress protein family)
A0A540N483	Uncharacterized protein	C1H46_008517	A0A540N483	A0A540N483	C1H46_008517	Uncharacterized protein	A0A540N483_MALBA	1	1024.16	965.124	1093.91	1027.73	1532.83	1815.82	2002.6	1783.75	0.576163	0.00591924				Extracellular;Cytoplasmic;Nuclear
A0A540K4W2	NAC-A/B domain-containing protein	C1H46_045212	A0A540K4W2	A0A540K4W2	C1H46_045212	NAC-A/B domain-containing protein	A0A540K4W2_MALBA	12	1506.88	1263.72	1348.83	1373.14	2301.13	2100.49	2748.64	2383.42	0.576122	0.00780119	GO:0005854(CC:nascent polypeptide-associated complex)			Nuclear	PF01849(NAC domain)
A0A498JNW6	Glutathione peroxidase	DVH24_008034	A0A498JNW6	A0A498JNW6	DVH24_008034	Glutathione peroxidase	A0A498JNW6_MALDO	2	448.974	420.439	472.714	447.376	770.636	849.151	719.889	779.892	0.573638	0.00120199	GO:0006979(BP:response to oxidative stress);GO:0004602(MF:glutathione peroxidase activity)	K00432(gpx)	ko00590(Arachidonic acid metabolism);ko00480(Glutathione metabolism)	Cytoplasmic	PF00255(Glutathione peroxidase)
A0A498HWA3	Peroxidase	DVH24_029801	A0A498HWA3	A0A498HWA3	DVH24_029801	Peroxidase	A0A498HWA3_MALDO	14	3471.38	2425.28	2358.24	2751.63	5378.92	4962.06	4108.43	4816.47	0.571296	0.0164557	GO:0042744(BP:hydrogen peroxide catabolic process);GO:0006979(BP:response to oxidative stress);GO:0006412(BP:translation);GO:0005840(CC:ribosome);GO:0020037(MF:heme binding);GO:0046872(MF:metal ion binding);GO:0004601(MF:peroxidase activity);GO:0003735(MF:structural constituent of ribosome)	K00430(E1.11.1.7)	ko00940(Phenylpropanoid biosynthesis)	Chloroplast	PF00542(Ribosomal protein L7/L12 C-terminal domain);PF00141(Peroxidase);PF16320(Ribosomal protein L7/L12 dimerisation domain)
A0A540LMU1	Uncharacterized protein	C1H46_026838	A0A540LMU1	A0A540LMU1	C1H46_026838	Uncharacterized protein	A0A540LMU1_MALBA	2	2872.69	1404.13	2622.66	2299.82	4256.93	3405.74	4445.85	4036.17	0.569803	0.0352498	GO:0006412(BP:translation);GO:0005840(CC:ribosome);GO:0046872(MF:metal ion binding);GO:0004222(MF:metalloendopeptidase activity);GO:0003735(MF:structural constituent of ribosome)			Nuclear	PF00675(Insulinase (Peptidase family M16));PF01198(Ribosomal protein L31e);PF05193(Peptidase M16 inactive domain)
A0A1C8YB86	"50S ribosomal protein L16, chloroplastic	rpl16	A0A1C8YB86;A0A1S6KLF8;A0A1S6KLW1;A0A223FXL4;A0A223FXU6;A0A223FY24;A0A223FYJ2;A0A2D3E2Q1;A0A346QDX1;A0A3G5AW67;A0A3Q8RZ84;A0A4Y5V0S5;A0A540KI71;A0A649Z717;A0A650B0L4;A0A650B0Q2;A0A650B120;A0A650B5L0;A0A6M5U9C9;A0A6M5UB01;A0A6M5UBN2;A0A6M8TV91;A0A7D5Y0J3;A0A7U3HYV1;A0A7U3I0M0	A0A1C8YB86;A0A1S6KLF8;A0A1S6KLW1;A0A223FXL4;A0A223FXU6;A0A223FY24;A0A223FYJ2;A0A2D3E2Q1;A0A346QDX1;A0A3G5AW67;A0A3Q8RZ84;A0A4Y5V0S5;A0A540KI71;A0A649Z717;A0A650B0L4;A0A650B0Q2;A0A650B120;A0A650B5L0;A0A6M5U9C9;A0A6M5UB01;A0A6M5UBN2;A0A6M8TV91;A0A7D5Y0J3;A0A7U3HYV1;A0A7U3I0M0	rpl16;rpl16;rpl16;rpl16;rpl16;rpl16;rpl16;rpl16;rpl16;rpl16;rpl16;rpl16;C1H46_040581;rpl16;rpl16;rpl16;rpl16;rpl16;rpl16;rpl16;rpl16;rpl16;rpl16;rpl16;rpl16	"50S ribosomal protein L16, chloroplastic;50S ribosomal protein L16, chloroplastic;50S ribosomal protein L16, chloroplastic;50S ribosomal protein L16, chloroplastic;50S ribosomal protein L16, chloroplastic;50S ribosomal protein L16, chloroplastic;50S ribosomal protein L16, chloroplastic;50S ribosomal protein L16, chloroplastic;50S ribosomal protein L16, chloroplastic;50S ribosomal protein L16, ch…	A0A1C8YB86_9ROSA;A0A1S6KLF8_MALBA;A0A1S6KLW1_9ROSA;A0A223FXL4_9ROSA;A0A223FXU6_9ROSA;A0A223FY24_9ROSA;A0A223FYJ2_9ROSA;A0A2D3E2Q1_MALMI;A0A346QDX1_9ROSA;A0A3G5AW67_MALHU;A0A3Q8RZ84_9ROSA;A0A4Y5V0S5_9ROSA;A0A540KI71_MALBA;A0A649Z717_9ROSA;A0A650B0L4_9ROSA;A0A650B0Q2_9ROSA;A0A650B120_9ROSA;A0A650B5L0_9ROSA;A0A6M5U9C9_9ROSA;A0A6M5UB01_9ROSA;A0A6M5UBN2_9ROSA;A0A6M8TV91_9ROSA;A0A7D5Y0J3_9ROSA;A0A7U3HY…	5	180.932	162.139	257.467	200.179	350.763	291.64	415.068	352.49	0.567901	0.0297145	GO:0006412(BP:translation);GO:0009507(CC:chloroplast);GO:0005840(CC:ribosome);GO:0019843(MF:rRNA binding);GO:0003735(MF:structural constituent of ribosome)	K02878(RP-L16)	ko03010(Ribosome)	Mitochondrial;Nuclear	PF00252(Ribosomal protein L16p/L10e)
A0A498HL39	CTP:phosphoethanolamine cytidylyltransferase	DVH24_018785	A0A498HL39;A0A498I6M9;A0A540MTL3;A0A540NBZ8	A0A498HL39;A0A498I6M9;A0A540MTL3;A0A540NBZ8	DVH24_018785;DVH24_002057;C1H46_012257;C1H46_005864	CTP:phosphoethanolamine cytidylyltransferase	A0A498HL39_MALDO;A0A498I6M9_MALDO;A0A540MTL3_MALBA;A0A540NBZ8_MALBA	1	306.172	373.609	299.338	326.373	544.764	494.807	686.216	575.262	0.567347	0.0159624	GO:0009058(BP:biosynthetic process);GO:0016021(CC:integral component of membrane);GO:0003824(MF:catalytic activity)	K00967(PCYT2)	ko00564(Glycerophospholipid metabolism);ko00440(Phosphonate and phosphinate metabolism)	Cytoplasmic	PF01467(Cytidylyltransferase-like)
A0A498HIK0	Uncharacterized protein	DVH24_007410	A0A498HIK0	A0A498HIK0	DVH24_007410	Uncharacterized protein	A0A498HIK0_MALDO	23	1903.86	1714.68	1716.9	1778.48	3430.04	2756.69	3222.6	3136.44	0.567038	0.00288068	GO:0005975(BP:carbohydrate metabolic process);GO:0030246(MF:carbohydrate binding);GO:0004553(MF:hydrolase activity, hydrolyzing O-glycosyl compounds)			Lysosomal	PF16863(N-terminal barrel of NtMGAM and CtMGAM, maltase-glucoamylase);PF01055(Glycosyl hydrolases family 31)
A0A498K3J2	Epimerase domain-containing protein	DVH24_015336	A0A498K3J2	A0A498K3J2	DVH24_015336	Epimerase domain-containing protein	A0A498K3J2_MALDO	6	245.454	220.029	210.331	225.271	350.84	458.167	387.217	398.741	0.564956	0.00641134	GO:0047918(MF:GDP-mannose 3,5-epimerase activity);GO:0051287(MF:NAD binding)	K10046(GME)	ko01240(Biosynthesis of cofactors);ko00520(Amino sugar and nucleotide sugar metabolism);ko00053(Ascorbate and aldarate metabolism)	Cytoplasmic	PF01370(NAD dependent epimerase/dehydratase family)
A0A498KR66	Uncharacterized protein	DVH24_023118	A0A498KR66;A0A540N9F3	A0A498KR66;A0A540N9F3	DVH24_023118;C1H46_007173	Uncharacterized protein	A0A498KR66_MALDO;A0A540N9F3_MALBA	2	142.486	115.569	130.443	129.499	207.949		251.349	229.649	0.563902	0.0133922	GO:0016021(CC:integral component of membrane)			Mitochondrial
A0A498HYY7	Str_synth domain-containing protein	DVH24_019716	A0A498HYY7;A0A540N4D8	A0A498HYY7;A0A540N4D8	DVH24_019716;C1H46_008562	Str_synth domain-containing protein	A0A498HYY7_MALDO;A0A540N4D8_MALBA	3	524.572	574.342	562.246	553.72	967.997	838.238	1140.7	982.312	0.56369	0.00850963	GO:0009058(BP:biosynthetic process);GO:0016844(MF:strictosidine synthase activity)			Chloroplast	PF03088(Strictosidine synthase)
A0A540L1H1	Uncharacterized protein	C1H46_034109	A0A540L1H1	A0A540L1H1	C1H46_034109	Uncharacterized protein	A0A540L1H1_MALBA	10	3756.44	3851.31	3611.88	3739.88	7023.93	5784.43	7100.91	6636.42	0.563538	0.00257978				Extracellular	PF00314(Thaumatin family)
A0A498HEX1	Methyltransferase	DVH24_037333	A0A498HEX1	A0A498HEX1	DVH24_037333	Methyltransferase	A0A498HEX1_MALDO	3	97.0086	93.4341		95.2214	177.563	160.703		169.133	0.562996	0.0133226	GO:0032259(BP:methylation);GO:0016021(CC:integral component of membrane);GO:0008168(MF:methyltransferase activity)			Cytoplasmic;Mitochondrial	PF03141(Putative S-adenosyl-L-methionine-dependent methyltransferase)
A0A498K349	Cysteine synthase	DVH24_015300	A0A498K349;A0A540M409	A0A498K349;A0A540M409	DVH24_015300;C1H46_020908	Cysteine synthase	A0A498K349_MALDO;A0A540M409_MALBA	8	1425.28	1283.47	1459.95	1389.56	2569.66	2957.98	1882.63	2470.09	0.562556	0.0275988	GO:0006535(BP:cysteine biosynthetic process from serine);GO:0004124(MF:cysteine synthase activity)	K01738(cysK)	ko00270(Cysteine and methionine metabolism);ko00920(Sulfur metabolism)	Cytoplasmic	PF00291(Pyridoxal-phosphate dependent enzyme)
A0A498HBV8	(1->3)-beta-glucan endohydrolase	DVH24_031281	A0A498HBV8	A0A498HBV8	DVH24_031281	(1->3)-beta-glucan endohydrolase	A0A498HBV8_MALDO	10	174.487	153.148	256.522	194.719	329.958	421.538	294.05	348.515	0.55871	0.0356039	GO:0005975(BP:carbohydrate metabolic process);GO:0042025(CC:host cell nucleus);GO:0003677(MF:DNA binding);GO:0004553(MF:hydrolase activity, hydrolyzing O-glycosyl compounds)			Cytoplasmic	PF01429(Methyl-CpG binding domain);PF00332(Glycosyl hydrolases family 17)
A0A540MFQ1	Uncharacterized protein	C1H46_016830	A0A540MFQ1	A0A540MFQ1	C1H46_016830	Uncharacterized protein	A0A540MFQ1_MALBA	1	304.831	244.346		274.589	521.376	450.213	506.627	492.739	0.55727	0.00897699	GO:0006412(BP:translation);GO:0005840(CC:ribosome);GO:0003735(MF:structural constituent of ribosome)	K02960(RP-S16e)	ko03010(Ribosome)	Cytoplasmic	PF00380(Ribosomal protein S9/S16)
A0A498KPK6	Beta-N-acetylhexosaminidase	DVH24_023155	A0A498KPK6	A0A498KPK6	DVH24_023155	Beta-N-acetylhexosaminidase	A0A498KPK6_MALDO	6	236.21	161.799	227.028	208.345	411.039	385.328	327.147	374.505	0.556322	0.008224	GO:0005975(BP:carbohydrate metabolic process);GO:0004563(MF:beta-N-acetylhexosaminidase activity)	K12373(HEXA_B)	ko00604(Glycosphingolipid biosynthesis - ganglio series);ko00511(Other glycan degradation);ko00513(Various types of N-glycan biosynthesis);ko04142(Lysosome);ko00531(Glycosaminoglycan degradation);ko00603(Glycosphingolipid biosynthesis - globo and isoglobo series);ko00520(Amino sugar and nucleotide sugar metabolism)	Chloroplast	PF14845(beta-acetyl hexosaminidase like);PF00728(Glycosyl hydrolase family 20, catalytic domain)
A0A498J437	PKS_ER domain-containing protein	DVH24_031782	A0A498J437	A0A498J437	DVH24_031782	PKS_ER domain-containing protein	A0A498J437_MALDO	17	2755.92	2557.14	2057.85	2456.97	3746.17	5381.72	4144.94	4424.28	0.555339	0.0211745	GO:0016491(MF:oxidoreductase activity);GO:0008270(MF:zinc ion binding)			Cytoplasmic;Chloroplast	PF13602(Zinc-binding dehydrogenase);PF08240(Alcohol dehydrogenase GroES-like domain)
A0A540NBK6	Uncharacterized protein	C1H46_005893	A0A540NBK6	A0A540NBK6	C1H46_005893	Uncharacterized protein	A0A540NBK6_MALBA	3	446.139	522.111	613.935	527.395		864.319	1036.57	950.444	0.554893	0.0180416				Cytoplasmic
A0A498I4I1	Uncharacterized protein	DVH24_001934	A0A498I4I1	A0A498I4I1	DVH24_001934	Uncharacterized protein	A0A498I4I1_MALDO	1	225.911	227.334	298.579	250.608	414.539	381.58	558.912	451.677	0.554839	0.0278103	GO:0006886(BP:intracellular protein transport);GO:0016021(CC:integral component of membrane);GO:0005741(CC:mitochondrial outer membrane)			Chloroplast	PF04281(Mitochondrial import receptor subunit Tom22)
A0A498JA70	Cytoplasmic tRNA 2-thiolation protein 1	NCS6	A0A498JA70	A0A498JA70	NCS6	Cytoplasmic tRNA 2-thiolation protein 1	A0A498JA70_MALDO	17	2824.84	2243.29	2166.88	2411.67	4225.73	5045.44	3801.74	4357.64	0.553435	0.00978444	GO:0032447(BP:protein urmylation);GO:0034227(BP:tRNA thio-modification);GO:0002098(BP:tRNA wobble uridine modification);GO:0005737(CC:cytoplasm);GO:0005507(MF:copper ion binding);GO:0016779(MF:nucleotidyltransferase activity);GO:0016491(MF:oxidoreductase activity);GO:0000049(MF:tRNA binding)			Nuclear	PF00394(Multicopper oxidase);PF07731(Multicopper oxidase);PF16503(Zinc-ribbon);PF00240(Ubiquitin family);PF07732(Multicopper oxidase);PF01171(PP-loop family)
A0A498IZJ8	Uncharacterized protein	DVH24_034685	A0A498IZJ8;A0A540LS00	A0A498IZJ8;A0A540LS00	DVH24_034685;C1H46_025253	Uncharacterized protein	A0A498IZJ8_MALDO;A0A540LS00_MALBA	4	197.56	185.812	176.236	186.536	274.738	353.429	383.62	337.262	0.553089	0.0103183				Extracellular;PlasmaMembrane;Lysosomal	PF04674(Phosphate-induced protein 1 conserved region)
A0A498IWJ8	Signal recognition particle 9 kDa protein	DVH24_010671	A0A498IWJ8;A0A540LLJ8	A0A498IWJ8;A0A540LLJ8	DVH24_010671;C1H46_027089	Signal recognition particle 9 kDa protein	A0A498IWJ8_MALDO;A0A540LLJ8_MALBA	3	371.475	299.434	433.323	368.077	714.811	613.554	673.175	667.18	0.551691	0.0035317	GO:0045900(BP:negative regulation of translational elongation);GO:0006614(BP:SRP-dependent cotranslational protein targeting to membrane);GO:0005786(CC:signal recognition particle, endoplasmic reticulum targeting);GO:0008312(MF:7S RNA binding)	K03109(SRP9)	ko03060(Protein export)	Cytoplasmic;Nuclear	PF05486(Signal recognition particle 9 kDa protein (SRP9))
A0A540KRS1	Uncharacterized protein	C1H46_037544	A0A540KRS1	A0A540KRS1	C1H46_037544	Uncharacterized protein	A0A540KRS1_MALBA	1	465.342	645.089	646.258	585.563	921.097		1206.87	1063.98	0.550351	0.0359785				Extracellular;Mitochondrial	PF06592(Protein of unknown function (DUF1138))
A0A1C8YBB7	Photosystem I iron-sulfur center	psaC	A0A1C8YBB7;A0A1S6KLI0;A0A1S6KLZ5;A0A223A9W4;A0A223FXN9;A0A223FXX6;A0A223FYC2;A0A2D3E2T7;A0A346QE35;A0A3G5AWA1;A0A3S8RGA7;A0A4Y5V0B9;A0A649Z790;A0A650B0I4;A0A650B0U9;A0A650B102;A0A650B5F6;A0A6M5U970;A0A6M5UAU0;A0A6M8TY62;A0A7M1IAC3;A0A7M1IAS4;A0A7U3I0P0	A0A1C8YBB7;A0A1S6KLI0;A0A1S6KLZ5;A0A223A9W4;A0A223FXN9;A0A223FXX6;A0A223FYC2;A0A2D3E2T7;A0A346QE35;A0A3G5AWA1;A0A3S8RGA7;A0A4Y5V0B9;A0A649Z790;A0A650B0I4;A0A650B0U9;A0A650B102;A0A650B5F6;A0A6M5U970;A0A6M5UAU0;A0A6M8TY62;A0A7M1IAC3;A0A7M1IAS4;A0A7U3I0P0	psaC;psaI;psaI;psaC;psaI;psaC;psaI;psaC;psaC;psaC;psaC;psaC;psaI;psaI;psaI;psaI;psaI;psaC;psaC;psaI;psaC;psaC;psaC	Photosystem I iron-sulfur center;Photosystem I iron-sulfur center;Photosystem I iron-sulfur center;Photosystem I iron-sulfur center;Photosystem I iron-sulfur center;Photosystem I iron-sulfur center;Photosystem I iron-sulfur center;Photosystem I iron-sulfur center;Photosystem I iron-sulfur center;Photosystem I iron-sulfur center;Photosystem I iron-sulfur center;Photosystem I iron-sulfur center;Pho…	A0A1C8YBB7_9ROSA;A0A1S6KLI0_MALBA;A0A1S6KLZ5_9ROSA;A0A223A9W4_MALDO;A0A223FXN9_9ROSA;A0A223FXX6_9ROSA;A0A223FYC2_9ROSA;A0A2D3E2T7_MALMI;A0A346QE35_9ROSA;A0A3G5AWA1_MALHU;A0A3S8RGA7_9ROSA;A0A4Y5V0B9_9ROSA;A0A649Z790_9ROSA;A0A650B0I4_9ROSA;A0A650B0U9_9ROSA;A0A650B102_9ROSA;A0A650B5F6_9ROSA;A0A6M5U970_9ROSA;A0A6M5UAU0_9ROSA;A0A6M8TY62_9ROSA;A0A7M1IAC3_9ROSA;A0A7M1IAS4_9ROSA;A0A7U3I0P0_9ROSA	3	338.454	398.714	336.94	358.036	707.637	654.812	592.324	651.591	0.54948	0.00167536	GO:0009773(BP:photosynthetic electron transport in photosystem I);GO:0009535(CC:chloroplast thylakoid membrane);GO:0009522(CC:photosystem I);GO:0051539(MF:4 iron, 4 sulfur cluster binding);GO:0009055(MF:electron transfer activity);GO:0046872(MF:metal ion binding)	K02691(psaC)	ko00195(Photosynthesis)	Extracellular	PF14697(4Fe-4S dicluster domain)
A0A498HNY3	Uncharacterized protein	DVH24_018610	A0A498HNY3;A0A498I3P7;A0A540NBH6;A0A540NEY0	A0A498HNY3;A0A498I3P7;A0A540NBH6;A0A540NEY0	DVH24_018610;DVH24_001926;C1H46_006016;C1H46_004800	Uncharacterized protein	A0A498HNY3_MALDO;A0A498I3P7_MALDO;A0A540NBH6_MALBA;A0A540NEY0_MALBA	1	529.147	516.751	639.143	561.68	1000.55	998.386	1071.45	1023.46	0.548805	0.000540099	GO:0009773(BP:photosynthetic electron transport in photosystem I);GO:0009644(BP:response to high light intensity)			Cytoplasmic;Mitochondrial	PF13041(PPR repeat family);PF01535(PPR repeat)
A4IEB0	(1->3)-beta-glucan endohydrolase (Fragment)	pr-2	A4IEB0	A4IEB0	pr-2	(1->3)-beta-glucan endohydrolase (Fragment)	A4IEB0_MALDO	1	4337.07	4157.6	4272.39	4255.68	7600.11	8343.97	7403.17	7782.41	0.546833	0.000266796	GO:0005975(BP:carbohydrate metabolic process);GO:0004553(MF:hydrolase activity, hydrolyzing O-glycosyl compounds)			Extracellular;Chloroplast	PF00332(Glycosyl hydrolases family 17)
A0A498KLF4	UBA domain-containing protein	DVH24_022461	A0A498KLF4	A0A498KLF4	DVH24_022461	UBA domain-containing protein	A0A498KLF4_MALDO	5	227.743	159.963	80.0926	155.933	293.961	266.711	306.129	288.934	0.539683	0.0396744	GO:0043162(BP:ubiquitin-dependent protein catabolic process via the multivesicular body sorting pathway);GO:0000813(CC:ESCRT I complex);GO:0043130(MF:ubiquitin binding)			Nuclear
A0A498JX47	Uncharacterized protein	DVH24_000694	A0A498JX47	A0A498JX47	DVH24_000694	Uncharacterized protein	A0A498JX47_MALDO	24	1423.92	1689.06	1733.12	1615.37	2288.4	2874.09	3820.45	2994.31	0.539478	0.0391765	GO:0016747(MF:transferase activity, transferring acyl groups other than amino-acyl groups)	K07513(ACAA1)	ko04146(Peroxisome);ko00280(Valine, leucine and isoleucine degradation);ko01040(Biosynthesis of unsaturated fatty acids);ko00071(Fatty acid degradation);ko00592(alpha-Linolenic acid metabolism)	Chloroplast	PF02803(Thiolase, C-terminal domain);PF00108(Thiolase, N-terminal domain)
A0A498HN93	Uncharacterized protein	DVH24_025245	A0A498HN93	A0A498HN93	DVH24_025245	Uncharacterized protein	A0A498HN93_MALDO	6	1848.83	1535.05	1914.82	1766.23	3258.42	3354.97	3237.94	3283.77	0.537867	0.000244706	GO:0006629(BP:lipid metabolic process);GO:0016021(CC:integral component of membrane);GO:0004190(MF:aspartic-type endopeptidase activity)			PlasmaMembrane	PF05184(Saposin-like type B, region 1);PF00026(Eukaryotic aspartyl protease);PF03489(Saposin-like type B, region 2)
A0A498KD32	Neutral ceramidase	DVH24_038548	A0A498KD32;A0A540M5H7	A0A498KD32;A0A540M5H7	DVH24_038548;C1H46_020406	Neutral ceramidase	A0A498KD32_MALDO;A0A540M5H7_MALBA	20	2715.66	2334.52	2489.02	2513.07	5322.5	4842.16	3873.72	4679.46	0.537042	0.00792208	GO:0046514(BP:ceramide catabolic process);GO:0102121(MF:ceramidase activity);GO:0017040(MF:N-acylsphingosine amidohydrolase activity)	K12349(ASAH2)	ko04071(Sphingolipid signaling pathway);ko00600(Sphingolipid metabolism)	Extracellular	PF17048(Neutral/alkaline non-lysosomal ceramidase, C-terminal);PF04734(Neutral/alkaline non-lysosomal ceramidase, N-terminal)
A0A498K0F3	Histone H4	DVH24_001091	A0A498K0F3	A0A498K0F3	DVH24_001091	Histone H4	A0A498K0F3_MALDO	1	269.037	194.448	203.543	222.343	393.843	345.885	502.799	414.176	0.536832	0.0210755	GO:0000786(CC:nucleosome);GO:0005634(CC:nucleus);GO:0003677(MF:DNA binding);GO:0046982(MF:protein heterodimerization activity)			Mitochondrial;Nuclear	PF15511(Centromere kinetochore component CENP-T histone fold)
A0A498IJ67	40S ribosomal protein S25	DVH24_005659	A0A498IJ67	A0A498IJ67	DVH24_005659	40S ribosomal protein S25	A0A498IJ67_MALDO	2	246.622	160.283	184.428	197.111	389.505	392.492	320.701	367.566	0.53626	0.00805722	GO:0005840(CC:ribosome)	K02975(RP-S25e)	ko03010(Ribosome)	Nuclear	PF03297(S25 ribosomal protein)
A0A498KBR4	Peroxidase	DVH24_038088	A0A498KBR4	A0A498KBR4	DVH24_038088	Peroxidase	A0A498KBR4_MALDO	6	4093.83	3090.09	2861.64	3348.52	5639.8	8138.52	5000.76	6259.7	0.534934	0.0474451	GO:0042744(BP:hydrogen peroxide catabolic process);GO:0006979(BP:response to oxidative stress);GO:0005576(CC:extracellular region);GO:0020037(MF:heme binding);GO:0046872(MF:metal ion binding);GO:0004601(MF:peroxidase activity)	K00430(E1.11.1.7)	ko00940(Phenylpropanoid biosynthesis)	Extracellular	PF00141(Peroxidase)
A0A498IYN7	EGF-like domain-containing protein	DVH24_034367	A0A498IYN7	A0A498IYN7	DVH24_034367	EGF-like domain-containing protein	A0A498IYN7_MALDO	5	448.771	350.698	427.724	409.064	633.333	779.843	891.923	768.366	0.532382	0.0111716	GO:0016021(CC:integral component of membrane);GO:0005509(MF:calcium ion binding)			Extracellular	PF12662(Complement Clr-like EGF-like);PF02225(PA domain)
A0A498KDL2	"Thiamine thiazole synthase, chloroplastic	THI1	A0A498KDL2;A0A540LQW1	A0A498KDL2;A0A540LQW1	THI1	"Thiamine thiazole synthase, chloroplastic;Thiamine thiazole synthase, chloroplastic"	A0A498KDL2_MALDO;A0A540LQW1_MALBA	6	409.298	374.094	302.588	361.994	631.237	610.619	800.998	680.951	0.5316	0.0093731	GO:0009228(BP:thiamine biosynthetic process);GO:0052837(BP:thiazole biosynthetic process);GO:0009570(CC:chloroplast stroma);GO:0005829(CC:cytosol);GO:0005506(MF:iron ion binding);GO:0016763(MF:transferase activity, transferring pentosyl groups)	K03146(THI4)	ko01240(Biosynthesis of cofactors);ko00730(Thiamine metabolism)	Chloroplast	PF01946(Thi4 family)
A0A498HVX8	Methylthioribose-1-phosphate isomerase	DVH24_029540	A0A498HVX8	A0A498HVX8	DVH24_029540	Methylthioribose-1-phosphate isomerase	A0A498HVX8_MALDO	2	544.14	457.172	516.609	505.974	817.512	1053.53	990.834	953.96	0.530393	0.00396707	GO:0019509(BP:L-methionine salvage from methylthioadenosine);GO:0019284(BP:L-methionine salvage from S-adenosylmethionine);GO:0005737(CC:cytoplasm);GO:0005634(CC:nucleus);GO:0046523(MF:S-methyl-5-thioribose-1-phosphate isomerase activity)	K08963(mtnA)	ko00270(Cysteine and methionine metabolism)	Chloroplast	PF01008(Initiation factor 2 subunit family)
A0A1C8YB81	Photosystem II protein D1	psbA	A0A1C8YB81;A0A1S6KL98;A0A1S6KLR8;A0A223A9R7;A0A223FXF7;A0A223FXP6;A0A223FYD1;A0A2D3E2P7;A0A346QE38;A0A3G5AW75;A0A3S8RG90;A0A4Y5V0C6;A0A649Z7C0;A0A650B0B2;A0A650B0N0;A0A650B0T9;A0A650B5Y7;A0A6M5UAI3;A0A6M5UBU3;A0A6M5UC76;A0A7M1IB58;A0A7M1IBB3;A0A7U3I0T2	A0A1C8YB81;A0A1S6KL98;A0A1S6KLR8;A0A223A9R7;A0A223FXF7;A0A223FXP6;A0A223FYD1;A0A2D3E2P7;A0A346QE38;A0A3G5AW75;A0A3S8RG90;A0A4Y5V0C6;A0A649Z7C0;A0A650B0B2;A0A650B0N0;A0A650B0T9;A0A650B5Y7;A0A6M5UAI3;A0A6M5UBU3;A0A6M5UC76;A0A7M1IB58;A0A7M1IBB3;A0A7U3I0T2	psbA	Photosystem II protein D1	A0A1C8YB81_9ROSA;A0A1S6KL98_MALBA;A0A1S6KLR8_9ROSA;A0A223A9R7_MALDO;A0A223FXF7_9ROSA;A0A223FXP6_9ROSA;A0A223FYD1_9ROSA;A0A2D3E2P7_MALMI;A0A346QE38_9ROSA;A0A3G5AW75_MALHU;A0A3S8RG90_9ROSA;A0A4Y5V0C6_9ROSA;A0A649Z7C0_9ROSA;A0A650B0B2_9ROSA;A0A650B0N0_9ROSA;A0A650B0T9_9ROSA;A0A650B5Y7_9ROSA;A0A6M5UAI3_9ROSA;A0A6M5UBU3_9ROSA;A0A6M5UC76_9ROSA;A0A7M1IB58_9ROSA;A0A7M1IBB3_9ROSA;A0A7U3I0T2_9ROSA	10	8427.69	7403.51	7445.87	7759.02	15466.6	15512.4	12920.7	14633.2	0.530233	0.00171086	GO:0009772(BP:photosynthetic electron transport in photosystem II);GO:0018298(BP:protein-chromophore linkage);GO:0009635(BP:response to herbicide);GO:0009535(CC:chloroplast thylakoid membrane);GO:0016021(CC:integral component of membrane);GO:0009523(CC:photosystem II);GO:0016168(MF:chlorophyll binding);GO:0045156(MF:electron transporter, transferring electrons within the cyclic electron transport…	K02703(psbA)	ko00195(Photosynthesis)	PlasmaMembrane	PF00124(Photosynthetic reaction centre protein)
A0A498I6U6	Uncharacterized protein	DVH24_039875	A0A498I6U6;A0A498JLJ2;A0A540NPB4	A0A498I6U6;A0A498JLJ2;A0A540NPB4	DVH24_039875;DVH24_008435;C1H46_001517	Uncharacterized protein	A0A498I6U6_MALDO;A0A498JLJ2_MALDO;A0A540NPB4_MALBA	2	470.943	460.653	581.503	504.366	797.677	808.43	1258.92	955.008	0.528128	0.0453125	GO:0005634(CC:nucleus);GO:0003677(MF:DNA binding);GO:0003700(MF:DNA-binding transcription factor activity)			Nuclear	PF00168(C2 domain);PF00847(AP2 domain);PF07002(Copine)
A0A540K8Y1	Uncharacterized protein	C1H46_043781	A0A540K8Y1	A0A540K8Y1	C1H46_043781	Uncharacterized protein	A0A540K8Y1_MALBA	5	1897.58	1750.28	1676.14	1774.67	3216.08	3861.17	3076.74	3384.66	0.524326	0.00300171	GO:0006629(BP:lipid metabolic process);GO:0004190(MF:aspartic-type endopeptidase activity)			PlasmaMembrane;Vacuole	PF00026(Eukaryotic aspartyl protease);PF05184(Saposin-like type B, region 1);PF03489(Saposin-like type B, region 2)
A0A498IQ03	Uncharacterized protein	DVH24_005566	A0A498IQ03	A0A498IQ03	DVH24_005566	Uncharacterized protein	A0A498IQ03_MALDO	1	211.56	202.521	208.275	207.452	396.555	382.872	414.64	398.022	0.521207	3.75503e-05				Cytoplasmic;Nuclear
A0A498JIY1	LEA_2 domain-containing protein	DVH24_008148	A0A498JIY1;A0A540NBS4	A0A498JIY1;A0A540NBS4	DVH24_008148;C1H46_005970	LEA_2 domain-containing protein	A0A498JIY1_MALDO;A0A540NBS4_MALBA	5	423.374	1090.56	1155.54	889.824	1835.04	1613.09	1678.45	1708.86	0.520712	0.0280547	GO:0016021(CC:integral component of membrane)			Mitochondrial;Nuclear	PF03168(Late embryogenesis abundant protein)
A0A540K4B7	Pept_C1 domain-containing protein	C1H46_045394	A0A540K4B7	A0A540K4B7	C1H46_045394	Pept_C1 domain-containing protein	A0A540K4B7_MALBA	2	697.078	543.547	912.365	717.663	1584.94	1322.59	1236.25	1381.26	0.519571	0.011418	GO:0008234(MF:cysteine-type peptidase activity)			Extracellular	PF00112(Papain family cysteine protease)
A0A540MZP8	AAA domain-containing protein	C1H46_010047	A0A540MZP8	A0A540MZP8	C1H46_010047	AAA domain-containing protein	A0A540MZP8_MALBA	4	287.848	285.834	280.657	284.779	606.417	636.684	402.353	548.485	0.519211	0.0231242		K10756(RFC3_5)	ko03030(DNA replication);ko03420(Nucleotide excision repair);ko03430(Mismatch repair)	Nuclear	PF13177(DNA polymerase III, delta subunit)
A0A498I572	Uncharacterized protein	DVH24_019141	A0A498I572;A0A540KUP5	A0A498I572;A0A540KUP5	DVH24_019141;C1H46_036736	Uncharacterized protein	A0A498I572_MALDO;A0A540KUP5_MALBA	1	390.555	412.924	363.22	388.9	631.356	648.6	968.339	749.431	0.518927	0.0310056	GO:0006414(BP:translational elongation);GO:0005840(CC:ribosome);GO:0003735(MF:structural constituent of ribosome)	K02943(RP-LP2)	ko03010(Ribosome)	Chloroplast	PF00428(60s Acidic ribosomal protein)
A0A498IFL7	Superoxide dismutase	DVH24_036709	A0A498IFL7	A0A498IFL7	DVH24_036709	Superoxide dismutase	A0A498IFL7_MALDO	4	5623.22	4679.44	6173.62	5492.1	13226.6	11208	7381.18	10605.3	0.517866	0.0445274	GO:0000911(BP:cytokinesis by cell plate formation);GO:0046872(MF:metal ion binding);GO:0004784(MF:superoxide dismutase activity)			Nuclear	PF00080(Copper/zinc superoxide dismutase (SODC))
A0A498K1P5	Thioredoxin domain-containing protein	DVH24_021646	A0A498K1P5;A0A540N452	A0A498K1P5;A0A540N452	DVH24_021646;C1H46_009088	Thioredoxin domain-containing protein	A0A498K1P5_MALDO;A0A540N452_MALBA	2	408.994	505.449	600.853	505.098	1228.5	770.12	939.82	979.481	0.51568	0.0306197	GO:0045454(BP:cell redox homeostasis);GO:0005623(CC:cell);GO:0008047(MF:enzyme activator activity)			Chloroplast	PF00085(Thioredoxin)
A0A498IDI1	Uncharacterized protein	DVH24_034927	A0A498IDI1	A0A498IDI1	DVH24_034927	Uncharacterized protein	A0A498IDI1_MALDO	1	1654.22	1127.75	1058.71	1280.23	1961	2548.98	2940.18	2483.39	0.515516	0.0242862				Cytoplasmic;Nuclear	PF00012(Hsp70 protein)
A0A498IDN8	HYPK_UBA domain-containing protein	DVH24_041284	A0A498IDN8;A0A540MGB2	A0A498IDN8;A0A540MGB2	DVH24_041284;C1H46_016706	HYPK_UBA domain-containing protein	A0A498IDN8_MALDO;A0A540MGB2_MALBA	1	117.305	81.9767	87.4518	95.5779	169.378	205.15	184.353	186.294	0.51305	0.00386708				Cytoplasmic;Nuclear
A0A498IF99	Ferritin	DVH24_036251	A0A498IF99	A0A498IF99	DVH24_036251	Ferritin	A0A498IF99_MALDO	6	5339.34	4114.32	4723.93	4725.86	11993.9	8066.05	7596.26	9218.75	0.512636	0.0354023	GO:0006879(BP:cellular iron ion homeostasis);GO:0006826(BP:iron ion transport);GO:0005623(CC:cell);GO:0008199(MF:ferric iron binding);GO:0004322(MF:ferroxidase activity)	K00522(FTH1)	ko04216(Ferroptosis);ko04217(Necroptosis)	Chloroplast;Nuclear	PF00210(Ferritin-like domain)
A0A498J0U2	Adenylate kinase isoenzyme 6 homolog	DVH24_042326	A0A498J0U2;A0A540NE79	A0A498J0U2;A0A540NE79	DVH24_042326;C1H46_005538	Adenylate kinase isoenzyme 6 homolog	A0A498J0U2_MALDO;A0A540NE79_MALBA	3	233.109	242.765	283.804	253.226	439.961		548.038	494	0.512604	0.0127688	GO:0005634(CC:nucleus);GO:0004017(MF:adenylate kinase activity);GO:0005524(MF:ATP binding);GO:0016887(MF:ATPase activity)	K18532(AK6)	ko01240(Biosynthesis of cofactors);ko00230(Purine metabolism);ko03008(Ribosome biogenesis in eukaryotes)	Nuclear	PF13238(AAA domain)
A0A540LTK0	Cytochrome b561 domain-containing protein	C1H46_024838	A0A540LTK0	A0A540LTK0	C1H46_024838	Cytochrome b561 domain-containing protein	A0A540LTK0_MALBA	1	419.779	414.556	337.86	390.732	746.035	792.993	760.192	766.407	0.509823	0.000231188	GO:0016021(CC:integral component of membrane);GO:0016491(MF:oxidoreductase activity)			PlasmaMembrane	PF03188(Eukaryotic cytochrome b561)
A0A498JV96	Uncharacterized protein	DVH24_010059	A0A498JV96	A0A498JV96	DVH24_010059	Uncharacterized protein	A0A498JV96_MALDO	8	542.991	474.41	432.103	483.168	920.415	1033.99	893.288	949.23	0.509011	0.000981265	GO:0005507(MF:copper ion binding);GO:0016788(MF:hydrolase activity, acting on ester bonds);GO:0016491(MF:oxidoreductase activity)			PlasmaMembrane	PF07731(Multicopper oxidase);PF07732(Multicopper oxidase);PF00657(GDSL-like Lipase/Acylhydrolase);PF00394(Multicopper oxidase)
A0A540M6D0	Uncharacterized protein	C1H46_020118	A0A540M6D0	A0A540M6D0	C1H46_020118	Uncharacterized protein	A0A540M6D0_MALBA	4		201.486	318.978	260.232	463.436	481.687	588.638	511.254	0.509007	0.0329054				Nuclear
Q09K04	Caffeic acid O-methyltransferase	omt1	Q09K04	Q09K04	omt1	Caffeic acid O-methyltransferase	Q09K04_MALDO	8	369.107	217.171	486.951	357.743	725.189	752.996	657.801	711.995	0.502451	0.0129923	GO:0032259(BP:methylation);GO:0008171(MF:O-methyltransferase activity);GO:0046983(MF:protein dimerization activity)	K13066(COMT)	ko00380(Tryptophan metabolism);ko00940(Phenylpropanoid biosynthesis)	Cytoplasmic	PF08100(Dimerisation domain);PF00891(O-methyltransferase)
A0A498KGF3	Uncharacterized protein	DVH24_026395	A0A498KGF3	A0A498KGF3	DVH24_026395	Uncharacterized protein	A0A498KGF3_MALDO	12	5755.96	6340.71	7024.78	6373.82	10658	14125.5	13347.3	12710.2	0.501471	0.00469612	GO:0010207(BP:photosystem II assembly);GO:0042549(BP:photosystem II stabilization);GO:0009654(CC:photosystem II oxygen evolving complex);GO:0010242(MF:oxygen evolving activity)	K02716(psbO)	ko00195(Photosynthesis)	Chloroplast	PF01716(Manganese-stabilising protein / photosystem II polypeptide)
A0A498J2I0	Eukaryotic translation initiation factor 3 subunit M	DVH24_032037	A0A498J2I0	A0A498J2I0	DVH24_032037	Eukaryotic translation initiation factor 3 subunit M	A0A498J2I0_MALDO	13	622.9	690.22	627.085	646.735	1481.03	1354.18	1052.27	1295.82	0.499092	0.00732763	GO:0001732(BP:formation of cytoplasmic translation initiation complex);GO:0016282(CC:eukaryotic 43S preinitiation complex);GO:0033290(CC:eukaryotic 48S preinitiation complex);GO:0071541(CC:eukaryotic translation initiation factor 3 complex, eIF3m);GO:0003743(MF:translation initiation factor activity)			Cytoplasmic;Nuclear	PF01399(PCI domain);PF12697(Alpha/beta hydrolase family)
A0A2L0EH53	CBS/octicosapeptide/Phox/Bemp1 domain-containing protein	FLO-5	A0A2L0EH53;A0A498JF27;A0A540M084	A0A2L0EH53;A0A498JF27;A0A540M084	FLO-5;DVH24_033339;C1H46_022465	CBS/octicosapeptide/Phox/Bemp1 domain-containing protein;Threonylcarbamoyladenosine tRNA methylthiotransferase;Uncharacterized protein	A0A2L0EH53_MALDO;A0A498JF27_MALDO;A0A540M084_MALBA	6	49.4075	75.8264	50.9959	58.7432	90.7215	126.525	137.348	118.198	0.496989	0.0226137	GO:0016021(CC:integral component of membrane)			Mitochondrial;Chloroplast;Nuclear	PF00571(CBS domain);PF00564(PB1 domain)
A0A498JB40	Uncharacterized protein	DVH24_033586	A0A498JB40;A0A540M3R5;A0A540N761	A0A498JB40;A0A540M3R5;A0A540N761	DVH24_033586;C1H46_020989;C1H46_007533	Uncharacterized protein	A0A498JB40_MALDO;A0A540M3R5_MALBA;A0A540N761_MALBA	2	158.809	103.017	110.005	123.944	272.941	275.313	202.289	250.181	0.495416	0.0131477	GO:0010038(BP:response to metal ion);GO:0016021(CC:integral component of membrane)			Chloroplast	PF03091(CutA1 divalent ion tolerance protein)
A0A498KHS1	Uncharacterized protein	DVH24_026374	A0A498KHS1;A0A540MAV6	A0A498KHS1;A0A540MAV6	DVH24_026374;C1H46_018508	Uncharacterized protein	A0A498KHS1_MALDO;A0A540MAV6_MALBA	3	162.593	149.304	124.196	145.364	324.082	276.533		300.308	0.484051	0.00661151	GO:0005643(CC:nuclear pore);GO:0008139(MF:nuclear localization sequence binding);GO:0017056(MF:structural constituent of nuclear pore)	K14307(NUPL1)	ko03013(RNA transport)	Nuclear
A0A498HWI8	Uncharacterized protein	DVH24_029891	A0A498HWI8;A0A540M1M6	A0A498HWI8;A0A540M1M6	DVH24_029891;C1H46_021766	Uncharacterized protein	A0A498HWI8_MALDO;A0A540M1M6_MALBA	5		305.051	329.927	317.489	594.769	653.83	725.597	658.065	0.482458	0.00636354				Mitochondrial	PF13041(PPR repeat family);PF01535(PPR repeat)
A0A498KKN7	Peroxidase	DVH24_022884	A0A498KKN7	A0A498KKN7	DVH24_022884	Peroxidase	A0A498KKN7_MALDO	7	2471.22	2336.57	2126.47	2311.42	6304.43	4038.77	4079.34	4807.51	0.480793	0.0297928	GO:0042744(BP:hydrogen peroxide catabolic process);GO:0006979(BP:response to oxidative stress);GO:0005576(CC:extracellular region);GO:0016021(CC:integral component of membrane);GO:0020037(MF:heme binding);GO:0046872(MF:metal ion binding);GO:0004601(MF:peroxidase activity)	K00430(E1.11.1.7)	ko00940(Phenylpropanoid biosynthesis)	Extracellular;PlasmaMembrane	PF00141(Peroxidase)
A0A498HK36	Uncharacterized protein	DVH24_007121	A0A498HK36;A0A540K8J2;A0A540KFH1	A0A498HK36;A0A540K8J2;A0A540KFH1	DVH24_007121;C1H46_044228;C1H46_041536	Uncharacterized protein	A0A498HK36_MALDO;A0A540K8J2_MALBA;A0A540KFH1_MALBA	1	909.307	1020.44	693.846	874.532	1957.17	2335.46	1234.11	1842.25	0.47471	0.0454002	GO:0016021(CC:integral component of membrane)			PlasmaMembrane	PF06695(Putative small multi-drug export protein)
A0A498JW17	DUF1279 domain-containing protein	DVH24_009997	A0A498JW17;A0A540MCA4	A0A498JW17;A0A540MCA4	DVH24_009997;C1H46_018111	DUF1279 domain-containing protein	A0A498JW17_MALDO;A0A540MCA4_MALBA	2	196.964	234.149	315.569	248.894	426.904	455.319	691.251	524.491	0.474543	0.0385929	GO:0016021(CC:integral component of membrane)			Mitochondrial	PF06916(Protein of unknown function (DUF1279))
A0A498KD76	Uncharacterized protein	DVH24_004094	A0A498KD76	A0A498KD76	DVH24_004094	Uncharacterized protein	A0A498KD76_MALDO	1	301.051	221.415	275.444	265.97	680.722	619.511	383.842	561.358	0.473797	0.0342026				Cytoplasmic;Mitochondrial;Nuclear
A0A498HUR2	Uncharacterized protein	DVH24_012307	A0A498HUR2	A0A498HUR2	DVH24_012307	Uncharacterized protein	A0A498HUR2_MALDO	2	667.323	617.699	696.031	660.351	1074.79	1770.97	1342.79	1396.18	0.47297	0.0226248	GO:0016021(CC:integral component of membrane)			PlasmaMembrane
A0A540LDS3	Uncharacterized protein	C1H46_029820	A0A540LDS3	A0A540LDS3	C1H46_029820	Uncharacterized protein	A0A540LDS3_MALBA	1	573.201	766.257	771.749	703.736	1645.15	1498.45	1326.07	1489.89	0.47234	0.00224182	GO:0006952(BP:defense response);GO:0043531(MF:ADP binding);GO:0005524(MF:ATP binding)			Nuclear	PF13855(Leucine rich repeat);PF00931(NB-ARC domain)
A0A498INN8	Superoxide dismutase	DVH24_005825	A0A498INN8;A0A540NQM6	A0A498INN8;A0A540NQM6	DVH24_005825;C1H46_001139	Superoxide dismutase	A0A498INN8_MALDO;A0A540NQM6_MALBA	2	64.9309	55.4587	85.7492	68.713	149.266	154.311	133.569	145.715	0.471556	0.00212584	GO:0046872(MF:metal ion binding);GO:0004784(MF:superoxide dismutase activity)	K04565(SOD1)	ko04146(Peroxisome)	Chloroplast	PF00080(Copper/zinc superoxide dismutase (SODC))
A0A540KDU6	Oxidored_FMN domain-containing protein	C1H46_042341	A0A540KDU6	A0A540KDU6	C1H46_042341	Oxidored_FMN domain-containing protein	A0A540KDU6_MALBA	11	692.424	616.713	678.668	662.602	1167.63	1330.59	1720.39	1406.21	0.471198	0.0109095	GO:0010181(MF:FMN binding);GO:0016491(MF:oxidoreductase activity)	K05894(OPR)	ko00592(alpha-Linolenic acid metabolism)	Mitochondrial	PF00724(NADH:flavin oxidoreductase / NADH oxidase family)
A0A498JLH5	Uncharacterized protein	DVH24_008415	A0A498JLH5	A0A498JLH5	DVH24_008415	Uncharacterized protein	A0A498JLH5_MALDO	5		219.552	287.359	253.455	541.337	545.37	533.429	540.045	0.469323	0.00154056				Extracellular	PF07712(Stress up-regulated Nod 19)
A0A498JJH5	Pre-mRNA cleavage factor Im 25 kDa subunit	DVH24_024731	A0A498JJH5;A0A540N040	A0A498JJH5;A0A540N040	DVH24_024731;C1H46_010457	Pre-mRNA cleavage factor Im 25 kDa subunit	A0A498JJH5_MALDO;A0A540N040_MALBA	6	390.274	328.134	634.21	450.873	831.09	815.525	1245.12	963.913	0.467753	0.0384705	GO:0006378(BP:mRNA polyadenylation);GO:0005849(CC:mRNA cleavage factor complex);GO:0016787(MF:hydrolase activity);GO:0003729(MF:mRNA binding)	K14397(NUDT21)	ko03015(mRNA surveillance pathway)	Nuclear	PF13869(Nucleotide hydrolase)
A0A540L0L5	J domain-containing protein	C1H46_034434	A0A540L0L5	A0A540L0L5	C1H46_034434	J domain-containing protein	A0A540L0L5_MALBA	5	172.612	300.915	138.278	203.935	423.284	432.426	455.787	437.166	0.466493	0.00984508				Extracellular;Nuclear	PF00226(DnaJ domain)
A0A498JCH0	Ribosomal_S13_N domain-containing protein	DVH24_014085	A0A498JCH0;A0A540LEB0	A0A498JCH0;A0A540LEB0	DVH24_014085;C1H46_029652	Ribosomal_S13_N domain-containing protein	A0A498JCH0_MALDO;A0A540LEB0_MALBA	10	2120.85	2131.67	2268.16	2173.56	4070.88	3713.05	6392.98	4725.64	0.459951	0.0386596	GO:0006412(BP:translation);GO:0005840(CC:ribosome);GO:0003735(MF:structural constituent of ribosome)	K02953(RP-S13e)	ko03010(Ribosome)	Mitochondrial	PF00312(Ribosomal protein S15);PF08069(Ribosomal S13/S15 N-terminal domain)
A0A498K0Q9	Uncharacterized protein	DVH24_021685	A0A498K0Q9	A0A498K0Q9	DVH24_021685	Uncharacterized protein	A0A498K0Q9_MALDO	6	2712.18	2393.81	2352.83	2486.27	5076.78	7328.23	3912.08	5439.03	0.457117	0.0429752				Nuclear
A0A498HYM2	Fe2OG dioxygenase domain-containing protein	DVH24_042717	A0A498HYM2;A0A540LXX0	A0A498HYM2;A0A540LXX0	DVH24_042717;C1H46_023095	Fe2OG dioxygenase domain-containing protein	A0A498HYM2_MALDO;A0A540LXX0_MALBA	6	133.349	152.469	115.086	133.635	338.922	186.981	354.393	293.432	0.455419	0.0427077	GO:0046872(MF:metal ion binding);GO:0016491(MF:oxidoreductase activity)	K05278(FLS)	ko00941(Flavonoid biosynthesis)	Cytoplasmic	PF03171(2OG-Fe(II) oxygenase superfamily);PF14226(non-haem dioxygenase in morphine synthesis N-terminal)
A0A498K5Z0	"Chlorophyll a-b binding protein, chloroplastic"	DVH24_004331	A0A498K5Z0	A0A498K5Z0	DVH24_004331	"Chlorophyll a-b binding protein, chloroplastic"	A0A498K5Z0_MALDO	3	600.423	304.544	402.964	435.977	1053.1	935.539	898.856	962.499	0.452964	0.00593654	GO:0009765(BP:photosynthesis, light harvesting);GO:0018298(BP:protein-chromophore linkage);GO:0009535(CC:chloroplast thylakoid membrane);GO:0016021(CC:integral component of membrane);GO:0009522(CC:photosystem I);GO:0009523(CC:photosystem II);GO:0016168(MF:chlorophyll binding)	K08914(LHCB3)	ko00196(Photosynthesis - antenna proteins)	Chloroplast	PF00504(Chlorophyll A-B binding protein)
A0A498JR44	SCP domain-containing protein	DVH24_007733	A0A498JR44;A0A540KV84	A0A498JR44;A0A540KV84	DVH24_007733;C1H46_036302	SCP domain-containing protein	A0A498JR44_MALDO;A0A540KV84_MALBA	3	852.629	698.195	945.722	832.182	1933.22	1989.02	1643.58	1855.27	0.448549	0.00137329	GO:0005576(CC:extracellular region)	K13449(PR1)	ko04075(Plant hormone signal transduction);ko04016(MAPK signaling pathway - plant)	Extracellular	PF00188(Cysteine-rich secretory protein family)
A0A498K059	RRM domain-containing protein	DVH24_021465	A0A498K059	A0A498K059	DVH24_021465	RRM domain-containing protein	A0A498K059_MALDO	9	3077.6	2665.85	3671.74	3138.39	6431.11	5917.65	8786.99	7045.25	0.445463	0.0137052	GO:0003723(MF:RNA binding)			Nuclear	PF00076(RNA recognition motif. (a.k.a. RRM, RBD, or RNP domain))
A0A540KTF5	Uncharacterized protein	C1H46_036971	A0A540KTF5	A0A540KTF5	C1H46_036971	Uncharacterized protein	A0A540KTF5_MALBA	5	355.118	145.977	325.938	275.678	673.195	658.581	538.41	623.395	0.44222	0.0112286	GO:0016021(CC:integral component of membrane);GO:0020037(MF:heme binding);GO:0005506(MF:iron ion binding);GO:0004497(MF:monooxygenase activity);GO:0016705(MF:oxidoreductase activity, acting on paired donors, with incorporation or reduction of molecular oxygen)			Cytoplasmic;Mitochondrial;Chloroplast	PF00067(Cytochrome P450)
A0A498JB98	SHSP domain-containing protein	DVH24_035395	A0A498JB98;A0A540M6U9	A0A498JB98;A0A540M6U9	DVH24_035395;C1H46_019976	SHSP domain-containing protein	A0A498JB98_MALDO;A0A540M6U9_MALBA	6	255.959	290.464	351.859	299.427	640.909	744.421	660.418	681.916	0.439098	0.000833798	GO:0009408(BP:response to heat)	K13993(HSP20)	ko04141(Protein processing in endoplasmic reticulum)	Cytoplasmic	PF00011(Hsp20/alpha crystallin family)
A0A498IY85	Uncharacterized protein	DVH24_017486	A0A498IY85	A0A498IY85	DVH24_017486	Uncharacterized protein	A0A498IY85_MALDO	1		24.4294	15.7069	20.0682	53.6297	37.9883	45.956	45.858	0.437615	0.0306531				Cytoplasmic;Chloroplast
A0A498IIG4	Uncharacterized protein	DVH24_036295	A0A498IIG4	A0A498IIG4	DVH24_036295	Uncharacterized protein	A0A498IIG4_MALDO	1	153.995	131.768		142.881	299.425	353.265	332.914	328.535	0.434905	0.00344225				Extracellular	PF04525(LURP-one-related)
A0A498IS83	PSI-G	DVH24_041822	A0A498IS83;A0A498K6V6;A0A540L2T2;A0A540N0L9	A0A498IS83;A0A498K6V6;A0A540L2T2;A0A540N0L9	DVH24_041822;DVH24_038283;C1H46_033632;C1H46_009785	PSI-G	A0A498IS83_MALDO;A0A498K6V6_MALDO;A0A540L2T2_MALBA;A0A540N0L9_MALBA	2	893.593	1015.8	1148.17	1019.19	2425.04	1836.37	2885.42	2382.28	0.427821	0.0120259	GO:0015979(BP:photosynthesis);GO:0016021(CC:integral component of membrane);GO:0009522(CC:photosystem I)	K08905(psaG)	ko00195(Photosynthesis)	PlasmaMembrane;Mitochondrial;Chloroplast	PF01241(Photosystem I psaG / psaK)
A0A498KRJ2	LisH domain-containing protein	DVH24_023208	A0A498KRJ2;A0A540KN29	A0A498KRJ2;A0A540KN29	DVH24_023208;C1H46_038902	LisH domain-containing protein	A0A498KRJ2_MALDO;A0A540KN29_MALBA	4	92.5987	101.687	91.1771	95.1542	193.509	236.431	254.188	228.043	0.417265	0.00191376				Nuclear	PF16045(LisH)
A0A498HS84	Cytochrome b-c1 complex subunit 6	DVH24_016461	A0A498HS84;A0A540MGU5	A0A498HS84;A0A540MGU5	DVH24_016461;C1H46_016793	Cytochrome b-c1 complex subunit 6	A0A498HS84_MALDO;A0A540MGU5_MALBA	1	130.605	116.763	177.74	141.703	375.35	355.884	309.581	346.938	0.408438	0.00157448	GO:0006122(BP:mitochondrial electron transport, ubiquinol to cytochrome c);GO:0005743(CC:mitochondrial inner membrane);GO:0070469(CC:respiratory chain);GO:0008121(MF:ubiquinol-cytochrome-c reductase activity)	K00416(QCR6)	ko00190(Oxidative phosphorylation)	Extracellular	PF02320(Ubiquinol-cytochrome C reductase hinge protein)
A0A498J2G9	Uncharacterized protein	DVH24_032027	A0A498J2G9;A0A540M923	A0A498J2G9;A0A540M923	DVH24_032027;C1H46_019049	Uncharacterized protein	A0A498J2G9_MALDO;A0A540M923_MALBA	4	162.084	338.523	206.3	235.636	431.571	818.805	551.746	600.707	0.392264	0.0443489	GO:0003723(MF:RNA binding)			Nuclear	PF16136(Putative nuclear localisation signal);PF00076(RNA recognition motif. (a.k.a. RRM, RBD, or RNP domain));PF16135(TPL-binding domain in jasmonate signalling);PF07897(Ethylene-responsive binding factor-associated repression);PF02136(Nuclear transport factor 2 (NTF2) domain)
A0A498IAN3	Uncharacterized protein	DVH24_001711	A0A498IAN3	A0A498IAN3	DVH24_001711	Uncharacterized protein	A0A498IAN3_MALDO	2	935.785	819.689	858.416	871.296		1942.1	2546.86	2244.48	0.388195	0.00936221	GO:0009507(CC:chloroplast)			Chloroplast	PF00504(Chlorophyll A-B binding protein)
A0A498IW15	Uncharacterized protein	DVH24_017470	A0A498IW15	A0A498IW15	DVH24_017470	Uncharacterized protein	A0A498IW15_MALDO	9	225.059	161.066	227.938	204.688	458.687	379.971	748.088	528.915	0.386995	0.0467039				Extracellular	PF04862(Protein of unknown function (DUF642))
A0A540KJG8	AAI domain-containing protein	C1H46_040117	A0A540KJG8	A0A540KJG8	C1H46_040117	AAI domain-containing protein	A0A540KJG8_MALBA	4	1428.54	1278.88	1049.97	1252.46	4556.89	3219.74	2403	3393.21	0.369109	0.0283389	GO:0009627(BP:systemic acquired resistance);GO:0005504(MF:fatty acid binding)			Extracellular	PF14368(Probable lipid transfer)
A0A498JS70	Uncharacterized protein	DVH24_010360	A0A498JS70;A0A540NN02	A0A498JS70;A0A540NN02	DVH24_010360;C1H46_002062	Uncharacterized protein	A0A498JS70_MALDO;A0A540NN02_MALBA	6	203.342	278.873	42.2924	174.836	503.027	367.071	564.554	478.217	0.365599	0.0289479	GO:0003723(MF:RNA binding)			Chloroplast	PF02136(Nuclear transport factor 2 (NTF2) domain);PF00076(RNA recognition motif. (a.k.a. RRM, RBD, or RNP domain))
A0A540L0L3	Peptidase A1 domain-containing protein	C1H46_034424	A0A540L0L3	A0A540L0L3	C1H46_034424	Peptidase A1 domain-containing protein	A0A540L0L3_MALBA	9	1727.59	1027.94	1257.47	1337.66	3955.74	4453.02	2624.1	3677.62	0.363731	0.0159948	GO:0004190(MF:aspartic-type endopeptidase activity)			Extracellular	PF14543(Xylanase inhibitor N-terminal);PF14541(Xylanase inhibitor C-terminal)
A0A498J620	Uncharacterized protein	DVH24_032542	A0A498J620	A0A498J620	DVH24_032542	Uncharacterized protein	A0A498J620_MALDO	9	101.924	189.587	168.813	153.441	567.556	264.996	464.51	432.354	0.354897	0.0395523	GO:0005524(MF:ATP binding);GO:0003676(MF:nucleic acid binding)			Chloroplast;Nuclear	PF00270(DEAD/DEAH box helicase);PF00271(Helicase conserved C-terminal domain)
A0A498JS21	Uncharacterized protein	DVH24_011064	A0A498JS21;A0A540MI53	A0A498JS21;A0A540MI53	DVH24_011064;C1H46_016042	Uncharacterized protein	A0A498JS21_MALDO;A0A540MI53_MALBA	5	239.559	204.032	162.57	202.054	560.002	586.142	561.987	569.377	0.354868	0.000102519	GO:0008270(MF:zinc ion binding)			Cytoplasmic;Nuclear	PF03367(ZPR1 zinc-finger domain)
A0A540N3Z6	Sm protein F	C1H46_008601	A0A540N3Z6	A0A540N3Z6	C1H46_008601	Sm protein F	A0A540N3Z6_MALBA	4		152.142	150.156	151.149	541.639	433.468	333.499	436.202	0.346512	0.0349096	GO:0000387(BP:spliceosomal snRNP assembly);GO:0005732(CC:small nucleolar ribonucleoprotein complex);GO:0005681(CC:spliceosomal complex);GO:0003723(MF:RNA binding)	K11098(SNRPF)	ko03040(Spliceosome)	Chloroplast;Nuclear	PF01423(LSM domain)
A0A540KS95	Pept_C1 domain-containing protein	C1H46_037379	A0A540KS95;A0A540L3Z8;A0A540L411	A0A540KS95;A0A540L3Z8;A0A540L411	C1H46_037379;C1H46_033232;C1H46_033233	Pept_C1 domain-containing protein	A0A540KS95_MALBA;A0A540L3Z8_MALBA;A0A540L411_MALBA	1	1084.21	828.889	1109.24	1007.45	3583.66	3368.98	1829.2	2927.28	0.344158	0.0265386	GO:0008234(MF:cysteine-type peptidase activity)			Extracellular	PF00112(Papain family cysteine protease)
A0A498K6I3	Peroxidase	DVH24_038084	A0A498K6I3;A0A498K8W0;A0A540MS91	A0A498K6I3;A0A498K8W0;A0A540MS91	DVH24_038084;DVH24_038090;C1H46_013137	Peroxidase	A0A498K6I3_MALDO;A0A498K8W0_MALDO;A0A540MS91_MALBA	4	3986.56	2763.62	2775.9	3175.36	9955.63	12802.9	5596.72	9451.74	0.335956	0.0423605	GO:0042744(BP:hydrogen peroxide catabolic process);GO:0006979(BP:response to oxidative stress);GO:0005576(CC:extracellular region);GO:0020037(MF:heme binding);GO:0046872(MF:metal ion binding);GO:0004601(MF:peroxidase activity)	K00430(E1.11.1.7)	ko00940(Phenylpropanoid biosynthesis)	Extracellular	PF00141(Peroxidase)
A0A498JPL5	MSC domain-containing protein	DVH24_035753	A0A498JPL5	A0A498JPL5	DVH24_035753	MSC domain-containing protein	A0A498JPL5_MALDO	1	230.121	241.639	246.139	239.3	714.342	653.065	784.137	717.181	0.333667	0.000233994	GO:0009941(CC:chloroplast envelope);GO:0016021(CC:integral component of membrane)			Nuclear	PF09402(Man1-Src1p-C-terminal domain)
A0A498JBW8	NADPH--cytochrome P450 reductase	DVH24_033532	A0A498JBW8	A0A498JBW8	DVH24_033532	NADPH--cytochrome P450 reductase	A0A498JBW8_MALDO	8	482.214	300.931	443.292	408.812	1230.25	1638.41	1447.05	1438.57	0.284179	0.00138032	GO:0005789(CC:endoplasmic reticulum membrane);GO:0016021(CC:integral component of membrane);GO:0050660(MF:flavin adenine dinucleotide binding);GO:0010181(MF:FMN binding);GO:0050661(MF:NADP binding);GO:0003958(MF:NADPH-hemoprotein reductase activity)			ER	PF00258(Flavodoxin);PF00667(FAD binding domain);PF00175(Oxidoreductase NAD-binding domain)
A0A498I5L9	H15 domain-containing protein	DVH24_023511	A0A498I5L9	A0A498I5L9	DVH24_023511	H15 domain-containing protein	A0A498I5L9_MALDO	5	146.407	216.381		181.394	749.509	673.404	511.578	644.83	0.281305	0.016113	GO:0006334(BP:nucleosome assembly);GO:0042025(CC:host cell nucleus);GO:0000786(CC:nucleosome);GO:0003677(MF:DNA binding)			Nuclear	PF00538(linker histone H1 and H5 family)
A0A540LTQ6	Protein-lysine N-methyltransferase C1H46_024787	C1H46_024787	A0A540LTQ6	A0A540LTQ6	C1H46_024787	Protein-lysine N-methyltransferase C1H46_024787	A0A540LTQ6_MALBA	9	224.693	236.259		230.476		701.794	951.673	826.733	0.278779	0.0412947	GO:0005737(CC:cytoplasm);GO:0016279(MF:protein-lysine N-methyltransferase activity)			Cytoplasmic	PF13847(Methyltransferase domain)
A0A498IUQ1	Uncharacterized protein	DVH24_016887	A0A498IUQ1	A0A498IUQ1	DVH24_016887	Uncharacterized protein	A0A498IUQ1_MALDO	3	95.9987	104.16	84.1349	94.7646	359.767	258.08	441.371	353.073	0.2684	0.00838105				Cytoplasmic;Nuclear
A0A498JSF3	Uncharacterized protein	DVH24_010192	A0A498JSF3	A0A498JSF3	DVH24_010192	Uncharacterized protein	A0A498JSF3_MALDO	9		102.021	62.3319	82.1765	361.823		262.656	312.24	0.263184	0.0498911	GO:0005524(MF:ATP binding);GO:0004672(MF:protein kinase activity)			Cytoplasmic;Nuclear	PF13426(PAS domain);PF00069(Protein kinase domain)
A0A498I2I8	Rhodanese domain-containing protein	DVH24_023654	A0A498I2I8	A0A498I2I8	DVH24_023654	Rhodanese domain-containing protein	A0A498I2I8_MALDO	10	19.4814	64.3835	42.0668	41.9772	204.769	157.894	270.971	211.212	0.198745	0.00865879	GO:0016021(CC:integral component of membrane)			Chloroplast
A0A498HVQ4	Golgi apparatus membrane protein TVP23	DVH24_021262	A0A498HVQ4	A0A498HVQ4	DVH24_021262	Golgi apparatus membrane protein TVP23	A0A498HVQ4_MALDO	2	45.0642	57.9974	80.3351	61.1322		382.223	324.998	353.611	0.17288	0.00136312	GO:0000139(CC:Golgi membrane);GO:0016021(CC:integral component of membrane)			PlasmaMembrane	PF05832(Eukaryotic protein of unknown function (DUF846))
A0A540N5J7	Purple acid phosphatase	C1H46_008081	A0A540N5J7	A0A540N5J7	C1H46_008081	Purple acid phosphatase	A0A540N5J7_MALBA	11		137.511	31.7419	84.6263	559.587	811.914	437.433	602.978	0.140347	0.0392126	GO:0003993(MF:acid phosphatase activity);GO:0046872(MF:metal ion binding)			Extracellular	PF14008(Iron/zinc purple acid phosphatase-like protein C);PF16656(Purple acid Phosphatase, N-terminal domain);PF00149(Calcineurin-like phosphoesterase)
B2LUN5	"Starch synthase, chloroplastic/amyloplastic"	GBSSIa	B2LUN5	B2LUN5	GBSSIa	"Starch synthase, chloroplastic/amyloplastic"	B2LUN5_MALDO	34	2260.96	2234.34	2147.87	2214.39	27316.2	35553.8	18836.1	27235.4	0.0813056	0.00658668	GO:0019252(BP:starch biosynthetic process);GO:0009501(CC:amyloplast);GO:0009507(CC:chloroplast);GO:0004373(MF:glycogen (starch) synthase activity)	K13679(WAXY)	ko00500(Starch and sucrose metabolism)	Chloroplast	PF00534(Glycosyl transferases group 1);PF08323(Starch synthase catalytic domain)
A0A076JVE4	SnRK2.1	DVH24_001156	A0A076JVE4;A0A076V804;A0A540LY36	A0A076JVE4;A0A076V804;A0A540LY36	DVH24_001156;SnRK2.2;C1H46_023196	SnRK2.1;Sucrose non-fermenting-1-related protein kinase 2.2;Protein kinase domain-containing protein	A0A076JVE4_MALDO;A0A076V804_9ROSA;A0A540LY36_MALBA	3	926.056	1171.51	975.12	1024.23	1466.7	1223.17	1450.83	1380.23	0.742068	0.0306251	GO:0005524(MF:ATP binding);GO:0004674(MF:protein serine/threonine kinase activity)	K14498(SNRK2)	ko04075(Plant hormone signal transduction);ko04016(MAPK signaling pathway - plant)	Cytoplasmic	PF00069(Protein kinase domain)
A0A076JVF0	SnRK2.7		A0A076JVF0;A0A076V737;A0A076V7H8;A0A540KZF7;A0A540NUI8	A0A076JVF0;A0A076V737;A0A076V7H8;A0A540KZF7;A0A540NUI8	;SnRK2.6;SnRK2.12;C1H46_034988;C1H46_000089	SnRK2.7;Sucrose non-fermenting-1-related protein kinase 2.6;Sucrose non-fermenting-1-related protein kinase 2.12;Protein kinase domain-containing protein;Protein kinase domain-containing protein	A0A076JVF0_MALDO;A0A076V737_9ROSA;A0A076V7H8_9ROSA;A0A540KZF7_MALBA;A0A540NUI8_MALBA	1	1505.74	1659.04	1593.88	1586.22		1227.84	1238.29	1233.06	1.28641	0.00867257	GO:0005524(MF:ATP binding);GO:0004674(MF:protein serine/threonine kinase activity)	K14498(SNRK2)	ko04075(Plant hormone signal transduction);ko04016(MAPK signaling pathway - plant)	Cytoplasmic	PF00069(Protein kinase domain)
A0A0S2PIB5	Aquaporin (Fragment)	PIP2	A0A0S2PIB5;A0A498KLU7	A0A0S2PIB5;A0A498KLU7	PIP2;1;DVH24_023274	Aquaporin (Fragment);Uncharacterized protein	A0A0S2PIB5_9ROSA;A0A498KLU7_MALDO	3	3486.69	3699.75	3321.2	3502.55	3997.77	4106.08	4229.62	4111.16	0.851961	0.00904121	GO:0016021(CC:integral component of membrane);GO:0015267(MF:channel activity)			PlasmaMembrane	PF00230(Major intrinsic protein)
A0A1C8YB71	Cytochrome b6	petB	A0A1C8YB71;A0A1S6KLF9;A0A1S6KLY1;A0A223FXV1;A0A223FY28;A0A223FYI4;A0A2D3E2P4;A0A346QDU4;A0A3G5AW65;A0A3Q8RZ35;A0A4Y5V0I9;A0A649Z7H2;A0A650B0G6;A0A650B0S9;A0A650B0Y6;A0A650B5X1;A0A6M5U848;A0A6M5U951;A0A6M5UAR7;A0A7U3HYQ3;A0A7U3K7M4	A0A1C8YB71;A0A1S6KLF9;A0A1S6KLY1;A0A223FXV1;A0A223FY28;A0A223FYI4;A0A2D3E2P4;A0A346QDU4;A0A3G5AW65;A0A3Q8RZ35;A0A4Y5V0I9;A0A649Z7H2;A0A650B0G6;A0A650B0S9;A0A650B0Y6;A0A650B5X1;A0A6M5U848;A0A6M5U951;A0A6M5UAR7;A0A7U3HYQ3;A0A7U3K7M4	petB	Cytochrome b6	A0A1C8YB71_9ROSA;A0A1S6KLF9_MALBA;A0A1S6KLY1_9ROSA;A0A223FXV1_9ROSA;A0A223FY28_9ROSA;A0A223FYI4_9ROSA;A0A2D3E2P4_MALMI;A0A346QDU4_9ROSA;A0A3G5AW65_MALHU;A0A3Q8RZ35_9ROSA;A0A4Y5V0I9_9ROSA;A0A649Z7H2_9ROSA;A0A650B0G6_9ROSA;A0A650B0S9_9ROSA;A0A650B0Y6_9ROSA;A0A650B5X1_9ROSA;A0A6M5U848_9ROSA;A0A6M5U951_9ROSA;A0A6M5UAR7_9ROSA;A0A7U3HYQ3_MALDO;A0A7U3K7M4_9ROSA	3	1431.27	1106.84	1479.35	1339.15	1721.09	1614.16	1743.09	1692.78	0.791097	0.0458544	GO:0015979(BP:photosynthesis);GO:0022904(BP:respiratory electron transport chain);GO:0009535(CC:chloroplast thylakoid membrane);GO:0016021(CC:integral component of membrane);GO:0045158(MF:electron transporter, transferring electrons within cytochrome b6/f complex of photosystem II activity);GO:0046872(MF:metal ion binding)	K02635(petB)	ko00195(Photosynthesis)	PlasmaMembrane	PF00033(Cytochrome b/b6/petB)
A0A1C8YB77	Photosystem II CP47 reaction center protein	psbB	A0A1C8YB77;A0A1S6KLD7;A0A1S6KLX1;A0A223FXK5;A0A223FXU2;A0A223FYI8;A0A2D3E2P3;A0A346QDV5;A0A3G5AW53;A0A3Q8RZA5;A0A498KW10;A0A4Y5V073;A0A649Z706;A0A650B0H2;A0A650B0X3;A0A650B106;A0A650B5E7;A0A6M5U7N5;A0A6M5U8T9;A0A6M5UC53;A0A7M1IAX4;A0A7M1IB33;A0A7U3I0L8	A0A1C8YB77;A0A1S6KLD7;A0A1S6KLX1;A0A223FXK5;A0A223FXU2;A0A223FYI8;A0A2D3E2P3;A0A346QDV5;A0A3G5AW53;A0A3Q8RZA5;A0A498KW10;A0A4Y5V073;A0A649Z706;A0A650B0H2;A0A650B0X3;A0A650B106;A0A650B5E7;A0A6M5U7N5;A0A6M5U8T9;A0A6M5UC53;A0A7M1IAX4;A0A7M1IB33;A0A7U3I0L8	psbB	Photosystem II CP47 reaction center protein;Photosystem II CP47 reaction center protein;Photosystem II CP47 reaction center protein;Photosystem II CP47 reaction center protein;Photosystem II CP47 reaction center protein;Photosystem II CP47 reaction center protein;Photosystem II CP47 reaction center protein;Photosystem II CP47 reaction center protein;Photosystem II CP47 reaction center protein;Pho…	A0A1C8YB77_9ROSA;A0A1S6KLD7_MALBA;A0A1S6KLX1_9ROSA;A0A223FXK5_9ROSA;A0A223FXU2_9ROSA;A0A223FYI8_9ROSA;A0A2D3E2P3_MALMI;A0A346QDV5_9ROSA;A0A3G5AW53_MALHU;A0A3Q8RZA5_9ROSA;A0A498KW10_MALDO;A0A4Y5V073_9ROSA;A0A649Z706_9ROSA;A0A650B0H2_9ROSA;A0A650B0X3_9ROSA;A0A650B106_9ROSA;A0A650B5E7_9ROSA;A0A6M5U7N5_9ROSA;A0A6M5U8T9_9ROSA;A0A6M5UC53_9ROSA;A0A7M1IAX4_9ROSA;A0A7M1IB33_9ROSA;A0A7U3I0L8_9ROSA	11	4185.5	3802.01	3560.83	3849.45	5582.18	6067.58	5666.39	5772.05	0.666912	0.00122743	GO:0009772(BP:photosynthetic electron transport in photosystem II);GO:0018298(BP:protein-chromophore linkage);GO:0009535(CC:chloroplast thylakoid membrane);GO:0016021(CC:integral component of membrane);GO:0009523(CC:photosystem II);GO:0016168(MF:chlorophyll binding);GO:0045156(MF:electron transporter, transferring electrons within the cyclic electron transport pathway of photosynthesis activity)	K02704(psbB)	ko00195(Photosynthesis)	PlasmaMembrane	PF00421(Photosystem II protein)
A0A238GSS3	Tyrosinase (Fragment)	MdPPO2	A0A238GSS3;A0A498JTL7;A0A540LP38	A0A238GSS3;A0A498JTL7;A0A540LP38	MdPPO2;DVH24_011564;C1H46_026145	Tyrosinase (Fragment);Uncharacterized protein;Uncharacterized protein	A0A238GSS3_MALDO;A0A498JTL7_MALDO;A0A540LP38_MALBA	21	1303.19	1438.98	1376.09	1372.75	1069.81	1027.56	1079.55	1058.97	1.29631	0.00177151	GO:0004097(MF:catechol oxidase activity);GO:0046872(MF:metal ion binding)	K00422(E1.10.3.1)	ko00350(Tyrosine metabolism);ko00950(Isoquinoline alkaloid biosynthesis)	Extracellular;Cytoplasmic	PF00264(Common central domain of tyrosinase);PF12143(Protein of unknown function (DUF_B2219));PF12142(Polyphenol oxidase middle domain)
A0A343U710	Peptidylprolyl isomerase	FKBP42a	A0A343U710;A0A498KDH6;A0A540LYN0;Q2L358	A0A343U710;A0A498KDH6;A0A540LYN0;Q2L358	FKBP42a;DVH24_006654;C1H46_022774;MalusFKBP-like2.080	Peptidylprolyl isomerase;Peptidylprolyl isomerase;Peptidylprolyl isomerase;Putative FKBP-Like protein	A0A343U710_MALDO;A0A498KDH6_MALDO;A0A540LYN0_MALBA;Q2L358_MALDO	1	880.941	975.793	785.548	880.76	646.542	641.681		644.112	1.3674	0.0444973	GO:0003755(MF:peptidyl-prolyl cis-trans isomerase activity)			Cytoplasmic	PF00254(FKBP-type peptidyl-prolyl cis-trans isomerase)
A0A498HBQ9	Isocitrate dehydrogenase [NADP]	DVH24_030802	A0A498HBQ9	A0A498HBQ9	DVH24_030802	Isocitrate dehydrogenase [NADP]	A0A498HBQ9_MALDO	28	5998.36	5819.93	5882.56	5900.28	5448.22	4925.06	4404.91	4926.06	1.19777	0.0333087	GO:0006102(BP:isocitrate metabolic process);GO:0006099(BP:tricarboxylic acid cycle);GO:0004450(MF:isocitrate dehydrogenase (NADP+) activity);GO:0000287(MF:magnesium ion binding);GO:0051287(MF:NAD binding)	K00031(IDH1)	ko00480(Glutathione metabolism);ko00020(Citrate cycle (TCA cycle));ko00720(Carbon fixation pathways in prokaryotes);ko04146(Peroxisome)	Cytoplasmic	PF00180(Isocitrate/isopropylmalate dehydrogenase)
A0A498HBV4	Reticulon-like protein	DVH24_027901	A0A498HBV4	A0A498HBV4	DVH24_027901	Reticulon-like protein	A0A498HBV4_MALDO	3	459.361	436.879	461.291	452.51	363.711	392.768	361.763	372.747	1.21399	0.00330522	GO:0005789(CC:endoplasmic reticulum membrane);GO:0016021(CC:integral component of membrane)			PlasmaMembrane	PF02453(Reticulon)
A0A498HCD9	Protein disulfide-isomerase	DVH24_028101	A0A498HCD9	A0A498HCD9	DVH24_028101	Protein disulfide-isomerase	A0A498HCD9_MALDO	5	640.519	552.179	596.881	596.526	745.173	822.552	672.554	746.759	0.79882	0.0403699	GO:0045454(BP:cell redox homeostasis);GO:0005623(CC:cell);GO:0003756(MF:protein disulfide isomerase activity)	K09584(PDIA6)	ko04141(Protein processing in endoplasmic reticulum)	ER	PF00085(Thioredoxin)
A0A498HCL9	ThiF domain-containing protein	DVH24_028181	A0A498HCL9;A0A540LKS8	A0A498HCL9;A0A540LKS8	DVH24_028181;C1H46_027358	ThiF domain-containing protein;NEDD8-activating enzyme E1 regulatory subunit	A0A498HCL9_MALDO;A0A540LKS8_MALBA	8	462.231	441.727	401.063	435.007	374.108	378.924	361.458	371.497	1.17096	0.0274339	GO:0008641(MF:ubiquitin-like modifier activating enzyme activity)			Chloroplast;Nuclear	PF00899(ThiF family)
A0A498HCT7	WD_REPEATS_REGION domain-containing protein	DVH24_027375	A0A498HCT7;A0A498IZE5;A0A540M9M1;A0A540NMH0	A0A498HCT7;A0A498IZE5;A0A540M9M1;A0A540NMH0	DVH24_027375;DVH24_000249;C1H46_018938;C1H46_002150	WD_REPEATS_REGION domain-containing protein	A0A498HCT7_MALDO;A0A498IZE5_MALDO;A0A540M9M1_MALBA;A0A540NMH0_MALBA	4	878.224	852.774	1019.46	916.82	703.912	693.675	529.794	642.46	1.42705	0.0231471	GO:0015031(BP:protein transport);GO:0005198(MF:structural molecule activity)	K14004(SEC13)	ko04150(mTOR signaling pathway);ko04141(Protein processing in endoplasmic reticulum);ko03013(RNA transport)	Extracellular	PF00400(WD domain, G-beta repeat)
A0A498HDY1	Protein kinase domain-containing protein	DVH24_030814	A0A498HDY1;A0A540MZP9	A0A498HDY1;A0A540MZP9	DVH24_030814;C1H46_010707	Protein kinase domain-containing protein	A0A498HDY1_MALDO;A0A540MZP9_MALBA	1	217.736	241.394		229.565	322.288		318.383	320.335	0.716641	0.0170011	GO:0016021(CC:integral component of membrane);GO:0005524(MF:ATP binding);GO:0004672(MF:protein kinase activity)			Mitochondrial;Chloroplast	PF00069(Protein kinase domain);PF08263(Leucine rich repeat N-terminal domain)
A0A498HED3	Pyruvate dehydrogenase E1 component subunit alpha	DVH24_007084	A0A498HED3	A0A498HED3	DVH24_007084	Pyruvate dehydrogenase E1 component subunit alpha	A0A498HED3_MALDO	19	692.392	796.088	743.652	744.044	655.783	624.093	599.081	626.319	1.18796	0.0260859	GO:0006086(BP:acetyl-CoA biosynthetic process from pyruvate);GO:0043231(CC:intracellular membrane-bounded organelle);GO:0004739(MF:pyruvate dehydrogenase (acetyl-transferring) activity)	K00161(PDHA)	ko00010(Glycolysis / Gluconeogenesis);ko04066(HIF-1 signaling pathway);ko00020(Citrate cycle (TCA cycle));ko00620(Pyruvate metabolism)	Mitochondrial	PF00676(Dehydrogenase E1 component)
A0A498HEK7	Uncharacterized protein	DVH24_007162	A0A498HEK7	A0A498HEK7	DVH24_007162	Uncharacterized protein	A0A498HEK7_MALDO	2	1518.49	1214.62	1485.29	1406.13	1046.09	1071.28	702.907	940.091	1.49574	0.0381021				Cytoplasmic;Chloroplast	PF04603(Ran-interacting Mog1 protein)
A0A498HEQ4	ACT domain-containing protein	DVH24_031117	A0A498HEQ4;A0A540KHB3	A0A498HEQ4;A0A540KHB3	DVH24_031117;C1H46_040853	ACT domain-containing protein	A0A498HEQ4_MALDO;A0A540KHB3_MALBA	2	261.323	326.227	306.78	298.11	210.432	259.13	218.601	229.388	1.29959	0.0481372				Chloroplast
A0A498HEU3	Uncharacterized protein	DVH24_031157	A0A498HEU3	A0A498HEU3	DVH24_031157	Uncharacterized protein	A0A498HEU3_MALDO	6	837.547	1039.73	943.079	940.119	1160.24	1216.73	1088.04	1155	0.813955	0.0361187	GO:0016747(MF:transferase activity, transferring acyl groups other than amino-acyl groups)	K13065(E2.3.1.133)	ko00941(Flavonoid biosynthesis);ko00940(Phenylpropanoid biosynthesis);ko00945(Stilbenoid, diarylheptanoid and gingerol biosynthesis)	PlasmaMembrane	PF02458(Transferase family)
A0A498HFF1	Uncharacterized protein	DVH24_006995	A0A498HFF1	A0A498HFF1	DVH24_006995	Uncharacterized protein	A0A498HFF1_MALDO	3	699.919	702.149	891.033	764.367	970.502	1189.13	1098.09	1085.91	0.703898	0.0230062	GO:0005975(BP:carbohydrate metabolic process);GO:0071555(BP:cell wall organization);GO:0009234(BP:menaquinone biosynthetic process);GO:0005576(CC:extracellular region);GO:0008935(MF:1,4-dihydroxy-2-naphthoyl-CoA synthase activity);GO:0004650(MF:polygalacturonase activity)			Extracellular;PlasmaMembrane	PF00378(Enoyl-CoA hydratase/isomerase);PF00295(Glycosyl hydrolases family 28)
A0A498HGD7	WPP domain-containing protein	DVH24_013272	A0A498HGD7	A0A498HGD7	DVH24_013272	WPP domain-containing protein	A0A498HGD7_MALDO	16	14203.9	12789.4	15273.9	14089	18435.6	19251.5	25178.8	20955.3	0.672338	0.0376313	GO:0006412(BP:translation);GO:0005840(CC:ribosome);GO:0003735(MF:structural constituent of ribosome)	K14319(RANGAP1)	ko03013(RNA transport)	Cytoplasmic;Mitochondrial;Chloroplast;Nuclear	PF00380(Ribosomal protein S9/S16);PF13943(WPP domain);PF13516(Leucine Rich repeat)
A0A498HGV9	Uncharacterized protein	DVH24_037338	A0A498HGV9	A0A498HGV9	DVH24_037338	Uncharacterized protein	A0A498HGV9_MALDO	15	5793.11	4532.39	5297.3	5207.6	4374.29	3797.23	3128.18	3766.56	1.38259	0.0486085	GO:0051603(BP:proteolysis involved in cellular protein catabolic process);GO:0005634(CC:nucleus);GO:0005839(CC:proteasome core complex);GO:0005525(MF:GTP binding);GO:0003924(MF:GTPase activity);GO:0004298(MF:threonine-type endopeptidase activity)	K02739(PSMB7)	ko03050(Proteasome)	Extracellular	PF00227(Proteasome subunit);PF00071(Ras family)
A0A498HHB0	26S proteasome non-ATPase regulatory subunit 2 homolog	DVH24_031070	A0A498HHB0	A0A498HHB0	DVH24_031070	26S proteasome non-ATPase regulatory subunit 2 homolog	A0A498HHB0_MALDO	45	3444.44	3839.36	3801.33	3695.04	2991.65	2920.06	2074.42	2662.04	1.38805	0.0321152	GO:0030163(BP:protein catabolic process);GO:0042176(BP:regulation of protein catabolic process);GO:0008540(CC:proteasome regulatory particle, base subcomplex);GO:0030234(MF:enzyme regulator activity)	K03028(PSMD2)	ko03050(Proteasome)	Cytoplasmic	PF01851(Proteasome/cyclosome repeat)
A0A498HHF5	Uncharacterized protein	DVH24_030884	A0A498HHF5;A0A540MXZ6	A0A498HHF5;A0A540MXZ6	DVH24_030884;C1H46_010636	Uncharacterized protein	A0A498HHF5_MALDO;A0A540MXZ6_MALBA	2	357.763	442.633	333.04	377.812	588.301	558.009	475.808	540.706	0.698738	0.0260818	GO:0016021(CC:integral component of membrane)			PlasmaMembrane
A0A498HI40	PPR_long domain-containing protein	DVH24_037336	A0A498HI40;A0A540MJ00	A0A498HI40;A0A540MJ00	DVH24_037336;C1H46_016274	PPR_long domain-containing protein	A0A498HI40_MALDO;A0A540MJ00_MALBA	4		653.608	629.172	641.39	737.484	724.669	685.098	715.75	0.896109	0.0445615				Mitochondrial	PF17177(Pentacotripeptide-repeat region of PRORP)
A0A498HIR9	Uncharacterized protein	DVH24_037071	A0A498HIR9	A0A498HIR9	DVH24_037071	Uncharacterized protein	A0A498HIR9_MALDO	10	753.753	732.754	651.419	712.642	558.912	638.74	497.857	565.17	1.26093	0.0454003	GO:0016021(CC:integral component of membrane)			PlasmaMembrane	PF14703(Cytosolic domain of 10TM putative phosphate transporter);PF13967(Late exocytosis, associated with Golgi transport);PF02714(Calcium-dependent channel, 7TM region, putative phosphate)
A0A498HJ98	"ADP,ATP carrier protein"	DVH24_031366	A0A498HJ98	A0A498HJ98	DVH24_031366	"ADP,ATP carrier protein"	A0A498HJ98_MALDO	2	432.063		383.818	407.941		530.12	548.204	539.162	0.756619	0.0364477	GO:0031969(CC:chloroplast membrane);GO:0016021(CC:integral component of membrane);GO:0005524(MF:ATP binding);GO:0005471(MF:ATP:ADP antiporter activity)			PlasmaMembrane	PF03219(TLC ATP/ADP transporter)
A0A498HJE5	Alanine--tRNA ligase	DVH24_007700	A0A498HJE5	A0A498HJE5	DVH24_007700	Alanine--tRNA ligase	A0A498HJE5_MALDO	18	1095.09	1282.1	1178.07	1185.09	926.261	1059.35	854.611	946.74	1.25176	0.0419395	GO:0070143(BP:mitochondrial alanyl-tRNA aminoacylation);GO:0005739(CC:mitochondrion);GO:0004813(MF:alanine-tRNA ligase activity);GO:0005524(MF:ATP binding);GO:0004672(MF:protein kinase activity);GO:0000049(MF:tRNA binding);GO:0008270(MF:zinc ion binding)			Cytoplasmic;Nuclear	PF07973(Threonyl and Alanyl tRNA synthetase second additional domain);PF02272(DHHA1 domain);PF01411(tRNA synthetases class II (A));PF00069(Protein kinase domain)
A0A498HJL0	Uncharacterized protein	DVH24_037469	A0A498HJL0;A0A540KXI8	A0A498HJL0;A0A540KXI8	DVH24_037469;C1H46_035508	Uncharacterized protein	A0A498HJL0_MALDO;A0A540KXI8_MALBA	11	7040.42	6442.85	7313.7	6932.32	8582.06	8700.89	8420.98	8567.98	0.809097	0.00372895	GO:0016021(CC:integral component of membrane)			PlasmaMembrane;Chloroplast	PF00153(Mitochondrial carrier protein)
A0A498HK51	BURP domain-containing protein	DVH24_007023	A0A498HK51;A0A540KCG5	A0A498HK51;A0A540KCG5	DVH24_007023;C1H46_042558	BURP domain-containing protein	A0A498HK51_MALDO;A0A540KCG5_MALBA	2	1973.74	1578.82	1966.16	1839.57	2377.04	2577.81	2171.7	2375.52	0.774389	0.0377898				Extracellular	PF03181(BURP domain)
A0A498HKP9	Uncharacterized protein	DVH24_018655	A0A498HKP9;A0A540KRJ8	A0A498HKP9;A0A540KRJ8	DVH24_018655;C1H46_037613	Uncharacterized protein	A0A498HKP9_MALDO;A0A540KRJ8_MALBA	2	448.336	428.413	435.808	437.519	551.999	558.567	577.508	562.691	0.777547	0.000200247				Nuclear	PF15459(60S ribosome biogenesis protein Rrp14);PF04935(Surfeit locus protein 6)
A0A498HLG0	Ubiquitin carboxyl-terminal hydrolase	DVH24_007621	A0A498HLG0;A0A540KFG4	A0A498HLG0;A0A540KFG4	DVH24_007621;C1H46_041490	Ubiquitin carboxyl-terminal hydrolase	A0A498HLG0_MALDO;A0A540KFG4_MALBA	4	461.241	439.165	577.598	492.668	620.015	795.637	686.287	700.646	0.703162	0.0357944	GO:0016579(BP:protein deubiquitination);GO:0006511(BP:ubiquitin-dependent protein catabolic process);GO:0004843(MF:thiol-dependent ubiquitin-specific protease activity)			Cytoplasmic	PF01088(Ubiquitin carboxyl-terminal hydrolase, family 1)
A0A498HM24	Ubiquitinyl hydrolase 1	DVH24_012232	A0A498HM24	A0A498HM24	DVH24_012232	Ubiquitinyl hydrolase 1	A0A498HM24_MALDO	6	77.2065	101.59	79.9004	86.2323		124.955	126.483	125.719	0.685913	0.0288212	GO:0071786(BP:endoplasmic reticulum tubular network organization);GO:0016579(BP:protein deubiquitination);GO:0006511(BP:ubiquitin-dependent protein catabolic process);GO:0016021(CC:integral component of membrane);GO:0004843(MF:thiol-dependent ubiquitin-specific protease activity)			Nuclear	PF00443(Ubiquitin carboxyl-terminal hydrolase);PF10058(Predicted integral membrane zinc-ribbon metal-binding protein)
A0A498HMA3	Uncharacterized protein	DVH24_012270	A0A498HMA3;A0A540LJW8	A0A498HMA3;A0A540LJW8	DVH24_012270;C1H46_027643	Uncharacterized protein	A0A498HMA3_MALDO;A0A540LJW8_MALBA	2	1621.14	1399.29	1693.31	1571.25	2070.65	1892.12	2360.44	2107.74	0.745465	0.0299632	GO:0003723(MF:RNA binding);GO:0008270(MF:zinc ion binding)			Nuclear	PF00098(Zinc knuckle);PF00027(Cyclic nucleotide-binding domain);PF00076(RNA recognition motif. (a.k.a. RRM, RBD, or RNP domain))
A0A498HMT0	Fructose-bisphosphate aldolase	DVH24_007479	A0A498HMT0	A0A498HMT0	DVH24_007479	Fructose-bisphosphate aldolase	A0A498HMT0_MALDO	14	1017.99	1213.8	985.94	1072.58	773.302	782.106	670.73	742.046	1.44543	0.0142839	GO:0006096(BP:glycolytic process);GO:0004332(MF:fructose-bisphosphate aldolase activity)	K01623(ALDO)	ko04066(HIF-1 signaling pathway);ko00030(Pentose phosphate pathway);ko00051(Fructose and mannose metabolism);ko00010(Glycolysis / Gluconeogenesis);ko00680(Methane metabolism);ko00710(Carbon fixation in photosynthetic organisms)	Chloroplast	PF00274(Fructose-bisphosphate aldolase class-I)
A0A498HN27	E1_dh domain-containing protein	DVH24_012033	A0A498HN27;A0A540KNB2	A0A498HN27;A0A540KNB2	DVH24_012033;C1H46_038738	E1_dh domain-containing protein	A0A498HN27_MALDO;A0A540KNB2_MALBA	3	638.293	623.303	781.754	681.117	555.197	542.046	476.264	524.502	1.2986	0.0492177	GO:0016624(MF:oxidoreductase activity, acting on the aldehyde or oxo group of donors, disulfide as acceptor)	K00166(BCKDHA)	ko00640(Propanoate metabolism);ko00280(Valine, leucine and isoleucine degradation)	Chloroplast	PF00676(Dehydrogenase E1 component)
A0A498HN56	Ribosomal_S17_N domain-containing protein	DVH24_012063	A0A498HN56;A0A540KI59	A0A498HN56;A0A540KI59	DVH24_012063;C1H46_040610	Ribosomal_S17_N domain-containing protein	A0A498HN56_MALDO;A0A540KI59_MALBA	1	944.932	1160.21	926.263	1010.47	763.056	758.23	738.993	753.426	1.34116	0.0270779	GO:0006412(BP:translation);GO:0005840(CC:ribosome);GO:0003735(MF:structural constituent of ribosome)	K02949(RP-S11e)	ko03010(Ribosome)	Cytoplasmic;Mitochondrial	PF00366(Ribosomal protein S17);PF16205(Ribosomal_S17 N-terminal)
A0A498HP27	Peptidase_S9 domain-containing protein	DVH24_013409	A0A498HP27	A0A498HP27	DVH24_013409	Peptidase_S9 domain-containing protein	A0A498HP27_MALDO	20	1242.12	1052.64	1109.54	1134.77	1322.52	1407.12	1455.41	1395.02	0.813442	0.0188972	GO:0004252(MF:serine-type endopeptidase activity)			Cytoplasmic;Chloroplast	PF00326(Prolyl oligopeptidase family)
A0A498HPC3	Uncharacterized protein	DVH24_025253	A0A498HPC3	A0A498HPC3	DVH24_025253	Uncharacterized protein	A0A498HPC3_MALDO	8	586.218	567.361	547.297	566.959	448.206	531.049	477.433	485.563	1.16763	0.0382273				PlasmaMembrane	PF05761(5' nucleotidase family)
A0A498HPV3	Gal_mutarotas_2 domain-containing protein	DVH24_012018	A0A498HPV3	A0A498HPV3	DVH24_012018	Gal_mutarotas_2 domain-containing protein	A0A498HPV3_MALDO	23	1792.46	1589.21	1604.99	1662.22	1894.89	2157.34	1913.82	1988.68	0.83584	0.0377596	GO:0005975(BP:carbohydrate metabolic process);GO:0030246(MF:carbohydrate binding);GO:0004553(MF:hydrolase activity, hydrolyzing O-glycosyl compounds)	K05546(GANAB)	ko04141(Protein processing in endoplasmic reticulum);ko00510(N-Glycan biosynthesis)	Cytoplasmic	PF01055(Glycosyl hydrolases family 31);PF13802(Galactose mutarotase-like)
A0A498HQA9	Uncharacterized protein	DVH24_025613	A0A498HQA9	A0A498HQA9	DVH24_025613	Uncharacterized protein	A0A498HQA9_MALDO	9	477.926	444.147	523.36	481.811	395.249	359.567	340.342	365.052	1.31984	0.0140745	GO:0016787(MF:hydrolase activity)			Cytoplasmic;ER	PF01738(Dienelactone hydrolase family)
A0A498HQN2	TENA_THI-4 domain-containing protein	DVH24_025396	A0A498HQN2	A0A498HQN2	DVH24_025396	TENA_THI-4 domain-containing protein	A0A498HQN2_MALDO	2	532.827	609.475	561.679	567.994		463.566	400.394	431.98	1.31486	0.0354348				Cytoplasmic;Chloroplast	PF03070(TENA/THI-4/PQQC family)
A0A498HQU3	Laccase	DVH24_025308	A0A498HQU3;A0A498ID25;A0A498IGV3;A0A498K1S1;A0A498K875;A0A540KTR9;A0A540N3D9;A0A540N4V8	A0A498HQU3;A0A498ID25;A0A498IGV3;A0A498K1S1;A0A498K875;A0A540KTR9;A0A540N3D9;A0A540N4V8	DVH24_025308;DVH24_006181;DVH24_006180;DVH24_026649;DVH24_026645;C1H46_036833;C1H46_008823;C1H46_008820	Laccase;Laccase;Laccase;Laccase;Laccase;Laccase;Laccase;Uncharacterized protein	A0A498HQU3_MALDO;A0A498ID25_MALDO;A0A498IGV3_MALDO;A0A498K1S1_MALDO;A0A498K875_MALDO;A0A540KTR9_MALBA;A0A540N3D9_MALBA;A0A540N4V8_MALBA	1	956.667		864.621	910.644	1188.68	1390.28	1457.39	1345.45	0.676832	0.0287142	GO:0046274(BP:lignin catabolic process);GO:0048046(CC:apoplast);GO:0005507(MF:copper ion binding);GO:0052716(MF:hydroquinone:oxygen oxidoreductase activity)			PlasmaMembrane;Lysosomal	PF07732(Multicopper oxidase);PF00394(Multicopper oxidase);PF12222(Peptide N-acetyl-beta-D-glucosaminyl asparaginase amidase A);PF07731(Multicopper oxidase)
A0A498HRE2	Uncharacterized protein	DVH24_013033	A0A498HRE2	A0A498HRE2	DVH24_013033	Uncharacterized protein	A0A498HRE2_MALDO	8	1172.34	1142.39	1444.15	1252.96	1884.62	1713.01	1554.44	1717.36	0.729586	0.0264712	GO:0003676(MF:nucleic acid binding)			Nuclear	PF13462(Thioredoxin);PF01918(Alba)
A0A498HRF4	Uncharacterized protein	DVH24_013014	A0A498HRF4	A0A498HRF4	DVH24_013014	Uncharacterized protein	A0A498HRF4_MALDO	14	950.692	1055.4	997.213	1001.1	675.602	842.902	826.366	781.623	1.2808	0.0230869	GO:0006869(BP:lipid transport);GO:0016021(CC:integral component of membrane);GO:0008289(MF:lipid binding)			Cytoplasmic	PF17047(Synaptotagmin-like mitochondrial-lipid-binding domain);PF00168(C2 domain)
A0A498HRF5	Uncharacterized protein	DVH24_033743	A0A498HRF5	A0A498HRF5	DVH24_033743	Uncharacterized protein	A0A498HRF5_MALDO	9	1017.49	1001.85	947.53	988.955	775.756	835.455	738.802	783.338	1.26249	0.00430233	GO:0016021(CC:integral component of membrane);GO:0016491(MF:oxidoreductase activity)	K10251(HSD17B12)	ko00140(Steroid hormone biosynthesis);ko01040(Biosynthesis of unsaturated fatty acids);ko00062(Fatty acid elongation)	PlasmaMembrane	PF00106(short chain dehydrogenase)
A0A498HRU5	Uncharacterized protein	DVH24_012688	A0A498HRU5	A0A498HRU5	DVH24_012688	Uncharacterized protein	A0A498HRU5_MALDO	9	1762.45	1880.9	1911.2	1851.51	2172.84	2844.82	2747.23	2588.3	0.71534	0.026412	GO:0006807(BP:nitrogen compound metabolic process)	K13566(NIT2)	ko00250(Alanine, aspartate and glutamate metabolism)	PlasmaMembrane;Cytoplasmic	PF00795(Carbon-nitrogen hydrolase)
A0A498HS56	AB hydrolase-1 domain-containing protein	DVH24_025482	A0A498HS56	A0A498HS56	DVH24_025482	AB hydrolase-1 domain-containing protein	A0A498HS56_MALDO	9	1142.99	1027.81	1213.53	1128.11	906.707	901.373	802.502	870.194	1.29639	0.0156156	GO:0003824(MF:catalytic activity)			Cytoplasmic	PF00561(alpha/beta hydrolase fold)
A0A498HS58	Uncharacterized protein	DVH24_012486	A0A498HS58	A0A498HS58	DVH24_012486	Uncharacterized protein	A0A498HS58_MALDO	6	2478.05	2002.93	2180.95	2220.64	3078.67	3043.27	2801.97	2974.64	0.746526	0.00996397	GO:0008234(MF:cysteine-type peptidase activity)			Extracellular;Lysosomal	PF08246(Cathepsin propeptide inhibitor domain (I29));PF00396(Granulin);PF00112(Papain family cysteine protease)
A0A498HSA8	Uncharacterized protein	DVH24_012041	A0A498HSA8;A0A540KN75	A0A498HSA8;A0A540KN75	DVH24_012041;C1H46_038829	Uncharacterized protein	A0A498HSA8_MALDO;A0A540KN75_MALBA	9	465.305	563.379	473.82	500.835	431.94	335.011	297.448	354.8	1.4116	0.0454718	GO:0009226(BP:nucleotide-sugar biosynthetic process);GO:0009555(BP:pollen development);GO:0046686(BP:response to cadmium ion);GO:0052573(BP:UDP-D-galactose metabolic process);GO:0006011(BP:UDP-glucose metabolic process);GO:0046398(BP:UDP-glucuronate metabolic process);GO:0033356(BP:UDP-L-arabinose metabolic process);GO:0005829(CC:cytosol);GO:0090406(CC:pollen tube);GO:0047350(MF:glucuronate-1-pho…	K12447(USP)	ko00053(Ascorbate and aldarate metabolism);ko00520(Amino sugar and nucleotide sugar metabolism);ko00052(Galactose metabolism);ko00040(Pentose and glucuronate interconversions)	Cytoplasmic	PF01704(UTP--glucose-1-phosphate uridylyltransferase)
A0A498HSX2	Eukaryotic translation initiation factor 3 subunit C	DVH24_016711	A0A498HSX2	A0A498HSX2	DVH24_016711	Eukaryotic translation initiation factor 3 subunit C	A0A498HSX2_MALDO	28	1473.7	1552.31	1627.02	1551.01	1344.5	1450.93	1268.01	1354.48	1.1451	0.0466408	GO:0001732(BP:formation of cytoplasmic translation initiation complex);GO:0016282(CC:eukaryotic 43S preinitiation complex);GO:0033290(CC:eukaryotic 48S preinitiation complex);GO:0005852(CC:eukaryotic translation initiation factor 3 complex);GO:0003743(MF:translation initiation factor activity);GO:0031369(MF:translation initiation factor binding)	K03252(EIF3C)	ko03013(RNA transport)	Nuclear	PF05470(Eukaryotic translation initiation factor 3 subunit 8 N-terminus);PF01399(PCI domain)
A0A498HSX4	Uncharacterized protein	DVH24_013058	A0A498HSX4	A0A498HSX4	DVH24_013058	Uncharacterized protein	A0A498HSX4_MALDO	12	856.048	860.945	715.675	810.89	1082.09	1123.48	952.225	1052.6	0.77037	0.0262333	GO:0005507(MF:copper ion binding);GO:0016491(MF:oxidoreductase activity)			Extracellular	PF07731(Multicopper oxidase);PF07732(Multicopper oxidase);PF00394(Multicopper oxidase)
A0A498HT89	PlsC domain-containing protein	DVH24_012876	A0A498HT89	A0A498HT89	DVH24_012876	PlsC domain-containing protein	A0A498HT89_MALDO	4	554.983	548.909	567.367	557.086	621.573	673.569	634.779	643.307	0.865973	0.00643402	GO:0016021(CC:integral component of membrane);GO:0016746(MF:transferase activity, transferring acyl groups)	K13510(LPCAT1_2)	ko00564(Glycerophospholipid metabolism);ko00565(Ether lipid metabolism)	PlasmaMembrane	PF01553(Acyltransferase)
A0A498HU70	L-ascorbate peroxidase	DVH24_029717	A0A498HU70	A0A498HU70	DVH24_029717	L-ascorbate peroxidase	A0A498HU70_MALDO	11	389.425	394.941	412.284	398.884	523.385	540.184	537.774	533.781	0.74728	9.90007e-05	GO:0006979(BP:response to oxidative stress);GO:0020037(MF:heme binding);GO:0004601(MF:peroxidase activity)	K00434(E1.11.1.11)	ko00053(Ascorbate and aldarate metabolism);ko00480(Glutathione metabolism)	Cytoplasmic	PF00141(Peroxidase)
A0A498HUE0	Polyketide_cyc domain-containing protein (Fragment)	DVH24_012455	A0A498HUE0;A0A540N4N2	A0A498HUE0;A0A540N4N2	DVH24_012455;C1H46_008327	Polyketide_cyc domain-containing protein (Fragment);Polyketide_cyc domain-containing protein	A0A498HUE0_MALDO;A0A540N4N2_MALBA	3	795.496	894.009	940.599	876.702	626.026	680.038	578.769	628.278	1.3954	0.00868655				Nuclear	PF03364(Polyketide cyclase / dehydrase and lipid transport)
A0A498HWM9	40S ribosomal protein S6	DVH24_016789	A0A498HWM9	A0A498HWM9	DVH24_016789	40S ribosomal protein S6	A0A498HWM9_MALDO	2	2391.79	2280.72	2268.41	2313.64	2745.88	3289.46	3989.29	3341.55	0.692386	0.0468966	GO:0006412(BP:translation);GO:0005840(CC:ribosome);GO:0003735(MF:structural constituent of ribosome)	K02991(RP-S6e)	ko04066(HIF-1 signaling pathway);ko03010(Ribosome);ko04371(Apelin signaling pathway);ko04151(PI3K-Akt signaling pathway);ko04150(mTOR signaling pathway)	Nuclear	PF01092(Ribosomal protein S6e)
A0A498HXA0	PKS_ER domain-containing protein	DVH24_028926	A0A498HXA0	A0A498HXA0	DVH24_028926	PKS_ER domain-containing protein	A0A498HXA0_MALDO	10	1691.64	1613.65	1957.85	1754.38	1362.38	1266.88	1042.58	1223.95	1.43338	0.0196769	GO:0016491(MF:oxidoreductase activity)			Cytoplasmic	PF00107(Zinc-binding dehydrogenase);PF16884(N-terminal domain of oxidoreductase)
A0A498HXG9	Eukaryotic translation initiation factor 5A	DVH24_028978	A0A498HXG9;A0A540LQA3	A0A498HXG9;A0A540LQA3	DVH24_028978;C1H46_025909	Eukaryotic translation initiation factor 5A	A0A498HXG9_MALDO;A0A540LQA3_MALBA	1	1877.17	1797.33	2013.35	1895.95	2423.31	2524.44	2901.71	2616.49	0.724616	0.0104814	GO:0045901(BP:positive regulation of translational elongation);GO:0045905(BP:positive regulation of translational termination);GO:0006452(BP:translational frameshifting);GO:0043022(MF:ribosome binding);GO:0003746(MF:translation elongation factor activity)			Cytoplasmic;Nuclear	PF01287(Eukaryotic elongation factor 5A hypusine, DNA-binding OB fold)
A0A498HXH8	Aldedh domain-containing protein	DVH24_028996	A0A498HXH8	A0A498HXH8	DVH24_028996	Aldedh domain-containing protein	A0A498HXH8_MALDO	15	1614.37	1770.01	1461.06	1615.15	1062.04	1325.26	1007.77	1131.69	1.4272	0.0218174	GO:0016620(MF:oxidoreductase activity, acting on the aldehyde or oxo group of donors, NAD or NADP as acceptor)	K00131(gapN)	ko00030(Pentose phosphate pathway);ko00010(Glycolysis / Gluconeogenesis)	Cytoplasmic	PF00171(Aldehyde dehydrogenase family)
A0A498HXP3	Uncharacterized protein	DVH24_029473	A0A498HXP3;A0A498IYQ2;A0A540N193	A0A498HXP3;A0A498IYQ2;A0A540N193	DVH24_029473;DVH24_034335;C1H46_009638	Uncharacterized protein	A0A498HXP3_MALDO;A0A498IYQ2_MALDO;A0A540N193_MALBA	3	311.024	246.046	235.768	264.279	172.38	170.158	187.452	176.663	1.49595	0.0222822	GO:0016758(MF:transferase activity, transferring hexosyl groups)			Cytoplasmic	PF00201(UDP-glucoronosyl and UDP-glucosyl transferase)
A0A498HXP5	O-fucosyltransferase family protein	DVH24_016783	A0A498HXP5	A0A498HXP5	DVH24_016783	O-fucosyltransferase family protein	A0A498HXP5_MALDO	8	1010.12	1035.73	1144.45	1063.44	874.005	864.911	810.443	849.786	1.25142	0.0094896	GO:0006004(BP:fucose metabolic process);GO:0006979(BP:response to oxidative stress);GO:0020037(MF:heme binding);GO:0004601(MF:peroxidase activity);GO:0016757(MF:transferase activity, transferring glycosyl groups)			Mitochondrial;Nuclear	PF10250(GDP-fucose protein O-fucosyltransferase);PF00141(Peroxidase)
A0A498HY38	WD_REPEATS_REGION domain-containing protein	DVH24_029218	A0A498HY38;A0A540MEG0	A0A498HY38;A0A540MEG0	DVH24_029218;C1H46_017219	WD_REPEATS_REGION domain-containing protein	A0A498HY38_MALDO;A0A540MEG0_MALBA	7	827.538	776.011	695.894	766.481	640.956	522.915	643.511	602.461	1.27225	0.041133		K13137(STRAP)	ko03013(RNA transport)	Cytoplasmic	PF00400(WD domain, G-beta repeat)
A0A498HZE5	Uncharacterized protein	DVH24_019088	A0A498HZE5	A0A498HZE5	DVH24_019088	Uncharacterized protein	A0A498HZE5_MALDO	13	1332.29	1497.14	1315.73	1381.72	1151.24	999.833	754.254	968.441	1.42674	0.0330606	GO:0016747(MF:transferase activity, transferring acyl groups other than amino-acyl groups)			PlasmaMembrane;Cytoplasmic;Chloroplast	PF02458(Transferase family)
A0A498I001	Uncharacterized protein	DVH24_019298	A0A498I001	A0A498I001	DVH24_019298	Uncharacterized protein	A0A498I001_MALDO	2		238.67	258.077	248.374	278.866	295.77	314.045	296.227	0.838458	0.049509	GO:0003723(MF:RNA binding)			Chloroplast;Nuclear	PF00076(RNA recognition motif. (a.k.a. RRM, RBD, or RNP domain))
A0A498I1Z6	Pyr_redox_2 domain-containing protein	DVH24_019140	A0A498I1Z6	A0A498I1Z6	DVH24_019140	Pyr_redox_2 domain-containing protein	A0A498I1Z6_MALDO	8	2683.33	2832.26	2675.62	2730.4	2046.6	2081.41	1751.71	1959.91	1.39313	0.00269642	GO:0050660(MF:flavin adenine dinucleotide binding);GO:0016491(MF:oxidoreductase activity)	K08232(E1.6.5.4)	ko00053(Ascorbate and aldarate metabolism)	Cytoplasmic	PF07992(Pyridine nucleotide-disulphide oxidoreductase)
A0A498I253	Uncharacterized protein	DVH24_019917	A0A498I253	A0A498I253	DVH24_019917	Uncharacterized protein	A0A498I253_MALDO	43	2782.19	3258.89	2707.14	2916.07	2070.24	2343	2310.7	2241.32	1.30105	0.0249884	GO:0008237(MF:metallopeptidase activity);GO:0008270(MF:zinc ion binding)	K01256(pepN)	ko00480(Glutathione metabolism)	Nuclear	PF17432(Domain of unknown function (DUF3458_C) ARM repeats);PF01433(Peptidase family M1 domain);PF11940(Domain of unknown function (DUF3458) Ig-like fold)
A0A498I2I0	Phosphopyruvate hydratase	DVH24_019103	A0A498I2I0	A0A498I2I0	DVH24_019103	Phosphopyruvate hydratase	A0A498I2I0_MALDO	36	21822.1	21360.2	22069.6	21750.6	25121.8	31051	30788.4	28987.1	0.750356	0.0204735	GO:0006096(BP:glycolytic process);GO:0000015(CC:phosphopyruvate hydratase complex);GO:0000287(MF:magnesium ion binding);GO:0004634(MF:phosphopyruvate hydratase activity)	K01689(ENO)	ko00010(Glycolysis / Gluconeogenesis);ko00680(Methane metabolism);ko04066(HIF-1 signaling pathway);ko03018(RNA degradation)	Cytoplasmic	PF03952(Enolase, N-terminal domain);PF00113(Enolase, C-terminal TIM barrel domain)
A0A498I2Q7	Clp R domain-containing protein	DVH24_023724	A0A498I2Q7	A0A498I2Q7	DVH24_023724	Clp R domain-containing protein	A0A498I2Q7_MALDO	5	757.498	726.931	629.008	704.479	844.007	1009.1	858.16	903.756	0.779501	0.0383479	GO:0019538(BP:protein metabolic process);GO:0005524(MF:ATP binding)			Cytoplasmic	PF02861(Clp amino terminal domain, pathogenicity island component);PF07724(AAA domain (Cdc48 subfamily));PF10431(C-terminal, D2-small domain, of ClpB protein);PF00004(ATPase family associated with various cellular activities (AAA))
A0A498I301	ML domain-containing protein	DVH24_019303	A0A498I301;A0A498IKY5;A0A540LNL6	A0A498I301;A0A498IKY5;A0A540LNL6	DVH24_019303;DVH24_003225;C1H46_026378	ML domain-containing protein;Uncharacterized protein;ML domain-containing protein	A0A498I301_MALDO;A0A498IKY5_MALDO;A0A540LNL6_MALBA	1	7636.45	6106.25	6812.31	6851.67	9408.23	9673.22	7913.67	8998.37	0.761435	0.0380424	GO:0032366(BP:intracellular sterol transport)			Extracellular	PF02221(ML domain)
A0A498I3A1	HpcH_HpaI domain-containing protein	DVH24_039997	A0A498I3A1	A0A498I3A1	DVH24_039997	HpcH_HpaI domain-containing protein	A0A498I3A1_MALDO	13	915.413	885.203	910.709	903.775	987.283	986.634	929.43	967.782	0.933862	0.0400228	GO:0003824(MF:catalytic activity)			Mitochondrial;Chloroplast	PF03328(HpcH/HpaI aldolase/citrate lyase family);PF03690(Uncharacterised protein family (UPF0160))
A0A498I455	Uncharacterized protein	DVH24_001814	A0A498I455	A0A498I455	DVH24_001814	Uncharacterized protein	A0A498I455_MALDO	6	1503.27	1138.43	1405.92	1349.21	1879.54	1792.41	2243.65	1971.87	0.684229	0.0240849	GO:0016021(CC:integral component of membrane)			PlasmaMembrane	PF05514(HR-like lesion-inducing)
A0A498I4G9	Uncharacterized protein	DVH24_039760	A0A498I4G9	A0A498I4G9	DVH24_039760	Uncharacterized protein	A0A498I4G9_MALDO	1	180.953	192.725	177.105	183.595	103.822	138.884	156.06	132.922	1.38122	0.0344309	GO:0003824(MF:catalytic activity)			Chloroplast	PF00501(AMP-binding enzyme);PF13193(AMP-binding enzyme C-terminal domain)
A0A498I4N1	DEK_C domain-containing protein	DVH24_039830	A0A498I4N1;A0A540NPE9	A0A498I4N1;A0A540NPE9	DVH24_039830;C1H46_001562	DEK_C domain-containing protein	A0A498I4N1_MALDO;A0A540NPE9_MALBA	4	265.711	299.835	362.09	309.212	202.248	193.6	223.904	206.584	1.49679	0.0257015				Nuclear	PF08766(DEK C terminal domain)
A0A498I699	Uncharacterized protein	DVH24_039713	A0A498I699	A0A498I699	DVH24_039713	Uncharacterized protein	A0A498I699_MALDO	3	937.405	783.769	910.876	877.35	576.866	508.01	765.708	616.862	1.42228	0.0450228	GO:0004719(MF:protein-L-isoaspartate (D-aspartate) O-methyltransferase activity)			Mitochondrial	PF01135(Protein-L-isoaspartate(D-aspartate) O-methyltransferase (PCMT))
A0A498I6A6	Uncharacterized protein	DVH24_039723	A0A498I6A6	A0A498I6A6	DVH24_039723	Uncharacterized protein	A0A498I6A6_MALDO	13	1182.75	1295.75	1145.17	1207.89	959.242	986.306	638.018	861.189	1.40259	0.0453185	GO:0045892(BP:negative regulation of transcription, DNA-templated)			Cytoplasmic	PF02847(MA3 domain)
A0A498I786	Uncharacterized protein	DVH24_040745	A0A498I786	A0A498I786	DVH24_040745	Uncharacterized protein	A0A498I786_MALDO	15	7173.74	5368.8	7815.61	6786.05	8838.89	8692.82	10029.5	9187.08	0.738651	0.0469559	GO:0005741(CC:mitochondrial outer membrane);GO:0008308(MF:voltage-gated anion channel activity)	K15040(VDAC2)	ko04218(Cellular senescence);ko04217(Necroptosis);ko04020(Calcium signaling pathway);ko04022(cGMP-PKG signaling pathway);ko04216(Ferroptosis)	Mitochondrial	PF01459(Eukaryotic porin)
A0A498I7F0	Uncharacterized protein	DVH24_023705	A0A498I7F0	A0A498I7F0	DVH24_023705	Uncharacterized protein	A0A498I7F0_MALDO	7	792.726	764.841	894.023	817.197	1026.36	1130.65	1226.66	1127.89	0.724535	0.0112898	GO:0003723(MF:RNA binding)			Nuclear	PF02136(Nuclear transport factor 2 (NTF2) domain);PF00076(RNA recognition motif. (a.k.a. RRM, RBD, or RNP domain))
A0A498I7F2	Uncharacterized protein	DVH24_002337	A0A498I7F2;A0A540NSI7	A0A498I7F2;A0A540NSI7	DVH24_002337;C1H46_000423	Uncharacterized protein	A0A498I7F2_MALDO;A0A540NSI7_MALBA	3	345.391	419.993	310.378	358.587	438.316	536.823	487.731	487.623	0.735378	0.0400512	GO:0005516(MF:calmodulin binding)			Nuclear	PF07887(Calmodulin binding protein-like)
A0A498I7L5	TPR_REGION domain-containing protein	DVH24_001692	A0A498I7L5	A0A498I7L5	DVH24_001692	TPR_REGION domain-containing protein	A0A498I7L5_MALDO	4	361.578	345.585		353.582	267.933	299.378	243.814	270.375	1.30775	0.0309164				Cytoplasmic;Mitochondrial;Nuclear	PF13414(TPR repeat);PF13181(Tetratricopeptide repeat)
A0A498I7N5	Uncharacterized protein	DVH24_001712	A0A498I7N5;A0A540LE67	A0A498I7N5;A0A540LE67	DVH24_001712;C1H46_029794	Uncharacterized protein	A0A498I7N5_MALDO;A0A540LE67_MALBA	5	4111.9	4434.19	4271.45	4272.51	3043.19	2642.27	3494.35	3059.94	1.39627	0.00996667	GO:0009507(CC:chloroplast)			Chloroplast	PF00504(Chlorophyll A-B binding protein)
A0A498I7V5	Glutamate decarboxylase	DVH24_023447	A0A498I7V5	A0A498I7V5	DVH24_023447	Glutamate decarboxylase	A0A498I7V5_MALDO	19	9813.23	10187.5	10289.2	10096.7	7118.21	8449.55	6688.64	7418.8	1.36095	0.00819955	GO:0006536(BP:glutamate metabolic process);GO:0004351(MF:glutamate decarboxylase activity);GO:0030170(MF:pyridoxal phosphate binding)	K01580(E4.1.1.15)	ko00410(beta-Alanine metabolism);ko02024(Quorum sensing);ko00250(Alanine, aspartate and glutamate metabolism);ko00430(Taurine and hypotaurine metabolism);ko00650(Butanoate metabolism)	Cytoplasmic	PF00282(Pyridoxal-dependent decarboxylase conserved domain)
A0A498I7X2	Methionine aminopeptidase	DVH24_040487	A0A498I7X2;A0A540M0W3	A0A498I7X2;A0A540M0W3	DVH24_040487;C1H46_021942	Methionine aminopeptidase;Allene-oxide cyclase	A0A498I7X2_MALDO;A0A540M0W3_MALBA	11	5232.08	4587.05	4381.15	4733.43	6652.44	6543.8	5895.06	6363.77	0.743809	0.00948086	GO:0009695(BP:jasmonic acid biosynthetic process);GO:0070084(BP:protein initiator methionine removal);GO:0046423(MF:allene-oxide cyclase activity);GO:0046872(MF:metal ion binding);GO:0070006(MF:metalloaminopeptidase activity)			Chloroplast	PF06351(Allene oxide cyclase);PF00557(Metallopeptidase family M24)
A0A498IB22	Uncharacterized protein	DVH24_040509	A0A498IB22;A0A540KUI0	A0A498IB22;A0A540KUI0	DVH24_040509;C1H46_036558	Uncharacterized protein	A0A498IB22_MALDO;A0A540KUI0_MALBA	6	325.299	296.139	277.816	299.751	371.421	388.081	347.53	369.01	0.812312	0.0188636				Nuclear	PF09532(FDF domain);PF12701(Scd6-like Sm domain)
A0A498IB87	Cyanate hydratase	CYN	A0A498IB87;A0A540NGD7	A0A498IB87;A0A540NGD7	CYN	Cyanate hydratase	A0A498IB87_MALDO;A0A540NGD7_MALBA	6	952.426	918.017	1005.26	958.567	1295.83	1439.63	1150.44	1295.3	0.740035	0.0181586	GO:0009439(BP:cyanate metabolic process);GO:0008824(MF:cyanate hydratase activity);GO:0003677(MF:DNA binding)	K01725(cynS)	ko00910(Nitrogen metabolism)	Cytoplasmic;Mitochondrial	PF02560(Cyanate lyase C-terminal domain)
A0A498IBU4	Uncharacterized protein	DVH24_041586	A0A498IBU4;A0A540N948	A0A498IBU4;A0A540N948	DVH24_041586;C1H46_007287	Uncharacterized protein	A0A498IBU4_MALDO;A0A540N948_MALBA	18	8882.14	8518.48	10399.6	9266.74	11136.5	11263.5	12701	11700.3	0.792009	0.0333524	GO:0051603(BP:proteolysis involved in cellular protein catabolic process);GO:0005634(CC:nucleus);GO:0005839(CC:proteasome core complex);GO:0004298(MF:threonine-type endopeptidase activity)			Cytoplasmic	PF13086(AAA domain);PF00227(Proteasome subunit);PF13087(AAA domain)
A0A498ICU4	Glyceraldehyde-3-phosphate dehydrogenase	DVH24_041002	A0A498ICU4;A0A540NE32;X5D281	A0A498ICU4;A0A540NE32;X5D281	DVH24_041002;C1H46_005234;GAPC2	Glyceraldehyde-3-phosphate dehydrogenase	A0A498ICU4_MALDO;A0A540NE32_MALBA;X5D281_MALBA	9	12734.5	13860.9	13912.5	13502.6	17409.4	18136.5	19936.5	18494.2	0.730101	0.00408838	GO:0006006(BP:glucose metabolic process);GO:0051287(MF:NAD binding);GO:0050661(MF:NADP binding);GO:0016620(MF:oxidoreductase activity, acting on the aldehyde or oxo group of donors, NAD or NADP as acceptor)	K00134(GAPDH)	ko00710(Carbon fixation in photosynthetic organisms);ko04066(HIF-1 signaling pathway);ko00010(Glycolysis / Gluconeogenesis)	Cytoplasmic	PF02800(Glyceraldehyde 3-phosphate dehydrogenase, C-terminal domain);PF00044(Glyceraldehyde 3-phosphate dehydrogenase, NAD binding domain)
A0A498IE43	Glutaredoxin-dependent peroxiredoxin	DVH24_041521	A0A498IE43	A0A498IE43	DVH24_041521	Glutaredoxin-dependent peroxiredoxin	A0A498IE43_MALDO	11	4712.55	4238.44	4873.14	4608.04	5811.26	5330.58	5209.8	5450.55	0.845427	0.0334273	GO:0045454(BP:cell redox homeostasis);GO:0005623(CC:cell);GO:0004601(MF:peroxidase activity);GO:0051920(MF:peroxiredoxin activity)			Chloroplast	PF08534(Redoxin)
A0A498IEP7	SurE domain-containing protein	DVH24_041564	A0A498IEP7;A0A540K9T3	A0A498IEP7;A0A540K9T3	DVH24_041564;C1H46_043508	SurE domain-containing protein	A0A498IEP7_MALDO;A0A540K9T3_MALBA	3	540.415	487.069	533.235	520.24	480.561	461.565	470.244	470.79	1.10504	0.0482802	GO:0016021(CC:integral component of membrane);GO:0008252(MF:nucleotidase activity)	K03787(surE)	ko00760(Nicotinate and nicotinamide metabolism);ko00240(Pyrimidine metabolism);ko00230(Purine metabolism)	PlasmaMembrane	PF01975(Survival protein SurE)
A0A498IFF0	Uncharacterized protein	DVH24_041398	A0A498IFF0	A0A498IFF0	DVH24_041398	Uncharacterized protein	A0A498IFF0_MALDO	17	1104.42	1072.09	1038.52	1071.68	919.057	1011.69	944.951	958.566	1.118	0.0279249	GO:0016274(MF:protein-arginine N-methyltransferase activity)			Cytoplasmic	PF06325(Ribosomal protein L11 methyltransferase (PrmA))
A0A498IFG8	Diadenosine tetraphosphate synthetase	DVH24_041130	A0A498IFG8	A0A498IFG8	DVH24_041130	Diadenosine tetraphosphate synthetase	A0A498IFG8_MALDO	7	1092.98	1136.07	1090.65	1106.57	817.416	1040.65	882.126	913.398	1.21149	0.0467073	GO:0006426(BP:glycyl-tRNA aminoacylation);GO:0005737(CC:cytoplasm);GO:0016021(CC:integral component of membrane);GO:0051537(MF:2 iron, 2 sulfur cluster binding);GO:0005524(MF:ATP binding);GO:0004820(MF:glycine-tRNA ligase activity);GO:0008121(MF:ubiquinol-cytochrome-c reductase activity)	K01880(GARS)	ko00970(Aminoacyl-tRNA biosynthesis)	Cytoplasmic;Chloroplast	PF00458(WHEP-TRS domain);PF00587(tRNA synthetase class II core domain (G, H, P, S and T));PF00355(Rieske [2Fe-2S] domain);PF02921(Ubiquinol cytochrome reductase transmembrane region);PF03129(Anticodon binding domain)
A0A498IIL3	ML domain-containing protein	DVH24_005235	A0A498IIL3	A0A498IIL3	DVH24_005235	ML domain-containing protein	A0A498IIL3_MALDO	1	3099.56	2607.82	2615.05	2774.14	4111.88	4116.58	3908.78	4045.75	0.685693	0.00196954	GO:0032366(BP:intracellular sterol transport)			Extracellular	PF02221(ML domain)
A0A498IJ22	Uncharacterized protein	DVH24_036323	A0A498IJ22;A0A498K859;A0A540KGC8;A0A540N4E2	A0A498IJ22;A0A498K859;A0A540KGC8;A0A540N4E2	DVH24_036323;DVH24_014911;C1H46_041177;C1H46_008450	Uncharacterized protein	A0A498IJ22_MALDO;A0A498K859_MALDO;A0A540KGC8_MALBA;A0A540N4E2_MALBA	3	252.646	246.876	271.408	256.976	229.789	205.885	214.02	216.565	1.1866	0.016661	GO:0016021(CC:integral component of membrane)			PlasmaMembrane
A0A498IJD8	ATP-dependent Clp protease proteolytic subunit	DVH24_036575	A0A498IJD8;A0A498K2Y5;A0A540M4Y3;A0A540N267	A0A498IJD8;A0A498K2Y5;A0A540M4Y3;A0A540N267	DVH24_036575;DVH24_015165;C1H46_020645;C1H46_009293	ATP-dependent Clp protease proteolytic subunit	A0A498IJD8_MALDO;A0A498K2Y5_MALDO;A0A540M4Y3_MALBA;A0A540N267_MALBA	5	395.351	361.966	333.328	363.548	520.205	514.587	424.902	486.565	0.747173	0.0261506	GO:0004252(MF:serine-type endopeptidase activity)			Chloroplast	PF00574(Clp protease)
A0A498IJP1	Nicalin	DVH24_005633	A0A498IJP1;A0A540KBI0	A0A498IJP1;A0A540KBI0	DVH24_005633;C1H46_042877	Nicalin	A0A498IJP1_MALDO;A0A540KBI0_MALBA	13	759.491	703.668	746.173	736.444	830.078	893.899	870.56	864.846	0.851532	0.00692532	GO:0009966(BP:regulation of signal transduction);GO:0016021(CC:integral component of membrane)			PlasmaMembrane	PF05450(Nicastrin)
A0A498IK60	Epimerase domain-containing protein	DVH24_013193	A0A498IK60;A0A540MSR6;O65152	A0A498IK60;A0A540MSR6;O65152	DVH24_013193;C1H46_012458;CAD	Epimerase domain-containing protein;Epimerase domain-containing protein;Putative cinnamyl alcohol dehydrogenase	A0A498IK60_MALDO;A0A540MSR6_MALBA;O65152_MALDO	10	2006.11	1884.52	2087.39	1992.67	1518.81	1650.48	1731.95	1633.74	1.2197	0.0137813	GO:0003824(MF:catalytic activity);GO:0050662(MF:coenzyme binding)			Cytoplasmic;Mitochondrial	PF01370(NAD dependent epimerase/dehydratase family)
A0A498IKA7	ER membrane protein complex subunit 2	DVH24_036753	A0A498IKA7	A0A498IKA7	DVH24_036753	ER membrane protein complex subunit 2	A0A498IKA7_MALDO	8	495.077	480.978	543.095	506.383	396.191	407	406.515	403.235	1.2558	0.00572198				Cytoplasmic	PF13432(Tetratricopeptide repeat)
A0A498IKK5	4-hydroxy-4-methyl-2-oxoglutarate aldolase	DVH24_036918	A0A498IKK5	A0A498IKK5	DVH24_036918	4-hydroxy-4-methyl-2-oxoglutarate aldolase	A0A498IKK5_MALDO	12	3321.46	2904.12	3342.94	3189.5	3920.56	3609.8	4112.74	3881.03	0.821818	0.0277965	GO:0008299(BP:isoprenoid biosynthetic process);GO:0051252(BP:regulation of RNA metabolic process);GO:0047443(MF:4-hydroxy-4-methyl-2-oxoglutarate aldolase activity);GO:0016787(MF:hydrolase activity);GO:0004452(MF:isopentenyl-diphosphate delta-isomerase activity);GO:0046872(MF:metal ion binding);GO:0008948(MF:oxaloacetate decarboxylase activity);GO:0008428(MF:ribonuclease inhibitor activity)	K01823(idi)	ko00900(Terpenoid backbone biosynthesis)	Cytoplasmic;Chloroplast	PF03737(Aldolase/RraA);PF00293(NUDIX domain)
A0A498IKM2	Carbamoyl-phosphate synthase (glutamine-hydrolyzing)	DVH24_005983	A0A498IKM2;A0A540LWM3	A0A498IKM2;A0A540LWM3	DVH24_005983;C1H46_023574	Carbamoyl-phosphate synthase (glutamine-hydrolyzing)	A0A498IKM2_MALDO;A0A540LWM3_MALBA	24	692.785	774.094	697.59	721.49	627.067	612.039	546.693	595.266	1.21205	0.0249505	GO:0006807(BP:nitrogen compound metabolic process);GO:0005524(MF:ATP binding);GO:0046872(MF:metal ion binding)	K01955(carB)	ko00240(Pyrimidine metabolism);ko01240(Biosynthesis of cofactors);ko00250(Alanine, aspartate and glutamate metabolism)	Cytoplasmic	PF02142(MGS-like domain);PF02787(Carbamoyl-phosphate synthetase large chain, oligomerisation domain);PF02786(Carbamoyl-phosphate synthase L chain, ATP binding domain)
A0A498ILD9	Uncharacterized protein	DVH24_036612	A0A498ILD9;A0A540L0E8	A0A498ILD9;A0A540L0E8	DVH24_036612;C1H46_034662	Uncharacterized protein	A0A498ILD9_MALDO;A0A540L0E8_MALBA	1	193.843	203.169	150.219	182.41	217.853	264.203	285.04	255.699	0.71338	0.046324				PlasmaMembrane	PF16561(Glycogen recognition site of AMP-activated protein kinase);PF00571(CBS domain)
A0A498IM50	Uncharacterized protein	DVH24_027325	A0A498IM50;A0A498K566;A0A540LCG0;A0A540MNG6	A0A498IM50;A0A498K566;A0A540LCG0;A0A540MNG6	DVH24_027325;DVH24_002604;C1H46_030258;C1H46_014032	Uncharacterized protein	A0A498IM50_MALDO;A0A498K566_MALDO;A0A540LCG0_MALBA;A0A540MNG6_MALBA	1	755.022	782.673	736.677	758.124	1137.89	1206.01	989.638	1111.18	0.682269	0.00565374		K12199(VTA1)	ko04144(Endocytosis)	Nuclear	PF04652(Vta1 like)
A0A498IMC1	PKS_ER domain-containing protein	DVH24_036952	A0A498IMC1;A0A540LST5	A0A498IMC1;A0A540LST5	DVH24_036952;C1H46_024944	PKS_ER domain-containing protein	A0A498IMC1_MALDO;A0A540LST5_MALBA	8	451.973	582.883	462.758	499.204	788.449	733.512	680.961	734.307	0.67983	0.010779	GO:0016491(MF:oxidoreductase activity)			Cytoplasmic	PF00107(Zinc-binding dehydrogenase);PF16884(N-terminal domain of oxidoreductase)
A0A498IMK7	Uncharacterized protein	DVH24_027288	A0A498IMK7;A0A540LCJ2	A0A498IMK7;A0A540LCJ2	DVH24_027288;C1H46_030284	Uncharacterized protein	A0A498IMK7_MALDO;A0A540LCJ2_MALBA	10	1192.93	1264.21	1272.65	1243.26	953.959	954.313	791.609	899.961	1.38146	0.00455762	GO:0003723(MF:RNA binding)	K12890(SRSF1)	ko03040(Spliceosome)	Nuclear	PF00076(RNA recognition motif. (a.k.a. RRM, RBD, or RNP domain));PF10200(NADH:ubiquinone oxidoreductase, NDUFS5-15kDa)
A0A498IMZ4	"Alpha-1,4 glucan phosphorylase"	DVH24_033020	A0A498IMZ4	A0A498IMZ4	DVH24_033020	"Alpha-1,4 glucan phosphorylase"	A0A498IMZ4_MALDO	19	1665.93	1834.03	1648.86	1716.27	1338.99	1457.46	946.885	1247.78	1.37546	0.0470693	GO:0005975(BP:carbohydrate metabolic process);GO:0008184(MF:glycogen phosphorylase activity);GO:0102250(MF:linear malto-oligosaccharide phosphorylase activity);GO:0030170(MF:pyridoxal phosphate binding);GO:0102499(MF:SHG alpha-glucan phosphorylase activity)	K00688(PYG)	ko00500(Starch and sucrose metabolism);ko02026(Biofilm formation - Escherichia coli);ko04217(Necroptosis)	Cytoplasmic	PF00343(Carbohydrate phosphorylase)
A0A498INP0	Uncharacterized protein	DVH24_003341	A0A498INP0	A0A498INP0	DVH24_003341	Uncharacterized protein	A0A498INP0_MALDO	12	2979.72	3333.39	2945.33	3086.15	2377.67	2552.68	2214.08	2381.48	1.2959	0.011142	GO:0016788(MF:hydrolase activity, acting on ester bonds)			Extracellular	PF00657(GDSL-like Lipase/Acylhydrolase)
A0A498INS1	Uncharacterized protein	DVH24_005855	A0A498INS1;A0A540N8D4	A0A498INS1;A0A540N8D4	DVH24_005855;C1H46_007123	Uncharacterized protein	A0A498INS1_MALDO;A0A540N8D4_MALBA	14	1183.2	1678.5	1288.22	1383.31	853.957	956.218	1014.83	941.669	1.46899	0.0489116	GO:0005886(CC:plasma membrane);GO:0005524(MF:ATP binding);GO:0016887(MF:ATPase activity)			Cytoplasmic	PF12848(ABC transporter);PF00005(ABC transporter)
A0A498INZ1	Tryptophan synthase	DVH24_003441	A0A498INZ1;A0A498K865;A0A540LQZ7	A0A498INZ1;A0A498K865;A0A540LQZ7	DVH24_003441;DVH24_004218;C1H46_025578	Tryptophan synthase	A0A498INZ1_MALDO;A0A498K865_MALDO;A0A540LQZ7_MALBA	6	313.566	323.544	291.007	309.372	391.038	403.464	359.076	384.526	0.804555	0.0100623	GO:0004834(MF:tryptophan synthase activity)	K01696(trpB)	ko00400(Phenylalanine, tyrosine and tryptophan biosynthesis);ko00260(Glycine, serine and threonine metabolism)	Mitochondrial;Chloroplast	PF00291(Pyridoxal-phosphate dependent enzyme)
A0A498IP58	Homoserine dehydrogenase	DVH24_005514	A0A498IP58	A0A498IP58	DVH24_005514	Homoserine dehydrogenase	A0A498IP58_MALDO	6	706.476	594.374	605.114	635.321	515.801	545.442	462.684	507.976	1.25069	0.041902	GO:0009097(BP:isoleucine biosynthetic process);GO:0009086(BP:methionine biosynthetic process);GO:0009088(BP:threonine biosynthetic process);GO:0004412(MF:homoserine dehydrogenase activity)			Chloroplast	PF00742(Homoserine dehydrogenase)
A0A498IQV4	Uncharacterized protein	DVH24_027346	A0A498IQV4	A0A498IQV4	DVH24_027346	Uncharacterized protein	A0A498IQV4_MALDO	1		505.219	438.313	471.766	673.805	592.05	681.125	648.993	0.726919	0.0283282	GO:0006886(BP:intracellular protein transport);GO:0016192(BP:vesicle-mediated transport);GO:0005783(CC:endoplasmic reticulum);GO:0005794(CC:Golgi apparatus);GO:0005525(MF:GTP binding)	K07953(SAR1)	ko04141(Protein processing in endoplasmic reticulum)	Cytoplasmic;Mitochondrial	PF14009(Domain of unknown function (DUF4228));PF00025(ADP-ribosylation factor family)
A0A498IRG4	"50S ribosomal protein L23, chloroplastic	DVH24_032776	A0A498IRG4;A0A498JLB3;A0A498KAS3;A0A498KTF6;A0A540KTY4;A0A540LE45;A0A540M2Q0;A0A540MLY6	A0A498IRG4;A0A498JLB3;A0A498KAS3;A0A498KTF6;A0A540KTY4;A0A540LE45;A0A540M2Q0;A0A540MLY6	DVH24_032776;DVH24_024086;DVH24_038721;DVH24_023149;C1H46_036861;C1H46_029663;C1H46_021339;C1H46_015222	"50S ribosomal protein L23, chloroplastic;50S ribosomal protein L23, chloroplastic;50S ribosomal protein L23, chloroplastic;50S ribosomal protein L23, chloroplastic (Fragment);50S ribosomal protein L23, chloroplastic;50S ribosomal protein L23, chloroplastic;50S ribosomal protein L23, chloroplastic;50S ribosomal protein L23, chloroplastic"	A0A498IRG4_MALDO;A0A498JLB3_MALDO;A0A498KAS3_MALDO;A0A498KTF6_MALDO;A0A540KTY4_MALBA;A0A540LE45_MALBA;A0A540M2Q0_MALBA;A0A540MLY6_MALBA	14	13911.9	11945.3	12442.1	12766.4	19897.5	17968.8	18462.5	18776.3	0.679924	0.00190065	GO:0006412(BP:translation);GO:0005840(CC:ribosome);GO:0003735(MF:structural constituent of ribosome)	K02893(RP-L23Ae)	ko03010(Ribosome)	Cytoplasmic;Mitochondrial;Nuclear	PF03939(Ribosomal protein L23, N-terminal domain);PF00276(Ribosomal protein L23)
A0A498IRU3	Lipoxygenase	DVH24_017231	A0A498IRU3	A0A498IRU3	DVH24_017231	Lipoxygenase	A0A498IRU3_MALDO	3	310.08	257.454	317.721	295.085	225.21	219.631	212.872	219.238	1.34596	0.0170374	GO:0031408(BP:oxylipin biosynthetic process);GO:0005524(MF:ATP binding);GO:0046872(MF:metal ion binding);GO:0016702(MF:oxidoreductase activity, acting on single donors with incorporation of molecular oxygen, incorporation of two atoms of oxygen)	K00454(LOX2S)	ko00591(Linoleic acid metabolism);ko00592(alpha-Linolenic acid metabolism)	Cytoplasmic	PF00004(ATPase family associated with various cellular activities (AAA));PF02933(Cell division protein 48 (CDC48), domain 2);PF00305(Lipoxygenase)
A0A498ISU0	Uncharacterized protein	DVH24_027272	A0A498ISU0;A0A540LD53	A0A498ISU0;A0A540LD53	DVH24_027272;C1H46_030302	Uncharacterized protein	A0A498ISU0_MALDO;A0A540LD53_MALBA	2	503.842	461.562	501.301	488.902	610.925		581.38	596.152	0.820095	0.0141863				Extracellular;PlasmaMembrane	PF04398(Protein of unknown function, DUF538)
A0A498ITB0	Uncharacterized protein	DVH24_032965	A0A498ITB0	A0A498ITB0	DVH24_032965	Uncharacterized protein	A0A498ITB0_MALDO	5	269.626	227.054	304.49	267.057	357.27	320.166	348.274	341.904	0.781088	0.0403001	GO:0005525(MF:GTP binding);GO:0003924(MF:GTPase activity)	K07904(RAB11A)	ko04144(Endocytosis)	PlasmaMembrane;Mitochondrial	PF00071(Ras family)
A0A498ITR2	Inosine-5'-monophosphate dehydrogenase	DVH24_021942	A0A498ITR2;A0A498IY82;A0A540M8W8	A0A498ITR2;A0A498IY82;A0A540M8W8	DVH24_021942;DVH24_021925;C1H46_019198	Inosine-5'-monophosphate dehydrogenase	A0A498ITR2_MALDO;A0A498IY82_MALDO;A0A540M8W8_MALBA	10	1250.62	1160.47	1236.59	1215.9	1333.4	1647.72	1470.77	1483.97	0.819356	0.048014	GO:0006177(BP:GMP biosynthetic process);GO:0005737(CC:cytoplasm);GO:0003938(MF:IMP dehydrogenase activity);GO:0046872(MF:metal ion binding);GO:0000166(MF:nucleotide binding)	K00088(IMPDH)	ko00230(Purine metabolism);ko00983(Drug metabolism - other enzymes)	Chloroplast	PF00478(IMP dehydrogenase / GMP reductase domain)
A0A498ITR8	Uncharacterized protein	DVH24_033017	A0A498ITR8;A0A540MQ62	A0A498ITR8;A0A540MQ62	DVH24_033017;C1H46_013469	Uncharacterized protein	A0A498ITR8_MALDO;A0A540MQ62_MALBA	1	512.826	505.134	543.202	520.387	344.43	398.428	459.82	400.893	1.29807	0.0276561				Nuclear
A0A498IU09	Uncharacterized protein	DVH24_002490	A0A498IU09	A0A498IU09	DVH24_002490	Uncharacterized protein	A0A498IU09_MALDO	20	557.266	647.996	586.056	597.106	506.939	467.868	414.043	462.95	1.28979	0.0241597	GO:0005525(MF:GTP binding);GO:0003924(MF:GTPase activity)	K17065(DNM1L)	ko04214(Apoptosis - fly);ko04139(Mitophagy - yeast);ko04217(Necroptosis);ko04668(TNF signaling pathway)	Nuclear	PF02212(Dynamin GTPase effector domain);PF00350(Dynamin family);PF01031(Dynamin central region)
A0A498IUF0	Uncharacterized protein	DVH24_022212	A0A498IUF0	A0A498IUF0	DVH24_022212	Uncharacterized protein	A0A498IUF0_MALDO	3	426.696	523.134	482.698	477.509	338.216	271.195	372.932	327.448	1.45827	0.02142	GO:0043666(BP:regulation of phosphoprotein phosphatase activity);GO:0019903(MF:protein phosphatase binding)			Cytoplasmic;Golgi;Nuclear	PF04499(SIT4 phosphatase-associated protein)
A0A498IUN9	PAP_fibrillin domain-containing protein	DVH24_016920	A0A498IUN9;A0A540KWM3	A0A498IUN9;A0A540KWM3	DVH24_016920;C1H46_035851	PAP_fibrillin domain-containing protein	A0A498IUN9_MALDO;A0A540KWM3_MALBA	10	9068.08	7426.18	8202.52	8232.26	6296.29	5701.7	5519.38	5839.12	1.40985	0.0106302				Chloroplast	PF04755(PAP_fibrillin)
A0A498IVP5	14_3_3 domain-containing protein	DVH24_017330	A0A498IVP5;A0A540M7B1	A0A498IVP5;A0A540M7B1	DVH24_017330;C1H46_019699	14_3_3 domain-containing protein	A0A498IVP5_MALDO;A0A540M7B1_MALBA	3	639.176	708.74	674.392	674.103	1098.54	1124.66	784.35	1002.52	0.672411	0.0417992		K06630(YWHAE)	ko04390(Hippo signaling pathway);ko04391(Hippo signaling pathway - fly);ko04151(PI3K-Akt signaling pathway);ko04114(Oocyte meiosis);ko04110(Cell cycle);ko04011(MAPK signaling pathway - yeast)	Cytoplasmic	PF00244(14-3-3 protein)
A0A498IW80	Coatomer subunit zeta	DVH24_017437	A0A498IW80;A0A540MPK0	A0A498IW80;A0A540MPK0	DVH24_017437;C1H46_013631	Coatomer subunit zeta	A0A498IW80_MALDO;A0A540MPK0_MALBA	4	461.185	508.251	441.511	470.316	591.508	609.468	733.144	644.707	0.729504	0.023188	GO:0015031(BP:protein transport);GO:0006890(BP:retrograde vesicle-mediated transport, Golgi to ER);GO:0030126(CC:COPI vesicle coat);GO:0000139(CC:Golgi membrane)			Cytoplasmic;Golgi	PF01217(Clathrin adaptor complex small chain)
A0A498IWB6	Uncharacterized protein	DVH24_017467	A0A498IWB6;A0A498JUX9;A0A540L433	A0A498IWB6;A0A498JUX9;A0A540L433	DVH24_017467;DVH24_011300;C1H46_026327	Uncharacterized protein	A0A498IWB6_MALDO;A0A498JUX9_MALDO;A0A540L433_MALBA	11	22096.3	20137	24281.4	22171.5	28167.4	28061.6	27609.6	27946.2	0.793365	0.00880233	GO:0006412(BP:translation);GO:0005840(CC:ribosome);GO:0003735(MF:structural constituent of ribosome)	K02955(RP-S14e)	ko03010(Ribosome)	Mitochondrial;Nuclear	PF00411(Ribosomal protein S11)
A0A498IWG3	Transcription elongation factor SPT5	DVH24_009462	A0A498IWG3;A0A498JVW0;A0A540N7B0;A0A540NR70	A0A498IWG3;A0A498JVW0;A0A540N7B0;A0A540NR70	DVH24_009462;DVH24_030540;C1H46_007474;C1H46_000875	Transcription elongation factor SPT5	A0A498IWG3_MALDO;A0A498JVW0_MALDO;A0A540N7B0_MALBA;A0A540NR70_MALBA	6	312.778	374.77	335.499	341.016	284.558	274.898	237.993	265.816	1.2829	0.0308187	GO:0032784(BP:regulation of DNA-templated transcription, elongation);GO:0006357(BP:regulation of transcription by RNA polymerase II);GO:0006412(BP:translation);GO:0005634(CC:nucleus);GO:0005840(CC:ribosome);GO:0003735(MF:structural constituent of ribosome)			Nuclear	PF03439(Early transcription elongation factor of RNA pol II, NGN section);PF11942(Spt5 transcription elongation factor, acidic N-terminal);PF00467(KOW motif)
A0A498IWM0	Uncharacterized protein	DVH24_034480	A0A498IWM0	A0A498IWM0	DVH24_034480	Uncharacterized protein	A0A498IWM0_MALDO	8	678.471	634.901	713.652	675.674	529.112	611.106	457.082	532.433	1.26903	0.045666	GO:0005509(MF:calcium ion binding)			Cytoplasmic	PF13499(EF-hand domain pair)
A0A498IZH1	"Ferredoxin--NADP reductase, chloroplastic"	DVH24_022206	A0A498IZH1	A0A498IZH1	DVH24_022206	"Ferredoxin--NADP reductase, chloroplastic"	A0A498IZH1_MALDO	3	710.296	637.685	574.169	640.716	506.396	381.769	461.848	450.004	1.4238	0.0236656	GO:0009507(CC:chloroplast);GO:0004324(MF:ferredoxin-NADP+ reductase activity)	K02641(petH)	ko00195(Photosynthesis)	Chloroplast	PF00175(Oxidoreductase NAD-binding domain)
A0A498IZI6	Uncharacterized protein	DVH24_000299	A0A498IZI6	A0A498IZI6	DVH24_000299	Uncharacterized protein	A0A498IZI6_MALDO	9	13576.6	13385.4	14316.2	13759.4	19449.2	17656.6	15283.8	17463.2	0.787907	0.0403878	GO:0003993(MF:acid phosphatase activity)			Mitochondrial	PF03767(HAD superfamily, subfamily IIIB (Acid phosphatase))
A0A498IZM6	Uncharacterized protein	DVH24_034607	A0A498IZM6;A0A498JP72	A0A498IZM6;A0A498JP72	DVH24_034607;DVH24_010054	Uncharacterized protein	A0A498IZM6_MALDO;A0A498JP72_MALDO	3	320.327	278.459	299.224	299.337	235.073	258.095	257.52	250.229	1.19625	0.0262418				PlasmaMembrane;Cytoplasmic	PF08621(RPAP1-like, N-terminal);PF08620(RPAP1-like, C-terminal)
A0A498J081	ACT domain-containing protein	DVH24_006077	A0A498J081	A0A498J081	DVH24_006077	ACT domain-containing protein	A0A498J081_MALDO	8	905.676	968.629	784.942	886.416	710.308	679.475	584.725	658.169	1.34679	0.0256361				Chloroplast
A0A498J133	SUMO-activating enzyme subunit	DVH24_042426	A0A498J133	A0A498J133	DVH24_042426	SUMO-activating enzyme subunit	A0A498J133_MALDO	8	394.885	454.395	430.796	426.692	344.003	294.465	247.306	295.258	1.44515	0.0161048	GO:0016925(BP:protein sumoylation);GO:0031510(CC:SUMO activating enzyme complex);GO:0005524(MF:ATP binding);GO:0046872(MF:metal ion binding);GO:0019948(MF:SUMO activating enzyme activity)	K10685(UBLE1B)	ko04120(Ubiquitin mediated proteolysis)	Cytoplasmic;Nuclear	PF00899(ThiF family);PF14732(Ubiquitin/SUMO-activating enzyme ubiquitin-like domain)
A0A498J142	WD_REPEATS_REGION domain-containing protein	DVH24_042338	A0A498J142	A0A498J142	DVH24_042338	WD_REPEATS_REGION domain-containing protein	A0A498J142_MALDO	29	2331.14	2629.9	2062.93	2341.32	1886.77	1858.54	1617.5	1787.6	1.30975	0.040023	GO:0006886(BP:intracellular protein transport);GO:0016192(BP:vesicle-mediated transport);GO:0030126(CC:COPI vesicle coat);GO:0005198(MF:structural molecule activity)			PlasmaMembrane;Nuclear	PF00400(WD domain, G-beta repeat);PF08752(Coatomer gamma subunit appendage platform subdomain);PF01602(Adaptin N terminal region);PF16381(Coatomer subunit gamma-1 C-terminal appendage platform)
A0A498J293	ATP-dependent 6-phosphofructokinase	PFK	A0A498J293	A0A498J293	PFK	ATP-dependent 6-phosphofructokinase	A0A498J293_MALDO	18	3548.04	3620.17	3457.47	3541.89	2655.81	3038.07	2555.97	2749.95	1.28798	0.00682224	GO:0006002(BP:fructose 6-phosphate metabolic process);GO:0005737(CC:cytoplasm);GO:0003872(MF:6-phosphofructokinase activity);GO:0005524(MF:ATP binding);GO:0046872(MF:metal ion binding)	K00850(pfkA)	ko00010(Glycolysis / Gluconeogenesis);ko00052(Galactose metabolism);ko00680(Methane metabolism);ko00051(Fructose and mannose metabolism);ko04152(AMPK signaling pathway);ko04066(HIF-1 signaling pathway);ko00030(Pentose phosphate pathway);ko03018(RNA degradation)	Chloroplast	PF00365(Phosphofructokinase)
A0A498J2N7	Uncharacterized protein	DVH24_031793	A0A498J2N7	A0A498J2N7	DVH24_031793	Uncharacterized protein	A0A498J2N7_MALDO	13	1574.52	1631.13	1628.18	1611.28	1308.56	1450.74	1285.31	1348.2	1.19513	0.00868961	GO:0016021(CC:integral component of membrane)			Cytoplasmic	PF12576(Protein of unknown function (DUF3754))
A0A498J2X0	V-ATPase 69 kDa subunit	DVH24_000604	A0A498J2X0;A0A540KAD9;A0A540LWY3;B3SGC7	A0A498J2X0;A0A540KAD9;A0A540LWY3;B3SGC7	DVH24_000604;C1H46_043561;C1H46_023398;	V-ATPase 69 kDa subunit	A0A498J2X0_MALDO;A0A540KAD9_MALBA;A0A540LWY3_MALBA;B3SGC7_MALDO	36	3246.87	3508.89	3260.55	3338.77	2832.97	2778.84	2977.08	2862.96	1.16619	0.0101145	GO:0046034(BP:ATP metabolic process);GO:0033180(CC:proton-transporting V-type ATPase, V1 domain);GO:0005524(MF:ATP binding);GO:0046961(MF:proton-transporting ATPase activity, rotational mechanism)	K02145(ATPeV1A)	ko04145(Phagosome);ko04150(mTOR signaling pathway);ko00190(Oxidative phosphorylation)	Cytoplasmic;Chloroplast	PF02874(ATP synthase alpha/beta family, beta-barrel domain);PF00006(ATP synthase alpha/beta family, nucleotide-binding domain);PF16886(ATPsynthase alpha/beta subunit N-term extension)
A0A498J321	Coatomer subunit beta	DVH24_000654	A0A498J321	A0A498J321	DVH24_000654	Coatomer subunit beta	A0A498J321_MALDO	19	1247.43	1645.52	1247.5	1380.15	921.55	1090.35	868.43	960.11	1.43749	0.0475041	GO:0006886(BP:intracellular protein transport);GO:0016192(BP:vesicle-mediated transport);GO:0030126(CC:COPI vesicle coat);GO:0000139(CC:Golgi membrane);GO:0005198(MF:structural molecule activity)			Golgi	PF01602(Adaptin N terminal region);PF07718(Coatomer beta C-terminal region);PF14806(Coatomer beta subunit appendage platform)
A0A498J3H4	Uncharacterized protein	DVH24_032676	A0A498J3H4	A0A498J3H4	DVH24_032676	Uncharacterized protein	A0A498J3H4_MALDO	8	302.534	282.989	311.014	298.846	344.039	326.501	384.215	351.585	0.849996	0.0499696	GO:0009116(BP:nucleoside metabolic process);GO:0009165(BP:nucleotide biosynthetic process);GO:0000287(MF:magnesium ion binding);GO:0004749(MF:ribose phosphate diphosphokinase activity)			Cytoplasmic	PF13793(N-terminal domain of ribose phosphate pyrophosphokinase);PF00156(Phosphoribosyl transferase domain)
A0A498J3U4	Cytochrome c domain-containing protein	DVH24_031644	A0A498J3U4;A0A540ML40	A0A498J3U4;A0A540ML40	DVH24_031644;C1H46_014843	Cytochrome c domain-containing protein	A0A498J3U4_MALDO;A0A540ML40_MALBA	9	1711.21	1611.89	1944.53	1755.87	2541.93	2450.38	2519.4	2503.9	0.701255	0.00186502	GO:0009055(MF:electron transfer activity);GO:0020037(MF:heme binding);GO:0046872(MF:metal ion binding)	K00413(CYC1)	ko02020(Two-component system);ko00190(Oxidative phosphorylation)	Mitochondrial	PF02167(Cytochrome C1 family)
A0A498J510	OMPdecase	DVH24_035334	A0A498J510	A0A498J510	DVH24_035334	OMPdecase	A0A498J510_MALDO	13	1076.42	1073.54	960.847	1036.93	809.906	921.831	824.921	852.219	1.21675	0.0233914	GO:0006207(BP:'de novo' pyrimidine nucleobase biosynthetic process);GO:0044205(BP:'de novo' UMP biosynthetic process);GO:0009116(BP:nucleoside metabolic process);GO:0004588(MF:orotate phosphoribosyltransferase activity);GO:0004590(MF:orotidine-5'-phosphate decarboxylase activity)	K13421(UMPS)	ko01240(Biosynthesis of cofactors);ko00240(Pyrimidine metabolism);ko00983(Drug metabolism - other enzymes)	Cytoplasmic;Chloroplast	PF00215(Orotidine 5'-phosphate decarboxylase / HUMPS family);PF00156(Phosphoribosyl transferase domain)
A0A498J573	"Ubiquinone biosynthesis O-methyltransferase, mitochondrial"	COQ3	A0A498J573	A0A498J573	COQ3	"Ubiquinone biosynthesis O-methyltransferase, mitochondrial"	A0A498J573_MALDO	4	717.646	673.731	752.161	714.512	807.429	900.128	789.909	832.488	0.858285	0.0452604	GO:0032259(BP:methylation);GO:0006099(BP:tricarboxylic acid cycle);GO:0006744(BP:ubiquinone biosynthetic process);GO:0031314(CC:extrinsic component of mitochondrial inner membrane);GO:0008425(MF:2-polyprenyl-6-methoxy-1,4-benzoquinone methyltransferase activity);GO:0008689(MF:3-demethylubiquinone-9 3-O-methyltransferase activity);GO:0042626(MF:ATPase activity, coupled to transmembrane movement of…	K01647(CS)	ko00630(Glyoxylate and dicarboxylate metabolism);ko00020(Citrate cycle (TCA cycle))	Mitochondrial	PF13489(Methyltransferase domain);PF00285(Citrate synthase, C-terminal domain);PF01813(ATP synthase subunit D)
A0A498J5F9	Uncharacterized protein	DVH24_032244	A0A498J5F9	A0A498J5F9	DVH24_032244	Uncharacterized protein	A0A498J5F9_MALDO	4	872.466	738.865	933.972	848.434	1135.73	1037.06	1209.93	1127.57	0.752443	0.0216212	GO:0010207(BP:photosystem II assembly)			Chloroplast;Nuclear	PF11264(Thylakoid formation protein)
A0A498J5P4	AAA domain-containing protein	DVH24_006091	A0A498J5P4	A0A498J5P4	DVH24_006091	AAA domain-containing protein	A0A498J5P4_MALDO	20	1867.44	1707.64	1743.85	1772.98	1250.26	1464.3	1212.3	1308.95	1.3545	0.00730793	GO:0016021(CC:integral component of membrane);GO:0005524(MF:ATP binding);GO:0004222(MF:metalloendopeptidase activity)			Chloroplast	PF01434(Peptidase family M41);PF00004(ATPase family associated with various cellular activities (AAA))
A0A498J5T2	Uncharacterized protein	DVH24_020142	A0A498J5T2	A0A498J5T2	DVH24_020142	Uncharacterized protein	A0A498J5T2_MALDO	3	283.436	349.249	280.112	304.266	431.435	510.588	388.919	443.647	0.685828	0.0297712				Extracellular;PlasmaMembrane	PF07250(Glyoxal oxidase N-terminus);PF09118(Domain of unknown function (DUF1929))
A0A498J662	Uncharacterized protein	DVH24_032592	A0A498J662	A0A498J662	DVH24_032592	Uncharacterized protein	A0A498J662_MALDO	21	786.526	829.789	824.398	813.571	489.018	588.601	581.742	553.12	1.47088	0.00171888	GO:0016758(MF:transferase activity, transferring hexosyl groups)			PlasmaMembrane;Cytoplasmic	PF00201(UDP-glucoronosyl and UDP-glucosyl transferase)
A0A498J6A3	PsbP domain-containing protein	DVH24_032632	A0A498J6A3	A0A498J6A3	DVH24_032632	PsbP domain-containing protein	A0A498J6A3_MALDO	11	2705.03	3014.57	3001.35	2906.98	3461.82	3489.6	3774.51	3575.31	0.813071	0.00928809	GO:0015979(BP:photosynthesis);GO:0019898(CC:extrinsic component of membrane);GO:0009654(CC:photosystem II oxygen evolving complex);GO:0005509(MF:calcium ion binding)	K02717(psbP)	ko00195(Photosynthesis)	Chloroplast	PF01789(PsbP)
A0A498J6A6	Uncharacterized protein	DVH24_020211	A0A498J6A6	A0A498J6A6	DVH24_020211	Uncharacterized protein	A0A498J6A6_MALDO	14	861.168	858.987	847.174	855.776	1085.88	1074.13	1341.04	1167.01	0.733304	0.0233815				Cytoplasmic;Mitochondrial	PF14602(Hexapeptide repeat of succinyl-transferase);PF00132(Bacterial transferase hexapeptide (six repeats))
A0A498J770	Glutamine synthetase	DVH24_035389	A0A498J770	A0A498J770	DVH24_035389	Glutamine synthetase	A0A498J770_MALDO	14	9155.35	8030.99	8828	8671.45	7393.25	6980.07	5872.66	6748.66	1.28491	0.0269742	GO:0006542(BP:glutamine biosynthetic process);GO:0005524(MF:ATP binding);GO:0004356(MF:glutamate-ammonia ligase activity)	K01915(glnA)	ko00910(Nitrogen metabolism);ko04217(Necroptosis);ko00220(Arginine biosynthesis);ko00250(Alanine, aspartate and glutamate metabolism);ko02020(Two-component system);ko00630(Glyoxylate and dicarboxylate metabolism)	Cytoplasmic	PF03951(Glutamine synthetase, beta-Grasp domain);PF00120(Glutamine synthetase, catalytic domain)
A0A498J776	Uncharacterized protein	DVH24_032401	A0A498J776	A0A498J776	DVH24_032401	Uncharacterized protein	A0A498J776_MALDO	9	867.306	710.068	942.322	839.899	582.524	546.931	629.839	586.431	1.43222	0.0250093	GO:0016788(MF:hydrolase activity, acting on ester bonds)			Extracellular;PlasmaMembrane	PF00657(GDSL-like Lipase/Acylhydrolase)
A0A498J7N8	Proteasome subunit alpha type	DVH24_020209	A0A498J7N8	A0A498J7N8	DVH24_020209	Proteasome subunit alpha type	A0A498J7N8_MALDO	12	2003.41	1713.68	1851.11	1856.07	2213.54	2144.99	2590.86	2316.47	0.801248	0.0467024	GO:0006511(BP:ubiquitin-dependent protein catabolic process);GO:0005737(CC:cytoplasm);GO:0005634(CC:nucleus);GO:0019773(CC:proteasome core complex, alpha-subunit complex);GO:0004298(MF:threonine-type endopeptidase activity)	K02725(PSMA1)	ko03050(Proteasome)	Cytoplasmic	PF10584(Proteasome subunit A N-terminal signature);PF00227(Proteasome subunit)
A0A498J8D1	Aspartate aminotransferase	DVH24_020429	A0A498J8D1	A0A498J8D1	DVH24_020429	Aspartate aminotransferase	A0A498J8D1_MALDO	17	3209.08	3321.17	3235.91	3255.38	2738.14	2984.28	3081.92	2934.78	1.10924	0.0408861	GO:0006520(BP:cellular amino acid metabolic process);GO:0006412(BP:translation);GO:0016021(CC:integral component of membrane);GO:0005840(CC:ribosome);GO:0004069(MF:L-aspartate:2-oxoglutarate aminotransferase activity);GO:0030170(MF:pyridoxal phosphate binding);GO:0003735(MF:structural constituent of ribosome);GO:0016765(MF:transferase activity, transferring alkyl or aryl (other than methyl) group…	K00811(ASP5)	ko00400(Phenylalanine, tyrosine and tryptophan biosynthesis);ko00250(Alanine, aspartate and glutamate metabolism);ko00330(Arginine and proline metabolism);ko00350(Tyrosine metabolism);ko00270(Cysteine and methionine metabolism);ko00950(Isoquinoline alkaloid biosynthesis);ko00220(Arginine biosynthesis);ko00360(Phenylalanine metabolism);ko00960(Tropane, piperidine and pyridine alkaloid biosynthesis)	PlasmaMembrane	PF01040(UbiA prenyltransferase family);PF00832(Ribosomal L39 protein);PF00155(Aminotransferase class I and II)
A0A498J8S7	Aldo_ket_red domain-containing protein	DVH24_032629	A0A498J8S7	A0A498J8S7	DVH24_032629	Aldo_ket_red domain-containing protein	A0A498J8S7_MALDO	10	2854.39	2738.98	2966.87	2853.42	1950.12	2351.4	1735.37	2012.3	1.41799	0.0118971	GO:0016491(MF:oxidoreductase activity)			Mitochondrial;Chloroplast	PF00248(Aldo/keto reductase family)
A0A498J8Z4	Glucose-1-phosphate adenylyltransferase	DVH24_020200	A0A498J8Z4	A0A498J8Z4	DVH24_020200	Glucose-1-phosphate adenylyltransferase	A0A498J8Z4_MALDO	15	953.692	1192.88	1016.72	1054.43	658.362	803.164	805.64	755.722	1.39526	0.0260388	GO:0005978(BP:glycogen biosynthetic process);GO:0019252(BP:starch biosynthetic process);GO:0009507(CC:chloroplast);GO:0005524(MF:ATP binding);GO:0008878(MF:glucose-1-phosphate adenylyltransferase activity)	K00975(glgC)	ko00500(Starch and sucrose metabolism);ko00520(Amino sugar and nucleotide sugar metabolism);ko02026(Biofilm formation - Escherichia coli)	Chloroplast	PF00483(Nucleotidyl transferase)
A0A498J9S1	Ubiquitin-fold modifier-conjugating enzyme 1	DVH24_033425	A0A498J9S1	A0A498J9S1	DVH24_033425	Ubiquitin-fold modifier-conjugating enzyme 1	A0A498J9S1_MALDO	5	790.31	782.614	856.236	809.72	877.462	970.593	989.568	945.874	0.856055	0.0311252	GO:0016021(CC:integral component of membrane)			PlasmaMembrane	PF01061(ABC-2 type transporter);PF08694(Ubiquitin-fold modifier-conjugating enzyme 1);PF08370(Plant PDR ABC transporter associated)
A0A498J9Z9	Tubulin alpha chain	DVH24_033414	A0A498J9Z9;A0A540MRG6	A0A498J9Z9;A0A540MRG6	DVH24_033414;C1H46_012966	Tubulin alpha chain	A0A498J9Z9_MALDO;A0A540MRG6_MALBA	24	3754.73	3808.74	3163.81	3575.76	2727.92	2292.9	3074.83	2698.55	1.32507	0.0457608	GO:0007017(BP:microtubule-based process);GO:0005737(CC:cytoplasm);GO:0005874(CC:microtubule);GO:0005525(MF:GTP binding);GO:0003924(MF:GTPase activity);GO:0005200(MF:structural constituent of cytoskeleton)	K07374(TUBA)	ko04210(Apoptosis);ko04145(Phagosome);ko04540(Gap junction);ko04530(Tight junction)	Cytoplasmic	PF03953(Tubulin C-terminal domain);PF00091(Tubulin/FtsZ family, GTPase domain)
A0A498JAF0	Uncharacterized protein	DVH24_020750	A0A498JAF0;A0A540MJX4	A0A498JAF0;A0A540MJX4	DVH24_020750;C1H46_015937	Uncharacterized protein	A0A498JAF0_MALDO;A0A540MJX4_MALBA	9	699.494	616.094	743.018	686.202	780.792	831.457	790.881	801.043	0.856635	0.0465061				Mitochondrial;Chloroplast	PF14290(Domain of unknown function (DUF4370))
A0A498JB63	Exocyst subunit Exo70 family protein	DVH24_013625	A0A498JB63;A0A540LN83	A0A498JB63;A0A540LN83	DVH24_013625;C1H46_026726	Exocyst subunit Exo70 family protein	A0A498JB63_MALDO;A0A540LN83_MALBA	4	723.75	684.355	649.385	685.83	540.304	605.443	433.069	526.272	1.30319	0.0432606	GO:0006887(BP:exocytosis);GO:0015031(BP:protein transport);GO:0000145(CC:exocyst)			Cytoplasmic;Mitochondrial;Nuclear	PF03081(Exo70 exocyst complex subunit)
A0A498JB69	PCI domain-containing protein	DVH24_020086	A0A498JB69;A0A540NAF5	A0A498JB69;A0A540NAF5	DVH24_020086;C1H46_006873	PCI domain-containing protein	A0A498JB69_MALDO;A0A540NAF5_MALBA	8	1098.12	1053.84	911.849	1021.27	681.841	787.193	774.029	747.688	1.36591	0.0137615	GO:0042176(BP:regulation of protein catabolic process);GO:0000502(CC:proteasome complex);GO:0030234(MF:enzyme regulator activity)	K03033(PSMD3)	ko03050(Proteasome)	Nuclear	PF08375(Proteasome regulatory subunit C-terminal);PF01399(PCI domain)
A0A498JBJ9	Pectinesterase	DVH24_013755	A0A498JBJ9	A0A498JBJ9	DVH24_013755	Pectinesterase	A0A498JBJ9_MALDO	10	824.914	818.844	789.647	811.135	1016.41	1171.8	1010.15	1066.12	0.76083	0.00914717	GO:0042545(BP:cell wall modification);GO:0045490(BP:pectin catabolic process);GO:0016021(CC:integral component of membrane);GO:0045330(MF:aspartyl esterase activity);GO:0004857(MF:enzyme inhibitor activity);GO:0030599(MF:pectinesterase activity)			Extracellular	PF04043(Plant invertase/pectin methylesterase inhibitor);PF01095(Pectinesterase)
A0A498JBQ3	Pectin acetylesterase	DVH24_033462	A0A498JBQ3	A0A498JBQ3	DVH24_033462	Pectin acetylesterase	A0A498JBQ3_MALDO	1	13101	10116.7	11442.7	11553.5	14457.6	14894.4	16320.6	15224.2	0.758888	0.0235327	GO:0071555(BP:cell wall organization);GO:0005618(CC:cell wall);GO:0005576(CC:extracellular region);GO:0016787(MF:hydrolase activity)	K19882(NOTUM)	ko04310(Wnt signaling pathway)	PlasmaMembrane	PF03283(Pectinacetylesterase)
A0A498JCJ4	Aspartate aminotransferase	DVH24_020867	A0A498JCJ4	A0A498JCJ4	DVH24_020867	Aspartate aminotransferase	A0A498JCJ4_MALDO	22	2635.99	2349.11	2463.96	2483.02	2726.83	2880.9	2938.1	2848.61	0.87166	0.0249641	GO:0009058(BP:biosynthetic process);GO:0006520(BP:cellular amino acid metabolic process);GO:0004069(MF:L-aspartate:2-oxoglutarate aminotransferase activity);GO:0030170(MF:pyridoxal phosphate binding)	K14454(GOT1)	ko00950(Isoquinoline alkaloid biosynthesis);ko00400(Phenylalanine, tyrosine and tryptophan biosynthesis);ko00220(Arginine biosynthesis);ko00710(Carbon fixation in photosynthetic organisms);ko00360(Phenylalanine metabolism);ko00350(Tyrosine metabolism);ko00270(Cysteine and methionine metabolism);ko00330(Arginine and proline metabolism);ko00960(Tropane, piperidine and pyridine alkaloid biosynthesis…	PlasmaMembrane;Mitochondrial	PF00155(Aminotransferase class I and II)
A0A498JCL7	HECT-type E3 ubiquitin transferase	DVH24_033481	A0A498JCL7	A0A498JCL7	DVH24_033481	HECT-type E3 ubiquitin transferase	A0A498JCL7_MALDO	36	437.357	533.273	454.5	475.043	313.875	390.156	356.79	353.607	1.34342	0.0301194	GO:0004842(MF:ubiquitin-protein transferase activity)	K10592(HUWE1)	ko04120(Ubiquitin mediated proteolysis)	Nuclear	PF06025(Domain of Unknown Function (DUF913));PF00627(UBA/TS-N domain);PF06012(Domain of Unknown Function (DUF908));PF00632(HECT-domain (ubiquitin-transferase));PF14377(Domain of unknown function (DUF4414))
A0A498JDP2	Eukaryotic translation initiation factor 3 subunit L	DVH24_020865	A0A498JDP2	A0A498JDP2	DVH24_020865	Eukaryotic translation initiation factor 3 subunit L	A0A498JDP2_MALDO	20	979.127	961.523	1010.82	983.823	894.01	907.448	907.916	903.125	1.08935	0.00594576	GO:0001732(BP:formation of cytoplasmic translation initiation complex);GO:0016282(CC:eukaryotic 43S preinitiation complex);GO:0033290(CC:eukaryotic 48S preinitiation complex);GO:0005852(CC:eukaryotic translation initiation factor 3 complex);GO:0003743(MF:translation initiation factor activity)			Cytoplasmic	PF10255(RNA polymerase I-associated factor PAF67)
A0A498JDP4	Plasma membrane ATPase	DVH24_020966	A0A498JDP4	A0A498JDP4	DVH24_020966	Plasma membrane ATPase	A0A498JDP4_MALDO	21	1176.51	1370.05	1338.66	1295.07	969.044	891.752	928.856	929.884	1.39273	0.0046601	GO:0120029(BP:proton export across plasma membrane);GO:0016021(CC:integral component of membrane);GO:0005886(CC:plasma membrane);GO:0005524(MF:ATP binding);GO:0008553(MF:proton-exporting ATPase activity, phosphorylative mechanism)	K01535(PMA1)	ko00190(Oxidative phosphorylation)	PlasmaMembrane	PF00702(haloacid dehalogenase-like hydrolase);PF00122(E1-E2 ATPase);PF00690(Cation transporter/ATPase, N-terminus)
A0A498JG53	Ribosomal_L6e_N domain-containing protein	DVH24_016183	A0A498JG53	A0A498JG53	DVH24_016183	Ribosomal_L6e_N domain-containing protein	A0A498JG53_MALDO	13	3383.1	3045.99	3606.69	3345.26	3961.53	4063.12	4325.9	4116.85	0.812577	0.0169525	GO:0006412(BP:translation);GO:0005840(CC:ribosome);GO:0003735(MF:structural constituent of ribosome)	K02934(RP-L6e)	ko03010(Ribosome)	Cytoplasmic;Mitochondrial	PF01159(Ribosomal protein L6e);PF03868(Ribosomal protein L6, N-terminal domain)
A0A498JG95	Uncharacterized protein	DVH24_013640	A0A498JG95;A0A540LMK5	A0A498JG95;A0A540LMK5	DVH24_013640;C1H46_026714	Uncharacterized protein	A0A498JG95_MALDO;A0A540LMK5_MALBA	5	866.513	865.808	884.712	872.344	1046.85	1137.05	1210.48	1131.46	0.770991	0.00558082				Chloroplast
A0A498JI40	Uncharacterized protein	DVH24_025072	A0A498JI40;A0A540L1F1	A0A498JI40;A0A540L1F1	DVH24_025072;C1H46_034272	Uncharacterized protein	A0A498JI40_MALDO;A0A540L1F1_MALBA	5	866.131	690.591	841.311	799.344	1170.22	1223.61	1057.83	1150.55	0.694747	0.00876553	GO:0016021(CC:integral component of membrane)			Mitochondrial;Chloroplast;Nuclear
A0A498JIZ5	Uncharacterized protein	DVH24_024720	A0A498JIZ5;A0A498KLR2;A0A540N051	A0A498JIZ5;A0A498KLR2;A0A540N051	DVH24_024720;DVH24_022571;C1H46_010467	Uncharacterized protein	A0A498JIZ5_MALDO;A0A498KLR2_MALDO;A0A540N051_MALBA	4		188.728	182.276	185.502	257.411	231.974	291.315	260.233	0.71283	0.0441185	GO:0005525(MF:GTP binding)			Cytoplasmic	PF00025(ADP-ribosylation factor family)
A0A498JJE2	J domain-containing protein	DVH24_024819	A0A498JJE2;A0A540KM71	A0A498JJE2;A0A540KM71	DVH24_024819;C1H46_039133	J domain-containing protein	A0A498JJE2_MALDO;A0A540KM71_MALBA	10	1128.49	822.307	1118.01	1022.94	773.71	676.892	604.762	685.122	1.49307	0.0389553	GO:0016021(CC:integral component of membrane)	K09540(SEC63)	ko03060(Protein export);ko04141(Protein processing in endoplasmic reticulum)	PlasmaMembrane;Cytoplasmic	PF02889(Sec63 Brl domain);PF00226(DnaJ domain)
A0A498JJR0	WRKY domain-containing protein	DVH24_024821	A0A498JJR0	A0A498JJR0	DVH24_024821	WRKY domain-containing protein	A0A498JJR0_MALDO	8	1064.35	920.205	1149.38	1044.65	1222.92	1363.14	1234.51	1273.52	0.820284	0.0468496	GO:0022904(BP:respiratory electron transport chain);GO:0005634(CC:nucleus);GO:0003700(MF:DNA-binding transcription factor activity);GO:0043565(MF:sequence-specific DNA binding)	K03949(NDUFA5)	ko00190(Oxidative phosphorylation)	Nuclear	PF03106(WRKY DNA -binding domain);PF04716(ETC complex I subunit conserved region)
A0A498JKA4	AP-4 complex subunit epsilon	DVH24_015828	A0A498JKA4	A0A498JKA4	DVH24_015828	AP-4 complex subunit epsilon	A0A498JKA4_MALDO	13	535.583	587.237	445.207	522.676	374.12	362.382	356.679	364.393	1.43437	0.0193571	GO:0006886(BP:intracellular protein transport);GO:0016192(BP:vesicle-mediated transport);GO:0030124(CC:AP-4 adaptor complex);GO:0005794(CC:Golgi apparatus)	K12400(AP4E1)	ko04142(Lysosome)	Nuclear	PF01602(Adaptin N terminal region)
A0A498JKT5	PsbP domain-containing protein	DVH24_024087	A0A498JKT5;A0A498KR94;A0A540KTN8	A0A498JKT5;A0A498KR94;A0A540KTN8	DVH24_024087;DVH24_023148;C1H46_036862	PsbP domain-containing protein	A0A498JKT5_MALDO;A0A498KR94_MALDO;A0A540KTN8_MALBA	2	261.193		200.389	230.791	326.834	324.655	347.776	333.088	0.692881	0.0252266	GO:0015979(BP:photosynthesis);GO:0019898(CC:extrinsic component of membrane);GO:0009654(CC:photosystem II oxygen evolving complex);GO:0005509(MF:calcium ion binding)	K02717(psbP)	ko00195(Photosynthesis)	Mitochondrial;Chloroplast	PF01789(PsbP)
A0A498JKW6	UDP-glucuronate decarboxylase	DVH24_024117	A0A498JKW6;A0A540LFF4	A0A498JKW6;A0A540LFF4	DVH24_024117;C1H46_029284	UDP-glucuronate decarboxylase	A0A498JKW6_MALDO;A0A540LFF4_MALBA	7	611.791	563.556	573.585	582.978	739.263	819.425	1062.44	873.709	0.667245	0.0416107		K08678(UXS1)	ko00520(Amino sugar and nucleotide sugar metabolism)	Cytoplasmic;Mitochondrial	PF16363(GDP-mannose 4,6 dehydratase)
A0A498JKY1	J domain-containing protein	DVH24_008892	A0A498JKY1	A0A498JKY1	DVH24_008892	J domain-containing protein	A0A498JKY1_MALDO	11	516.064	488.149	502.902	502.371	394.321	397.343	458.971	416.878	1.20508	0.0192607				Nuclear
A0A498JL25	Uncharacterized protein	DVH24_024177	A0A498JL25;A0A540KR34	A0A498JL25;A0A540KR34	DVH24_024177;C1H46_037827	Uncharacterized protein	A0A498JL25_MALDO;A0A540KR34_MALBA	4	353.294	399.481	357.242	370.006	417.273	557.144	540.494	504.97	0.732727	0.0440696				Extracellular;Chloroplast	PF00805(Pentapeptide repeats (8 copies))
A0A498JL37	Uncharacterized protein	DVH24_009153	A0A498JL37	A0A498JL37	DVH24_009153	Uncharacterized protein	A0A498JL37_MALDO	5	434.192	433.114	473.926	447.077	536.368	715.256	571.754	607.793	0.735575	0.0462225	GO:0045454(BP:cell redox homeostasis);GO:0005623(CC:cell);GO:0046983(MF:protein dimerization activity)	K13464(JAZ)	ko04075(Plant hormone signal transduction)	Nuclear	PF09425(Divergent CCT motif);PF00085(Thioredoxin);PF06200(tify domain)
A0A498JL41	Uncharacterized protein	DVH24_024016	A0A498JL41;A0A540MK67;A0A540MYB3	A0A498JL41;A0A540MK67;A0A540MYB3	DVH24_024016;C1H46_015186;C1H46_010593	Uncharacterized protein	A0A498JL41_MALDO;A0A540MK67_MALBA;A0A540MYB3_MALBA	1	469.659		415.863	442.761	531.446	580.752	529.623	547.274	0.80903	0.0382405				Mitochondrial	PF13344(Haloacid dehalogenase-like hydrolase);PF13242(HAD-hyrolase-like)
A0A498JLR3	Dolichyl-diphosphooligosaccharide--protein glycosyltransferase subunit 1	DVH24_023945	A0A498JLR3;A0A540LAK6	A0A498JLR3;A0A540LAK6	DVH24_023945;C1H46_030957	Dolichyl-diphosphooligosaccharide--protein glycosyltransferase subunit 1	A0A498JLR3_MALDO;A0A540LAK6_MALBA	10	687.902	639.96	738.965	688.942	818.994	1008.58	1058.87	962.148	0.716046	0.025272	GO:0006486(BP:protein glycosylation);GO:0005789(CC:endoplasmic reticulum membrane);GO:0016021(CC:integral component of membrane);GO:0004579(MF:dolichyl-diphosphooligosaccharide-protein glycotransferase activity)	K12666(OST1)	ko04141(Protein processing in endoplasmic reticulum);ko00513(Various types of N-glycan biosynthesis);ko00510(N-Glycan biosynthesis)	PlasmaMembrane	PF04597(Ribophorin I)
A0A498JM25	T-complex protein 1 subunit delta	DVH24_009104	A0A498JM25	A0A498JM25	DVH24_009104	T-complex protein 1 subunit delta	A0A498JM25_MALDO	24	3228.03	3428.5	3609.64	3422.06	2719.2	2812.28	2706.16	2745.88	1.24625	0.00420234	GO:0006457(BP:protein folding);GO:0005737(CC:cytoplasm);GO:0005524(MF:ATP binding);GO:0051082(MF:unfolded protein binding)			Cytoplasmic	PF00118(TCP-1/cpn60 chaperonin family)
A0A498JPX3	PCI domain-containing protein	DVH24_035625	A0A498JPX3;A0A540MJD9	A0A498JPX3;A0A540MJD9	DVH24_035625;C1H46_015549	PCI domain-containing protein	A0A498JPX3_MALDO;A0A540MJD9_MALBA	15	1280.08	1003.52	1256.15	1179.92	1756.3	1597.04	1448.45	1600.6	0.737175	0.0284524		K03039(PSMD13)	ko03050(Proteasome)	Cytoplasmic	PF01399(PCI domain)
A0A498JRE3	EGF-like domain-containing protein	DVH24_007833	A0A498JRE3;A0A540MHF7	A0A498JRE3;A0A540MHF7	DVH24_007833;C1H46_016164	EGF-like domain-containing protein	A0A498JRE3_MALDO;A0A540MHF7_MALBA	16	456.243	400.414	411.581	422.746	513.001	582.379	680.658	592.013	0.714082	0.0303832	GO:0016021(CC:integral component of membrane);GO:0005509(MF:calcium ion binding)			Extracellular	PF02225(PA domain);PF12662(Complement Clr-like EGF-like)
A0A498JRV9	Plasma membrane ATPase	DVH24_008816	A0A498JRV9	A0A498JRV9	DVH24_008816	Plasma membrane ATPase	A0A498JRV9_MALDO	19	1215.38	1324.26	1283.85	1274.5	1005.19	1048.94	1095.5	1049.88	1.21395	0.00545306	GO:0120029(BP:proton export across plasma membrane);GO:0016021(CC:integral component of membrane);GO:0005886(CC:plasma membrane);GO:0005524(MF:ATP binding);GO:0008553(MF:proton-exporting ATPase activity, phosphorylative mechanism)	K01535(PMA1)	ko00190(Oxidative phosphorylation)	PlasmaMembrane	PF00702(haloacid dehalogenase-like hydrolase);PF00122(E1-E2 ATPase);PF00690(Cation transporter/ATPase, N-terminus)
A0A498JS77	Uncharacterized protein	DVH24_009178	A0A498JS77;A0A540LAY0	A0A498JS77;A0A540LAY0	DVH24_009178;C1H46_030792	Uncharacterized protein;Calmodulin	A0A498JS77_MALDO;A0A540LAY0_MALBA	1	409.017	360.961	390.741	386.906	466.429	489.614	506.022	487.355	0.793889	0.00517002	GO:0019722(BP:calcium-mediated signaling);GO:0005509(MF:calcium ion binding)	K02183(CALM)	ko04014(Ras signaling pathway);ko04371(Apelin signaling pathway);ko04020(Calcium signaling pathway);ko04070(Phosphatidylinositol signaling system);ko04015(Rap1 signaling pathway);ko04022(cGMP-PKG signaling pathway);ko04114(Oocyte meiosis);ko04024(cAMP signaling pathway);ko04218(Cellular senescence);ko04016(MAPK signaling pathway - plant)	Cytoplasmic	PF13499(EF-hand domain pair);PF13833(EF-hand domain pair)
A0A498JS90	Uncharacterized protein	DVH24_008926	A0A498JS90	A0A498JS90	DVH24_008926	Uncharacterized protein	A0A498JS90_MALDO	6	3302.68	2855.77	3458.4	3205.62	4356.25	3843.41	4713.6	4304.42	0.744726	0.0240321	GO:0006412(BP:translation);GO:0005840(CC:ribosome);GO:0003735(MF:structural constituent of ribosome)	K02966(RP-S19e)	ko03010(Ribosome)	Cytoplasmic;Mitochondrial	PF01090(Ribosomal protein S19e)
A0A498JT30	"Chlorophyll a-b binding protein, chloroplastic"	DVH24_011323	A0A498JT30	A0A498JT30	DVH24_011323	"Chlorophyll a-b binding protein, chloroplastic"	A0A498JT30_MALDO	2	2903.14	2733.16	3562.41	3066.24	4296.62	3734.37	3817.92	3949.64	0.776334	0.045394	GO:0009765(BP:photosynthesis, light harvesting);GO:0018298(BP:protein-chromophore linkage);GO:0009535(CC:chloroplast thylakoid membrane);GO:0016021(CC:integral component of membrane);GO:0009522(CC:photosystem I);GO:0009523(CC:photosystem II);GO:0016168(MF:chlorophyll binding)	K08912(LHCB1)	ko00196(Photosynthesis - antenna proteins)	Cytoplasmic;Chloroplast	PF00504(Chlorophyll A-B binding protein)
A0A498JTM1	Splicing factor YJU2	DVH24_010721	A0A498JTM1	A0A498JTM1	DVH24_010721	Splicing factor YJU2	A0A498JTM1_MALDO	20	1765.77	1522.07	1682.66	1656.83	2206.33	2412.53	1983.17	2200.68	0.752875	0.0191106	GO:0010181(MF:FMN binding);GO:0016491(MF:oxidoreductase activity)	K03842(ALG1)	ko00510(N-Glycan biosynthesis);ko00513(Various types of N-glycan biosynthesis)	Nuclear	PF13579(Glycosyl transferase 4-like domain);PF04502(Family of unknown function (DUF572));PF13692(Glycosyl transferases group 1);PF05291(Bystin);PF01070(FMN-dependent dehydrogenase)
A0A498JU59	Uncharacterized protein	DVH24_036022	A0A498JU59;A0A540MGP4	A0A498JU59;A0A540MGP4	DVH24_036022;C1H46_016398	Uncharacterized protein	A0A498JU59_MALDO;A0A540MGP4_MALBA	12	899.957	843.735	967.811	903.834	1375.38	1250.41	1400.69	1342.16	0.673417	0.00171785	GO:0005509(MF:calcium ion binding)			Extracellular;Cytoplasmic	PF13499(EF-hand domain pair);PF13405(EF-hand domain)
A0A498JU86	Uncharacterized protein	DVH24_011070	A0A498JU86;A0A540MXF0	A0A498JU86;A0A540MXF0	DVH24_011070;C1H46_010924	Uncharacterized protein	A0A498JU86_MALDO;A0A540MXF0_MALBA	8	319.403	291.346	324.344	311.698	190.849	249.735	229.506	223.363	1.39547	0.0117376	GO:0031047(BP:gene silencing by RNA);GO:0003676(MF:nucleic acid binding)			Nuclear	PF02170(PAZ domain);PF16488(Argonaute linker 2 domain);PF08699(Argonaute linker 1 domain);PF16486(N-terminal domain of argonaute);PF02171(Piwi domain)
A0A498JUS5	AB hydrolase-1 domain-containing protein	DVH24_011545	A0A498JUS5	A0A498JUS5	DVH24_011545	AB hydrolase-1 domain-containing protein	A0A498JUS5_MALDO	9	765.155	563.406	706.934	678.498	909.77	1183.25	943.324	1012.11	0.670377	0.0335511	GO:0003824(MF:catalytic activity)			Cytoplasmic	PF00561(alpha/beta hydrolase fold)
A0A498JUT2	Uncharacterized protein	DVH24_011151	A0A498JUT2	A0A498JUT2	DVH24_011151	Uncharacterized protein	A0A498JUT2_MALDO	20	1173.06	1092.11	1134.04	1133.07	774.839	861.312	676.849	771	1.46961	0.00339584	GO:0016021(CC:integral component of membrane);GO:0020037(MF:heme binding);GO:0005506(MF:iron ion binding);GO:0016705(MF:oxidoreductase activity, acting on paired donors, with incorporation or reduction of molecular oxygen)			Mitochondrial	PF00067(Cytochrome P450)
A0A498JWD8	(1->3)-beta-glucan endohydrolase	DVH24_011731	A0A498JWD8	A0A498JWD8	DVH24_011731	(1->3)-beta-glucan endohydrolase	A0A498JWD8_MALDO	4	187.244	125.856	171.988	161.696	233.985	224.835	221.029	226.616	0.713524	0.0261941	GO:0005975(BP:carbohydrate metabolic process);GO:0005507(MF:copper ion binding);GO:0004553(MF:hydrolase activity, hydrolyzing O-glycosyl compounds);GO:0016491(MF:oxidoreductase activity)			Extracellular	PF00394(Multicopper oxidase);PF07732(Multicopper oxidase);PF07731(Multicopper oxidase);PF07983(X8 domain);PF00332(Glycosyl hydrolases family 17)
A0A498JWP0	M16C_associated domain-containing protein	DVH24_021602	A0A498JWP0	A0A498JWP0	DVH24_021602	M16C_associated domain-containing protein	A0A498JWP0_MALDO	40	477.567	495.301	510.052	494.307	310.804	401.28	344.951	352.345	1.40291	0.00713031	GO:0006508(BP:proteolysis);GO:0003824(MF:catalytic activity);GO:0046872(MF:metal ion binding)			Chloroplast	PF05193(Peptidase M16 inactive domain);PF00675(Insulinase (Peptidase family M16));PF08367(Peptidase M16C associated)
A0A498JWS1	Uncharacterized protein	DVH24_009966	A0A498JWS1	A0A498JWS1	DVH24_009966	Uncharacterized protein	A0A498JWS1_MALDO	1	337.263	316.53	358.853	337.549	438.842	436.21		437.526	0.771494	0.00798656				PlasmaMembrane	PF05922(Peptidase inhibitor I9)
A0A498JWZ7	(1->3)-beta-glucan endohydrolase	DVH24_010337	A0A498JWZ7	A0A498JWZ7	DVH24_010337	(1->3)-beta-glucan endohydrolase	A0A498JWZ7_MALDO	13	1215.98	1261.1	1075.61	1184.23	1557.63	1659.78	1554.23	1590.55	0.744541	0.00347695	GO:0005975(BP:carbohydrate metabolic process);GO:0004553(MF:hydrolase activity, hydrolyzing O-glycosyl compounds)			Extracellular;Lysosomal	PF00332(Glycosyl hydrolases family 17);PF07983(X8 domain)
A0A498JX43	LRRNT_2 domain-containing protein	DVH24_030461	A0A498JX43	A0A498JX43	DVH24_030461	LRRNT_2 domain-containing protein	A0A498JX43_MALDO	1	301.986	352.216	252.201	302.134	237.048	198.314	196.815	210.726	1.43378	0.0449893				Extracellular;Mitochondrial	PF13855(Leucine rich repeat);PF00560(Leucine Rich Repeat);PF08263(Leucine rich repeat N-terminal domain)
A0A498JY58	Uncharacterized protein	DVH24_021699	A0A498JY58;A0A540M9J6	A0A498JY58;A0A540M9J6	DVH24_021699;C1H46_018982	Uncharacterized protein	A0A498JY58_MALDO;A0A540M9J6_MALBA	2	119.989	123.334	139.783	127.702	197.05	173.972	202.745	191.256	0.667703	0.00404936				Extracellular	PF13855(Leucine rich repeat);PF00560(Leucine Rich Repeat)
A0A498JY74	Uncharacterized protein	DVH24_037724	A0A498JY74	A0A498JY74	DVH24_037724	Uncharacterized protein	A0A498JY74_MALDO	10	189.387	197.344	220.471	202.401	258.521	275.353	304.662	279.512	0.724122	0.00927685				Nuclear	PF02496(ABA/WDS induced protein)
A0A498JYD6	Aspartokinase	DVH24_030468	A0A498JYD6;A0A540NA56	A0A498JYD6;A0A540NA56	DVH24_030468;C1H46_006467	Aspartokinase	A0A498JYD6_MALDO;A0A540NA56_MALBA	20	599.204	742.888	624.327	655.473	475.134	503.006	492.567	490.236	1.33706	0.0214237	GO:0008652(BP:cellular amino acid biosynthetic process);GO:0004072(MF:aspartate kinase activity);GO:0050661(MF:NADP binding);GO:0016491(MF:oxidoreductase activity)	K12524(thrA)	ko00270(Cysteine and methionine metabolism);ko00261(Monobactam biosynthesis);ko00260(Glycine, serine and threonine metabolism);ko00300(Lysine biosynthesis)	Cytoplasmic;Mitochondrial;Chloroplast	PF03447(Homoserine dehydrogenase, NAD binding domain);PF00742(Homoserine dehydrogenase);PF00696(Amino acid kinase family);PF13840(ACT domain);PF01842(ACT domain)
A0A498JYM0	Acyl-coenzyme A oxidase	DVH24_001213	A0A498JYM0	A0A498JYM0	DVH24_001213	Acyl-coenzyme A oxidase	A0A498JYM0_MALDO	26	2838.21	2777.68	2651.08	2755.66	3131.46	3821.44	3219.98	3390.96	0.812648	0.0468401	GO:0006635(BP:fatty acid beta-oxidation);GO:0005777(CC:peroxisome);GO:0003997(MF:acyl-CoA oxidase activity);GO:0071949(MF:FAD binding)	K00232(E1.3.3.6)	ko04146(Peroxisome);ko04024(cAMP signaling pathway);ko01040(Biosynthesis of unsaturated fatty acids);ko00071(Fatty acid degradation);ko00592(alpha-Linolenic acid metabolism);ko00410(beta-Alanine metabolism);ko00640(Propanoate metabolism)	Mitochondrial;Peroxisomal	PF02770(Acyl-CoA dehydrogenase, middle domain);PF01756(Acyl-CoA oxidase);PF14749(Acyl-coenzyme A oxidase N-terminal)
A0A498JYW5	Aha1_N domain-containing protein	DVH24_000670	A0A498JYW5;A0A540KCI1	A0A498JYW5;A0A540KCI1	DVH24_000670;C1H46_042530	Aha1_N domain-containing protein	A0A498JYW5_MALDO;A0A540KCI1_MALBA	3	254.816	251.199	257.604	254.54	399.155	312.877	387.282	366.438	0.694632	0.0144374	GO:0001671(MF:ATPase activator activity);GO:0051087(MF:chaperone binding);GO:0051879(MF:Hsp90 protein binding)			Cytoplasmic;Nuclear	PF09229(Activator of Hsp90 ATPase, N-terminal)
A0A498K047	Uncharacterized protein	DVH24_000882	A0A498K047	A0A498K047	DVH24_000882	Uncharacterized protein	A0A498K047_MALDO	16	4941.24	4756.26	4378.61	4692.04	5743.31	7282.38	6003.63	6343.11	0.739707	0.0305437	GO:0016021(CC:integral component of membrane)			Mitochondrial	PF00248(Aldo/keto reductase family)
A0A498K0X5	Uncharacterized protein	DVH24_015159	A0A498K0X5	A0A498K0X5	DVH24_015159	Uncharacterized protein	A0A498K0X5_MALDO	22	1675.32	1557.88	1663.61	1632.27	1307.97	1264.21	1417.32	1329.83	1.22742	0.00681107	GO:0030163(BP:protein catabolic process);GO:0005737(CC:cytoplasm);GO:0005524(MF:ATP binding);GO:0016787(MF:hydrolase activity)	K03065(PSMC3)	ko03050(Proteasome)	Cytoplasmic	PF00004(ATPase family associated with various cellular activities (AAA))
A0A498K1Y0	SOR_SNZ domain-containing protein	DVH24_014746	A0A498K1Y0;A0A540LMU4	A0A498K1Y0;A0A540LMU4	DVH24_014746;C1H46_026669	SOR_SNZ domain-containing protein	A0A498K1Y0_MALDO;A0A540LMU4_MALBA	2	1129.77	1015.81	953.616	1033.07	1520.58	1762.61	1289.68	1524.29	0.677736	0.028158	GO:0042823(BP:pyridoxal phosphate biosynthetic process);GO:0003824(MF:catalytic activity)	K06215(pdxS)	ko00750(Vitamin B6 metabolism);ko01240(Biosynthesis of cofactors)	Cytoplasmic;Chloroplast	PF01680(SOR/SNZ family)
A0A498K1Z1	Inhibitor I9 domain-containing protein	DVH24_037862	A0A498K1Z1;A0A540NG80	A0A498K1Z1;A0A540NG80	DVH24_037862;C1H46_004337	Inhibitor I9 domain-containing protein	A0A498K1Z1_MALDO;A0A540NG80_MALBA	5	2934.39	2533.64	3070.11	2846.04	4308.93	4399.05	3576.32	4094.77	0.695044	0.0151349				Extracellular	PF05922(Peptidase inhibitor I9)
A0A498K274	Uncharacterized protein	DVH24_037952	A0A498K274	A0A498K274	DVH24_037952	Uncharacterized protein	A0A498K274_MALDO	9	679.751	685.181	727.573	697.502	806.285	818.742	737.493	787.507	0.885709	0.0377657	GO:0006457(BP:protein folding);GO:0005524(MF:ATP binding);GO:0051082(MF:unfolded protein binding)			Mitochondrial	PF00012(Hsp70 protein)
A0A498K4V4	Uncharacterized protein	DVH24_003931	A0A498K4V4	A0A498K4V4	DVH24_003931	Uncharacterized protein	A0A498K4V4_MALDO	9	1194.24	1120.55	1161.17	1158.65	1416.96	1468.99	1790.6	1558.85	0.743273	0.0280563	GO:0016021(CC:integral component of membrane)			Extracellular;PlasmaMembrane	PF02469(Fasciclin domain)
A0A498K4V6	Uncharacterized protein	DVH24_000927	A0A498K4V6	A0A498K4V6	DVH24_000927	Uncharacterized protein	A0A498K4V6_MALDO	3	248.31	215.483	201.81	221.868	291.705	350.515	322.715	321.645	0.68979	0.0103427	GO:0030150(BP:protein import into mitochondrial matrix);GO:0016021(CC:integral component of membrane);GO:0005744(CC:TIM23 mitochondrial import inner membrane translocase complex)			Extracellular;Mitochondrial	PF03656(Pam16)
A0A498K4Y0	Uncharacterized protein	DVH24_030286	A0A498K4Y0	A0A498K4Y0	DVH24_030286	Uncharacterized protein	A0A498K4Y0_MALDO	9	1097.09	943.901	1096.62	1045.87	1337.21	1162.07	1372.28	1290.52	0.810428	0.0415157				Chloroplast
A0A498K4Y5	Uncharacterized protein	DVH24_002649	A0A498K4Y5;A0A540MQ47	A0A498K4Y5;A0A540MQ47	DVH24_002649;C1H46_014080	Uncharacterized protein	A0A498K4Y5_MALDO;A0A540MQ47_MALBA	2	4585.25	3591.6	4518.42	4231.76	6920.67	5789.7	5971.96	6227.44	0.679534	0.013691	GO:0006412(BP:translation);GO:0005840(CC:ribosome);GO:0003735(MF:structural constituent of ribosome)	K02891(RP-L22e)	ko03010(Ribosome)	Nuclear	PF01776(Ribosomal L22e protein family)
A0A498K556	Uncharacterized protein	DVH24_002594	A0A498K556	A0A498K556	DVH24_002594	Uncharacterized protein	A0A498K556_MALDO	2	282.05	244.728	304.282	277.02	460.397	358.58	352.814	390.597	0.709222	0.0436506	GO:0000155(MF:phosphorelay sensor kinase activity)			Nuclear	PF02518(Histidine kinase-, DNA gyrase B-, and HSP90-like ATPase);PF00072(Response regulator receiver domain)
A0A498K5E8	Peptidase_S9 domain-containing protein	DVH24_002605	A0A498K5E8	A0A498K5E8	DVH24_002605	Peptidase_S9 domain-containing protein	A0A498K5E8_MALDO	21	1851.66	1905.88	1704.54	1820.7	1308.78	1527.67	1363.09	1399.85	1.30064	0.00916749	GO:0008236(MF:serine-type peptidase activity)			PlasmaMembrane;Chloroplast	PF00326(Prolyl oligopeptidase family)
A0A498K654	Uncharacterized protein	DVH24_003089	A0A498K654	A0A498K654	DVH24_003089	Uncharacterized protein	A0A498K654_MALDO	5	276.461	260.385	280.656	272.501	347.232	349.202	309.288	335.24	0.812851	0.0120423		K07466(RFA1)	ko03460(Fanconi anemia pathway);ko03440(Homologous recombination);ko03420(Nucleotide excision repair);ko03030(DNA replication);ko03430(Mismatch repair)	Mitochondrial;Nuclear
A0A498K6A1	Asparagine--tRNA ligase	DVH24_002945	A0A498K6A1;A0A540LVC2	A0A498K6A1;A0A540LVC2	DVH24_002945;C1H46_024196	Asparagine--tRNA ligase	A0A498K6A1_MALDO;A0A540LVC2_MALBA	18	1888.19	1814.19	1751.21	1817.87	1403.2	1559.85	1672.74	1545.26	1.17641	0.0358149	GO:0006421(BP:asparaginyl-tRNA aminoacylation);GO:0004816(MF:asparagine-tRNA ligase activity);GO:0005524(MF:ATP binding);GO:0003676(MF:nucleic acid binding)	K01893(NARS)	ko00970(Aminoacyl-tRNA biosynthesis)	Cytoplasmic	PF00458(WHEP-TRS domain);PF00152(tRNA synthetases class II (D, K and N));PF01336(OB-fold nucleic acid binding domain)
A0A498K6U4	Uncharacterized protein	DVH24_015353	A0A498K6U4	A0A498K6U4	DVH24_015353	Uncharacterized protein	A0A498K6U4_MALDO	7	422.232	425.517	401.68	416.476	488.898	497.651	615.022	533.857	0.780127	0.0468938				Cytoplasmic	PF12796(Ankyrin repeats (3 copies))
A0A498K967	Uncharacterized protein	DVH24_038335	A0A498K967	A0A498K967	DVH24_038335	Uncharacterized protein	A0A498K967_MALDO	1	199.952	217.647	216.548	211.383	142.733	151.857	174.324	156.305	1.35238	0.00743953	GO:0005524(MF:ATP binding);GO:0004386(MF:helicase activity);GO:0003676(MF:nucleic acid binding)	K12823(DDX5)	ko03040(Spliceosome)	Chloroplast	PF00271(Helicase conserved C-terminal domain);PF00270(DEAD/DEAH box helicase)
A0A498KA94	Glutamine--fructose-6-phosphate transaminase (isomerizing)	DVH24_030291	A0A498KA94	A0A498KA94	DVH24_030291	Glutamine--fructose-6-phosphate transaminase (isomerizing)	A0A498KA94_MALDO	1	200.239	220.785	268.469	229.831	356.164	282.314	362.085	333.521	0.689105	0.0337109	GO:1901135(BP:carbohydrate derivative metabolic process);GO:0045454(BP:cell redox homeostasis);GO:0005623(CC:cell);GO:0097367(MF:carbohydrate derivative binding)	K00820(glmS)	ko00520(Amino sugar and nucleotide sugar metabolism);ko00250(Alanine, aspartate and glutamate metabolism)	Nuclear	PF01380(SIS domain);PF12936(KRI1-like family C-terminal);PF05178(KRI1-like family);PF13522(Glutamine amidotransferase domain);PF00085(Thioredoxin)
A0A498KAD9	Uncharacterized protein	DVH24_038600	A0A498KAD9;A0A540MNR9	A0A498KAD9;A0A540MNR9	DVH24_038600;C1H46_013954	Uncharacterized protein	A0A498KAD9_MALDO;A0A540MNR9_MALBA	1		162.898	172.753	167.825	255.516	245.889		250.702	0.669422	0.00683706	GO:0006367(BP:transcription initiation from RNA polymerase II promoter);GO:0005672(CC:transcription factor TFIIA complex)	K03122(TFIIA1)	ko03022(Basal transcription factors)	Nuclear	PF03153(Transcription factor IIA, alpha/beta subunit)
A0A498KB17	"50S ribosomal protein L9, chloroplastic	DVH24_038952	A0A498KB17;A0A540MZ30	A0A498KB17;A0A540MZ30	DVH24_038952;C1H46_010390	"50S ribosomal protein L9, chloroplastic;50S ribosomal protein L9, chloroplastic"	A0A498KB17_MALDO;A0A540MZ30_MALBA	6	555.032	559.017	705.417	606.489	494.676	441.622	441.207	459.168	1.32084	0.0486847	GO:0006412(BP:translation);GO:0005840(CC:ribosome);GO:0003735(MF:structural constituent of ribosome)	K02939(RP-L9)	ko03010(Ribosome)	Chloroplast	PF03948(Ribosomal protein L9, C-terminal domain);PF01281(Ribosomal protein L9, N-terminal domain)
A0A498KBZ9	AbfB domain-containing protein	DVH24_038168	A0A498KBZ9	A0A498KBZ9	DVH24_038168	AbfB domain-containing protein	A0A498KBZ9_MALDO	18	1389.59	1274.29	1323.14	1329.01	1658.41	1899.08	1700.99	1752.83	0.758207	0.00646755	GO:0046373(BP:L-arabinose metabolic process);GO:0046556(MF:alpha-L-arabinofuranosidase activity)			PlasmaMembrane	PF07944(Beta-L-arabinofuranosidase, GH127);PF05270(Alpha-L-arabinofuranosidase B (ABFB) domain)
A0A498KDL6	Uncharacterized protein	DVH24_017690	A0A498KDL6	A0A498KDL6	DVH24_017690	Uncharacterized protein	A0A498KDL6_MALDO	15	246.571	205.657	216.252	222.827	300.254	323.425	373.423	332.367	0.670423	0.011583	GO:0016021(CC:integral component of membrane)			PlasmaMembrane
A0A498KE01	Protein kinase domain-containing protein	DVH24_017860	A0A498KE01;D6N3G3	A0A498KE01;D6N3G3	DVH24_017860;	Protein kinase domain-containing protein;Protein kinase	A0A498KE01_MALDO;D6N3G3_MALDO	16	604.893	616.121	567.598	596.204	854.118	823.926	718.519	798.855	0.746324	0.00970748	GO:0016021(CC:integral component of membrane);GO:0005524(MF:ATP binding);GO:0004672(MF:protein kinase activity)			PlasmaMembrane	PF00069(Protein kinase domain);PF08263(Leucine rich repeat N-terminal domain);PF13855(Leucine rich repeat)
A0A498KEB8	ATP-synt_DE_N domain-containing protein	DVH24_025846	A0A498KEB8;A0A540M826	A0A498KEB8;A0A540M826	DVH24_025846;C1H46_019528	ATP-synt_DE_N domain-containing protein	A0A498KEB8_MALDO;A0A540M826_MALBA	5	3577.99	3124.1	3681.86	3461.31	4762.28	4257.84	4161.17	4393.76	0.787779	0.0211266	GO:0015986(BP:ATP synthesis coupled proton transport);GO:0045261(CC:proton-transporting ATP synthase complex, catalytic core F(1));GO:0046933(MF:proton-transporting ATP synthase activity, rotational mechanism)	K02134(ATPeF1D)	ko00190(Oxidative phosphorylation)	Mitochondrial	PF02823(ATP synthase, Delta/Epsilon chain, beta-sandwich domain)
A0A498KGN9	"Succinate dehydrogenase [ubiquinone] flavoprotein subunit, mitochondrial"	DVH24_026475	A0A498KGN9	A0A498KGN9	DVH24_026475	"Succinate dehydrogenase [ubiquinone] flavoprotein subunit, mitochondrial"	A0A498KGN9_MALDO	3	741.87	684.506	528.855	651.744	473.57	396.494	470.92	446.995	1.45806	0.04032	GO:0022900(BP:electron transport chain);GO:0006099(BP:tricarboxylic acid cycle);GO:0005743(CC:mitochondrial inner membrane);GO:0050660(MF:flavin adenine dinucleotide binding);GO:0008177(MF:succinate dehydrogenase (ubiquinone) activity)	K00234(SDHA)	ko00190(Oxidative phosphorylation);ko00020(Citrate cycle (TCA cycle))	Mitochondrial	PF02910(Fumarate reductase flavoprotein C-term);PF00890(FAD binding domain)
A0A498KI07	Protein kinase domain-containing protein	DVH24_026213	A0A498KI07	A0A498KI07	DVH24_026213	Protein kinase domain-containing protein	A0A498KI07_MALDO	7	232.052	214.01	224.521	223.527	260.228	279.146	337.009	292.128	0.76517	0.044256	GO:0005524(MF:ATP binding);GO:0004674(MF:protein serine/threonine kinase activity)	K03097(CSNK2A)	ko04064(NF-kappa B signaling pathway);ko03008(Ribosome biogenesis in eukaryotes);ko04137(Mitophagy - animal);ko04520(Adherens junction);ko04139(Mitophagy - yeast);ko04310(Wnt signaling pathway)	Mitochondrial	PF00069(Protein kinase domain)
A0A498KJB9	Carboxypeptidase	DVH24_005289	A0A498KJB9	A0A498KJB9	DVH24_005289	Carboxypeptidase	A0A498KJB9_MALDO	16	1546.49	1387.28	1489.06	1474.28	1703.92	1699.88	1628.1	1677.3	0.878956	0.0182207	GO:0004185(MF:serine-type carboxypeptidase activity)			PlasmaMembrane;Chloroplast	PF12646(Domain of unknown function (DUF3783));PF00450(Serine carboxypeptidase)
A0A498KJP5	Peptidase A1 domain-containing protein	DVH24_005470	A0A498KJP5	A0A498KJP5	DVH24_005470	Peptidase A1 domain-containing protein	A0A498KJP5_MALDO	14	5508.86	4834.52	5605.49	5316.29	6125.36	6550.96	6939.99	6538.77	0.813041	0.022389	GO:0004190(MF:aspartic-type endopeptidase activity)			PlasmaMembrane	PF14541(Xylanase inhibitor C-terminal);PF14543(Xylanase inhibitor N-terminal)
A0A498KKD5	Uncharacterized protein	DVH24_018124	A0A498KKD5	A0A498KKD5	DVH24_018124	Uncharacterized protein	A0A498KKD5_MALDO	10	1411.76	1439.89	1570.37	1474.01	969.582	1113.43	1108.8	1063.94	1.38543	0.0037975				Cytoplasmic	PF12146(Serine aminopeptidase, S33)
A0A498KL63	NTP_transferase domain-containing protein	DVH24_023043	A0A498KL63;A0A540KQZ3	A0A498KL63;A0A540KQZ3	DVH24_023043;C1H46_037836	NTP_transferase domain-containing protein;NTP_transferase domain-containing protein (Fragment)	A0A498KL63_MALDO;A0A540KQZ3_MALBA	9	644.685	729.22	642.574	672.16	786.846	768.736	863.744	806.442	0.833488	0.0301223	GO:0009058(BP:biosynthetic process);GO:0016779(MF:nucleotidyltransferase activity)	K00966(GMPP)	ko00520(Amino sugar and nucleotide sugar metabolism);ko01240(Biosynthesis of cofactors);ko00051(Fructose and mannose metabolism)	Cytoplasmic	PF00132(Bacterial transferase hexapeptide (six repeats));PF00483(Nucleotidyl transferase)
A0A498KLW3	Peroxidase	DVH24_022882	A0A498KLW3	A0A498KLW3	DVH24_022882	Peroxidase	A0A498KLW3_MALDO	20	4800.25	4276.23	5298.5	4791.66	6057.08	7870.73	6132.78	6686.86	0.716578	0.0457555	GO:0042744(BP:hydrogen peroxide catabolic process);GO:0006979(BP:response to oxidative stress);GO:0005576(CC:extracellular region);GO:0020037(MF:heme binding);GO:0046872(MF:metal ion binding);GO:0004601(MF:peroxidase activity)	K00430(E1.11.1.7)	ko00940(Phenylpropanoid biosynthesis)	Extracellular	PF00141(Peroxidase)
A0A498KM30	N-acetyltransferase domain-containing protein	DVH24_005257	A0A498KM30	A0A498KM30	DVH24_005257	N-acetyltransferase domain-containing protein	A0A498KM30_MALDO	11	3447.53	3346.33	3683.7	3492.52	2573.95	2394.97	2241.09	2403.33	1.4532	0.00142121	GO:0008080(MF:N-acetyltransferase activity)			PlasmaMembrane;Chloroplast	PF00583(Acetyltransferase (GNAT) family)
A0A498KMK9	TPR_REGION domain-containing protein	DVH24_022891	A0A498KMK9;A0A540LYU6	A0A498KMK9;A0A540LYU6	DVH24_022891;C1H46_022887	TPR_REGION domain-containing protein	A0A498KMK9_MALDO;A0A540LYU6_MALBA	7	241.798	253.245	214.317	236.453	378.111	334.441	337.043	349.865	0.675841	0.00341986	GO:0006886(BP:intracellular protein transport)	K15296(NAPA)	ko04138(Autophagy - yeast)	Cytoplasmic	PF14938(Soluble NSF attachment protein, SNAP)
A0A498KMY3	Amino-acid N-acetyltransferase	DVH24_026181	A0A498KMY3;A0A540KT06	A0A498KMY3;A0A540KT06	DVH24_026181;C1H46_037116	Amino-acid N-acetyltransferase	A0A498KMY3_MALDO;A0A540KT06_MALBA	2	483.346	463.411	397.357	448.038		322.613	280.773	301.693	1.48508	0.0288324	GO:0006526(BP:arginine biosynthetic process);GO:0005737(CC:cytoplasm);GO:0004042(MF:acetyl-CoA:L-glutamate N-acetyltransferase activity)	K14682(argAB)	ko00220(Arginine biosynthesis)	Chloroplast	PF00583(Acetyltransferase (GNAT) family);PF00696(Amino acid kinase family)
A0A498KMZ2	AB hydrolase-1 domain-containing protein	DVH24_009825	A0A498KMZ2	A0A498KMZ2	DVH24_009825	AB hydrolase-1 domain-containing protein	A0A498KMZ2_MALDO	14	742.949	640.773	754.927	712.883	924.045	971.149	804.787	899.994	0.792098	0.0380185				Chloroplast
A0A498KP34	Inositol-3-phosphate synthase	DVH24_033964	A0A498KP34	A0A498KP34	DVH24_033964	Inositol-3-phosphate synthase	A0A498KP34_MALDO	12	1051.32	890.595	1022.41	988.107	816.283	807.792	867.937	830.67	1.18953	0.0409293	GO:0006021(BP:inositol biosynthetic process);GO:0008654(BP:phospholipid biosynthetic process);GO:0004512(MF:inositol-3-phosphate synthase activity)	K01858(INO1)	ko00521(Streptomycin biosynthesis);ko00562(Inositol phosphate metabolism)	Cytoplasmic	PF01658(Myo-inositol-1-phosphate synthase);PF07994(Myo-inositol-1-phosphate synthase)
A0A498KP99	Lipase_3 domain-containing protein	DVH24_034034	A0A498KP99	A0A498KP99	DVH24_034034	Lipase_3 domain-containing protein	A0A498KP99_MALDO	5	300.458	304.927	326.647	310.677	167.235	264.998	196.24	209.491	1.48301	0.0282501	GO:0006629(BP:lipid metabolic process);GO:0016021(CC:integral component of membrane)			Extracellular;PlasmaMembrane	PF01764(Lipase (class 3))
A0A498KQA3	PKS_ER domain-containing protein	DVH24_014498	A0A498KQA3	A0A498KQA3	DVH24_014498	PKS_ER domain-containing protein	A0A498KQA3_MALDO	12	459.583	433.782	570.377	487.914	265.886	323.906	389.75	326.514	1.49431	0.0428419	GO:0016491(MF:oxidoreductase activity);GO:0008270(MF:zinc ion binding)	K00083(CAD)	ko00940(Phenylpropanoid biosynthesis)	Cytoplasmic	PF00107(Zinc-binding dehydrogenase);PF08240(Alcohol dehydrogenase GroES-like domain)
A0A498KUJ6	Protein-methionine-S-oxide reductase	DVH24_022787	A0A498KUJ6;A0A540MBY9	A0A498KUJ6;A0A540MBY9	DVH24_022787;C1H46_018164	Protein-methionine-S-oxide reductase	A0A498KUJ6_MALDO;A0A540MBY9_MALBA	7	642.086	575.841	543.809	587.245	485.058	474.555	447.955	469.189	1.25162	0.018914	GO:0008113(MF:peptide-methionine (S)-S-oxide reductase activity)			Extracellular;Nuclear	PF01625(Peptide methionine sulfoxide reductase)
A0A540K679	"Endo-1,3(4)-beta-glucanase"	C1H46_044739	A0A540K679	A0A540K679	C1H46_044739	"Endo-1,3(4)-beta-glucanase"	A0A540K679_MALBA	9	222.548	239.849	225.809	229.402	316.403	358.709	263.2	312.771	0.733452	0.0414294	GO:0052861(MF:glucan endo-1,3-beta-glucanase activity, C-3 substituted reducing group)			PlasmaMembrane;Chloroplast	PF03639(Glycosyl hydrolase family 81)
A0A540K6X2	Uncharacterized protein	C1H46_044491	A0A540K6X2	A0A540K6X2	C1H46_044491	Uncharacterized protein	A0A540K6X2_MALBA	8	753.202	603.888	718.841	691.977	876.855	918.205	853.958	883.006	0.78366	0.0174514	GO:0006334(BP:nucleosome assembly);GO:0005634(CC:nucleus)			Nuclear	PF00956(Nucleosome assembly protein (NAP))
A0A540K8M9	Protein disulfide-isomerase	C1H46_043892	A0A540K8M9	A0A540K8M9	C1H46_043892	Protein disulfide-isomerase	A0A540K8M9_MALBA	1	2714.79	2300.53	2246.97	2420.76	3239.49	3230.92	3547.77	3339.39	0.724911	0.00708552	GO:0045454(BP:cell redox homeostasis);GO:0005623(CC:cell);GO:0003756(MF:protein disulfide isomerase activity)	K09580(PDIA1)	ko04141(Protein processing in endoplasmic reticulum)	ER	PF13848(Thioredoxin-like domain);PF00085(Thioredoxin)
A0A540KA67	Usp domain-containing protein	C1H46_043357	A0A540KA67	A0A540KA67	C1H46_043357	Usp domain-containing protein	A0A540KA67_MALBA	3	195.509	177.345	199.349	190.734	267.19	260.719	273.697	267.202	0.713821	0.000592352				Chloroplast;Nuclear	PF00582(Universal stress protein family)
A0A540KA89	AT-hook motif nuclear-localized protein	C1H46_043383	A0A540KA89	A0A540KA89	C1H46_043383	AT-hook motif nuclear-localized protein	A0A540KA89_MALBA	8	319.997	247.208	264.949	277.385	325.975	387.779	365.932	359.895	0.770738	0.0439677	GO:0003680(MF:AT DNA binding)			Nuclear	PF03479(Domain of unknown function (DUF296))
A0A540KCC1	T-complex protein 1 subunit gamma	C1H46_042589	A0A540KCC1	A0A540KCC1	C1H46_042589	T-complex protein 1 subunit gamma	A0A540KCC1_MALBA	22	1348.26	1385.68	1522.61	1418.85	1096.41	1076.63	810.747	994.595	1.42656	0.0162282	GO:0006457(BP:protein folding);GO:0005737(CC:cytoplasm);GO:0005524(MF:ATP binding);GO:0051082(MF:unfolded protein binding)			Cytoplasmic	PF00118(TCP-1/cpn60 chaperonin family)
A0A540KCG7	PKS_ER domain-containing protein	C1H46_042560	A0A540KCG7	A0A540KCG7	C1H46_042560	PKS_ER domain-containing protein	A0A540KCG7_MALBA	10	592.37	729.032	675.186	665.529	857.748	912.913	779.291	849.984	0.78299	0.0293177	GO:0016491(MF:oxidoreductase activity);GO:0008270(MF:zinc ion binding)			Chloroplast	PF08240(Alcohol dehydrogenase GroES-like domain);PF13602(Zinc-binding dehydrogenase)
A0A540KGV2	V-SNARE domain-containing protein	C1H46_041009	A0A540KGV2;H2EIH7	A0A540KGV2;H2EIH7	C1H46_041009;VSP	V-SNARE domain-containing protein;Vesicle transport V-snare protein (Fragment)	A0A540KGV2_MALBA;H2EIH7_MALDO	2	493.521	544.359	488.5	508.793	727.858	593.805	620.957	647.54	0.785732	0.0359312	GO:0006886(BP:intracellular protein transport);GO:0016192(BP:vesicle-mediated transport);GO:0005794(CC:Golgi apparatus);GO:0016021(CC:integral component of membrane);GO:0005484(MF:SNAP receptor activity)	K08493(VTI1)	ko04130(SNARE interactions in vesicular transport);ko04138(Autophagy - yeast)	Nuclear	PF12352(Snare region anchored in the vesicle membrane C-terminus);PF05008(Vesicle transport v-SNARE protein N-terminus)
A0A540KHJ7	Uncharacterized protein	C1H46_040777	A0A540KHJ7	A0A540KHJ7	C1H46_040777	Uncharacterized protein	A0A540KHJ7_MALBA	4	641.795	633.741	588.146	621.227	824.205	827.57	688.213	779.996	0.79645	0.0313652	GO:0016758(MF:transferase activity, transferring hexosyl groups)			PlasmaMembrane;Cytoplasmic;Chloroplast	PF00201(UDP-glucoronosyl and UDP-glucosyl transferase)
A0A540KL40	Uncharacterized protein	C1H46_039530	A0A540KL40	A0A540KL40	C1H46_039530	Uncharacterized protein	A0A540KL40_MALBA	4	278.824	237.735	270.373	262.311	182.916	173.192	179.907	178.672	1.46812	0.00287803				Nuclear
A0A540KLJ5	SHSP domain-containing protein	C1H46_039362	A0A540KLJ5	A0A540KLJ5	C1H46_039362	SHSP domain-containing protein	A0A540KLJ5_MALBA	4	1206.36	1167.26	1326.55	1233.39	996.656	833.215	713.869	847.913	1.45462	0.0153508		K13993(HSP20)	ko04141(Protein processing in endoplasmic reticulum)	Cytoplasmic	PF00011(Hsp20/alpha crystallin family)
A0A540KPX6	AMP-binding domain-containing protein	C1H46_038398	A0A540KPX6	A0A540KPX6	C1H46_038398	AMP-binding domain-containing protein	A0A540KPX6_MALBA	12	555.9	558.67	501.487	538.686	417.144	473.382	331.357	407.295	1.32259	0.044087	GO:0003824(MF:catalytic activity)	K01897(ACSL)	ko04216(Ferroptosis);ko04146(Peroxisome);ko00071(Fatty acid degradation);ko02024(Quorum sensing);ko00061(Fatty acid biosynthesis)	PlasmaMembrane;Chloroplast	PF00501(AMP-binding enzyme)
A0A540KRC8	(S)-2-hydroxy-acid oxidase	C1H46_037688	A0A540KRC8	A0A540KRC8	C1H46_037688	(S)-2-hydroxy-acid oxidase	A0A540KRC8_MALBA	9	976.514	978.324	900.171	951.67	1238.35	1137.97	1444.04	1273.45	0.747316	0.0264254	GO:0010181(MF:FMN binding);GO:0016491(MF:oxidoreductase activity)	K11517(HAO)	ko04146(Peroxisome);ko00630(Glyoxylate and dicarboxylate metabolism)	Peroxisomal	PF01070(FMN-dependent dehydrogenase)
A0A540L077	Serine hydroxymethyltransferase	C1H46_034584	A0A540L077	A0A540L077	C1H46_034584	Serine hydroxymethyltransferase	A0A540L077_MALBA	18	902.662	950.722	1005.45	952.946	1086.64	1321.06	1181.8	1196.5	0.796445	0.0305125	GO:0019264(BP:glycine biosynthetic process from serine);GO:0035999(BP:tetrahydrofolate interconversion);GO:0004372(MF:glycine hydroxymethyltransferase activity);GO:0030170(MF:pyridoxal phosphate binding)	K00600(glyA)	ko00630(Glyoxylate and dicarboxylate metabolism);ko00260(Glycine, serine and threonine metabolism);ko00460(Cyanoamino acid metabolism);ko01240(Biosynthesis of cofactors);ko00680(Methane metabolism);ko00670(One carbon pool by folate)	Chloroplast	PF00464(Serine hydroxymethyltransferase)
A0A540L0K3	Eukaryotic translation initiation factor 3 subunit C	C1H46_034427	A0A540L0K3	A0A540L0K3	C1H46_034427	Eukaryotic translation initiation factor 3 subunit C	A0A540L0K3_MALBA	1	3270.29	2988.92	3102.41	3120.54	2448.85	2575.4	1650.58	2224.94	1.40253	0.0408492	GO:0001732(BP:formation of cytoplasmic translation initiation complex);GO:0016282(CC:eukaryotic 43S preinitiation complex);GO:0033290(CC:eukaryotic 48S preinitiation complex);GO:0005852(CC:eukaryotic translation initiation factor 3 complex);GO:0003743(MF:translation initiation factor activity);GO:0031369(MF:translation initiation factor binding)	K03252(EIF3C)	ko03013(RNA transport)	Nuclear	PF01399(PCI domain);PF05470(Eukaryotic translation initiation factor 3 subunit 8 N-terminus)
A0A540L3C6	Peptidase A1 domain-containing protein	C1H46_033466	A0A540L3C6;A0A540LH05	A0A540L3C6;A0A540LH05	C1H46_033466;C1H46_028671	Peptidase A1 domain-containing protein	A0A540L3C6_MALBA;A0A540LH05_MALBA	2	570.066	476.634	486.619	511.106	654.707	906.54	706.952	756.066	0.676008	0.0408133	GO:0004190(MF:aspartic-type endopeptidase activity)			Extracellular;PlasmaMembrane	PF14541(Xylanase inhibitor C-terminal);PF14543(Xylanase inhibitor N-terminal)
A0A540L5G6	Uncharacterized protein	C1H46_032738	A0A540L5G6	A0A540L5G6	C1H46_032738	Uncharacterized protein	A0A540L5G6_MALBA	31	4629.97	3999.3	4755.97	4461.75	5703.5	5760.02	5948.74	5804.08	0.768725	0.00544461	GO:0046872(MF:metal ion binding);GO:0004222(MF:metalloendopeptidase activity)			Mitochondrial	PF00675(Insulinase (Peptidase family M16));PF05193(Peptidase M16 inactive domain)
A0A540L644	Glucose-1-phosphate adenylyltransferase	C1H46_032491	A0A540L644	A0A540L644	C1H46_032491	Glucose-1-phosphate adenylyltransferase	A0A540L644_MALBA	2	427.134	416.837	543.013	462.328	320.542	327.675	355.834	334.684	1.38139	0.0380584	GO:0005978(BP:glycogen biosynthetic process);GO:0019252(BP:starch biosynthetic process);GO:0009507(CC:chloroplast);GO:0005524(MF:ATP binding);GO:0008878(MF:glucose-1-phosphate adenylyltransferase activity)	K00975(glgC)	ko00500(Starch and sucrose metabolism);ko00520(Amino sugar and nucleotide sugar metabolism);ko02026(Biofilm formation - Escherichia coli)	Chloroplast	PF00483(Nucleotidyl transferase)
A0A540L685	"6-phosphogluconate dehydrogenase, decarboxylating"	C1H46_032447	A0A540L685	A0A540L685	C1H46_032447	"6-phosphogluconate dehydrogenase, decarboxylating"	A0A540L685_MALBA	27	2628.31	2638.82	2846.86	2704.66	1939.32	2034.62	2179.82	2051.25	1.31854	0.00280997	GO:0019521(BP:D-gluconate metabolic process);GO:0006098(BP:pentose-phosphate shunt);GO:0050661(MF:NADP binding);GO:0004616(MF:phosphogluconate dehydrogenase (decarboxylating) activity)	K00033(PGD)	ko00030(Pentose phosphate pathway);ko00480(Glutathione metabolism)	Cytoplasmic	PF00393(6-phosphogluconate dehydrogenase, C-terminal domain);PF03446(NAD binding domain of 6-phosphogluconate dehydrogenase)
A0A540LBY4	Oxoglutarate dehydrogenase (succinyl-transferring)	C1H46_030433	A0A540LBY4	A0A540LBY4	C1H46_030433	Oxoglutarate dehydrogenase (succinyl-transferring)	A0A540LBY4_MALBA	9	805.731	830.731	818.713	818.392	876.349	974.952	912.532	921.278	0.888322	0.02569	GO:0006099(BP:tricarboxylic acid cycle);GO:0004591(MF:oxoglutarate dehydrogenase (succinyl-transferring) activity);GO:0030976(MF:thiamine pyrophosphate binding)	K00164(OGDH)	ko00020(Citrate cycle (TCA cycle))	Cytoplasmic	PF02779(Transketolase, pyrimidine binding domain);PF16870(2-oxoglutarate dehydrogenase C-terminal);PF00676(Dehydrogenase E1 component)
A0A540LBZ6	Uncharacterized protein	C1H46_030547	A0A540LBZ6	A0A540LBZ6	C1H46_030547	Uncharacterized protein	A0A540LBZ6_MALBA	9	664.341	629.699	678.832	657.624	573.258	572.38	446.26	530.633	1.23932	0.0466225				Cytoplasmic;Nuclear	PF05600(Protein of unknown function (DUF773))
A0A540LG53	AB hydrolase-1 domain-containing protein	C1H46_029191	A0A540LG53	A0A540LG53	C1H46_029191	AB hydrolase-1 domain-containing protein	A0A540LG53_MALBA	1	3611.52	2943.8	3056.49	3203.94	4260.03	3677.53	4711.63	4216.39	0.759876	0.0495737	GO:0003824(MF:catalytic activity)			Cytoplasmic	PF00561(alpha/beta hydrolase fold)
A0A540LG99	Epimerase domain-containing protein	C1H46_028953	A0A540LG99	A0A540LG99	C1H46_028953	Epimerase domain-containing protein	A0A540LG99_MALBA	8	391.51	399.012	395.987	395.503	510.652	500.199	525.704	512.185	0.772188	0.000111489	GO:0003824(MF:catalytic activity);GO:0050662(MF:coenzyme binding)	K06118(SQD1)	ko00520(Amino sugar and nucleotide sugar metabolism);ko00561(Glycerolipid metabolism)	Mitochondrial	PF01370(NAD dependent epimerase/dehydratase family)
A0A540LIF0	Glutathione synthetase	C1H46_028237	A0A540LIF0	A0A540LIF0	C1H46_028237	Glutathione synthetase	A0A540LIF0_MALBA	8	357.502	356.184	351.977	355.221	368.491	417.601	400.678	395.59	0.897952	0.0496058	GO:0005524(MF:ATP binding);GO:0043295(MF:glutathione binding);GO:0004363(MF:glutathione synthase activity);GO:0000287(MF:magnesium ion binding);GO:0042803(MF:protein homodimerization activity)	K01920(gshB)	ko00270(Cysteine and methionine metabolism);ko00480(Glutathione metabolism);ko01240(Biosynthesis of cofactors)	Cytoplasmic	PF03199(Eukaryotic glutathione synthase);PF03917(Eukaryotic glutathione synthase, ATP binding domain)
A0A540LIW3	Serine/threonine-protein phosphatase 2A 55 kDa regulatory subunit B	C1H46_028045	A0A540LIW3	A0A540LIW3	C1H46_028045	Serine/threonine-protein phosphatase 2A 55 kDa regulatory subunit B	A0A540LIW3_MALBA	4	344.743	355.009	332.57	344.108	300.78	288.41	226.649	271.946	1.26535	0.0388409	GO:0015986(BP:ATP synthesis coupled proton transport);GO:0000276(CC:mitochondrial proton-transporting ATP synthase complex, coupling factor F(o));GO:0000159(CC:protein phosphatase type 2A complex);GO:0019888(MF:protein phosphatase regulator activity);GO:0015078(MF:proton transmembrane transporter activity)	K04354(PPP2R2)	ko04530(Tight junction);ko03015(mRNA surveillance pathway);ko04071(Sphingolipid signaling pathway);ko04111(Cell cycle - yeast);ko04391(Hippo signaling pathway - fly);ko04151(PI3K-Akt signaling pathway);ko04390(Hippo signaling pathway);ko04152(AMPK signaling pathway)	PlasmaMembrane;Nuclear	PF00400(WD domain, G-beta repeat);PF04718(Mitochondrial ATP synthase g subunit)
A0A540LM70	"Mannan endo-1,4-beta-mannosidase"	C1H46_026875	A0A540LM70	A0A540LM70	C1H46_026875	"Mannan endo-1,4-beta-mannosidase"	A0A540LM70_MALBA	10	1233.95	1039.64	1206.84	1160.14	791.138	915.428	790.694	832.42	1.3937	0.0112134	GO:0007015(BP:actin filament organization);GO:0005975(BP:carbohydrate metabolic process);GO:0051015(MF:actin filament binding);GO:0004553(MF:hydrolase activity, hydrolyzing O-glycosyl compounds)			Extracellular	PF00150(Cellulase (glycosyl hydrolase family 5))
A0A540LUW8	Uncharacterized protein	C1H46_024201	A0A540LUW8	A0A540LUW8	C1H46_024201	Uncharacterized protein	A0A540LUW8_MALBA	4	583.692	467.63	479.616	510.313	640.62	786.375	707.522	711.506	0.717229	0.0228646	GO:0004866(MF:endopeptidase inhibitor activity)			Extracellular	PF00197(Trypsin and protease inhibitor)
A0A540LY29	Uncharacterized protein	C1H46_023118	A0A540LY29	A0A540LY29	C1H46_023118	Uncharacterized protein	A0A540LY29_MALBA	2	465.804	469.533	358.426	431.254	671.876	657.628	547.93	625.811	0.689112	0.022009				Nuclear
A0A540LYX8	Uncharacterized protein	C1H46_022821	A0A540LYX8	A0A540LYX8	C1H46_022821	Uncharacterized protein	A0A540LYX8_MALBA	7	1583.58	1315.35	1588.6	1495.84	1993.63	2242.76	2246.93	2161.1	0.692166	0.00568056				PlasmaMembrane;Chloroplast	PF11891(Protein RETICULATA-related)
A0A540LZX4	Uncharacterized protein	C1H46_022369	A0A540LZX4;V9MHL3	A0A540LZX4;V9MHL3	C1H46_022369;	Uncharacterized protein;Acid phosphatase-like protein 1	A0A540LZX4_MALBA;V9MHL3_MALHU	6	1958.71	1826.88	1474.7	1753.43	2582.08	2414.23	2392.88	2463.06	0.71189	0.0105101	GO:0003993(MF:acid phosphatase activity)			Mitochondrial	PF03767(HAD superfamily, subfamily IIIB (Acid phosphatase))
A0A540M0Z9	Usp domain-containing protein	C1H46_021991	A0A540M0Z9	A0A540M0Z9	C1H46_021991	Usp domain-containing protein	A0A540M0Z9_MALBA	3	291.943	234.523		263.233	367.173	374.69	357.443	366.435	0.718362	0.019112				Chloroplast;Nuclear	PF00582(Universal stress protein family)
A0A540M5C6	Rhamnogalacturonan endolyase	C1H46_020454	A0A540M5C6	A0A540M5C6	C1H46_020454	Rhamnogalacturonan endolyase	A0A540M5C6_MALBA	4	595.178	535.405	481.004	537.196	634.181	775.073	703.836	704.363	0.762669	0.0331286	GO:0005975(BP:carbohydrate metabolic process);GO:0030246(MF:carbohydrate binding);GO:0003824(MF:catalytic activity)			Extracellular;Lysosomal	PF14683(Polysaccharide lyase family 4, domain III);PF06045(Rhamnogalacturonate lyase family);PF14686(Polysaccharide lyase family 4, domain II)
A0A540M5Z0	Isopentenyl-diphosphate Delta-isomerase	C1H46_020218	A0A540M5Z0	A0A540M5Z0	C1H46_020218	Isopentenyl-diphosphate Delta-isomerase	A0A540M5Z0_MALBA	2	1203.27	961.71	1287.72	1150.9	1531.39	1460.86	1541.83	1511.36	0.761498	0.0233541	GO:0008299(BP:isoprenoid biosynthetic process);GO:0016787(MF:hydrolase activity);GO:0004452(MF:isopentenyl-diphosphate delta-isomerase activity)	K01823(idi)	ko00900(Terpenoid backbone biosynthesis)	Cytoplasmic	PF00293(NUDIX domain)
A0A540M6Z9	Uncharacterized protein	C1H46_020106	A0A540M6Z9	A0A540M6Z9	C1H46_020106	Uncharacterized protein	A0A540M6Z9_MALBA	1	1283.64	1253.22		1268.43	1035.54	1017.74	909.123	987.468	1.28453	0.0125942				PlasmaMembrane	PF03227(Gamma interferon inducible lysosomal thiol reductase (GILT))
A0A540MEB8	ADH_zinc_N domain-containing protein	C1H46_017308	A0A540MEB8	A0A540MEB8	C1H46_017308	ADH_zinc_N domain-containing protein	A0A540MEB8_MALBA	1	1460.25	1329.48	1348.63	1379.45	1027.8		928.676	978.24	1.41014	0.00830663	GO:0055114(BP:oxidation-reduction process)	K00083(CAD)	ko00940(Phenylpropanoid biosynthesis)	Cytoplasmic	PF00107(Zinc-binding dehydrogenase)
A0A540ML94	"Cysteine synthase	C1H46_014801	A0A540ML94;Q1KLZ1	A0A540ML94;Q1KLZ1	C1H46_014801;CAS2	"Cysteine synthase;L-3-cyanoalanine synthase 2, mitochondrial"	A0A540ML94_MALBA;CAS2_MALDO	1	2007.23	1681.66	1662.37	1783.75	2328.22	2684	2446.23	2486.15	0.717476	0.0101411	GO:0019499(BP:cyanide metabolic process);GO:0006535(BP:cysteine biosynthetic process from serine);GO:0005739(CC:mitochondrion);GO:0004124(MF:cysteine synthase activity);GO:0050017(MF:L-3-cyanoalanine synthase activity)	K13034(ATCYSC1)	ko00460(Cyanoamino acid metabolism);ko00270(Cysteine and methionine metabolism);ko00920(Sulfur metabolism)	Cytoplasmic;Mitochondrial;Chloroplast	PF00291(Pyridoxal-phosphate dependent enzyme)
A0A540MN52	Uncharacterized protein	C1H46_014146	A0A540MN52;A0A540MN56;A0A540MN80	A0A540MN52;A0A540MN56;A0A540MN80	C1H46_014146;C1H46_014144;C1H46_014143	Uncharacterized protein	A0A540MN52_MALBA;A0A540MN56_MALBA;A0A540MN80_MALBA	3	273.68	262.799	263.161	266.547	377.577	430.439	334.717	380.911	0.699761	0.0148852				Extracellular;Nuclear	PF01190(Pollen proteins Ole e I like)
A0A540MNV7	Uncharacterized protein	C1H46_013912	A0A540MNV7	A0A540MNV7	C1H46_013912	Uncharacterized protein	A0A540MNV7_MALBA	13	1399.23	1456.83	1401.03	1419.03	1070.03	1162.12	892.963	1041.7	1.36222	0.00968853	GO:0004252(MF:serine-type endopeptidase activity)			Chloroplast	PF02225(PA domain);PF05922(Peptidase inhibitor I9);PF00082(Subtilase family)
A0A540MW62	Uncharacterized protein	C1H46_011398	A0A540MW62	A0A540MW62	C1H46_011398	Uncharacterized protein	A0A540MW62_MALBA	5	900.67	944.412	924.825	923.302	749.689	794.897	805.413	783.333	1.17868	0.00275853	GO:0016021(CC:integral component of membrane)			Extracellular	PF06999(Sucrase/ferredoxin-like)
A0A540N1A2	Glutaredoxin-dependent peroxiredoxin	C1H46_009561	A0A540N1A2	A0A540N1A2	C1H46_009561	Glutaredoxin-dependent peroxiredoxin	A0A540N1A2_MALBA	11	16013.2	12160.2	12609.5	13594.3	19648	18795.5	20062	19501.9	0.697079	0.00970909	GO:0045454(BP:cell redox homeostasis);GO:0005623(CC:cell);GO:0004601(MF:peroxidase activity);GO:0051920(MF:peroxiredoxin activity)			Cytoplasmic	PF08534(Redoxin)
A0A540N1P8	Uncharacterized protein	C1H46_009458	A0A540N1P8	A0A540N1P8	C1H46_009458	Uncharacterized protein	A0A540N1P8_MALBA	5	324.873	263.65	330.031	306.185	395.737	485.573	474.976	452.095	0.677257	0.0146849	GO:0005525(MF:GTP binding);GO:0003924(MF:GTPase activity)	K07904(RAB11A)	ko04144(Endocytosis)	Cytoplasmic	PF00071(Ras family)
A0A540N626	Uncharacterized protein	C1H46_007888	A0A540N626	A0A540N626	C1H46_007888	Uncharacterized protein	A0A540N626_MALBA	6	296.018	299.795	244.6	280.137	332.433	358.224	412.088	367.582	0.762109	0.041193				Cytoplasmic	PF13855(Leucine rich repeat)
A0A540N7A5	AIR synthase	C1H46_007527	A0A540N7A5	A0A540N7A5	C1H46_007527	AIR synthase	A0A540N7A5_MALBA	9	496.703	470.136	565.988	510.943	637.807	664.241	724.893	675.647	0.756227	0.0128469	GO:0006189(BP:'de novo' IMP biosynthetic process);GO:0004641(MF:phosphoribosylformylglycinamidine cyclo-ligase activity)	K01933(purM)	ko00230(Purine metabolism)	Chloroplast	PF02769(AIR synthase related protein, C-terminal domain);PF00586(AIR synthase related protein, N-terminal domain)
A0A540NA37	Uncharacterized protein	C1H46_007003	A0A540NA37	A0A540NA37	C1H46_007003	Uncharacterized protein	A0A540NA37_MALBA	6	3185.92	3317.48	3324.66	3276.02	2943.59	2872.33	2454	2756.64	1.18841	0.0310281	GO:0003746(MF:translation elongation factor activity)			Cytoplasmic	PF00647(Elongation factor 1 gamma, conserved domain);PF02798(Glutathione S-transferase, N-terminal domain);PF00043(Glutathione S-transferase, C-terminal domain)
A0A540NAW4	NAD(P)-bd_dom domain-containing protein	C1H46_006152	A0A540NAW4	A0A540NAW4	C1H46_006152	NAD(P)-bd_dom domain-containing protein	A0A540NAW4_MALBA	2	1127.13	993.043	818.482	979.551	617.133	697.266	761.594	691.998	1.41554	0.0434539				Cytoplasmic	PF13460(NAD(P)H-binding)
A0A540NBY0	Uncharacterized protein	C1H46_005847	A0A540NBY0	A0A540NBY0	C1H46_005847	Uncharacterized protein	A0A540NBY0_MALBA	1		464.877	455.409	460.143	502.192	508.312	496.111	502.205	0.916245	0.00529032	GO:0016021(CC:integral component of membrane)			Cytoplasmic;Mitochondrial;Chloroplast
A0A540NCI7	Acetylornithine transaminase	C1H46_005602	A0A540NCI7	A0A540NCI7	C1H46_005602	Acetylornithine transaminase	A0A540NCI7_MALBA	10	603.861	586.237	623	604.366	712.701	833.317	709.223	751.747	0.803949	0.0249842	GO:0006525(BP:arginine metabolic process);GO:0030170(MF:pyridoxal phosphate binding);GO:0008483(MF:transaminase activity)	K00818(E2.6.1.11)	ko00220(Arginine biosynthesis)	Mitochondrial	PF00202(Aminotransferase class-III)
A0A540NIG5	Ubiquitinyl hydrolase 1	C1H46_003538	A0A540NIG5	A0A540NIG5	C1H46_003538	Ubiquitinyl hydrolase 1	A0A540NIG5_MALBA	28	662.475	814.748	724.842	734.021	486.194	552.006	542.829	527.01	1.3928	0.0131985	GO:0016579(BP:protein deubiquitination);GO:0006511(BP:ubiquitin-dependent protein catabolic process);GO:0036459(MF:thiol-dependent ubiquitinyl hydrolase activity)	K11838(USP7)	ko04068(FoxO signaling pathway)	Cytoplasmic	PF00917(MATH domain);PF00443(Ubiquitin carboxyl-terminal hydrolase);PF14533(Ubiquitin-specific protease C-terminal);PF12436(ICP0-binding domain of Ubiquitin-specific protease 7)
A0A540NIJ0	Ribosomal_S7 domain-containing protein	C1H46_003529	A0A540NIJ0	A0A540NIJ0	C1H46_003529	Ribosomal_S7 domain-containing protein	A0A540NIJ0_MALBA	16	17200.2	14381.5	18031.6	16537.8	23169.8	20637.9	20969.5	21592.4	0.765907	0.0205628	GO:0006412(BP:translation);GO:0015935(CC:small ribosomal subunit);GO:0003723(MF:RNA binding);GO:0003735(MF:structural constituent of ribosome)	K02989(RP-S5e)	ko03010(Ribosome)	Cytoplasmic;Mitochondrial	PF00177(Ribosomal protein S7p/S5e)
A0A540NJP9	Annexin	C1H46_003257	A0A540NJP9	A0A540NJP9	C1H46_003257	Annexin	A0A540NJP9_MALBA	3	1133.95	1151.35	946.39	1077.23	1461.56	1320.08	1694.09	1491.91	0.722047	0.031115	GO:0005509(MF:calcium ion binding);GO:0005544(MF:calcium-dependent phospholipid binding)			Cytoplasmic	PF00191(Annexin)
A0A540NMZ5	PKS_ER domain-containing protein	C1H46_002048	A0A540NMZ5	A0A540NMZ5	C1H46_002048	PKS_ER domain-containing protein	A0A540NMZ5_MALBA	5	357.686	411.862	389.858	386.469	461.685	569.945	468.817	500.149	0.772707	0.04133	GO:0016491(MF:oxidoreductase activity)			Mitochondrial	PF13602(Zinc-binding dehydrogenase);PF08240(Alcohol dehydrogenase GroES-like domain)
A0A540NNL0	UBX domain-containing protein	C1H46_001834	A0A540NNL0	A0A540NNL0	C1H46_001834	UBX domain-containing protein	A0A540NNL0_MALBA	11	435.156	408.914	439.31	427.793	367.411	389.553	400.29	385.751	1.10899	0.0363146				Nuclear	PF14555(UBA-like domain);PF00789(UBX domain)
C5IGQ5	Flavonoid 3' hydroxylase IIb		C5IGQ5	C5IGQ5		Flavonoid 3' hydroxylase IIb	C5IGQ5_MALDO	12	699.804	714.796	799.675	738.092	1034.97	1287.87	946.527	1089.79	0.67728	0.0302175	GO:0020037(MF:heme binding);GO:0005506(MF:iron ion binding);GO:0004497(MF:monooxygenase activity);GO:0016705(MF:oxidoreductase activity, acting on paired donors, with incorporation or reduction of molecular oxygen)	K05280(CYP75B1)	ko00944(Flavone and flavonol biosynthesis);ko00941(Flavonoid biosynthesis)	Mitochondrial	PF00067(Cytochrome P450)
S4UL39	Lipoxygenase	LOX1c	S4UL39	S4UL39	LOX1c	Lipoxygenase	S4UL39_MALDO	21	289.022	265.679	254.951	269.884	305.561	318.475	297.224	307.086	0.878853	0.0344713	GO:0031408(BP:oxylipin biosynthetic process);GO:0046872(MF:metal ion binding);GO:0016702(MF:oxidoreductase activity, acting on single donors with incorporation of molecular oxygen, incorporation of two atoms of oxygen)	K15718(LOX1_5)	ko00591(Linoleic acid metabolism)	Cytoplasmic	PF00305(Lipoxygenase);PF01477(PLAT/LH2 domain)
A0A023IRP7	Malic enzyme	NAD-ME1	A0A023IRP7	A0A023IRP7	NAD-ME1	Malic enzyme	A0A023IRP7_MALDO	15	805.051	861.739	906.041	857.61	751.739	961.809	836.044	849.864	1.00911	0.914381	GO:0004471(MF:malate dehydrogenase (decarboxylating) (NAD+) activity);GO:0046872(MF:metal ion binding);GO:0051287(MF:NAD binding)	K00028(E1.1.1.39)	ko00620(Pyruvate metabolism);ko00710(Carbon fixation in photosynthetic organisms)	Mitochondrial;Chloroplast	PF03949(Malic enzyme, NAD binding domain);PF00390(Malic enzyme, N-terminal domain)
A0A023IRR3	Malic enzyme	NAD-ME2	A0A023IRR3;A0A498JEQ4	A0A023IRR3;A0A498JEQ4	NAD-ME2;DVH24_014172	Malic enzyme	A0A023IRR3_MALDO;A0A498JEQ4_MALDO	20	1411.25	1121.79	1236.14	1256.39	1356.74	1507.99	884.278	1249.67	1.00538	0.975514	GO:0004471(MF:malate dehydrogenase (decarboxylating) (NAD+) activity);GO:0046872(MF:metal ion binding);GO:0051287(MF:NAD binding)	K00028(E1.1.1.39)	ko00620(Pyruvate metabolism);ko00710(Carbon fixation in photosynthetic organisms)	Mitochondrial	PF03949(Malic enzyme, NAD binding domain);PF00390(Malic enzyme, N-terminal domain)
A0A059U7J8	Transcription factor WD40		A0A059U7J8;A0A540M6Y4;Q9M610;X2EXM4	A0A059U7J8;A0A540M6Y4;Q9M610;X2EXM4	;C1H46_019766;TTG1;TTG1	Transcription factor WD40;WD_REPEATS_REGION domain-containing protein;TTG1;TTG1 protein	A0A059U7J8_9ROSA;A0A540M6Y4_MALBA;Q9M610_MALDO;X2EXM4_9ROSA	7	132.171	233.834	112.006	159.337	212.41	117.932	107.272	145.871	1.09231	0.80245				Cytoplasmic	PF00400(WD domain, G-beta repeat)
A0A059VEH4	Cysteine proteinase inhibitor		A0A059VEH4;A0A498JDD2	A0A059VEH4;A0A498JDD2	;DVH24_015916	Cysteine proteinase inhibitor;Cysteine proteinase inhibitor (Fragment)	A0A059VEH4_9ROSA;A0A498JDD2_MALDO	3	10780	8453.46	10766.6	10000	14703.2	16557.7	8417.87	13226.3	0.756073	0.279539	GO:0004869(MF:cysteine-type endopeptidase inhibitor activity)			Cytoplasmic	PF16845(Aspartic acid proteinase inhibitor)
A0A059VIJ7	Cysteine proteinase inhibitor		A0A059VIJ7;Q84LB7	A0A059VIJ7;Q84LB7		Cysteine proteinase inhibitor;Cysteine proteinase inhibitor (Fragment)	A0A059VIJ7_9ROSA;Q84LB7_MALDO	3	161.306	123.355	211.404	165.355	74.9901	86.8511	150.669	104.17	1.58736	0.152415	GO:0004869(MF:cysteine-type endopeptidase inhibitor activity)			Extracellular;Cytoplasmic	PF16845(Aspartic acid proteinase inhibitor)
A0A060PJX1	Cullin 1-like protein A	MdCUL1A	A0A060PJX1;A0A498K537;A0A540KBU2	A0A060PJX1;A0A498K537;A0A540KBU2	MdCUL1A;DVH24_002699;C1H46_042776	Cullin 1-like protein A;CULLIN_2 domain-containing protein;CULLIN_2 domain-containing protein	A0A060PJX1_MALDO;A0A498K537_MALDO;A0A540KBU2_MALBA	3	186.368	205.512	174.022	188.634	91.8469	204.692	252.937	183.159	1.02989	0.915735	GO:0006511(BP:ubiquitin-dependent protein catabolic process);GO:0031461(CC:cullin-RING ubiquitin ligase complex);GO:0031625(MF:ubiquitin protein ligase binding)	K03347(CUL1)	ko04110(Cell cycle);ko04141(Protein processing in endoplasmic reticulum);ko04111(Cell cycle - yeast);ko04350(TGF-beta signaling pathway);ko04114(Oocyte meiosis);ko04310(Wnt signaling pathway);ko04120(Ubiquitin mediated proteolysis);ko04340(Hedgehog signaling pathway);ko04341(Hedgehog signaling pathway - fly)	Cytoplasmic;Nuclear	PF00888(Cullin family);PF10557(Cullin protein neddylation domain)
A0A068EPI9	Phosphotransferase	HXK1	A0A068EPI9;A0A498HYH9;A0A540MU89	A0A068EPI9;A0A498HYH9;A0A540MU89	HXK1;DVH24_029358;C1H46_012006	Phosphotransferase	A0A068EPI9_MALDO;A0A498HYH9_MALDO;A0A540MU89_MALBA	8	505.302	429.5	389.306	441.369	385.018	502.52	325.192	404.243	1.09184	0.582751	GO:0001678(BP:cellular glucose homeostasis);GO:0006096(BP:glycolytic process);GO:0005623(CC:cell);GO:0005524(MF:ATP binding);GO:0005536(MF:glucose binding);GO:0004396(MF:hexokinase activity)	K00844(HK)	ko00052(Galactose metabolism);ko00500(Starch and sucrose metabolism);ko00524(Neomycin, kanamycin and gentamicin biosynthesis);ko00010(Glycolysis / Gluconeogenesis);ko00520(Amino sugar and nucleotide sugar metabolism);ko04066(HIF-1 signaling pathway);ko00051(Fructose and mannose metabolism);ko00521(Streptomycin biosynthesis)	Chloroplast	PF03727(Hexokinase);PF00349(Hexokinase)
A0A076JYZ4	SnRK2.3		A0A076JYZ4;A0A076V734;A0A498KIB7	A0A076JYZ4;A0A076V734;A0A498KIB7	;SnRK2.1;DVH24_026333	SnRK2.3;Sucrose non-fermenting-1-related protein kinase 2.1;Protein kinase domain-containing protein	A0A076JYZ4_MALDO;A0A076V734_9ROSA;A0A498KIB7_MALDO	2	94.4236	132.043	90.1392	105.535	108.349	120.555	184.678	137.861	0.765521	0.299756	GO:0005524(MF:ATP binding);GO:0004674(MF:protein serine/threonine kinase activity)	K14498(SNRK2)	ko04075(Plant hormone signal transduction);ko04016(MAPK signaling pathway - plant)	Nuclear	PF00069(Protein kinase domain)
A0A076JYZ8	SnRK2.9	DVH24_016376	A0A076JYZ8;A0A076V730	A0A076JYZ8;A0A076V730	DVH24_016376;SnRK2.11	SnRK2.9;Sucrose non-fermenting-1-related protein kinase 2.11	A0A076JYZ8_MALDO;A0A076V730_9ROSA	5	1265.24	1150.18	930.809	1115.41	781.755	1179.17	1078.32	1013.08	1.10101	0.54381	GO:0005524(MF:ATP binding);GO:0004674(MF:protein serine/threonine kinase activity)	K14498(SNRK2)	ko04075(Plant hormone signal transduction);ko04016(MAPK signaling pathway - plant)	Cytoplasmic	PF00069(Protein kinase domain)
A0A076V9V9	Sucrose non-fermenting-1-related protein kinase 2.5	SnRK2.5	A0A076V9V9;A0A540N5G0;L7TBA8	A0A076V9V9;A0A540N5G0;L7TBA8	SnRK2.5;C1H46_008108;DVH24_033174	Sucrose non-fermenting-1-related protein kinase 2.5;Protein kinase domain-containing protein;SnRK2.4	A0A076V9V9_9ROSA;A0A540N5G0_MALBA;L7TBA8_MALDO	4	931.328	1068.76	1178.02	1059.37	1210.88	718.617	508.665	812.72	1.30349	0.324986	GO:0005524(MF:ATP binding);GO:0004674(MF:protein serine/threonine kinase activity)	K14498(SNRK2)	ko04075(Plant hormone signal transduction);ko04016(MAPK signaling pathway - plant)	Cytoplasmic	PF00069(Protein kinase domain)
A0A089WYN7	diacylglycerol kinase	DGK	A0A089WYN7;A0A498HIP6;A0A540MA08	A0A089WYN7;A0A498HIP6;A0A540MA08	DGK;DVH24_015491;C1H46_018822	diacylglycerol kinase	A0A089WYN7_9ROSA;A0A498HIP6_MALDO;A0A540MA08_MALBA	2		139.28	155.059	147.17	105.102	139.444	154.056	132.868	1.10764	0.519039	GO:0006952(BP:defense response);GO:0007205(BP:protein kinase C-activating G protein-coupled receptor signaling pathway);GO:0005524(MF:ATP binding);GO:0004143(MF:diacylglycerol kinase activity);GO:0003951(MF:NAD+ kinase activity)	K00901(dgkA)	ko00564(Glycerophospholipid metabolism);ko04070(Phosphatidylinositol signaling system);ko00561(Glycerolipid metabolism);ko04072(Phospholipase D signaling pathway)	Cytoplasmic;Mitochondrial;Chloroplast	PF00781(Diacylglycerol kinase catalytic domain);PF00609(Diacylglycerol kinase accessory domain)
A0A096ZNR5	Amine oxidase		A0A096ZNR5;A0A498KCA8;A0A540L0B4	A0A096ZNR5;A0A498KCA8;A0A540L0B4	;DVH24_006254;C1H46_034550	Amine oxidase	A0A096ZNR5_MALDO;A0A498KCA8_MALDO;A0A540L0B4_MALBA	4	845.223	741.841	753.718	780.261	870.294	827.602	380.327	692.741	1.12634	0.613593	GO:0009308(BP:amine metabolic process);GO:0005507(MF:copper ion binding);GO:0008131(MF:primary amine oxidase activity);GO:0048038(MF:quinone binding)	K00276(AOC3)	ko00410(beta-Alanine metabolism);ko00350(Tyrosine metabolism);ko00950(Isoquinoline alkaloid biosynthesis);ko00960(Tropane, piperidine and pyridine alkaloid biosynthesis);ko00260(Glycine, serine and threonine metabolism);ko00360(Phenylalanine metabolism)	Cytoplasmic	PF02728(Copper amine oxidase, N3 domain);PF01179(Copper amine oxidase, enzyme domain);PF02727(Copper amine oxidase, N2 domain)
A0A0B5W3U1	Pectinesterase		A0A0B5W3U1	A0A0B5W3U1		Pectinesterase	A0A0B5W3U1_MALDO	16	13309.5	10440.4	12672.9	12141	21088.1	18770.1	9613.04	16490.4	0.736244	0.294626	GO:0042545(BP:cell wall modification);GO:0045490(BP:pectin catabolic process);GO:0045330(MF:aspartyl esterase activity);GO:0004857(MF:enzyme inhibitor activity);GO:0030599(MF:pectinesterase activity)	K01051(E3.1.1.11)	ko02020(Two-component system);ko00040(Pentose and glucuronate interconversions)	Mitochondrial	PF01095(Pectinesterase);PF04043(Plant invertase/pectin methylesterase inhibitor)
A0A0D4CZ52	Peptidylprolyl isomerase	CYP38b	A0A0D4CZ52;A0A498HKF5;A0A540L5H9	A0A0D4CZ52;A0A498HKF5;A0A540L5H9	CYP38b;DVH24_037217;C1H46_032672	Peptidylprolyl isomerase	A0A0D4CZ52_MALDO;A0A498HKF5_MALDO;A0A540L5H9_MALBA	3	293.284	241.843	458.665	331.264	309.783	368.281	393.976	357.347	0.92701	0.728312	GO:0003755(MF:peptidyl-prolyl cis-trans isomerase activity)			Chloroplast	PF00160(Cyclophilin type peptidyl-prolyl cis-trans isomerase/CLD)
A0A0E3T3B5	Aminoaldehyde dehydrogenase 2	AMADH2	A0A0E3T3B5	A0A0E3T3B5	AMADH2	Aminoaldehyde dehydrogenase 2	A0A0E3T3B5_MALDO	19	1041.66	1122.87	1131.45	1098.66	1006.27	1208.86	1069.83	1094.99	1.00336	0.958443	GO:0033737(MF:1-pyrroline dehydrogenase activity);GO:0019145(MF:aminobutyraldehyde dehydrogenase activity)	K00130(betB)	ko00260(Glycine, serine and threonine metabolism)	Cytoplasmic	PF00171(Aldehyde dehydrogenase family)
A0A0F6PU41	D14a protein	D14a	A0A0F6PU41;A0A498JA38;A0A540MWW9;A0A540MY66	A0A0F6PU41;A0A498JA38;A0A540MWW9;A0A540MY66	D14a;DVH24_020620;C1H46_011098;C1H46_011102	D14a protein;AB hydrolase-1 domain-containing protein;AB hydrolase-1 domain-containing protein;AB hydrolase-1 domain-containing protein	A0A0F6PU41_MALHU;A0A498JA38_MALDO;A0A540MWW9_MALBA;A0A540MY66_MALBA	2	293.461	269.38	456.835	339.892	291.487		257.126	274.307	1.2391	0.45741				PlasmaMembrane	PF12697(Alpha/beta hydrolase family)
A0A0H4SPM2	Pgip protein	pgip	A0A0H4SPM2;A0A0H4T655;A0A411AR45;A0A498I0J9;H9BE11;P93270	A0A0H4SPM2;A0A0H4T655;A0A411AR45;A0A498I0J9;H9BE11;P93270	pgip;pgip;pgip2;DVH24_019508;PGIP;mdpgip1	Pgip protein;Pgip protein;Polygalacturonase-inhibiting protein 2;Uncharacterized protein;Pgip protein;Polygalacturonase-inhibiting protein	A0A0H4SPM2_MALDO;A0A0H4T655_MALDO;A0A411AR45_MALDO;A0A498I0J9_MALDO;H9BE11_MALPM;P93270_MALDO	8	2285.72	2236.34	3109.26	2543.77	2562.69	2271.45	1469	2101.04	1.21072	0.363901				Extracellular	PF13516(Leucine Rich repeat);PF13855(Leucine rich repeat);PF08263(Leucine rich repeat N-terminal domain)
A0A0K0PXP9	Anthocyanidin synthase protein	ANS-2	A0A0K0PXP9;A0A498JHV2;A0A540MD23;A0A540NI07;C3UZH3;P51091;Q2EGB7;Q8L5N4	A0A0K0PXP9;A0A498JHV2;A0A540MD23;A0A540NI07;C3UZH3;P51091;Q2EGB7;Q8L5N4	ANS-2;DVH24_007939;C1H46_017792;C1H46_003777;ANS;ANS;ANS;MdANS	Anthocyanidin synthase protein;Fe2OG dioxygenase domain-containing protein;Fe2OG dioxygenase domain-containing protein;Fe2OG dioxygenase domain-containing protein;Anthocyanidin synthase protein;Leucoanthocyanidin dioxygenase;Anthocyanidin synthase;Anthocyanidin synthase	A0A0K0PXP9_9ROSA;A0A498JHV2_MALDO;A0A540MD23_MALBA;A0A540NI07_MALBA;C3UZH3_9ROSA;LDOX_MALDO;Q2EGB7_MALDO;Q8L5N4_MALDO	8	335.944	498.299	479.922	438.055	556.165	387.191	1636.55	859.969	0.509385	0.345305	GO:0046872(MF:metal ion binding);GO:0016491(MF:oxidoreductase activity)	K05277(ANS)	ko00941(Flavonoid biosynthesis)	Cytoplasmic	PF03171(2OG-Fe(II) oxygenase superfamily);PF14226(non-haem dioxygenase in morphine synthesis N-terminal)
A0A0N9P9N3	HSP90.5	HSP90.5	A0A0N9P9N3;A0A0N9PZU3;A0A498HJI5;A0A540LN25	A0A0N9P9N3;A0A0N9PZU3;A0A498HJI5;A0A540LN25	HSP90.5;HSP90.5;DVH24_007318;C1H46_026534	HSP90.5;HSP90.5;HATPase_c domain-containing protein;HATPase_c domain-containing protein	A0A0N9P9N3_MALDO;A0A0N9PZU3_MALDO;A0A498HJI5_MALDO;A0A540LN25_MALBA	21	1684.08	1900.11	1758.2	1780.79	1776.01	1881.45	1789.52	1815.66	0.980797	0.651383	GO:0006457(BP:protein folding);GO:0005524(MF:ATP binding);GO:0051082(MF:unfolded protein binding)	K09487(HSP90B)	ko04151(PI3K-Akt signaling pathway);ko04141(Protein processing in endoplasmic reticulum)	Cytoplasmic	PF02518(Histidine kinase-, DNA gyrase B-, and HSP90-like ATPase);PF00183(Hsp90 protein)
A0A0U1SU77	PIP11		A0A0U1SU77;G4XN32;Q76HL9	A0A0U1SU77;G4XN32;Q76HL9	;PIP1;1;MdPIP1b	PIP11;Aquaporin PIP1;Plasma membrane intrinsic protein	A0A0U1SU77_9ROSA;G4XN32_9ROSA;Q76HL9_MALDO	5	512.292	418.327	675.754	535.458	741.687	328.019	683.42	584.376	0.91629	0.760013	GO:0016021(CC:integral component of membrane);GO:0015267(MF:channel activity)			PlasmaMembrane	PF00230(Major intrinsic protein)
A0A0U2HUH5	Ribosomal protein S3	rps3	A0A0U2HUH5;J7MR52	A0A0U2HUH5;J7MR52	rps3	Ribosomal protein S3	A0A0U2HUH5_MALHU;J7MR52_MALDO	1	175.568	105.273	119.648	133.496	97.1267		107.655	102.391	1.30379	0.34701	GO:0006412(BP:translation);GO:0005739(CC:mitochondrion);GO:0005840(CC:ribosome);GO:0003723(MF:RNA binding);GO:0003735(MF:structural constituent of ribosome)	K02982(RP-S3)	ko03010(Ribosome)	Mitochondrial	PF00189(Ribosomal protein S3, C-terminal domain)
A0A0U2J2I0	Mitochondrial protein YMF19	atp8	A0A0U2J2I0;J7MB93	A0A0U2J2I0;J7MB93	atp8	Mitochondrial protein YMF19	A0A0U2J2I0_MALHU;J7MB93_MALDO	4	4329.45	3851.99	4308.84	4163.43	3366.19	4222.11	4935.86	4174.72	0.997295	0.982346	GO:0016021(CC:integral component of membrane);GO:0005739(CC:mitochondrion)	K02109(ATPF0B)	ko00190(Oxidative phosphorylation);ko00195(Photosynthesis)	PlasmaMembrane	PF02326(Plant ATP synthase F0);PF06449(Mitochondrial domain of unknown function (DUF1082))
A0A0U2JAM4	NADH dehydrogenase subunit 2	nad2	A0A0U2JAM4;J7MFW9	A0A0U2JAM4;J7MFW9	nad2	NADH dehydrogenase subunit 2	A0A0U2JAM4_MALHU;J7MFW9_MALDO	1	790.03	915.881	815.284	840.399	845.614	892.288		868.951	0.967142	0.624889	GO:0042773(BP:ATP synthesis coupled electron transport);GO:0016021(CC:integral component of membrane);GO:0005739(CC:mitochondrion);GO:0008137(MF:NADH dehydrogenase (ubiquinone) activity)	K03879(ND2)	ko00190(Oxidative phosphorylation)	PlasmaMembrane	PF00361(Proton-conducting membrane transporter)
A0A0U2N8T4	ATP synthase subunit alpha	atp1	A0A0U2N8T4;J7MPY1	A0A0U2N8T4;J7MPY1	atp1	ATP synthase subunit alpha	A0A0U2N8T4_MALHU;J7MPY1_MALDO	24	56841.4	42724.1	55304.6	51623.3	58622	47435.1	14437.8	40165	1.28528	0.458942	GO:0015986(BP:ATP synthesis coupled proton transport);GO:0005739(CC:mitochondrion);GO:0045261(CC:proton-transporting ATP synthase complex, catalytic core F(1));GO:0005524(MF:ATP binding);GO:0046933(MF:proton-transporting ATP synthase activity, rotational mechanism)	K02132(ATPeF1A)	ko00190(Oxidative phosphorylation)	Mitochondrial	PF02874(ATP synthase alpha/beta family, beta-barrel domain);PF00306(ATP synthase alpha/beta chain, C terminal domain);PF00006(ATP synthase alpha/beta family, nucleotide-binding domain)
A0A0U2N8V3	Ribosomal protein S4 (Fragment)	rps4	A0A0U2N8V3;J9JES1	A0A0U2N8V3;J9JES1	rps4	Ribosomal protein S4 (Fragment);Ribosomal protein S4	A0A0U2N8V3_MALHU;J9JES1_MALDO	3	137.19		107.115	122.153	80.1676		264.014	172.091	0.709816	0.645516	GO:0005739(CC:mitochondrion);GO:0005840(CC:ribosome);GO:0003723(MF:RNA binding)	K02986(RP-S4)	ko03010(Ribosome)	Mitochondrial	PF01479(S4 domain)
A0A0U2P5U8	Cytochrome b	cob	A0A0U2P5U8;J7MB82	A0A0U2P5U8;J7MB82	cob;cob2	Cytochrome b	A0A0U2P5U8_MALHU;J7MB82_MALDO	2	3222.72	2679.33	3115.65	3005.9	3550.48	3570.29	2101.07	3073.95	0.977863	0.901084	GO:0006122(BP:mitochondrial electron transport, ubiquinol to cytochrome c);GO:0016021(CC:integral component of membrane);GO:0005743(CC:mitochondrial inner membrane);GO:0045275(CC:respiratory chain complex III);GO:0046872(MF:metal ion binding);GO:0008121(MF:ubiquinol-cytochrome-c reductase activity)	K00412(CYTB)	ko00190(Oxidative phosphorylation);ko02020(Two-component system)	PlasmaMembrane	PF00033(Cytochrome b/b6/petB);PF00032(Cytochrome b(C-terminal)/b6/petD)
A0A0U2P5W4	NADH dehydrogenase subunit 9	nad9	A0A0U2P5W4;J7MB90	A0A0U2P5W4;J7MB90	nad9	NADH dehydrogenase subunit 9	A0A0U2P5W4_MALHU;J7MB90_MALDO	7	2134.94	1781.63	2238.64	2051.74	2472.38	1944.18	2286.21	2234.26	0.918309	0.428761	GO:0005739(CC:mitochondrion);GO:0008137(MF:NADH dehydrogenase (ubiquinone) activity)	K03936(NDUFS3)	ko00190(Oxidative phosphorylation)	Nuclear	PF00329(Respiratory-chain NADH dehydrogenase, 30 Kd subunit)
A0A0U2P8X0	Ribosomal protein L5	rpl5	A0A0U2P8X0;I0J0J8	A0A0U2P8X0;I0J0J8	rpl5	Ribosomal protein L5	A0A0U2P8X0_MALHU;I0J0J8_MALDO	3	265.882	250.37	240.562	252.271		243.11	321.191	282.15	0.894103	0.401068	GO:0006412(BP:translation);GO:0005739(CC:mitochondrion);GO:0005840(CC:ribosome);GO:0003735(MF:structural constituent of ribosome)			Cytoplasmic
A0A0U2PCG6	NADH dehydrogenase subunit 7	nad7	A0A0U2PCG6;J7MB86	A0A0U2PCG6;J7MB86	nad7	NADH dehydrogenase subunit 7	A0A0U2PCG6_MALHU;J7MB86_MALDO	6	3023.12	2394	3273.64	2896.92	2759.97	2409.16	1375.8	2181.64	1.32786	0.218889	GO:0005739(CC:mitochondrion);GO:0051287(MF:NAD binding);GO:0016651(MF:oxidoreductase activity, acting on NAD(P)H);GO:0048038(MF:quinone binding)	K03935(NDUFS2)	ko00190(Oxidative phosphorylation)	Mitochondrial	PF00346(Respiratory-chain NADH dehydrogenase, 49 Kd subunit)
A0A0U2PF25	ATP synthase protein MI25	atp4	A0A0U2PF25;J7MB97	A0A0U2PF25;J7MB97	atp4	ATP synthase protein MI25	A0A0U2PF25_MALHU;J7MB97_MALDO	5	1761.78	1577.03	1131.89	1490.23	586.771	1227.39	626.437	813.534	1.8318	0.0724058	GO:0015986(BP:ATP synthesis coupled proton transport);GO:0000276(CC:mitochondrial proton-transporting ATP synthase complex, coupling factor F(o));GO:0015078(MF:proton transmembrane transporter activity)			PlasmaMembrane;Nuclear	PF05405(Mitochondrial ATP synthase B chain precursor (ATP-synt_B))
A0A0U2PH88	NADH-ubiquinone oxidoreductase chain 1	nad1	A0A0U2PH88;J9JER7	A0A0U2PH88;J9JER7	nad1	NADH-ubiquinone oxidoreductase chain 1	A0A0U2PH88_MALHU;J9JER7_MALDO	1	412.801	564.823	671.689	549.771	628.75	641.047	291.805	520.534	1.05617	0.8413	GO:0016021(CC:integral component of membrane);GO:0005739(CC:mitochondrion);GO:0005886(CC:plasma membrane);GO:0008137(MF:NADH dehydrogenase (ubiquinone) activity)	K03878(ND1)	ko00190(Oxidative phosphorylation)	PlasmaMembrane	PF00146(NADH dehydrogenase)
A0A166AJ07	UV resistance locus 8 protein	UVR8	A0A166AJ07;A0A498HQW2;A0A540MSD1	A0A166AJ07;A0A498HQW2;A0A540MSD1	UVR8;DVH24_012016;C1H46_012745	UV resistance locus 8 protein;Uncharacterized protein;Uncharacterized protein	A0A166AJ07_MALDO;A0A498HQW2_MALDO;A0A540MSD1_MALBA	15	1584.98	1587.23	1685.52	1619.25	1433.78	1008.66	702.638	1048.36	1.54455	0.0563543	GO:0010224(BP:response to UV-B);GO:0009881(MF:photoreceptor activity);GO:0042803(MF:protein homodimerization activity)			Extracellular	PF00415(Regulator of chromosome condensation (RCC1) repeat)
A0A191XY21	NPR8	DVH24_004895	A0A191XY21;A0A540N4K8	A0A191XY21;A0A540N4K8	DVH24_004895;C1H46_008406	NPR8;Uncharacterized protein	A0A191XY21_MALDO;A0A540N4K8_MALBA	3	373.141	400.602	668.967	480.904	389.097	805.597	560.289	584.994	0.822065	0.534499		K14508(NPR1)	ko04075(Plant hormone signal transduction)	Nuclear	PF12796(Ankyrin repeats (3 copies));PF00651(BTB/POZ domain);PF11900(Domain of unknown function (DUF3420))
A0A1B1UZZ5	Phosphoenolpyruvate carboxykinase (ATP)	PCK1	A0A1B1UZZ5;A0A498JA17	A0A1B1UZZ5;A0A498JA17	PCK1;DVH24_033444	Phosphoenolpyruvate carboxykinase (ATP)	A0A1B1UZZ5_MALDO;A0A498JA17_MALDO	9	409.66	560.727	435.189	468.525	385.365	278.773	225.356	296.498	1.5802	0.0603112	GO:0006094(BP:gluconeogenesis);GO:0005524(MF:ATP binding);GO:0016301(MF:kinase activity);GO:0004612(MF:phosphoenolpyruvate carboxykinase (ATP) activity)	K01610(E4.1.1.49)	ko00710(Carbon fixation in photosynthetic organisms);ko00620(Pyruvate metabolism);ko00020(Citrate cycle (TCA cycle));ko00010(Glycolysis / Gluconeogenesis)	Cytoplasmic	PF01293(Phosphoenolpyruvate carboxykinase)
A0A1C8M582	Glyoxylate/succinic semialdehyde reductase 1		A0A1C8M582;A0A498I271;A0A540KBV3	A0A1C8M582;A0A498I271;A0A540KBV3	;DVH24_018983;C1H46_042765	Glyoxylate/succinic semialdehyde reductase 1;Uncharacterized protein;Uncharacterized protein	A0A1C8M582_MALDO;A0A498I271_MALDO;A0A540KBV3_MALBA	10	764.554	766.498	870.359	800.47	947.402	828.465	885.461	887.109	0.902336	0.151765	GO:0051287(MF:NAD binding);GO:0050661(MF:NADP binding);GO:0016491(MF:oxidoreductase activity)	K18121(GLYR)	ko00630(Glyoxylate and dicarboxylate metabolism);ko00650(Butanoate metabolism)	Cytoplasmic;Mitochondrial;Chloroplast	PF03446(NAD binding domain of 6-phosphogluconate dehydrogenase);PF14833(NAD-binding of NADP-dependent 3-hydroxyisobutyrate dehydrogenase)
A0A1C8M593	Glyoxylate/succinic semialdehyde reductase 2		A0A1C8M593;A0A540NBF0	A0A1C8M593;A0A540NBF0	;C1H46_006579	Glyoxylate/succinic semialdehyde reductase 2;Uncharacterized protein	A0A1C8M593_MALDO;A0A540NBF0_MALBA	5	516.502	366.14	413.462	432.035	276.456	303.441	343.058	307.652	1.4043	0.0620506	GO:0051287(MF:NAD binding);GO:0050661(MF:NADP binding);GO:0016491(MF:oxidoreductase activity)	K18121(GLYR)	ko00630(Glyoxylate and dicarboxylate metabolism);ko00650(Butanoate metabolism)	Chloroplast	PF14833(NAD-binding of NADP-dependent 3-hydroxyisobutyrate dehydrogenase);PF03446(NAD binding domain of 6-phosphogluconate dehydrogenase)
A0A1C8YB64	Photosystem I P700 chlorophyll a apoprotein A1	psaA	A0A1C8YB64;A0A1S6KLB5;A0A1S6KLT8;A0A223A9U0;A0A223FXI4;A0A223FXP9;A0A223FYF3;A0A2D3E2N3;A0A346QE33;A0A3G5AW48;A0A3Q8RZ66;A0A498KN88;A0A4Y5V0F0;A0A649Z7E4;A0A650B0E1;A0A650B0Q0;A0A650B0V8;A0A650B608;A0A6M5UAK1;A0A6M5UBV6;A0A6M8U2N3;A0A7D6BYB7;A0A7M1IAY7;A0A7M1IB56;A0A7U3K7W0	A0A1C8YB64;A0A1S6KLB5;A0A1S6KLT8;A0A223A9U0;A0A223FXI4;A0A223FXP9;A0A223FYF3;A0A2D3E2N3;A0A346QE33;A0A3G5AW48;A0A3Q8RZ66;A0A498KN88;A0A4Y5V0F0;A0A649Z7E4;A0A650B0E1;A0A650B0Q0;A0A650B0V8;A0A650B608;A0A6M5UAK1;A0A6M5UBV6;A0A6M8U2N3;A0A7D6BYB7;A0A7M1IAY7;A0A7M1IB56;A0A7U3K7W0	psaA;psaA;psaA;psaA;psaA;psaA;psaA;psaA;psaA;psaA;psaA;DVH24_034247;psaA;psaA;psaA;psaA;psaA;psaA;psaA;psaA;psaA;psaA;psaA;psaA;psaA	Photosystem I P700 chlorophyll a apoprotein A1;Photosystem I P700 chlorophyll a apoprotein A1;Photosystem I P700 chlorophyll a apoprotein A1;Photosystem I P700 chlorophyll a apoprotein A1;Photosystem I P700 chlorophyll a apoprotein A1;Photosystem I P700 chlorophyll a apoprotein A1;Photosystem I P700 chlorophyll a apoprotein A1;Photosystem I P700 chlorophyll a apoprotein A1;Photosystem I P700 chlo…	A0A1C8YB64_9ROSA;A0A1S6KLB5_MALBA;A0A1S6KLT8_9ROSA;A0A223A9U0_MALDO;A0A223FXI4_9ROSA;A0A223FXP9_9ROSA;A0A223FYF3_9ROSA;A0A2D3E2N3_MALMI;A0A346QE33_9ROSA;A0A3G5AW48_MALHU;A0A3Q8RZ66_9ROSA;A0A498KN88_MALDO;A0A4Y5V0F0_9ROSA;A0A649Z7E4_9ROSA;A0A650B0E1_9ROSA;A0A650B0Q0_9ROSA;A0A650B0V8_9ROSA;A0A650B608_9ROSA;A0A6M5UAK1_9ROSA;A0A6M5UBV6_9ROSA;A0A6M8U2N3_9ROSA;A0A7D6BYB7_9ROSA;A0A7M1IAY7_9ROSA;A0A7M1IB…	7	2062.64	2206.52	2192.3	2153.82	2999.03	3110.08	1199.54	2436.22	0.884083	0.672809	GO:0015979(BP:photosynthesis);GO:0018298(BP:protein-chromophore linkage);GO:0009535(CC:chloroplast thylakoid membrane);GO:0016021(CC:integral component of membrane);GO:0009522(CC:photosystem I);GO:0051539(MF:4 iron, 4 sulfur cluster binding);GO:0016168(MF:chlorophyll binding);GO:0009055(MF:electron transfer activity);GO:0000287(MF:magnesium ion binding)	K02689(psaA)	ko00195(Photosynthesis)	PlasmaMembrane	PF00223(Photosystem I psaA/psaB protein)
A0A1C8YB65	"Acetyl-coenzyme A carboxylase carboxyl transferase subunit beta, chloroplastic	accD	A0A1C8YB65;A0A1S6KLE0;A0A223FY87;A0A2D3E2N5;A0A346QE04;A0A3G5AW61;A0A3S8RGJ0;A0A4Y5V082;A0A650B0M3;A0A650B0P7;A0A650B0Z4;A0A6M5U930;A0A6M5UAQ5;A0A6M8TY31;A0A7D5Y3P3;A0A7M1IB19;A0A7U3I0Q2;A0A7U3K6L1	A0A1C8YB65;A0A1S6KLE0;A0A223FY87;A0A2D3E2N5;A0A346QE04;A0A3G5AW61;A0A3S8RGJ0;A0A4Y5V082;A0A650B0M3;A0A650B0P7;A0A650B0Z4;A0A6M5U930;A0A6M5UAQ5;A0A6M8TY31;A0A7D5Y3P3;A0A7M1IB19;A0A7U3I0Q2;A0A7U3K6L1	accD	"Acetyl-coenzyme A carboxylase carboxyl transferase subunit beta, chloroplastic;Acetyl-coenzyme A carboxylase carboxyl transferase subunit beta, chloroplastic;Acetyl-coenzyme A carboxylase carboxyl transferase subunit beta, chloroplastic;Acetyl-coenzyme A carboxylase carboxyl transferase subunit beta, chloroplastic;Acetyl-coenzyme A carboxylase carboxyl transferase subunit beta, chloroplastic;Ace…	A0A1C8YB65_9ROSA;A0A1S6KLE0_MALBA;A0A223FY87_9ROSA;A0A2D3E2N5_MALMI;A0A346QE04_9ROSA;A0A3G5AW61_MALHU;A0A3S8RGJ0_9ROSA;A0A4Y5V082_9ROSA;A0A650B0M3_9ROSA;A0A650B0P7_9ROSA;A0A650B0Z4_9ROSA;A0A6M5U930_9ROSA;A0A6M5UAQ5_9ROSA;A0A6M8TY31_9ROSA;A0A7D5Y3P3_9ROSA;A0A7M1IB19_9ROSA;A0A7U3I0Q2_9ROSA;A0A7U3K6L1_MALDO	11	804.89	863.216	816.98	828.362	713.461	798.622	969.184	827.089	1.00154	0.987639	GO:0006633(BP:fatty acid biosynthetic process);GO:2001295(BP:malonyl-CoA biosynthetic process);GO:0009317(CC:acetyl-CoA carboxylase complex);GO:0009570(CC:chloroplast stroma);GO:0003989(MF:acetyl-CoA carboxylase activity);GO:0005524(MF:ATP binding);GO:0016743(MF:carboxyl- or carbamoyltransferase activity);GO:0008270(MF:zinc ion binding)	K01963(accD)	ko00620(Pyruvate metabolism);ko00640(Propanoate metabolism);ko00061(Fatty acid biosynthesis);ko00720(Carbon fixation pathways in prokaryotes)	PlasmaMembrane	PF01039(Carboxyl transferase domain)
A0A1C8YB68	"ATP synthase subunit alpha, chloroplastic	atpA	A0A1C8YB68;A0A1S6KLA4;A0A1S6KLR5;A0A223A9R9;A0A223FXF4;A0A223FXP5;A0A223FYG6;A0A2D3E2P1;A0A346QE05;A0A3G5AW56;A0A3Q8RZB7;A0A4Y5V0S0;A0A649Z6W0;A0A650B0E8;A0A650B0S7;A0A650B0Y4;A0A650B580;A0A6M5U7J5;A0A6M5U8Q1;A0A6M8TUH7;A0A7M1IAZ8;A0A7M1IB43;A0A7U3K7V4	A0A1C8YB68;A0A1S6KLA4;A0A1S6KLR5;A0A223A9R9;A0A223FXF4;A0A223FXP5;A0A223FYG6;A0A2D3E2P1;A0A346QE05;A0A3G5AW56;A0A3Q8RZB7;A0A4Y5V0S0;A0A649Z6W0;A0A650B0E8;A0A650B0S7;A0A650B0Y4;A0A650B580;A0A6M5U7J5;A0A6M5U8Q1;A0A6M8TUH7;A0A7M1IAZ8;A0A7M1IB43;A0A7U3K7V4	atpA	"ATP synthase subunit alpha, chloroplastic;ATP synthase subunit alpha, chloroplastic;ATP synthase subunit alpha, chloroplastic;ATP synthase subunit alpha, chloroplastic;ATP synthase subunit alpha, chloroplastic;ATP synthase subunit alpha, chloroplastic;ATP synthase subunit alpha, chloroplastic;ATP synthase subunit alpha, chloroplastic;ATP synthase subunit alpha, chloroplastic;ATP synthase subunit…	A0A1C8YB68_9ROSA;A0A1S6KLA4_MALBA;A0A1S6KLR5_9ROSA;A0A223A9R9_MALDO;A0A223FXF4_9ROSA;A0A223FXP5_9ROSA;A0A223FYG6_9ROSA;A0A2D3E2P1_MALMI;A0A346QE05_9ROSA;A0A3G5AW56_MALHU;A0A3Q8RZB7_9ROSA;A0A4Y5V0S0_9ROSA;A0A649Z6W0_9ROSA;A0A650B0E8_9ROSA;A0A650B0S7_9ROSA;A0A650B0Y4_9ROSA;A0A650B580_9ROSA;A0A6M5U7J5_9ROSA;A0A6M5U8Q1_9ROSA;A0A6M8TUH7_9ROSA;A0A7M1IAZ8_9ROSA;A0A7M1IB43_9ROSA;A0A7U3K7V4_9ROSA	19	15706.2	14558.4	14808.7	15024.4	17607.5	21630	17439.5	18892.4	0.795265	0.0520793	GO:0015986(BP:ATP synthesis coupled proton transport);GO:0009535(CC:chloroplast thylakoid membrane);GO:0045261(CC:proton-transporting ATP synthase complex, catalytic core F(1));GO:0005524(MF:ATP binding);GO:0046933(MF:proton-transporting ATP synthase activity, rotational mechanism)	K02111(ATPF1A)	ko00190(Oxidative phosphorylation);ko00195(Photosynthesis)	Chloroplast	PF02874(ATP synthase alpha/beta family, beta-barrel domain);PF00006(ATP synthase alpha/beta family, nucleotide-binding domain);PF00306(ATP synthase alpha/beta chain, C terminal domain)
A0A1C8YB72	"50S ribosomal protein L2, chloroplastic	rpl2	A0A1C8YB72;A0A1S6KLI4;A0A1S6KLW2;A0A223A9X0;A0A223FXN2;A0A223FXU4;A0A223FY58;A0A223FYA0;A0A2D3E2P6;A0A346QDX2;A0A3G5AW63;A0A3Q8RZ80;A0A4Y5V087;A0A540KI38;A0A649Z7A8;A0A650B0L5;A0A650B0W2;A0A650B139;A0A650B5M4;A0A6M5U800;A0A6M5UBS5;A0A6M5UCC9;A0A7D6C5E7;A0A7M1IAT2;A0A7M1IBH1;A0A7U3HZ08;A0A7U3I0N4	A0A1C8YB72;A0A1S6KLI4;A0A1S6KLW2;A0A223A9X0;A0A223FXN2;A0A223FXU4;A0A223FY58;A0A223FYA0;A0A2D3E2P6;A0A346QDX2;A0A3G5AW63;A0A3Q8RZ80;A0A4Y5V087;A0A540KI38;A0A649Z7A8;A0A650B0L5;A0A650B0W2;A0A650B139;A0A650B5M4;A0A6M5U800;A0A6M5UBS5;A0A6M5UCC9;A0A7D6C5E7;A0A7M1IAT2;A0A7M1IBH1;A0A7U3HZ08;A0A7U3I0N4	rpl2;rpl2;rpl2;rpl2;rpl2;rpl2;rpl2;rpl2;rpl2;rpl2;rpl2;rpl2;rpl2;C1H46_040580;rpl2;rpl2;rpl2;rpl2;rpl2;rpl2;rpl2;rpl2;rpl2;rpl2;rpl2;rpl2;rpl2	"50S ribosomal protein L2, chloroplastic;50S ribosomal protein L2, chloroplastic;50S ribosomal protein L2, chloroplastic;50S ribosomal protein L2, chloroplastic;50S ribosomal protein L2, chloroplastic;50S ribosomal protein L2, chloroplastic;50S ribosomal protein L2, chloroplastic;50S ribosomal protein L2, chloroplastic;50S ribosomal protein L2, chloroplastic;50S ribosomal protein L2, chloroplasti…	A0A1C8YB72_9ROSA;A0A1S6KLI4_MALBA;A0A1S6KLW2_9ROSA;A0A223A9X0_MALDO;A0A223FXN2_9ROSA;A0A223FXU4_9ROSA;A0A223FY58_9ROSA;A0A223FYA0_9ROSA;A0A2D3E2P6_MALMI;A0A346QDX2_9ROSA;A0A3G5AW63_MALHU;A0A3Q8RZ80_9ROSA;A0A4Y5V087_9ROSA;A0A540KI38_MALBA;A0A649Z7A8_9ROSA;A0A650B0L5_9ROSA;A0A650B0W2_9ROSA;A0A650B139_9ROSA;A0A650B5M4_9ROSA;A0A6M5U800_9ROSA;A0A6M5UBS5_9ROSA;A0A6M5UCC9_9ROSA;A0A7D6C5E7_9ROSA;A0A7M1IA…	6	570.849	550.45	302.427	474.576	522.059	300.713	161.168	327.98	1.44697	0.341589	GO:0006412(BP:translation);GO:0009507(CC:chloroplast);GO:0015934(CC:large ribosomal subunit);GO:0019843(MF:rRNA binding);GO:0003735(MF:structural constituent of ribosome);GO:0016740(MF:transferase activity)	K02886(RP-L2)	ko03010(Ribosome)	Mitochondrial	PF00181(Ribosomal Proteins L2, RNA binding domain);PF03947(Ribosomal Proteins L2, C-terminal domain)
A0A1C8YB73	"Ribulose bisphosphate carboxylase large chain	rbcL	A0A1C8YB73;A0A1S6KLC8;A0A223A9S9;A0A223FYF4;A0A2D3E2P8;A0A2S2ASP2;A0A2U8JNQ4;A0A3G5AW60;A0A3Q8RZ71;A0A4Y5V086;A0A650B0L9;A0A650B0S8;A0A650B0W0;A0A6M5U835;A0A6M5U8J7;A0A6M5UBV0;A0A7M1IA18;A0A7M1IA81;A0A7U3I0J8;H9CU68;H9CU77;H9CU78;H9CU79;H9CU80;H9CU81;H9CU82;H9CU83;H9CU84;H9CU85;H9CU86;H9CU87;H9CU88;H9CU89;H9CU90;H9CU91;H9CU92;H9CU93;H9CU95;H9CU96;H9CU97;H9CU98;H9CU99;H9CUA0;H9CUA1;H9CUA2;H9CUA3	A0A1C8YB73;A0A1S6KLC8;A0A223A9S9;A0A223FYF4;A0A2D3E2P8;A0A2S2ASP2;A0A2U8JNQ4;A0A3G5AW60;A0A3Q8RZ71;A0A4Y5V086;A0A650B0L9;A0A650B0S8;A0A650B0W0;A0A6M5U835;A0A6M5U8J7;A0A6M5UBV0;A0A7M1IA18;A0A7M1IA81;A0A7U3I0J8;H9CU68;H9CU77;H9CU78;H9CU79;H9CU80;H9CU81;H9CU82;H9CU83;H9CU84;H9CU85;H9CU86;H9CU87;H9CU88;H9CU89;H9CU90;H9CU91;H9CU92;H9CU93;H9CU95;H9CU96;H9CU97;H9CU98;H9CU99;H9CUA0;H9CUA1;H9CUA2;H9CUA3	rbcL	"Ribulose bisphosphate carboxylase large chain;Ribulose bisphosphate carboxylase large chain;Ribulose bisphosphate carboxylase large chain;Ribulose bisphosphate carboxylase large chain;Ribulose bisphosphate carboxylase large chain;Ribulose bisphosphate carboxylase large chain;Ribulose bisphosphate carboxylase large chain (Fragment);Ribulose bisphosphate carboxylase large chain;Ribulose bisphospha…	A0A1C8YB73_9ROSA;A0A1S6KLC8_MALBA;A0A223A9S9_MALDO;A0A223FYF4_9ROSA;A0A2D3E2P8_MALMI;A0A2S2ASP2_9ROSA;A0A2U8JNQ4_MALBA;A0A3G5AW60_MALHU;A0A3Q8RZ71_9ROSA;A0A4Y5V086_9ROSA;A0A650B0L9_9ROSA;A0A650B0S8_9ROSA;A0A650B0W0_9ROSA;A0A6M5U835_9ROSA;A0A6M5U8J7_9ROSA;A0A6M5UBV0_9ROSA;A0A7M1IA18_9ROSA;A0A7M1IA81_9ROSA;A0A7U3I0J8_9ROSA;H9CU68_9ROSA;H9CU77_9ROSA;H9CU78_9ROSA;H9CU79_9ROSA;H9CU80_9ROSA;H9CU81_9ROS…	18	40331.4	45084.6	44474.6	43296.9	34949.7	45574.4	24695.1	35073.1	1.23448	0.255998	GO:0009853(BP:photorespiration);GO:0019253(BP:reductive pentose-phosphate cycle);GO:0009507(CC:chloroplast);GO:0000287(MF:magnesium ion binding);GO:0004497(MF:monooxygenase activity);GO:0016984(MF:ribulose-bisphosphate carboxylase activity)	K01601(rbcL)	ko00710(Carbon fixation in photosynthetic organisms);ko00630(Glyoxylate and dicarboxylate metabolism)	Cytoplasmic;Chloroplast	PF02788(Ribulose bisphosphate carboxylase large chain, N-terminal domain);PF00016(Ribulose bisphosphate carboxylase large chain, catalytic domain)
A0A1C8YB75	Photosystem II CP43 reaction center protein	psbC	A0A1C8YB75;A0A1S6KLB6;A0A1S6KLT9;A0A223FXQ3;A0A223FXY1;A0A223FY48;A0A2D3E2P5;A0A346QEK9;A0A3G5AW62;A0A3Q8RZ32;A0A4Y5V083;A0A649Z6X6;A0A650B0E7;A0A650B0U4;A0A650B0X6;A0A650B594;A0A6M5U998;A0A6M5UAW5;A0A6M5UBK0;A0A7M1IAZ1;A0A7M1IB53;A0A7U3K6J6;A0A7U3K7S5	A0A1C8YB75;A0A1S6KLB6;A0A1S6KLT9;A0A223FXQ3;A0A223FXY1;A0A223FY48;A0A2D3E2P5;A0A346QEK9;A0A3G5AW62;A0A3Q8RZ32;A0A4Y5V083;A0A649Z6X6;A0A650B0E7;A0A650B0U4;A0A650B0X6;A0A650B594;A0A6M5U998;A0A6M5UAW5;A0A6M5UBK0;A0A7M1IAZ1;A0A7M1IB53;A0A7U3K6J6;A0A7U3K7S5	psbC	Photosystem II CP43 reaction center protein;Photosystem II CP43 reaction center protein;Photosystem II CP43 reaction center protein;Photosystem II CP43 reaction center protein;Photosystem II CP43 reaction center protein;Photosystem II CP43 reaction center protein;Photosystem II CP43 reaction center protein;Photosystem II CP43 reaction center protein;Photosystem II CP43 reaction center protein;Pho…	A0A1C8YB75_9ROSA;A0A1S6KLB6_MALBA;A0A1S6KLT9_9ROSA;A0A223FXQ3_9ROSA;A0A223FXY1_9ROSA;A0A223FY48_9ROSA;A0A2D3E2P5_MALMI;A0A346QEK9_9ROSA;A0A3G5AW62_MALHU;A0A3Q8RZ32_9ROSA;A0A4Y5V083_9ROSA;A0A649Z6X6_9ROSA;A0A650B0E7_9ROSA;A0A650B0U4_9ROSA;A0A650B0X6_9ROSA;A0A650B594_9ROSA;A0A6M5U998_9ROSA;A0A6M5UAW5_9ROSA;A0A6M5UBK0_9ROSA;A0A7M1IAZ1_9ROSA;A0A7M1IB53_9ROSA;A0A7U3K6J6_MALDO;A0A7U3K7S5_9ROSA	13	6233.94	5151.96	5884.08	5756.66	7395.56	8656.2	5510.87	7187.54	0.800922	0.213398	GO:0009772(BP:photosynthetic electron transport in photosystem II);GO:0018298(BP:protein-chromophore linkage);GO:0009535(CC:chloroplast thylakoid membrane);GO:0016021(CC:integral component of membrane);GO:0009523(CC:photosystem II);GO:0016168(MF:chlorophyll binding);GO:0045156(MF:electron transporter, transferring electrons within the cyclic electron transport pathway of photosynthesis activity);…	K02705(psbC)	ko00195(Photosynthesis)	PlasmaMembrane	PF00421(Photosystem II protein)
A0A1C8YB78	"ATP synthase subunit b, chloroplastic	atpF	A0A1C8YB78;A0A1S6KLB1;A0A1S6KLS9;A0A223FXP3;A0A223FXX3;A0A223FYE0;A0A2D3E2Q2;A0A346QEH7;A0A3G5AW66;A0A3S8RG97;A0A4Y5V139;A0A649Z6W5;A0A650B0E0;A0A650B0T5;A0A650B0W5;A0A650B584;A0A6M5U989;A0A6M5UAV8;A0A6M5UBJ1;A0A7M1IAY1;A0A7M1IB67;A0A7U3HYK3;A0A7U3K7L0	A0A1C8YB78;A0A1S6KLB1;A0A1S6KLS9;A0A223FXP3;A0A223FXX3;A0A223FYE0;A0A2D3E2Q2;A0A346QEH7;A0A3G5AW66;A0A3S8RG97;A0A4Y5V139;A0A649Z6W5;A0A650B0E0;A0A650B0T5;A0A650B0W5;A0A650B584;A0A6M5U989;A0A6M5UAV8;A0A6M5UBJ1;A0A7M1IAY1;A0A7M1IB67;A0A7U3HYK3;A0A7U3K7L0	atpF	"ATP synthase subunit b, chloroplastic;ATP synthase subunit b, chloroplastic;ATP synthase subunit b, chloroplastic;ATP synthase subunit b, chloroplastic;ATP synthase subunit b, chloroplastic;ATP synthase subunit b, chloroplastic;ATP synthase subunit b, chloroplastic;ATP synthase subunit b, chloroplastic;ATP synthase subunit b, chloroplastic;ATP synthase subunit b, chloroplastic;ATP synthase subun…	A0A1C8YB78_9ROSA;A0A1S6KLB1_MALBA;A0A1S6KLS9_9ROSA;A0A223FXP3_9ROSA;A0A223FXX3_9ROSA;A0A223FYE0_9ROSA;A0A2D3E2Q2_MALMI;A0A346QEH7_9ROSA;A0A3G5AW66_MALHU;A0A3S8RG97_9ROSA;A0A4Y5V139_9ROSA;A0A649Z6W5_9ROSA;A0A650B0E0_9ROSA;A0A650B0T5_9ROSA;A0A650B0W5_9ROSA;A0A650B584_9ROSA;A0A6M5U989_9ROSA;A0A6M5UAV8_9ROSA;A0A6M5UBJ1_9ROSA;A0A7M1IAY1_9ROSA;A0A7M1IB67_9ROSA;A0A7U3HYK3_MALDO;A0A7U3K7L0_9ROSA	13	638.634	511.766	693.411	614.604	721.787	641.121	536.995	633.301	0.970477	0.817453	GO:0015986(BP:ATP synthesis coupled proton transport);GO:0009535(CC:chloroplast thylakoid membrane);GO:0016021(CC:integral component of membrane);GO:0045263(CC:proton-transporting ATP synthase complex, coupling factor F(o));GO:0046933(MF:proton-transporting ATP synthase activity, rotational mechanism)	K02109(ATPF0B)	ko00190(Oxidative phosphorylation);ko00195(Photosynthesis)	Chloroplast	PF00430(ATP synthase B/B' CF(0))
A0A1C8YB82	DNA-directed RNA polymerase subunit alpha	rpoA	A0A1C8YB82;A0A1S6KLF1;A0A1S6KLX7;A0A223FYC6;A0A2D3E2Q8;A0A346QDY1;A0A3G5AW71;A0A3S8RGJ6;A0A4Y5V0J7;A0A649Z798;A0A650B0I5;A0A650B0S6;A0A650B155;A0A650B5L3;A0A6M5U7X9;A0A6M5UBM9;A0A6M5UDC7;A0A7M1IA33;A0A7M1IAA2;A0A7U3HYU8;A0A7U3I0M2	A0A1C8YB82;A0A1S6KLF1;A0A1S6KLX7;A0A223FYC6;A0A2D3E2Q8;A0A346QDY1;A0A3G5AW71;A0A3S8RGJ6;A0A4Y5V0J7;A0A649Z798;A0A650B0I5;A0A650B0S6;A0A650B155;A0A650B5L3;A0A6M5U7X9;A0A6M5UBM9;A0A6M5UDC7;A0A7M1IA33;A0A7M1IAA2;A0A7U3HYU8;A0A7U3I0M2	rpoA	DNA-directed RNA polymerase subunit alpha;DNA-directed RNA polymerase subunit alpha;DNA-directed RNA polymerase subunit alpha;DNA-directed RNA polymerase subunit alpha;DNA-directed RNA polymerase subunit alpha;DNA-directed RNA polymerase subunit alpha;DNA-directed RNA polymerase subunit alpha;DNA-directed RNA polymerase subunit alpha;DNA-directed RNA polymerase subunit alpha;DNA-directed RNA poly…	A0A1C8YB82_9ROSA;A0A1S6KLF1_MALBA;A0A1S6KLX7_9ROSA;A0A223FYC6_9ROSA;A0A2D3E2Q8_MALMI;A0A346QDY1_9ROSA;A0A3G5AW71_MALHU;A0A3S8RGJ6_9ROSA;A0A4Y5V0J7_9ROSA;A0A649Z798_9ROSA;A0A650B0I5_9ROSA;A0A650B0S6_9ROSA;A0A650B155_9ROSA;A0A650B5L3_9ROSA;A0A6M5U7X9_9ROSA;A0A6M5UBM9_9ROSA;A0A6M5UDC7_9ROSA;A0A7M1IA33_9ROSA;A0A7M1IAA2_9ROSA;A0A7U3HYU8_MALDO;A0A7U3I0M2_9ROSA	2	74.8583	80.0122	83.9572	79.6092	74.6856		95.3201	85.0029	0.936548	0.566873	GO:0006351(BP:transcription, DNA-templated);GO:0009507(CC:chloroplast);GO:0003677(MF:DNA binding);GO:0003899(MF:DNA-directed 5'-3' RNA polymerase activity);GO:0046983(MF:protein dimerization activity)	K03040(rpoA)	ko03020(RNA polymerase)	Mitochondrial;Nuclear	PF01193(RNA polymerase Rpb3/Rpb11 dimerisation domain);PF01000(RNA polymerase Rpb3/RpoA insert domain);PF03118(Bacterial RNA polymerase, alpha chain C terminal domain)
A0A1C8YB83	"ATP synthase subunit beta, chloroplastic	atpB	A0A1C8YB83;A0A1S6KLD1;A0A223A9U1;A0A223FXI8;A0A2D3E2N8;A0A346QE90;A0A3G5AW64;A0A3Q8RZ72;A0A4Y5V0B6;A0A650B0I8;A0A650B0M6;A0A650B0Z1;A0A650B5C7;A0A6M5UAT8;A0A6M5UC13;A0A6M5UCQ1;A0A7M1IB36;A0A7M1IB88;A0A7U3I0M9	A0A1C8YB83;A0A1S6KLD1;A0A223A9U1;A0A223FXI8;A0A2D3E2N8;A0A346QE90;A0A3G5AW64;A0A3Q8RZ72;A0A4Y5V0B6;A0A650B0I8;A0A650B0M6;A0A650B0Z1;A0A650B5C7;A0A6M5UAT8;A0A6M5UC13;A0A6M5UCQ1;A0A7M1IB36;A0A7M1IB88;A0A7U3I0M9	atpB	"ATP synthase subunit beta, chloroplastic;ATP synthase subunit beta, chloroplastic;ATP synthase subunit beta, chloroplastic;ATP synthase subunit beta, chloroplastic;ATP synthase subunit beta, chloroplastic;ATP synthase subunit beta, chloroplastic;ATP synthase subunit beta, chloroplastic;ATP synthase subunit beta, chloroplastic;ATP synthase subunit beta, chloroplastic;ATP synthase subunit beta, ch…	A0A1C8YB83_9ROSA;A0A1S6KLD1_MALBA;A0A223A9U1_MALDO;A0A223FXI8_9ROSA;A0A2D3E2N8_MALMI;A0A346QE90_9ROSA;A0A3G5AW64_MALHU;A0A3Q8RZ72_9ROSA;A0A4Y5V0B6_9ROSA;A0A650B0I8_9ROSA;A0A650B0M6_9ROSA;A0A650B0Z1_9ROSA;A0A650B5C7_9ROSA;A0A6M5UAT8_9ROSA;A0A6M5UC13_9ROSA;A0A6M5UCQ1_9ROSA;A0A7M1IB36_9ROSA;A0A7M1IB88_9ROSA;A0A7U3I0M9_9ROSA	38	5615.1	5193.78	6032	5613.63	5546.12	5986.71	3763.83	5098.88	1.10095	0.514903	GO:0015986(BP:ATP synthesis coupled proton transport);GO:0009535(CC:chloroplast thylakoid membrane);GO:0045261(CC:proton-transporting ATP synthase complex, catalytic core F(1));GO:0005524(MF:ATP binding);GO:0046933(MF:proton-transporting ATP synthase activity, rotational mechanism)	K02112(ATPF1B)	ko00190(Oxidative phosphorylation);ko00195(Photosynthesis)	Chloroplast	PF02874(ATP synthase alpha/beta family, beta-barrel domain);PF00006(ATP synthase alpha/beta family, nucleotide-binding domain)
A0A1C8YB90	"30S ribosomal protein S3, chloroplastic	rps3	A0A1C8YB90;A0A1S6KLF7;A0A1S6KLW7;A0A223FXL3;A0A223FXU0;A0A223FYD4;A0A2D3E2S4;A0A346QDZ4;A0A3G5AW81;A0A3S8RGI2;A0A4Y5V0J0;A0A649Z732;A0A650B0P5;A0A650B0V6;A0A650B0Z0;A0A650B646;A0A6M5UAZ9;A0A6M5UC35;A0A6M5UCS9;A0A7M1IAW0;A0A7M1IB17;A0A7U3I0R5;A0A7U3K6S6	A0A1C8YB90;A0A1S6KLF7;A0A1S6KLW7;A0A223FXL3;A0A223FXU0;A0A223FYD4;A0A2D3E2S4;A0A346QDZ4;A0A3G5AW81;A0A3S8RGI2;A0A4Y5V0J0;A0A649Z732;A0A650B0P5;A0A650B0V6;A0A650B0Z0;A0A650B646;A0A6M5UAZ9;A0A6M5UC35;A0A6M5UCS9;A0A7M1IAW0;A0A7M1IB17;A0A7U3I0R5;A0A7U3K6S6	rps3	"30S ribosomal protein S3, chloroplastic;30S ribosomal protein S3, chloroplastic;30S ribosomal protein S3, chloroplastic;30S ribosomal protein S3, chloroplastic;30S ribosomal protein S3, chloroplastic;30S ribosomal protein S3, chloroplastic;30S ribosomal protein S3, chloroplastic;30S ribosomal protein S3, chloroplastic;30S ribosomal protein S3, chloroplastic;30S ribosomal protein S3, chloroplasti…	A0A1C8YB90_9ROSA;A0A1S6KLF7_MALBA;A0A1S6KLW7_9ROSA;A0A223FXL3_9ROSA;A0A223FXU0_9ROSA;A0A223FYD4_9ROSA;A0A2D3E2S4_MALMI;A0A346QDZ4_9ROSA;A0A3G5AW81_MALHU;A0A3S8RGI2_9ROSA;A0A4Y5V0J0_9ROSA;A0A649Z732_9ROSA;A0A650B0P5_9ROSA;A0A650B0V6_9ROSA;A0A650B0Z0_9ROSA;A0A650B646_9ROSA;A0A6M5UAZ9_9ROSA;A0A6M5UC35_9ROSA;A0A6M5UCS9_9ROSA;A0A7M1IAW0_9ROSA;A0A7M1IB17_9ROSA;A0A7U3I0R5_9ROSA;A0A7U3K6S6_MALDO	7	528.971	306.638	1082.54	639.384	263.926		189.037	226.481	2.82312	0.261341	GO:0006412(BP:translation);GO:0009507(CC:chloroplast);GO:0005840(CC:ribosome);GO:0019843(MF:rRNA binding);GO:0003735(MF:structural constituent of ribosome)	K02982(RP-S3)	ko03010(Ribosome)	Chloroplast	PF00189(Ribosomal protein S3, C-terminal domain)
A0A1C8YB92	Photosystem I assembly protein Ycf4	ycf4	A0A1C8YB92;A0A1S6KLU7;A0A223A9T4;A0A223FXS6;A0A223FY15;A0A223FYG1;A0A2D3E2R3;A0A346QE03;A0A3G5AW85;A0A3Q8RZ75;A0A4Y5V099;A0A650B5V1;A0A6M5U7W3;A0A6M5UBL1;A0A6M5UD69;A0A7M1IBE5;A0A7M1IBK5;A0A7U3K7T2	A0A1C8YB92;A0A1S6KLU7;A0A223A9T4;A0A223FXS6;A0A223FY15;A0A223FYG1;A0A2D3E2R3;A0A346QE03;A0A3G5AW85;A0A3Q8RZ75;A0A4Y5V099;A0A650B5V1;A0A6M5U7W3;A0A6M5UBL1;A0A6M5UD69;A0A7M1IBE5;A0A7M1IBK5;A0A7U3K7T2	ycf4	Photosystem I assembly protein Ycf4	A0A1C8YB92_9ROSA;A0A1S6KLU7_9ROSA;A0A223A9T4_MALDO;A0A223FXS6_9ROSA;A0A223FY15_9ROSA;A0A223FYG1_9ROSA;A0A2D3E2R3_MALMI;A0A346QE03_9ROSA;A0A3G5AW85_MALHU;A0A3Q8RZ75_9ROSA;A0A4Y5V099_9ROSA;A0A650B5V1_9ROSA;A0A6M5U7W3_9ROSA;A0A6M5UBL1_9ROSA;A0A6M5UD69_9ROSA;A0A7M1IBE5_9ROSA;A0A7M1IBK5_9ROSA;A0A7U3K7T2_9ROSA	2	204.847	215.097	264.948	228.297	253.34		82.1912	167.766	1.36081	0.439774	GO:0015979(BP:photosynthesis);GO:0009535(CC:chloroplast thylakoid membrane);GO:0016021(CC:integral component of membrane);GO:0009522(CC:photosystem I)			PlasmaMembrane	PF02392(Ycf4)
A0A1C8YB95	Photosystem II D2 protein	psbD	A0A1C8YB95;A0A1S6KLB3;A0A1S6KLS2;A0A223A9S4;A0A223FXG8;A0A223FXQ5;A0A223FYH9;A0A2D3E2Q4;A0A346QEL0;A0A3G5AW77;A0A3S8RGJ7;A0A4Y5V088;A0A649Z6X2;A0A650B0F9;A0A650B0T6;A0A650B0Z3;A0A650B590;A0A6M5U7L0;A0A6M5U8R4;A0A6M5UC26;A0A7M1IB10;A0A7M1IB69;A0A7U3I0U3	A0A1C8YB95;A0A1S6KLB3;A0A1S6KLS2;A0A223A9S4;A0A223FXG8;A0A223FXQ5;A0A223FYH9;A0A2D3E2Q4;A0A346QEL0;A0A3G5AW77;A0A3S8RGJ7;A0A4Y5V088;A0A649Z6X2;A0A650B0F9;A0A650B0T6;A0A650B0Z3;A0A650B590;A0A6M5U7L0;A0A6M5U8R4;A0A6M5UC26;A0A7M1IB10;A0A7M1IB69;A0A7U3I0U3	psbD	Photosystem II D2 protein;Photosystem II D2 protein;Photosystem II D2 protein;Photosystem II D2 protein;Photosystem II D2 protein;Photosystem II D2 protein;Photosystem II D2 protein;Photosystem II D2 protein;Photosystem II D2 protein;Photosystem II D2 protein;Photosystem II D2 protein;Photosystem II D2 protein;Photosystem II D2 protein;Photosystem II D2 protein;Photosystem II D2 protein;Photosyst…	A0A1C8YB95_9ROSA;A0A1S6KLB3_MALBA;A0A1S6KLS2_9ROSA;A0A223A9S4_MALDO;A0A223FXG8_9ROSA;A0A223FXQ5_9ROSA;A0A223FYH9_9ROSA;A0A2D3E2Q4_MALMI;A0A346QEL0_9ROSA;A0A3G5AW77_MALHU;A0A3S8RGJ7_9ROSA;A0A4Y5V088_9ROSA;A0A649Z6X2_9ROSA;A0A650B0F9_9ROSA;A0A650B0T6_9ROSA;A0A650B0Z3_9ROSA;A0A650B590_9ROSA;A0A6M5U7L0_9ROSA;A0A6M5U8R4_9ROSA;A0A6M5UC26_9ROSA;A0A7M1IB10_9ROSA;A0A7M1IB69_9ROSA;A0A7U3I0U3_9ROSA	10	11211.5	9340.49	11386.2	10646.1	15926.7	12684.3	5241.78	11284.3	0.943444	0.853005	GO:0009772(BP:photosynthetic electron transport in photosystem II);GO:0018298(BP:protein-chromophore linkage);GO:0009535(CC:chloroplast thylakoid membrane);GO:0016021(CC:integral component of membrane);GO:0009523(CC:photosystem II);GO:0016168(MF:chlorophyll binding);GO:0045156(MF:electron transporter, transferring electrons within the cyclic electron transport pathway of photosynthesis activity);…	K02706(psbD)	ko00195(Photosynthesis)	PlasmaMembrane	PF00124(Photosynthetic reaction centre protein)
A0A1C8YB96	Cytochrome f	petA	A0A1C8YB96;A0A1S6KLC7;A0A1S6KLU8;A0A223A9S6;A0A223FXT8;A0A223FY04;A0A223FYE8;A0A2D3E2R0;A0A346QE27;A0A3G5AW76;A0A3Q8RZ41;A0A498KWE2;A0A4Y5V089;A0A649Z777;A0A650B0G7;A0A650B0Q7;A0A650B136;A0A650B5J5;A0A6M5UBQ6;A0A6M5UC09;A0A6M8U5B5;A0A7M1IAT5;A0A7M1IAZ4;A0A7U3K7N6	A0A1C8YB96;A0A1S6KLC7;A0A1S6KLU8;A0A223A9S6;A0A223FXT8;A0A223FY04;A0A223FYE8;A0A2D3E2R0;A0A346QE27;A0A3G5AW76;A0A3Q8RZ41;A0A498KWE2;A0A4Y5V089;A0A649Z777;A0A650B0G7;A0A650B0Q7;A0A650B136;A0A650B5J5;A0A6M5UBQ6;A0A6M5UC09;A0A6M8U5B5;A0A7M1IAT5;A0A7M1IAZ4;A0A7U3K7N6	petA;petA;petA;petA;petA;petA;petA;petA;petA;petA;petA;DVH24_037516;petA;petA;petA;petA;petA;petA;petA;petA;petA;petA;petA;petA	Cytochrome f	A0A1C8YB96_9ROSA;A0A1S6KLC7_MALBA;A0A1S6KLU8_9ROSA;A0A223A9S6_MALDO;A0A223FXT8_9ROSA;A0A223FY04_9ROSA;A0A223FYE8_9ROSA;A0A2D3E2R0_MALMI;A0A346QE27_9ROSA;A0A3G5AW76_MALHU;A0A3Q8RZ41_9ROSA;A0A498KWE2_MALDO;A0A4Y5V089_9ROSA;A0A649Z777_9ROSA;A0A650B0G7_9ROSA;A0A650B0Q7_9ROSA;A0A650B136_9ROSA;A0A650B5J5_9ROSA;A0A6M5UBQ6_9ROSA;A0A6M5UC09_9ROSA;A0A6M8U5B5_9ROSA;A0A7M1IAT5_9ROSA;A0A7M1IAZ4_9ROSA;A0A7U3K7…	8	1539.64	1542.53	1828.86	1637.01	2413.71	1960.61	1409.82	1928.05	0.84905	0.394982	GO:0015979(BP:photosynthesis);GO:0009535(CC:chloroplast thylakoid membrane);GO:0031361(CC:integral component of thylakoid membrane);GO:0009055(MF:electron transfer activity);GO:0020037(MF:heme binding);GO:0005506(MF:iron ion binding)	K02634(petA)	ko00195(Photosynthesis)	Chloroplast	PF16639(Apocytochrome F, N-terminal);PF01333(Apocytochrome F, C-terminal)
A0A1C8YB98	"30S ribosomal protein S7, chloroplastic	rps7	A0A1C8YB98;A0A1S6KLH7;A0A1S6KLZ3;A0A223A9V7;A0A223FXN4;A0A223FXW0;A0A223FYD2;A0A2D3E2S2;A0A346QEG4;A0A3G5AW83;A0A3Q8RZC8;A0A4Y5V151;A0A649Z753;A0A650B0R7;A0A650B0X4;A0A650B109;A0A650B5G7;A0A6M5U7Q4;A0A6M5UB71;A0A6M5UD20;A0A7M1IAY9;A0A7M1IB95;A0A7U3K7M9	A0A1C8YB98;A0A1S6KLH7;A0A1S6KLZ3;A0A223A9V7;A0A223FXN4;A0A223FXW0;A0A223FYD2;A0A2D3E2S2;A0A346QEG4;A0A3G5AW83;A0A3Q8RZC8;A0A4Y5V151;A0A649Z753;A0A650B0R7;A0A650B0X4;A0A650B109;A0A650B5G7;A0A6M5U7Q4;A0A6M5UB71;A0A6M5UD20;A0A7M1IAY9;A0A7M1IB95;A0A7U3K7M9	rps7	"30S ribosomal protein S7, chloroplastic;30S ribosomal protein S7, chloroplastic;30S ribosomal protein S7, chloroplastic;30S ribosomal protein S7, chloroplastic;30S ribosomal protein S7, chloroplastic;30S ribosomal protein S7, chloroplastic;30S ribosomal protein S7, chloroplastic;30S ribosomal protein S7, chloroplastic;30S ribosomal protein S7, chloroplastic;30S ribosomal protein S7, chloroplasti…	A0A1C8YB98_9ROSA;A0A1S6KLH7_MALBA;A0A1S6KLZ3_9ROSA;A0A223A9V7_MALDO;A0A223FXN4_9ROSA;A0A223FXW0_9ROSA;A0A223FYD2_9ROSA;A0A2D3E2S2_MALMI;A0A346QEG4_9ROSA;A0A3G5AW83_MALHU;A0A3Q8RZC8_9ROSA;A0A4Y5V151_9ROSA;A0A649Z753_9ROSA;A0A650B0R7_9ROSA;A0A650B0X4_9ROSA;A0A650B109_9ROSA;A0A650B5G7_9ROSA;A0A6M5U7Q4_9ROSA;A0A6M5UB71_9ROSA;A0A6M5UD20_9ROSA;A0A7M1IAY9_9ROSA;A0A7M1IB95_9ROSA;A0A7U3K7M9_9ROSA	6	666.646	505.261	726.088	632.665	401.841	571.433		486.637	1.30008	0.262316	GO:0006412(BP:translation);GO:0009507(CC:chloroplast);GO:0015935(CC:small ribosomal subunit);GO:0019843(MF:rRNA binding);GO:0003735(MF:structural constituent of ribosome)	K02992(RP-S7)	ko03010(Ribosome)	Mitochondrial	PF00177(Ribosomal protein S7p/S5e)
A0A1C8YBA3	"30S ribosomal protein S4, chloroplastic	rps4	A0A1C8YBA3;A0A1S6KLC1;A0A1S6KLT6;A0A223A9W0;A0A223FXH7;A0A223FXP8;A0A223FYH2;A0A2D3E2Q7;A0A346QEG2;A0A3G5AW87;A0A3Q8RZ39;A0A4Y5V0D3;A0A649Z767;A0A650B0F8;A0A650B0P8;A0A650B126;A0A650B5A7;A0A6M5U7V3;A0A6M5U8V0;A0A6M5U8Y9;A0A7M1IB27;A0A7M1IB76;A0A7U3I0Q9	A0A1C8YBA3;A0A1S6KLC1;A0A1S6KLT6;A0A223A9W0;A0A223FXH7;A0A223FXP8;A0A223FYH2;A0A2D3E2Q7;A0A346QEG2;A0A3G5AW87;A0A3Q8RZ39;A0A4Y5V0D3;A0A649Z767;A0A650B0F8;A0A650B0P8;A0A650B126;A0A650B5A7;A0A6M5U7V3;A0A6M5U8V0;A0A6M5U8Y9;A0A7M1IB27;A0A7M1IB76;A0A7U3I0Q9	rps4	"30S ribosomal protein S4, chloroplastic;30S ribosomal protein S4, chloroplastic;30S ribosomal protein S4, chloroplastic;30S ribosomal protein S4, chloroplastic;30S ribosomal protein S4, chloroplastic;30S ribosomal protein S4, chloroplastic;30S ribosomal protein S4, chloroplastic;30S ribosomal protein S4, chloroplastic;30S ribosomal protein S4, chloroplastic;30S ribosomal protein S4, chloroplasti…	A0A1C8YBA3_9ROSA;A0A1S6KLC1_MALBA;A0A1S6KLT6_9ROSA;A0A223A9W0_MALDO;A0A223FXH7_9ROSA;A0A223FXP8_9ROSA;A0A223FYH2_9ROSA;A0A2D3E2Q7_MALMI;A0A346QEG2_9ROSA;A0A3G5AW87_MALHU;A0A3Q8RZ39_9ROSA;A0A4Y5V0D3_9ROSA;A0A649Z767_9ROSA;A0A650B0F8_9ROSA;A0A650B0P8_9ROSA;A0A650B126_9ROSA;A0A650B5A7_9ROSA;A0A6M5U7V3_9ROSA;A0A6M5U8V0_9ROSA;A0A6M5U8Y9_9ROSA;A0A7M1IB27_9ROSA;A0A7M1IB76_9ROSA;A0A7U3I0Q9_9ROSA	5	738.878	706.468	573.143	672.83	596.812	458.011	871.575	642.133	1.0478	0.827107	GO:0006412(BP:translation);GO:0009507(CC:chloroplast);GO:0015935(CC:small ribosomal subunit);GO:0019843(MF:rRNA binding);GO:0003735(MF:structural constituent of ribosome)	K02986(RP-S4)	ko03010(Ribosome)	Nuclear	PF01479(S4 domain);PF00163(Ribosomal protein S4/S9 N-terminal domain)
A0A1C8YBA4	"50S ribosomal protein L14, chloroplastic	rpl14	A0A1C8YBA4;A0A1S6KLE7;A0A1S6KLY7;A0A223A9V5;A0A223FXL5;A0A223FXV5;A0A223FYJ3;A0A2D3E2S3;A0A346QDX0;A0A3G5AW97;A0A3Q8RZ83;A0A4Y5V0A6;A0A649Z7K6;A0A650B0I2;A0A650B0Y2;A0A650B114;A0A650B5E4;A0A6M5U7P3;A0A6M5U8U9;A0A6M8TUL9;A0A7M1IB49;A0A7M1IBA2;A0A7U3I0P6	A0A1C8YBA4;A0A1S6KLE7;A0A1S6KLY7;A0A223A9V5;A0A223FXL5;A0A223FXV5;A0A223FYJ3;A0A2D3E2S3;A0A346QDX0;A0A3G5AW97;A0A3Q8RZ83;A0A4Y5V0A6;A0A649Z7K6;A0A650B0I2;A0A650B0Y2;A0A650B114;A0A650B5E4;A0A6M5U7P3;A0A6M5U8U9;A0A6M8TUL9;A0A7M1IB49;A0A7M1IBA2;A0A7U3I0P6	rpl14	"50S ribosomal protein L14, chloroplastic;50S ribosomal protein L14, chloroplastic;50S ribosomal protein L14, chloroplastic;50S ribosomal protein L14, chloroplastic;50S ribosomal protein L14, chloroplastic;50S ribosomal protein L14, chloroplastic;50S ribosomal protein L14, chloroplastic;50S ribosomal protein L14, chloroplastic;50S ribosomal protein L14, chloroplastic;50S ribosomal protein L14, ch…	A0A1C8YBA4_9ROSA;A0A1S6KLE7_MALBA;A0A1S6KLY7_9ROSA;A0A223A9V5_MALDO;A0A223FXL5_9ROSA;A0A223FXV5_9ROSA;A0A223FYJ3_9ROSA;A0A2D3E2S3_MALMI;A0A346QDX0_9ROSA;A0A3G5AW97_MALHU;A0A3Q8RZ83_9ROSA;A0A4Y5V0A6_9ROSA;A0A649Z7K6_9ROSA;A0A650B0I2_9ROSA;A0A650B0Y2_9ROSA;A0A650B114_9ROSA;A0A650B5E4_9ROSA;A0A6M5U7P3_9ROSA;A0A6M5U8U9_9ROSA;A0A6M8TUL9_9ROSA;A0A7M1IB49_9ROSA;A0A7M1IBA2_9ROSA;A0A7U3I0P6_9ROSA	7	465.636	375.658	522.801	454.699	402.588	267.875	295.661	322.041	1.41193	0.0890357	GO:0006412(BP:translation);GO:0009507(CC:chloroplast);GO:0015934(CC:large ribosomal subunit);GO:0019843(MF:rRNA binding);GO:0003735(MF:structural constituent of ribosome)	K02874(RP-L14)	ko03010(Ribosome)	Chloroplast	PF00238(Ribosomal protein L14p/L23e)
A0A1C8YBA9	"30S ribosomal protein S11, chloroplastic	rps11	A0A1C8YBA9;A0A1S6KLF5;A0A1S6KLW8;A0A223A9U4;A0A223FXL6;A0A223FXU1;A0A223FYG2;A0A2D3E2S5;A0A346QEF2;A0A3G5AW92;A0A3Q8RZ92;A0A4Y5V0B4;A0A649Z714;A0A650B0J8;A0A650B0R1;A0A650B167;A0A650B5I3;A0A6M5U7X4;A0A6M5U8X4;A0A6M8U5D5;A0A7M1IAX8;A0A7M1IB39;A0A7U3I0Q7	A0A1C8YBA9;A0A1S6KLF5;A0A1S6KLW8;A0A223A9U4;A0A223FXL6;A0A223FXU1;A0A223FYG2;A0A2D3E2S5;A0A346QEF2;A0A3G5AW92;A0A3Q8RZ92;A0A4Y5V0B4;A0A649Z714;A0A650B0J8;A0A650B0R1;A0A650B167;A0A650B5I3;A0A6M5U7X4;A0A6M5U8X4;A0A6M8U5D5;A0A7M1IAX8;A0A7M1IB39;A0A7U3I0Q7	rps11	"30S ribosomal protein S11, chloroplastic;30S ribosomal protein S11, chloroplastic;30S ribosomal protein S11, chloroplastic;30S ribosomal protein S11, chloroplastic;30S ribosomal protein S11, chloroplastic;30S ribosomal protein S11, chloroplastic;30S ribosomal protein S11, chloroplastic;30S ribosomal protein S11, chloroplastic;30S ribosomal protein S11, chloroplastic;30S ribosomal protein S11, ch…	A0A1C8YBA9_9ROSA;A0A1S6KLF5_MALBA;A0A1S6KLW8_9ROSA;A0A223A9U4_MALDO;A0A223FXL6_9ROSA;A0A223FXU1_9ROSA;A0A223FYG2_9ROSA;A0A2D3E2S5_MALMI;A0A346QEF2_9ROSA;A0A3G5AW92_MALHU;A0A3Q8RZ92_9ROSA;A0A4Y5V0B4_9ROSA;A0A649Z714_9ROSA;A0A650B0J8_9ROSA;A0A650B0R1_9ROSA;A0A650B167_9ROSA;A0A650B5I3_9ROSA;A0A6M5U7X4_9ROSA;A0A6M5U8X4_9ROSA;A0A6M8U5D5_9ROSA;A0A7M1IAX8_9ROSA;A0A7M1IB39_9ROSA;A0A7U3I0Q7_9ROSA	2	797.311	551.788	681.63	676.91	688.613	624.242	1318.19	877.014	0.771835	0.437863	GO:0006412(BP:translation);GO:0009507(CC:chloroplast);GO:0005840(CC:ribosome);GO:0019843(MF:rRNA binding);GO:0003735(MF:structural constituent of ribosome)	K02948(RP-S11)	ko03010(Ribosome)	Nuclear	PF00411(Ribosomal protein S11)
A0A1C8YBB0	"30S ribosomal protein S19, chloroplastic	rps19	A0A1C8YBB0;A0A1S6KLH0;A0A1S6KLY5;A0A223A9V2;A0A223FXW2;A0A223FY34;A0A223FYB1;A0A2D3E2U3;A0A346QDZ2;A0A3G5AW99;A0A3S8RGJ5;A0A4Y5V0K6;A0A649Z780;A0A650B0H4;A0A650B0T7;A0A650B0Z2;A0A650B5E6;A0A6M5U856;A0A6M5U961;A0A6M5UAS6;A0A7M1IB50;A0A7M1IBA5;A0A7U3K7U2	A0A1C8YBB0;A0A1S6KLH0;A0A1S6KLY5;A0A223A9V2;A0A223FXW2;A0A223FY34;A0A223FYB1;A0A2D3E2U3;A0A346QDZ2;A0A3G5AW99;A0A3S8RGJ5;A0A4Y5V0K6;A0A649Z780;A0A650B0H4;A0A650B0T7;A0A650B0Z2;A0A650B5E6;A0A6M5U856;A0A6M5U961;A0A6M5UAS6;A0A7M1IB50;A0A7M1IBA5;A0A7U3K7U2	rps19	"30S ribosomal protein S19, chloroplastic;30S ribosomal protein S19, chloroplastic;30S ribosomal protein S19, chloroplastic;30S ribosomal protein S19, chloroplastic;30S ribosomal protein S19, chloroplastic;30S ribosomal protein S19, chloroplastic;30S ribosomal protein S19, chloroplastic;30S ribosomal protein S19, chloroplastic;30S ribosomal protein S19, chloroplastic;30S ribosomal protein S19, ch…	A0A1C8YBB0_9ROSA;A0A1S6KLH0_MALBA;A0A1S6KLY5_9ROSA;A0A223A9V2_MALDO;A0A223FXW2_9ROSA;A0A223FY34_9ROSA;A0A223FYB1_9ROSA;A0A2D3E2U3_MALMI;A0A346QDZ2_9ROSA;A0A3G5AW99_MALHU;A0A3S8RGJ5_9ROSA;A0A4Y5V0K6_9ROSA;A0A649Z780_9ROSA;A0A650B0H4_9ROSA;A0A650B0T7_9ROSA;A0A650B0Z2_9ROSA;A0A650B5E6_9ROSA;A0A6M5U856_9ROSA;A0A6M5U961_9ROSA;A0A6M5UAS6_9ROSA;A0A7M1IB50_9ROSA;A0A7M1IBA5_9ROSA;A0A7U3K7U2_9ROSA	3		609.067	701.05	655.058		727.575	1132.29	929.93	0.704417	0.3164	GO:0006412(BP:translation);GO:0009507(CC:chloroplast);GO:0015935(CC:small ribosomal subunit);GO:0019843(MF:rRNA binding);GO:0003735(MF:structural constituent of ribosome)	K02965(RP-S19)	ko03010(Ribosome)	Chloroplast	PF00203(Ribosomal protein S19)
A0A1C8YBB2	"ATP synthase epsilon chain, chloroplastic	atpE	A0A1C8YBB2;A0A1S6KLD2;A0A1S6KLV1;A0A223FXR2;A0A223FXZ1;A0A223FYG8;A0A2D3E2R7;A0A3G5AW94;A0A3S8RGA5;A0A498KQN6;A0A4Y5V0E0;A0A649Z6Y3;A0A650B0F2;A0A650B0V5;A0A650B0Y7;A0A650B5A3;A0A6M5UAX1;A0A6M5UBL0;A0A6M8TV65;A0A7M1IB63;A0A7U3I0L5	A0A1C8YBB2;A0A1S6KLD2;A0A1S6KLV1;A0A223FXR2;A0A223FXZ1;A0A223FYG8;A0A2D3E2R7;A0A3G5AW94;A0A3S8RGA5;A0A498KQN6;A0A4Y5V0E0;A0A649Z6Y3;A0A650B0F2;A0A650B0V5;A0A650B0Y7;A0A650B5A3;A0A6M5UAX1;A0A6M5UBL0;A0A6M8TV65;A0A7M1IB63;A0A7U3I0L5	atpE	"ATP synthase epsilon chain, chloroplastic;ATP synthase epsilon chain, chloroplastic;ATP synthase epsilon chain, chloroplastic;ATP synthase epsilon chain, chloroplastic;ATP synthase epsilon chain, chloroplastic;ATP synthase epsilon chain, chloroplastic;ATP synthase epsilon chain, chloroplastic;ATP synthase epsilon chain, chloroplastic;ATP synthase epsilon chain, chloroplastic;ATP synthase CF1 eps…	A0A1C8YBB2_9ROSA;A0A1S6KLD2_MALBA;A0A1S6KLV1_9ROSA;A0A223FXR2_9ROSA;A0A223FXZ1_9ROSA;A0A223FYG8_9ROSA;A0A2D3E2R7_MALMI;A0A3G5AW94_MALHU;A0A3S8RGA5_9ROSA;A0A498KQN6_MALDO;A0A4Y5V0E0_9ROSA;A0A649Z6Y3_9ROSA;A0A650B0F2_9ROSA;A0A650B0V5_9ROSA;A0A650B0Y7_9ROSA;A0A650B5A3_9ROSA;A0A6M5UAX1_9ROSA;A0A6M5UBL0_9ROSA;A0A6M8TV65_9ROSA;A0A7M1IB63_9ROSA;A0A7U3I0L5_9ROSA	6	1577.38	1434.65	1821.97	1611.34	2142.06	1646.06	1447.74	1745.29	0.923251	0.599803	GO:0015986(BP:ATP synthesis coupled proton transport);GO:0009535(CC:chloroplast thylakoid membrane);GO:0045261(CC:proton-transporting ATP synthase complex, catalytic core F(1));GO:0005524(MF:ATP binding);GO:0046933(MF:proton-transporting ATP synthase activity, rotational mechanism)	K02114(ATPF1E)	ko00195(Photosynthesis);ko00190(Oxidative phosphorylation)	Chloroplast	PF00401(ATP synthase, Delta/Epsilon chain, long alpha-helix domain);PF02823(ATP synthase, Delta/Epsilon chain, beta-sandwich domain)
A0A1C8YBB3	"30S ribosomal protein S14, chloroplastic	rps14	A0A1C8YBB3;A0A1S6KLB8;A0A1S6KLT5;A0A223A9T5;A0A223FXS3;A0A223FXZ3;A0A223FYE2;A0A2D3E2T2;A0A346QEP1;A0A3G5AW95;A0A3S8RGB7;A0A4Y5V161;A0A649Z6X5;A0A650B0K8;A0A650B0R9;A0A650B0V0;A0A650B5A6;A0A6M5U8I7;A0A6M5UBU2;A0A6M8TUG4;A0A7D6C3G8;A0A7M1IA10;A0A7M1IA71;A0A7U3K7N0	A0A1C8YBB3;A0A1S6KLB8;A0A1S6KLT5;A0A223A9T5;A0A223FXS3;A0A223FXZ3;A0A223FYE2;A0A2D3E2T2;A0A346QEP1;A0A3G5AW95;A0A3S8RGB7;A0A4Y5V161;A0A649Z6X5;A0A650B0K8;A0A650B0R9;A0A650B0V0;A0A650B5A6;A0A6M5U8I7;A0A6M5UBU2;A0A6M8TUG4;A0A7D6C3G8;A0A7M1IA10;A0A7M1IA71;A0A7U3K7N0	rps14	"30S ribosomal protein S14, chloroplastic;30S ribosomal protein S14, chloroplastic;30S ribosomal protein S14, chloroplastic;30S ribosomal protein S14, chloroplastic;30S ribosomal protein S14, chloroplastic;30S ribosomal protein S14, chloroplastic;30S ribosomal protein S14, chloroplastic;30S ribosomal protein S14, chloroplastic;30S ribosomal protein S14, chloroplastic;30S ribosomal protein S14, ch…	A0A1C8YBB3_9ROSA;A0A1S6KLB8_MALBA;A0A1S6KLT5_9ROSA;A0A223A9T5_MALDO;A0A223FXS3_9ROSA;A0A223FXZ3_9ROSA;A0A223FYE2_9ROSA;A0A2D3E2T2_MALMI;A0A346QEP1_9ROSA;A0A3G5AW95_MALHU;A0A3S8RGB7_9ROSA;A0A4Y5V161_9ROSA;A0A649Z6X5_9ROSA;A0A650B0K8_9ROSA;A0A650B0R9_9ROSA;A0A650B0V0_9ROSA;A0A650B5A6_9ROSA;A0A6M5U8I7_9ROSA;A0A6M5UBU2_9ROSA;A0A6M8TUG4_9ROSA;A0A7D6C3G8_9ROSA;A0A7M1IA10_9ROSA;A0A7M1IA71_9ROSA;A0A7U3K7…	1	277.899	161.726		219.812	291.891	230.477	273.302	265.223	0.828783	0.424501	GO:0006412(BP:translation);GO:0009507(CC:chloroplast);GO:0005840(CC:ribosome);GO:0019843(MF:rRNA binding);GO:0003735(MF:structural constituent of ribosome)	K02954(RP-S14)	ko03010(Ribosome)	Mitochondrial;Nuclear	PF00253(Ribosomal protein S14p/S29e)
A0A1C8YBB6	Cytochrome b559 subunit alpha	psbE	A0A1C8YBB6;A0A1S6KLD0;A0A1S6KLV7;A0A223A9U8;A0A223FXJ8;A0A223FXR9;A0A223FYH3;A0A2D3E2T3;A0A346QEL1;A0A3G5AWA7;A0A3S8RGL5;A0A4Y5V0B3;A0A649Z6Z6;A0A650B0G2;A0A650B0W3;A0A650B0Z7;A0A650B5D6;A0A6M5U9B6;A0A6M5UAX8;A0A6M5UBL3;A0A7M1IB11;A0A7M1IB72;A0A7U3I0R3	A0A1C8YBB6;A0A1S6KLD0;A0A1S6KLV7;A0A223A9U8;A0A223FXJ8;A0A223FXR9;A0A223FYH3;A0A2D3E2T3;A0A346QEL1;A0A3G5AWA7;A0A3S8RGL5;A0A4Y5V0B3;A0A649Z6Z6;A0A650B0G2;A0A650B0W3;A0A650B0Z7;A0A650B5D6;A0A6M5U9B6;A0A6M5UAX8;A0A6M5UBL3;A0A7M1IB11;A0A7M1IB72;A0A7U3I0R3	psbE	Cytochrome b559 subunit alpha;Cytochrome b559 subunit alpha;Cytochrome b559 subunit alpha;Cytochrome b559 subunit alpha;Cytochrome b559 subunit alpha;Cytochrome b559 subunit alpha;Cytochrome b559 subunit alpha;Cytochrome b559 subunit alpha;Cytochrome b559 subunit alpha;Cytochrome b559 subunit alpha;Cytochrome b559 subunit alpha;Cytochrome b559 subunit alpha;Cytochrome b559 subunit alpha;Cytochrom…	A0A1C8YBB6_9ROSA;A0A1S6KLD0_MALBA;A0A1S6KLV7_9ROSA;A0A223A9U8_MALDO;A0A223FXJ8_9ROSA;A0A223FXR9_9ROSA;A0A223FYH3_9ROSA;A0A2D3E2T3_MALMI;A0A346QEL1_9ROSA;A0A3G5AWA7_MALHU;A0A3S8RGL5_9ROSA;A0A4Y5V0B3_9ROSA;A0A649Z6Z6_9ROSA;A0A650B0G2_9ROSA;A0A650B0W3_9ROSA;A0A650B0Z7_9ROSA;A0A650B5D6_9ROSA;A0A6M5U9B6_9ROSA;A0A6M5UAX8_9ROSA;A0A6M5UBL3_9ROSA;A0A7M1IB11_9ROSA;A0A7M1IB72_9ROSA;A0A7U3I0R3_9ROSA	3	2792.34	2030.21	2880.99	2567.85	5610.85	2521.62	3340	3824.16	0.67148	0.261908	GO:0009767(BP:photosynthetic electron transport chain);GO:0009535(CC:chloroplast thylakoid membrane);GO:0016021(CC:integral component of membrane);GO:0009539(CC:photosystem II reaction center);GO:0009055(MF:electron transfer activity);GO:0020037(MF:heme binding);GO:0005506(MF:iron ion binding)	K02707(psbE)	ko00195(Photosynthesis)	PlasmaMembrane	PF00283(Cytochrome b559, alpha (gene psbE) and beta (gene psbF)subunits);PF00284(Lumenal portion of Cytochrome b559, alpha (gene psbE) subunit)
A0A1C8YBD0	Photosystem II reaction center protein H	psbH	A0A1C8YBD0;A0A1S6KLE6;A0A1S6KLW0;A0A223A9T7;A0A223FXS9;A0A223FY08;A0A223FYA5;A0A2D3E2T8;A0A346QDW0;A0A3G5AWA4;A0A3Q8RZB3;A0A4Y5V0B2;A0A649Z722;A0A650B0P6;A0A650B0S0;A0A650B117;A0A650B637;A0A6M5U8L9;A0A6M5UBZ0;A0A6M8TUJ2;A0A7M1IB55;A0A7M1IBA6;A0A7U3K7X2	A0A1C8YBD0;A0A1S6KLE6;A0A1S6KLW0;A0A223A9T7;A0A223FXS9;A0A223FY08;A0A223FYA5;A0A2D3E2T8;A0A346QDW0;A0A3G5AWA4;A0A3Q8RZB3;A0A4Y5V0B2;A0A649Z722;A0A650B0P6;A0A650B0S0;A0A650B117;A0A650B637;A0A6M5U8L9;A0A6M5UBZ0;A0A6M8TUJ2;A0A7M1IB55;A0A7M1IBA6;A0A7U3K7X2	psbH	Photosystem II reaction center protein H;Photosystem II reaction center protein H;Photosystem II reaction center protein H;Photosystem II reaction center protein H;Photosystem II reaction center protein H;Photosystem II reaction center protein H;Photosystem II reaction center protein H;Photosystem II reaction center protein H;Photosystem II reaction center protein H;Photosystem II reaction center…	A0A1C8YBD0_9ROSA;A0A1S6KLE6_MALBA;A0A1S6KLW0_9ROSA;A0A223A9T7_MALDO;A0A223FXS9_9ROSA;A0A223FY08_9ROSA;A0A223FYA5_9ROSA;A0A2D3E2T8_MALMI;A0A346QDW0_9ROSA;A0A3G5AWA4_MALHU;A0A3Q8RZB3_9ROSA;A0A4Y5V0B2_9ROSA;A0A649Z722_9ROSA;A0A650B0P6_9ROSA;A0A650B0S0_9ROSA;A0A650B117_9ROSA;A0A650B637_9ROSA;A0A6M5U8L9_9ROSA;A0A6M5UBZ0_9ROSA;A0A6M8TUJ2_9ROSA;A0A7M1IB55_9ROSA;A0A7M1IBA6_9ROSA;A0A7U3K7X2_9ROSA	2	915.515	829.688	927.93	891.044	870.954	714.221	367.776	650.984	1.36877	0.189013	GO:0015979(BP:photosynthesis);GO:0050821(BP:protein stabilization);GO:0009535(CC:chloroplast thylakoid membrane);GO:0016021(CC:integral component of membrane);GO:0009523(CC:photosystem II);GO:0042301(MF:phosphate ion binding)	K02709(psbH)	ko00195(Photosynthesis)	PlasmaMembrane;Chloroplast	PF00737(Photosystem II 10 kDa phosphoprotein)
A0A1Q1NIC1	MRLK1	MRLK1	A0A1Q1NIC1;A0A498K096	A0A1Q1NIC1;A0A498K096	MRLK1;DVH24_014938	MRLK1;Protein kinase domain-containing protein	A0A1Q1NIC1_MALDO;A0A498K096_MALDO	1	224.461	274.144	275.69	258.099	247.888	347.868	425.214	340.323	0.758393	0.202607	GO:0016021(CC:integral component of membrane);GO:0005524(MF:ATP binding);GO:0004672(MF:protein kinase activity)			PlasmaMembrane	PF12819(Carbohydrate-binding protein of the ER);PF07714(Protein tyrosine kinase)
A0A1W5S341	Phenylpropene reductase 3	PhR3	A0A1W5S341	A0A1W5S341	PhR3	Phenylpropene reductase 3	A0A1W5S341_MALDO	9	13112	11757.1	13544.4	12804.5	17764.2	20681.6	14615.1	17687	0.723952	0.0561381				Cytoplasmic	PF05368(NmrA-like family)
A0A1W5S4A5	Phenylpropene reductase 4	PhR4	A0A1W5S4A5;A0A540LQM4	A0A1W5S4A5;A0A540LQM4	PhR4;C1H46_025676	Phenylpropene reductase 4;NmrA domain-containing protein	A0A1W5S4A5_MALDO;A0A540LQM4_MALBA	3	12575	19450.6	12729.9	14918.5	8883.36	8496.87	2062.31	6480.85	2.30193	0.0561451				Cytoplasmic	PF05368(NmrA-like family)
A0A1Z1GDX9	Glycosyltransferase	UGTF1	A0A1Z1GDX9;A0A540M3W8;B3TKC8;D3UAG5	A0A1Z1GDX9;A0A540M3W8;B3TKC8;D3UAG5	UGTF1;C1H46_020962;UGT88F1;UGT88F1	Glycosyltransferase;Glycosyltransferase;Phloretin 2'-O-glucosyltransferase;Phloretin 2'-O-glucosyltransferase	A0A1Z1GDX9_MALDO;A0A540M3W8_MALBA;88F1G_MALDO;88F1R_MALDO	18	4527.33	4980.06	5367.75	4958.38	5765.71	5908.85	4384.06	5352.88	0.926302	0.508087	GO:0016758(MF:transferase activity, transferring hexosyl groups)			Cytoplasmic;Chloroplast	PF00201(UDP-glucoronosyl and UDP-glucosyl transferase)
A0A238GSN3	Tyrosinase (Fragment)	MdPPO1	A0A238GSN3	A0A238GSN3	MdPPO1	Tyrosinase (Fragment)	A0A238GSN3_MALDO	8	616.973	486.76	753.883	619.205	1042.82	747.19	496.67	762.225	0.812365	0.461256	GO:0004097(MF:catechol oxidase activity);GO:0046872(MF:metal ion binding)	K00422(E1.10.3.1)	ko00350(Tyrosine metabolism);ko00950(Isoquinoline alkaloid biosynthesis)	Cytoplasmic;Chloroplast	PF00264(Common central domain of tyrosinase);PF12142(Polyphenol oxidase middle domain);PF12143(Protein of unknown function (DUF_B2219))
A0A238GT27	Tyrosinase (Fragment)	MdPPO3	A0A238GT27;A0A498IS04;T1W3L4	A0A238GT27;A0A498IS04;T1W3L4	MdPPO3;DVH24_017169;	Tyrosinase (Fragment);Uncharacterized protein;Polyphenol oxidase	A0A238GT27_MALDO;A0A498IS04_MALDO;T1W3L4_MALDO	7	1412.4	1032.54	2181.2	1542.05	983.058	616.087	310.217	636.454	2.42287	0.0808764	GO:0004097(MF:catechol oxidase activity);GO:0046872(MF:metal ion binding)	K00422(E1.10.3.1)	ko00350(Tyrosine metabolism);ko00950(Isoquinoline alkaloid biosynthesis)	Cytoplasmic	PF12143(Protein of unknown function (DUF_B2219));PF12142(Polyphenol oxidase middle domain);PF00264(Common central domain of tyrosinase)
A0A248XBF3	SE		A0A248XBF3;A0A498KC58;A0A540KRF1	A0A248XBF3;A0A498KC58;A0A540KRF1	;DVH24_039221;C1H46_037902	SE;C2H2-type domain-containing protein;C2H2-type domain-containing protein	A0A248XBF3_MALDO;A0A498KC58_MALDO;A0A540KRF1_MALBA	9	348.819	300.738	322.739	324.099	303.916	290.011	290.7	294.876	1.0991	0.116173	GO:0006397(BP:mRNA processing);GO:0003676(MF:nucleic acid binding)			Nuclear	PF12066(Domain of unknown function (DUF3546));PF04959(Arsenite-resistance protein 2)
A0A2K9VP07	Tyrosine aminotransferase 2	TAT2	A0A2K9VP07;A0A498HIH3;A0A540LRG5	A0A2K9VP07;A0A498HIH3;A0A540LRG5	TAT2;DVH24_031066;C1H46_025399	Tyrosine aminotransferase 2;Aminotran_1_2 domain-containing protein;Aminotran_1_2 domain-containing protein	A0A2K9VP07_MALDO;A0A498HIH3_MALDO;A0A540LRG5_MALBA	9	413.968	199.502	232.975	282.149	212.534	246.249	275.685	244.823	1.15246	0.617589	GO:0009058(BP:biosynthetic process);GO:0006520(BP:cellular amino acid metabolic process);GO:0030170(MF:pyridoxal phosphate binding);GO:0008483(MF:transaminase activity)	K00815(TAT)	ko00360(Phenylalanine metabolism);ko00960(Tropane, piperidine and pyridine alkaloid biosynthesis);ko00950(Isoquinoline alkaloid biosynthesis);ko00130(Ubiquinone and other terpenoid-quinone biosynthesis);ko00350(Tyrosine metabolism);ko00401(Novobiocin biosynthesis);ko00270(Cysteine and methionine metabolism);ko00400(Phenylalanine, tyrosine and tryptophan biosynthesis)	Cytoplasmic	PF00155(Aminotransferase class I and II)
A0A2K9VP19	4-coumarate:coenzyme A ligase 1	4CL1	A0A2K9VP19;A0A498HH28	A0A2K9VP19;A0A498HH28	4CL1;DVH24_031118	4-coumarate:coenzyme A ligase 1;Uncharacterized protein	A0A2K9VP19_MALDO;A0A498HH28_MALDO	7	516.929	257.998	259.381	344.769	336.694	777.279	280.395	464.789	0.741776	0.539535	GO:0016874(MF:ligase activity)	K01904(4CL)	ko00940(Phenylpropanoid biosynthesis);ko00130(Ubiquinone and other terpenoid-quinone biosynthesis)	Cytoplasmic	PF13193(AMP-binding enzyme C-terminal domain);PF00501(AMP-binding enzyme)
A0A2L0EH46	C2 calcium/lipid-binding plant phosphoribosyltransferase	FLO-3	A0A2L0EH46;A0A540LZM3	A0A2L0EH46;A0A540LZM3	FLO-3;C1H46_022467	C2 calcium/lipid-binding plant phosphoribosyltransferase;Uncharacterized protein	A0A2L0EH46_MALDO;A0A540LZM3_MALBA	5	642.638	446.668	765.746	618.351	679.825	727.996		703.911	0.878451	0.531356	GO:0016021(CC:integral component of membrane);GO:0016757(MF:transferase activity, transferring glycosyl groups)			PlasmaMembrane;Nuclear	PF00168(C2 domain);PF08372(Plant phosphoribosyltransferase C-terminal)
A0A2R9ZH75	Resistance-related glutathione transferase	GSTU1	A0A2R9ZH75;A0A498K427;A0A540N3D1;A0A540N3D3	A0A2R9ZH75;A0A498K427;A0A540N3D1;A0A540N3D3	GSTU1;DVH24_026678;C1H46_008799;C1H46_008798	Resistance-related glutathione transferase;Uncharacterized protein;Uncharacterized protein;Uncharacterized protein	A0A2R9ZH75_MALDO;A0A498K427_MALDO;A0A540N3D1_MALBA;A0A540N3D3_MALBA	1		242.147	355.301	298.724	770.401	434.95		602.675	0.495664	0.228093	GO:0016740(MF:transferase activity)	K00799(GST)	ko00480(Glutathione metabolism);ko00980(Metabolism of xenobiotics by cytochrome P450);ko00983(Drug metabolism - other enzymes);ko00982(Drug metabolism - cytochrome P450)	Cytoplasmic	PF02798(Glutathione S-transferase, N-terminal domain);PF00043(Glutathione S-transferase, C-terminal domain)
A0A2S0RRX2	MSI		A0A2S0RRX2;A0A498JDK5;A0A498KJT9;A0A540NDD9;G8CVM4	A0A2S0RRX2;A0A498JDK5;A0A498KJT9;A0A540NDD9;G8CVM4	;DVH24_013812;DVH24_025810;C1H46_005442;MSI1	MSI;WD_REPEATS_REGION domain-containing protein;WD_REPEATS_REGION domain-containing protein;WD_REPEATS_REGION domain-containing protein;Multicopy suppressor of IRA1	A0A2S0RRX2_9ROSA;A0A498JDK5_MALDO;A0A498KJT9_MALDO;A0A540NDD9_MALBA;G8CVM4_MALDO	3	585.92	354.691	580.034	506.882		170.71	239.632	205.171	2.47053	0.0590386	GO:0005634(CC:nucleus)	K10752(RBBP4)	ko04218(Cellular senescence)	Nuclear	PF12265(Histone-binding protein RBBP4 or subunit C of CAF1 complex);PF00400(WD domain, G-beta repeat)
A0A2S0RRX4	Elongation factor 1-alpha		A0A2S0RRX4;A0A540LX24;Q9ZRP9	A0A2S0RRX4;A0A540LX24;Q9ZRP9	;C1H46_023339;eF-1alpha	Elongation factor 1-alpha	A0A2S0RRX4_9ROSA;A0A540LX24_MALBA;Q9ZRP9_MALDO	5	609.202	222.515	114.769	315.495	196.485	144.502	293.395	211.461	1.49198	0.542136	GO:0005525(MF:GTP binding);GO:0003924(MF:GTPase activity);GO:0003746(MF:translation elongation factor activity)	K03231(EEF1A)	ko03013(RNA transport)	Cytoplasmic	PF03143(Elongation factor Tu C-terminal domain);PF00009(Elongation factor Tu GTP binding domain);PF03144(Elongation factor Tu domain 2)
A0A2S0RRY5	Methyltransferase		A0A2S0RRY5;A0A498HL71;Q9M609	A0A2S0RRY5;A0A498HL71;Q9M609	;DVH24_007177;	Methyltransferase	A0A2S0RRY5_9ROSA;A0A498HL71_MALDO;Q9M609_MALDO	5	341.585	336.657	311.265	329.836	499.516	371.259	669.145	513.307	0.642571	0.102001	GO:0032259(BP:methylation);GO:0016021(CC:integral component of membrane);GO:0008168(MF:methyltransferase activity)			Cytoplasmic;Mitochondrial;Chloroplast	PF03141(Putative S-adenosyl-L-methionine-dependent methyltransferase)
A0A343U702	Peptidylprolyl isomerase	FKBP12	A0A343U702	A0A343U702	FKBP12	Peptidylprolyl isomerase	A0A343U702_MALDO	4	914.215	1077.26	1058.43	1016.63	1028.86	1038.68	1029.21	1032.25	0.984873	0.777254	GO:0005829(CC:cytosol);GO:0003755(MF:peptidyl-prolyl cis-trans isomerase activity)			Cytoplasmic;Mitochondrial;Chloroplast	PF00254(FKBP-type peptidyl-prolyl cis-trans isomerase)
A0A343U703	Peptidylprolyl isomerase	FKBP15-2	A0A343U703;A0A498JQF3;A0A498KVG8	A0A343U703;A0A498JQF3;A0A498KVG8	FKBP15-2;DVH24_010333;DVH24_017525	Peptidylprolyl isomerase	A0A343U703_MALDO;A0A498JQF3_MALDO;A0A498KVG8_MALDO	4	950.79	1375.28	1308.95	1211.67	1853.95	1290.62	1800.15	1648.24	0.735132	0.12151	GO:0003755(MF:peptidyl-prolyl cis-trans isomerase activity)			Cytoplasmic	PF00254(FKBP-type peptidyl-prolyl cis-trans isomerase)
A0A343U705	Peptidylprolyl isomerase	FKBP16-3	A0A343U705;A0A540KCA5	A0A343U705;A0A540KCA5	FKBP16-3;C1H46_042593	Peptidylprolyl isomerase	A0A343U705_MALDO;A0A540KCA5_MALBA	1		491.216	621.626	556.421	693.934	645.516	900.352	746.601	0.745272	0.187981	GO:0003755(MF:peptidyl-prolyl cis-trans isomerase activity)			Chloroplast	PF00254(FKBP-type peptidyl-prolyl cis-trans isomerase)
A0A343U707	Peptidylprolyl isomerase	FKBP18	A0A343U707;A0A498JSA7	A0A343U707;A0A498JSA7	FKBP18;DVH24_009615	Peptidylprolyl isomerase	A0A343U707_MALDO;A0A498JSA7_MALDO	2		416.966	353.689	385.328	420.628	345.334	166.654	310.872	1.23951	0.510745	GO:0003755(MF:peptidyl-prolyl cis-trans isomerase activity)			Chloroplast	PF00254(FKBP-type peptidyl-prolyl cis-trans isomerase)
A0A343U709	Peptidylprolyl isomerase	FKBP20-1a	A0A343U709	A0A343U709	FKBP20-1a	Peptidylprolyl isomerase	A0A343U709_MALDO	4	446.24	201.302	207.666	285.069	212.464	171.651	325.377	236.497	1.20538	0.628337	GO:0003755(MF:peptidyl-prolyl cis-trans isomerase activity)			Cytoplasmic	PF00254(FKBP-type peptidyl-prolyl cis-trans isomerase)
A0A343U713	Peptidylprolyl isomerase	FKBP62a	A0A343U713;A0A498IXJ6	A0A343U713;A0A498IXJ6	FKBP62a;DVH24_028537	Peptidylprolyl isomerase	A0A343U713_MALDO;A0A498IXJ6_MALDO	18	2451.28	2583.48	2408.19	2480.98	2189.63	2363.85	1964.44	2172.64	1.14192	0.0722507	GO:0003755(MF:peptidyl-prolyl cis-trans isomerase activity)			Cytoplasmic	PF00515(Tetratricopeptide repeat);PF00254(FKBP-type peptidyl-prolyl cis-trans isomerase)
A0A343U716	Peptidylprolyl isomerase	FKBP72a	A0A343U716;A0A498K770	A0A343U716;A0A498K770	FKBP72a;DVH24_026674	Peptidylprolyl isomerase	A0A343U716_MALDO;A0A498K770_MALDO	5	605.823	484.211	650.611	580.215	463.306	766.167	280.832	503.435	1.15251	0.635733	GO:0030154(BP:cell differentiation);GO:0099402(BP:plant organ development);GO:0042761(BP:very long-chain fatty acid biosynthetic process);GO:0003755(MF:peptidyl-prolyl cis-trans isomerase activity)			Cytoplasmic	PF00254(FKBP-type peptidyl-prolyl cis-trans isomerase);PF00515(Tetratricopeptide repeat)
A0A344X474	Tryptophan decarboxylase 3	TDC3	A0A344X474	A0A344X474	TDC3	Tryptophan decarboxylase 3	A0A344X474_MALDO	8	530.79	356.304	681.027	522.707	293.388	375.285	187.352	285.342	1.83186	0.0938417	GO:0006587(BP:serotonin biosynthetic process from tryptophan);GO:0036469(MF:L-tryptophan decarboxylase activity);GO:0030170(MF:pyridoxal phosphate binding)	K01592(TYDC)	ko00950(Isoquinoline alkaloid biosynthesis);ko00350(Tyrosine metabolism)	PlasmaMembrane;Cytoplasmic	PF00282(Pyridoxal-dependent decarboxylase conserved domain)
A0A346QE48	Photosystem II reaction center protein L	psbL	A0A346QE48;A0A3G5AWB0;A0A3S8RGC0;A0A4Y5V0C4;A0A649Z701;A0A649ZHE9;A0A650B065;A0A650B0F6;A0A650B0S4;A0A650B0W1;A0A650B5A5;A0A6M5U7M6;A0A6M5UCZ2;A0A6M8TY01;A0A7U3HYM6;A0A7U3K7W7	A0A346QE48;A0A3G5AWB0;A0A3S8RGC0;A0A4Y5V0C4;A0A649Z701;A0A649ZHE9;A0A650B065;A0A650B0F6;A0A650B0S4;A0A650B0W1;A0A650B5A5;A0A6M5U7M6;A0A6M5UCZ2;A0A6M8TY01;A0A7U3HYM6;A0A7U3K7W7	psbL	Photosystem II reaction center protein L;Photosystem II reaction center protein L;Photosystem II reaction center protein L;Photosystem II reaction center protein L;Photosystem II reaction center protein L;Photosystem II reaction center protein L;Photosystem II reaction center protein L;Photosystem II reaction center protein L;Photosystem II reaction center protein L;Photosystem II reaction center…	A0A346QE48_9ROSA;A0A3G5AWB0_MALHU;A0A3S8RGC0_9ROSA;A0A4Y5V0C4_9ROSA;A0A649Z701_9ROSA;A0A649ZHE9_9ROSA;A0A650B065_MALBA;A0A650B0F6_9ROSA;A0A650B0S4_9ROSA;A0A650B0W1_9ROSA;A0A650B5A5_9ROSA;A0A6M5U7M6_9ROSA;A0A6M5UCZ2_9ROSA;A0A6M8TY01_9ROSA;A0A7U3HYM6_MALDO;A0A7U3K7W7_9ROSA	2	293.285	306.037	230.752	276.691	160.002	193.69	331.376	228.356	1.21167	0.446779	GO:0015979(BP:photosynthesis);GO:0009535(CC:chloroplast thylakoid membrane);GO:0016021(CC:integral component of membrane);GO:0009539(CC:photosystem II reaction center)	K02713(psbL)	ko00195(Photosynthesis)	Extracellular;Nuclear	PF02419(PsbL protein)
A0A498H7J0	M20_dimer domain-containing protein	DVH24_027446	A0A498H7J0	A0A498H7J0	DVH24_027446	M20_dimer domain-containing protein	A0A498H7J0_MALDO	5	153.168	271.312	604.79	343.09	500.292	581.473	301.617	461.127	0.744024	0.498402	GO:0016787(MF:hydrolase activity)			Cytoplasmic	PF07687(Peptidase dimerisation domain);PF01546(Peptidase family M20/M25/M40)
A0A498H815	H(+)-exporting diphosphatase	DVH24_027653	A0A498H815;A0A498J6A8;A0A540NNA6	A0A498H815;A0A498J6A8;A0A540NNA6	DVH24_027653;DVH24_000590;C1H46_001909	H(+)-exporting diphosphatase	A0A498H815_MALDO;A0A498J6A8_MALDO;A0A540NNA6_MALBA	1		411.335	332.672	372.003	339.554		356.404	347.979	1.06904	0.61095	GO:0016021(CC:integral component of membrane);GO:0004427(MF:inorganic diphosphatase activity);GO:0009678(MF:hydrogen-translocating pyrophosphatase activity)			PlasmaMembrane	PF03030(Inorganic H+ pyrophosphatase)
A0A498H8C5	Uncharacterized protein	DVH24_027795	A0A498H8C5;A0A540L2Y0;A0A540NF56	A0A498H8C5;A0A540L2Y0;A0A540NF56	DVH24_027795;C1H46_033801;C1H46_004641	Uncharacterized protein	A0A498H8C5_MALDO;A0A540L2Y0_MALBA;A0A540NF56_MALBA	3	500.974	907.105	892.799	766.959	783.53	752.756	645.703	727.33	1.05449	0.790386	GO:0005524(MF:ATP binding);GO:0016887(MF:ATPase activity)			Cytoplasmic;Nuclear	PF00005(ABC transporter);PF04068(Possible Fer4-like domain in RNase L inhibitor, RLI);PF00037(4Fe-4S binding domain)
A0A498H8H2	Uncharacterized protein	DVH24_027845	A0A498H8H2;A0A540KH76	A0A498H8H2;A0A540KH76	DVH24_027845;C1H46_040902	Uncharacterized protein	A0A498H8H2_MALDO;A0A540KH76_MALBA	2		42.6734	44.9115	43.7924	91.155	74.0452	205.06	123.42	0.354824	0.230612				Nuclear	PF00687(Ribosomal protein L1p/L10e family)
A0A498H8M3	Conserved oligomeric Golgi complex subunit 5	DVH24_027873	A0A498H8M3;A0A540L2G4	A0A498H8M3;A0A540L2G4	DVH24_027873;C1H46_033785	Conserved oligomeric Golgi complex subunit 5	A0A498H8M3_MALDO;A0A540L2G4_MALBA	11	400.516	491.956	470.38	454.284	417.047	384.042	420.112	407.067	1.11599	0.189614	GO:0006891(BP:intra-Golgi vesicle-mediated transport);GO:0017119(CC:Golgi transport complex)			Mitochondrial	PF10392(Golgi transport complex subunit 5)
A0A498H8N3	Lactamase_B domain-containing protein	DVH24_027883	A0A498H8N3	A0A498H8N3	DVH24_027883	Lactamase_B domain-containing protein	A0A498H8N3_MALDO	2	180.103	193.118	172.237	181.82	155.302	187.718	259.137	200.719	0.905842	0.578191		K17725(ETHE1)	ko00920(Sulfur metabolism)	Mitochondrial	PF00753(Metallo-beta-lactamase superfamily)
A0A498H8R0	Uncharacterized protein	DVH24_027526	A0A498H8R0	A0A498H8R0	DVH24_027526	Uncharacterized protein	A0A498H8R0_MALDO	8	900.958	902.675	892.649	898.761	793.509	631.529	1064.1	829.714	1.08322	0.613433	GO:0005524(MF:ATP binding);GO:0004386(MF:helicase activity);GO:0003676(MF:nucleic acid binding)	K12823(DDX5)	ko03040(Spliceosome)	Cytoplasmic;Mitochondrial	PF00270(DEAD/DEAH box helicase);PF00271(Helicase conserved C-terminal domain)
A0A498H8Z3	Uncharacterized protein	DVH24_028035	A0A498H8Z3;A0A540KMR1	A0A498H8Z3;A0A540KMR1	DVH24_028035;C1H46_038950	Uncharacterized protein	A0A498H8Z3_MALDO;A0A540KMR1_MALBA	6	296.747	182.858	316.562	265.389	343.723	412.211	161.832	305.922	0.867504	0.660305		K12589(RRP42)	ko03018(RNA degradation)	Chloroplast	PF01138(3' exoribonuclease family, domain 1);PF03725(3' exoribonuclease family, domain 2)
A0A498H911	HATPase_c domain-containing protein	DVH24_028055	A0A498H911	A0A498H911	DVH24_028055	HATPase_c domain-containing protein	A0A498H911_MALDO	22	1877.63	2249.86	1647.27	1924.92	1374.25	1789.86	1829.89	1664.67	1.15634	0.317589	GO:0006457(BP:protein folding);GO:0005524(MF:ATP binding);GO:0051082(MF:unfolded protein binding)	K09487(HSP90B)	ko04151(PI3K-Akt signaling pathway);ko04141(Protein processing in endoplasmic reticulum)	Cytoplasmic;Nuclear	PF00183(Hsp90 protein);PF02518(Histidine kinase-, DNA gyrase B-, and HSP90-like ATPase)
A0A498H952	RWD domain-containing protein	DVH24_027470	A0A498H952;A0A498J4F0;A0A540KW32;A0A540N3W8	A0A498H952;A0A498J4F0;A0A540KW32;A0A540N3W8	DVH24_027470;DVH24_000331;C1H46_036023;C1H46_008708	RWD domain-containing protein	A0A498H952_MALDO;A0A498J4F0_MALDO;A0A540KW32_MALBA;A0A540N3W8_MALBA	3	270.664	130.864	252.197	217.908	283.979	331.732	366.379	327.363	0.665646	0.0934728				Nuclear	PF05773(RWD domain)
A0A498H999	Uncharacterized protein	DVH24_028165	A0A498H999;A0A540LKW4	A0A498H999;A0A540LKW4	DVH24_028165;C1H46_027369	Uncharacterized protein	A0A498H999_MALDO;A0A540LKW4_MALBA	6	486.015	571.577	569.156	542.25	560.051	814.741	393.964	589.585	0.919713	0.725309	GO:0005524(MF:ATP binding);GO:0005507(MF:copper ion binding);GO:0016491(MF:oxidoreductase activity)			Nuclear	PF00097(Zinc finger, C3HC4 type (RING finger));PF00271(Helicase conserved C-terminal domain);PF00394(Multicopper oxidase);PF00176(SNF2 family N-terminal domain);PF07732(Multicopper oxidase);PF07731(Multicopper oxidase)
A0A498H9B7	Endoplasmic reticulum transmembrane protein	DVH24_028163	A0A498H9B7	A0A498H9B7	DVH24_028163	Endoplasmic reticulum transmembrane protein	A0A498H9B7_MALDO	13	3817.09	2206.71	2934.84	2986.21	5474.84	4427.73	2637.53	4180.03	0.714399	0.277367	GO:0006886(BP:intracellular protein transport);GO:0005783(CC:endoplasmic reticulum);GO:0016021(CC:integral component of membrane)	K14009(BCAP31)	ko04141(Protein processing in endoplasmic reticulum)	Extracellular	PF05529(B-cell receptor-associated protein 31-like)
A0A498H9G2	TPR_REGION domain-containing protein	DVH24_027776	A0A498H9G2;A0A498J2E7;A0A540NDT8;A0A540NFC4	A0A498H9G2;A0A498J2E7;A0A540NDT8;A0A540NFC4	DVH24_027776;DVH24_000484;C1H46_005654;C1H46_004663	TPR_REGION domain-containing protein	A0A498H9G2_MALDO;A0A498J2E7_MALDO;A0A540NDT8_MALBA;A0A540NFC4_MALBA	2		127.371	447.908	287.639	454.736		296.003	375.37	0.766283	0.672289	GO:0016021(CC:integral component of membrane)			Cytoplasmic;Chloroplast;Nuclear	PF13424(Tetratricopeptide repeat)
A0A498H9G5	Xyloglucan endotransglucosylase/hydrolase	DVH24_028235	A0A498H9G5;A0A540LUP7	A0A498H9G5;A0A540LUP7	DVH24_028235;C1H46_024251	Xyloglucan endotransglucosylase/hydrolase	A0A498H9G5_MALDO;A0A540LUP7_MALBA	4	425.748	326.981	305.453	352.728	590.417	506.076	939.967	678.82	0.519619	0.0772521	GO:0042546(BP:cell wall biogenesis);GO:0071555(BP:cell wall organization);GO:0010411(BP:xyloglucan metabolic process);GO:0048046(CC:apoplast);GO:0005618(CC:cell wall);GO:0004553(MF:hydrolase activity, hydrolyzing O-glycosyl compounds);GO:0016762(MF:xyloglucan:xyloglucosyl transferase activity)			Extracellular	PF06955(Xyloglucan endo-transglycosylase (XET) C-terminus);PF00722(Glycosyl hydrolases family 16)
A0A498H9K3	Plastoquinol--plastocyanin reductase	DVH24_028263	A0A498H9K3;A0A498J5A3;A0A540KW16;A0A540M0V2	A0A498H9K3;A0A498J5A3;A0A540KW16;A0A540M0V2	DVH24_028263;DVH24_032252;C1H46_036042;C1H46_022049	Plastoquinol--plastocyanin reductase;Rieske domain-containing protein;Rieske domain-containing protein;Plastoquinol--plastocyanin reductase	A0A498H9K3_MALDO;A0A498J5A3_MALDO;A0A540KW16_MALBA;A0A540M0V2_MALBA	2	259.26	211.82	341.181	270.753	299.811	199.068	411.794	303.558	0.891934	0.672828	GO:0009535(CC:chloroplast thylakoid membrane);GO:0016021(CC:integral component of membrane);GO:0051537(MF:2 iron, 2 sulfur cluster binding);GO:0045158(MF:electron transporter, transferring electrons within cytochrome b6/f complex of photosystem II activity);GO:0046872(MF:metal ion binding);GO:0009496(MF:plastoquinol--plastocyanin reductase activity);GO:0008121(MF:ubiquinol-cytochrome-c reductase …	K02636(petC)	ko00195(Photosynthesis)	Chloroplast	PF00355(Rieske [2Fe-2S] domain);PF08802(Cytochrome B6-F complex Fe-S subunit)
A0A498H9R3	4-hydroxyphenylpyruvate dioxygenase	DVH24_027886	A0A498H9R3	A0A498H9R3	DVH24_027886	4-hydroxyphenylpyruvate dioxygenase	A0A498H9R3_MALDO	16	376.645	316.174	415.136	369.318	466.227	425.986	357.021	416.411	0.886907	0.33464	GO:0009072(BP:aromatic amino acid family metabolic process);GO:0003868(MF:4-hydroxyphenylpyruvate dioxygenase activity);GO:0046872(MF:metal ion binding)	K00457(HPD)	ko00350(Tyrosine metabolism);ko01240(Biosynthesis of cofactors);ko00130(Ubiquinone and other terpenoid-quinone biosynthesis);ko00360(Phenylalanine metabolism)	Cytoplasmic;Mitochondrial;Chloroplast	PF00903(Glyoxalase/Bleomycin resistance protein/Dioxygenase superfamily)
A0A498H9U4	14_3_3 domain-containing protein	DVH24_028363	A0A498H9U4	A0A498H9U4	DVH24_028363	14_3_3 domain-containing protein	A0A498H9U4_MALDO	23	12387.7	9421.82	10446.9	10752.1	12344.9	12664.9	15689.2	13566.3	0.792561	0.110162				Cytoplasmic	PF00244(14-3-3 protein);PF00415(Regulator of chromosome condensation (RCC1) repeat)
A0A498H9V8	Uncharacterized protein	DVH24_027936	A0A498H9V8;A0A540KZ90	A0A498H9V8;A0A540KZ90	DVH24_027936;C1H46_034904	Uncharacterized protein	A0A498H9V8_MALDO;A0A540KZ90_MALBA	3	271.83	578.144	469.676	439.884	568.002	449.59	432.993	483.528	0.909737	0.682796	GO:0020037(MF:heme binding);GO:0005506(MF:iron ion binding);GO:0004497(MF:monooxygenase activity);GO:0016705(MF:oxidoreductase activity, acting on paired donors, with incorporation or reduction of molecular oxygen)			Cytoplasmic	PF00067(Cytochrome P450)
A0A498HA14	Uncharacterized protein	DVH24_027807	A0A498HA14;A0A540KZM9	A0A498HA14;A0A540KZM9	DVH24_027807;C1H46_034758	Uncharacterized protein	A0A498HA14_MALDO;A0A540KZM9_MALBA	1	2428.14	1719.38	3391.99	2513.17	3673.03	1910.65		2791.84	0.900184	0.778792	GO:0015986(BP:ATP synthesis coupled proton transport);GO:0000275(CC:mitochondrial proton-transporting ATP synthase complex, catalytic core F(1));GO:0046933(MF:proton-transporting ATP synthase activity, rotational mechanism)	K02135(ATPeF1E)	ko00190(Oxidative phosphorylation)	Mitochondrial	PF04627(Mitochondrial ATP synthase epsilon chain)
A0A498HA26	Uncharacterized protein	DVH24_028455	A0A498HA26	A0A498HA26	DVH24_028455	Uncharacterized protein	A0A498HA26_MALDO	4	541.131	285.577		413.354	631.64	553.599	250.463	478.567	0.863732	0.738063	GO:0006629(BP:lipid metabolic process);GO:0008081(MF:phosphoric diester hydrolase activity)			Extracellular
A0A498HA34	Uncharacterized protein	DVH24_028016	A0A498HA34	A0A498HA34	DVH24_028016	Uncharacterized protein	A0A498HA34_MALDO	5	6512.41	6208.23	5328.62	6016.42	3992.22	5339.43	7355.49	5562.38	1.08163	0.684875	GO:0016747(MF:transferase activity, transferring acyl groups other than amino-acyl groups)	K00626(ACAT)	ko02020(Two-component system);ko00071(Fatty acid degradation);ko00640(Propanoate metabolism);ko00650(Butanoate metabolism);ko00310(Lysine degradation);ko00362(Benzoate degradation);ko00380(Tryptophan metabolism);ko00280(Valine, leucine and isoleucine degradation);ko00630(Glyoxylate and dicarboxylate metabolism);ko00072(Synthesis and degradation of ketone bodies);ko00620(Pyruvate metabolism);ko007…	Cytoplasmic;Chloroplast	PF02803(Thiolase, C-terminal domain);PF05627(Cleavage site for pathogenic type III effector avirulence factor Avr);PF00108(Thiolase, N-terminal domain)
A0A498HA84	PH domain-containing protein	DVH24_027887	A0A498HA84	A0A498HA84	DVH24_027887	PH domain-containing protein	A0A498HA84_MALDO	9	325.665	275.003	495.443	365.37	452.04	344.084	118.158	304.761	1.19888	0.636864				Cytoplasmic;Mitochondrial
A0A498HAC1	Uncharacterized protein	DVH24_030729	A0A498HAC1;A0A540LD03	A0A498HAC1;A0A540LD03	DVH24_030729;C1H46_030128	Uncharacterized protein	A0A498HAC1_MALDO;A0A540LD03_MALBA	24	534.65	580.427	599.643	571.573	498.843	629.279	796.975	641.699	0.890719	0.472083	GO:0030246(MF:carbohydrate binding)			Cytoplasmic	PF13620(Carboxypeptidase regulatory-like domain)
A0A498HAP1	Uncharacterized protein	DVH24_030849	A0A498HAP1	A0A498HAP1	DVH24_030849	Uncharacterized protein	A0A498HAP1_MALDO	1		103.628	55.3116	79.47	80.4906		142.241	111.366	0.713595	0.501333				Chloroplast	PF00687(Ribosomal protein L1p/L10e family)
A0A498HAP2	Uncharacterized protein	DVH24_030861	A0A498HAP2;A0A540MZK3	A0A498HAP2;A0A540MZK3	DVH24_030861;C1H46_010657	Uncharacterized protein	A0A498HAP2_MALDO;A0A540MZK3_MALBA	5	307.37	338.985	390.292	345.549	722.495	50.8424	417.255	396.864	0.870698	0.806063	GO:0005525(MF:GTP binding);GO:0003924(MF:GTPase activity)	K07904(RAB11A)	ko04144(Endocytosis)	Cytoplasmic;Mitochondrial	PF00071(Ras family)
A0A498HAQ2	CCT-theta	DVH24_030859	A0A498HAQ2	A0A498HAQ2	DVH24_030859	CCT-theta	A0A498HAQ2_MALDO	23	3027.39	3278.12	3030.88	3112.13	2749.12	3182.3	3454.63	3128.69	0.994708	0.944019	GO:0006457(BP:protein folding);GO:0005737(CC:cytoplasm);GO:0005524(MF:ATP binding);GO:0051082(MF:unfolded protein binding)			Cytoplasmic	PF00118(TCP-1/cpn60 chaperonin family)
A0A498HAT8	RRM domain-containing protein	DVH24_030911	A0A498HAT8	A0A498HAT8	DVH24_030911	RRM domain-containing protein	A0A498HAT8_MALDO	4	320.577	247.202	300.847	289.542	269.347	308.377	423.184	333.636	0.867838	0.436946	GO:0003723(MF:RNA binding)	K12881(THOC4)	ko03040(Spliceosome);ko03015(mRNA surveillance pathway);ko03013(RNA transport)	Mitochondrial;Chloroplast;Nuclear	PF13865(C-terminal duplication domain of Friend of PRMT1);PF05603(Protein of unknown function (DUF775));PF00076(RNA recognition motif. (a.k.a. RRM, RBD, or RNP domain))
A0A498HAU8	Pro-apoptotic serine protease NMA111	DVH24_030921	A0A498HAU8	A0A498HAU8	DVH24_030921	Pro-apoptotic serine protease NMA111	A0A498HAU8_MALDO	21	463.924	652.744	505.394	540.688	383.764	451.504	486.18	440.483	1.22749	0.196397	GO:0006438(BP:valyl-tRNA aminoacylation);GO:0002161(MF:aminoacyl-tRNA editing activity);GO:0005524(MF:ATP binding);GO:0004832(MF:valine-tRNA ligase activity)	K01873(VARS)	ko00970(Aminoacyl-tRNA biosynthesis)	Cytoplasmic	PF00133(tRNA synthetases class I (I, L, M and V));PF13365(Trypsin-like peptidase domain);PF12812(PDZ-like domain);PF08264(Anticodon-binding domain of tRNA);PF13180(PDZ domain)
A0A498HAV3	Acetyltransferase component of pyruvate dehydrogenase complex	DVH24_027551	A0A498HAV3;A0A540LBH3	A0A498HAV3;A0A540LBH3	DVH24_027551;C1H46_030637	Acetyltransferase component of pyruvate dehydrogenase complex	A0A498HAV3_MALDO;A0A540LBH3_MALBA	24	2948.4	2626.01	2954.1	2842.84	3273.32	3254.8	2335.05	2954.39	0.962241	0.750996	GO:0006090(BP:pyruvate metabolic process);GO:0005759(CC:mitochondrial matrix);GO:0045254(CC:pyruvate dehydrogenase complex);GO:0004742(MF:dihydrolipoyllysine-residue acetyltransferase activity)	K00627(DLAT)	ko00620(Pyruvate metabolism);ko00020(Citrate cycle (TCA cycle));ko00010(Glycolysis / Gluconeogenesis)	Mitochondrial;Chloroplast	PF00364(Biotin-requiring enzyme);PF02817(e3 binding domain);PF00198(2-oxoacid dehydrogenases acyltransferase (catalytic domain))
A0A498HAY1	Protein-lysine N-methyltransferase DVH24_030939	DVH24_030939	A0A498HAY1	A0A498HAY1	DVH24_030939	Protein-lysine N-methyltransferase DVH24_030939	A0A498HAY1_MALDO	4	77.2578	527.534	487.17	363.987	532.43	263.523	838.015	544.656	0.668289	0.456912	GO:0005737(CC:cytoplasm);GO:0016279(MF:protein-lysine N-methyltransferase activity)			Cytoplasmic	PF13847(Methyltransferase domain)
A0A498HB28	Uncharacterized protein	DVH24_028187	A0A498HB28;A0A498J326;A0A540LKT0;A0A540LQ81	A0A498HB28;A0A498J326;A0A540LKT0;A0A540LQ81	DVH24_028187;DVH24_032325;C1H46_027353;C1H46_025782	Uncharacterized protein	A0A498HB28_MALDO;A0A498J326_MALDO;A0A540LKT0_MALBA;A0A540LQ81_MALBA	8		388.885	722.754	555.82	541.569	406.204	476.113	474.629	1.17106	0.588053	GO:0006412(BP:translation);GO:0005840(CC:ribosome);GO:0019843(MF:rRNA binding);GO:0003735(MF:structural constituent of ribosome)	K02933(RP-L6)	ko03010(Ribosome)	Mitochondrial	PF00347(Ribosomal protein L6)
A0A498HB44	TOG domain-containing protein	DVH24_027641	A0A498HB44	A0A498HB44	DVH24_027641	TOG domain-containing protein	A0A498HB44_MALDO	17	977.107	931.05	1284.99	1064.38	818.021	725.285	691.572	744.959	1.42878	0.0528895	GO:0000245(BP:spliceosomal complex assembly);GO:0003729(MF:mRNA binding)	K12828(SF3B1)	ko03040(Spliceosome)	Cytoplasmic;Nuclear	PF08920(Splicing factor 3B subunit 1)
A0A498HB49	Uncharacterized protein	DVH24_031009	A0A498HB49;A0A498J3Y4;A0A540KWU5;A0A540LFL9	A0A498HB49;A0A498J3Y4;A0A540KWU5;A0A540LFL9	DVH24_031009;DVH24_035243;C1H46_035788;C1H46_029187	Uncharacterized protein	A0A498HB49_MALDO;A0A498J3Y4_MALDO;A0A540KWU5_MALBA;A0A540LFL9_MALBA	4	225.769	220.878	137.678	194.775	207.061	147.072	404.928	253.02	0.769798	0.521426	GO:0006888(BP:ER to Golgi vesicle-mediated transport);GO:0005789(CC:endoplasmic reticulum membrane);GO:0016021(CC:integral component of membrane)			PlasmaMembrane	PF03878(YIF1)
A0A498HBB0	Nuclear cap-binding protein subunit 2	DVH24_031069	A0A498HBB0;A0A498J476;A0A540LRW9;A0A540MYM4	A0A498HBB0;A0A498J476;A0A540LRW9;A0A540MYM4	DVH24_031069;DVH24_035172;C1H46_025403;C1H46_010559	Nuclear cap-binding protein subunit 2;RRM domain-containing protein;Nuclear cap-binding protein subunit 2;Nuclear cap-binding protein subunit 2	A0A498HBB0_MALDO;A0A498J476_MALDO;A0A540LRW9_MALBA;A0A540MYM4_MALBA	4	631.659	609.45	773.862	671.657	843.911	671.581	505.872	673.788	0.996837	0.985517	GO:0045292(BP:mRNA cis splicing, via spliceosome);GO:0005846(CC:nuclear cap binding complex);GO:0005634(CC:nucleus);GO:0000339(MF:RNA cap binding)	K12883(NCBP2)	ko03040(Spliceosome);ko03013(RNA transport);ko03015(mRNA surveillance pathway)	Nuclear	PF00076(RNA recognition motif. (a.k.a. RRM, RBD, or RNP domain))
A0A498HBC0	Acetohydroxy-acid reductoisomerase	DVH24_031091	A0A498HBC0;A0A498HI13	A0A498HBC0;A0A498HI13	DVH24_031091;DVH24_031094	Acetohydroxy-acid reductoisomerase	A0A498HBC0_MALDO;A0A498HI13_MALDO	6	314.972	300.114	259.393	291.493	271.841	303.506	306.685	294.01	0.991438	0.905882	GO:0009097(BP:isoleucine biosynthetic process);GO:0009099(BP:valine biosynthetic process);GO:0004455(MF:ketol-acid reductoisomerase activity);GO:0046872(MF:metal ion binding)	K00053(ilvC)	ko00290(Valine, leucine and isoleucine biosynthesis);ko00770(Pantothenate and CoA biosynthesis)	Chloroplast	PF07991(Acetohydroxy acid isomeroreductase, NADPH-binding domain);PF01450(Acetohydroxy acid isomeroreductase, catalytic domain)
A0A498HBD7	RIX1 domain-containing protein	DVH24_030672	A0A498HBD7	A0A498HBD7	DVH24_030672	RIX1 domain-containing protein	A0A498HBD7_MALDO	9	597.396	506.791	335.75	479.979	419.721	504.93	583.336	502.662	0.954874	0.81362				PlasmaMembrane;Nuclear	PF08167(rRNA processing/ribosome biogenesis)
A0A498HBI7	TPR_REGION domain-containing protein	DVH24_031151	A0A498HBI7	A0A498HBI7	DVH24_031151	TPR_REGION domain-containing protein	A0A498HBI7_MALDO	3	584.556	549.77	328.352	487.56	530.329	375.611	650.561	518.834	0.939722	0.795687				Cytoplasmic;Nuclear
A0A498HBN0	Phosphoglycerate dehydrogenase	DVH24_027811	A0A498HBN0	A0A498HBN0	DVH24_027811	Phosphoglycerate dehydrogenase	A0A498HBN0_MALDO	15	1915.54	1285.59	2253.35	1818.16	1066.79	1379.6	491.513	979.302	1.85659	0.0947347	GO:0051287(MF:NAD binding);GO:0016616(MF:oxidoreductase activity, acting on the CH-OH group of donors, NAD or NADP as acceptor)	K00058(serA)	ko00260(Glycine, serine and threonine metabolism);ko00270(Cysteine and methionine metabolism);ko00680(Methane metabolism)	Chloroplast	PF01842(ACT domain);PF00389(D-isomer specific 2-hydroxyacid dehydrogenase, catalytic domain);PF02826(D-isomer specific 2-hydroxyacid dehydrogenase, NAD binding domain)
A0A498HBN4	"30S ribosomal protein S15, chloroplastic	DVH24_031201	A0A498HBN4;A0A540MA65	A0A498HBN4;A0A540MA65	DVH24_031201;C1H46_018788	"30S ribosomal protein S15, chloroplastic;30S ribosomal protein S15, chloroplastic"	A0A498HBN4_MALDO;A0A540MA65_MALBA	3	654.349	520.1	513.129	562.526	663.281	421.912	633.569	572.921	0.981856	0.912461	GO:0006412(BP:translation);GO:0005840(CC:ribosome);GO:0003735(MF:structural constituent of ribosome)			Nuclear	PF00312(Ribosomal protein S15)
A0A498HBR4	Uncharacterized protein	DVH24_031229	A0A498HBR4;A0A649YC06	A0A498HBR4;A0A649YC06	DVH24_031229;	Uncharacterized protein;TPL17	A0A498HBR4_MALDO;A0A649YC06_MALDO	3		93.0448	42.8339	67.9393	70.5262	66.2325	69.5046	68.7544	0.988145	0.968121	GO:0006355(BP:regulation of transcription, DNA-templated)			PlasmaMembrane;Cytoplasmic;Nuclear	PF00400(WD domain, G-beta repeat)
A0A498HBR8	Uncharacterized protein	DVH24_031241	A0A498HBR8	A0A498HBR8	DVH24_031241	Uncharacterized protein	A0A498HBR8_MALDO	7	166.012	233.99	270.704	223.569	311.711	272.397	286.551	290.22	0.770342	0.111572	GO:0006979(BP:response to oxidative stress);GO:0005747(CC:mitochondrial respiratory chain complex I);GO:0005509(MF:calcium ion binding);GO:0016491(MF:oxidoreductase activity);GO:0008270(MF:zinc ion binding)	K03943(NDUFV2)	ko00190(Oxidative phosphorylation)	Nuclear	PF01257(Thioredoxin-like [2Fe-2S] ferredoxin)
A0A498HBS6	Alpha-MPP	DVH24_027422	A0A498HBS6	A0A498HBS6	DVH24_027422	Alpha-MPP	A0A498HBS6_MALDO	6	833.421	792.948	935.564	853.978	1429.06	1272.85	582.592	1094.83	0.780006	0.412395	GO:0006627(BP:protein processing involved in protein targeting to mitochondrion);GO:0005739(CC:mitochondrion);GO:0046872(MF:metal ion binding);GO:0004222(MF:metalloendopeptidase activity)			Mitochondrial;Chloroplast	PF05193(Peptidase M16 inactive domain);PF00675(Insulinase (Peptidase family M16))
A0A498HBT5	Uncharacterized protein	DVH24_030832	A0A498HBT5	A0A498HBT5	DVH24_030832	Uncharacterized protein	A0A498HBT5_MALDO	24	5375.72	4807.16	5002.31	5061.73	5429.9	6363.7	4354.93	5382.84	0.940345	0.623047	GO:0042773(BP:ATP synthesis coupled electron transport);GO:0016020(CC:membrane);GO:0009055(MF:electron transfer activity);GO:0051536(MF:iron-sulfur cluster binding);GO:0008137(MF:NADH dehydrogenase (ubiquinone) activity)	K03934(NDUFS1)	ko00190(Oxidative phosphorylation)	Mitochondrial;Chloroplast	PF09326(NADH-ubiquinone oxidoreductase subunit G, C-terminal);PF10588(NADH-ubiquinone oxidoreductase-G iron-sulfur binding region);PF00384(Molybdopterin oxidoreductase);PF13510(2Fe-2S iron-sulfur cluster binding domain)
A0A498HBV9	Peroxidase	DVH24_030852	A0A498HBV9	A0A498HBV9	DVH24_030852	Peroxidase	A0A498HBV9_MALDO	4	797.923	385.707	848.106	677.245	1092.63	920.692	879.38	964.234	0.702366	0.148051	GO:0006979(BP:response to oxidative stress);GO:0020037(MF:heme binding);GO:0046872(MF:metal ion binding);GO:0004601(MF:peroxidase activity)			Extracellular;PlasmaMembrane	PF00141(Peroxidase)
A0A498HBY2	CTP_transf_like domain-containing protein	DVH24_027931	A0A498HBY2;A0A498J7R4;A0A540KZA7;A0A540N6J2	A0A498HBY2;A0A498J7R4;A0A540KZA7;A0A540N6J2	DVH24_027931;DVH24_032581;C1H46_034908;C1H46_007737	CTP_transf_like domain-containing protein;CTP_transf_like domain-containing protein;Uncharacterized protein;CTP_transf_like domain-containing protein	A0A498HBY2_MALDO;A0A498J7R4_MALDO;A0A540KZA7_MALBA;A0A540N6J2_MALBA	1	898.8	798.139	1131.6	942.845	1218.42	812.309	440.114	823.615	1.14476	0.652593	GO:0009058(BP:biosynthetic process);GO:0003824(MF:catalytic activity)	K00968(PCYT1)	ko00440(Phosphonate and phosphinate metabolism);ko00564(Glycerophospholipid metabolism)	Nuclear	PF01467(Cytidylyltransferase-like)
A0A498HBZ1	Uncharacterized protein	DVH24_027941	A0A498HBZ1	A0A498HBZ1	DVH24_027941	Uncharacterized protein	A0A498HBZ1_MALDO	36	842.421	137.302	684.734	554.819	385.827	413.168	374.416	391.137	1.41848	0.486931	GO:0016021(CC:integral component of membrane)			Cytoplasmic;Nuclear
A0A498HBZ4	PRA1 family protein	DVH24_027519	A0A498HBZ4;A0A540N3P8	A0A498HBZ4;A0A540N3P8	DVH24_027519;C1H46_008690	PRA1 family protein	A0A498HBZ4_MALDO;A0A540N3P8_MALBA	3	426.246	381.872	415.98	408.033	676.222	366.729	689.286	577.412	0.706657	0.186154	GO:0016021(CC:integral component of membrane)			PlasmaMembrane	PF03208(PRA1 family protein)
A0A498HBZ8	Peptide deformylase	DVH24_031319	A0A498HBZ8;A0A498HHY1;A0A540MEE6	A0A498HBZ8;A0A498HHY1;A0A540MEE6	DVH24_031319;DVH24_031320;C1H46_017432	Peptide deformylase	A0A498HBZ8_MALDO;A0A498HHY1_MALDO;A0A540MEE6_MALBA	3	668.27	438.92	340.198	482.463	589.815	455.844	182.639	409.433	1.17837	0.660604	GO:0006412(BP:translation);GO:0009507(CC:chloroplast);GO:0046872(MF:metal ion binding);GO:0042586(MF:peptide deformylase activity)			Extracellular;Cytoplasmic;Chloroplast	PF01327(Polypeptide deformylase)
A0A498HC20	"Chlorophyll a-b binding protein, chloroplastic	DVH24_027971	A0A498HC20;A0A540NAT1	A0A498HC20;A0A540NAT1	DVH24_027971;C1H46_006287	"Chlorophyll a-b binding protein, chloroplastic;Chlorophyll a-b binding protein, chloroplastic"	A0A498HC20_MALDO;A0A540NAT1_MALBA	2	358.774	370.332	485.234	404.78	839.314	553.047	439.042	610.468	0.663065	0.177158	GO:0009765(BP:photosynthesis, light harvesting);GO:0018298(BP:protein-chromophore linkage);GO:0009535(CC:chloroplast thylakoid membrane);GO:0016021(CC:integral component of membrane);GO:0009522(CC:photosystem I);GO:0009523(CC:photosystem II);GO:0016168(MF:chlorophyll binding)	K08909(LHCA3)	ko00196(Photosynthesis - antenna proteins)	Chloroplast	PF00504(Chlorophyll A-B binding protein)
A0A498HC29	Glucose-1-phosphate adenylyltransferase	DVH24_027981	A0A498HC29;A0A540NAT0	A0A498HC29;A0A540NAT0	DVH24_027981;C1H46_006278	Glucose-1-phosphate adenylyltransferase	A0A498HC29_MALDO;A0A540NAT0_MALBA	4	907.967	954.695	1369.94	1077.53	1009.35	1101.26	770.794	960.467	1.12189	0.544063	GO:0005978(BP:glycogen biosynthetic process);GO:0019252(BP:starch biosynthetic process);GO:0009507(CC:chloroplast);GO:0005524(MF:ATP binding);GO:0008878(MF:glucose-1-phosphate adenylyltransferase activity)	K00975(glgC)	ko00500(Starch and sucrose metabolism);ko00520(Amino sugar and nucleotide sugar metabolism);ko02026(Biofilm formation - Escherichia coli)	Chloroplast	PF00483(Nucleotidyl transferase)
A0A498HC56	Uncharacterized protein	DVH24_028011	A0A498HC56	A0A498HC56	DVH24_028011	Uncharacterized protein	A0A498HC56_MALDO	16	174.479	140.541	141.356	152.125	167.79	155.534	161.634	161.653	0.941062	0.462075	GO:0016021(CC:integral component of membrane)			Cytoplasmic
A0A498HC68	Uncharacterized protein	DVH24_031401	A0A498HC68	A0A498HC68	DVH24_031401	Uncharacterized protein	A0A498HC68_MALDO	18	560.743	765.635	652.877	659.752	452.847	622.765	843.721	639.778	1.03122	0.883309				Cytoplasmic;Nuclear	PF13414(TPR repeat);PF12569(NMDA receptor-regulated protein 1)
A0A498HC79	RanBD1 domain-containing protein	DVH24_031411	A0A498HC79;A0A540N058	A0A498HC79;A0A540N058	DVH24_031411;C1H46_009961	RanBD1 domain-containing protein	A0A498HC79_MALDO;A0A540N058_MALBA	6	686.858	704.384	329.802	573.681		228.616	208.206	218.411	2.62662	0.109712	GO:0046907(BP:intracellular transport);GO:0005643(CC:nuclear pore)			Nuclear	PF00638(RanBP1 domain);PF08911(NUP50 (Nucleoporin 50 kDa))
A0A498HCA3	Uncharacterized protein	DVH24_031429	A0A498HCA3;A0A540K9A3;A0A540MVJ9	A0A498HCA3;A0A540K9A3;A0A540MVJ9	DVH24_031429;C1H46_043651;C1H46_011631	Uncharacterized protein	A0A498HCA3_MALDO;A0A540K9A3_MALBA;A0A540MVJ9_MALBA	1	330.884	212.247		271.566	325.929		321.214	323.572	0.839274	0.473399				Nuclear	PF09072(Translation machinery associated TMA7)
A0A498HCA8	Ribulose bisphosphate carboxylase small subunit	DVH24_031002	A0A498HCA8;Q43115	A0A498HCA8;Q43115	DVH24_031002;rbcS	Ribulose bisphosphate carboxylase small subunit	A0A498HCA8_MALDO;Q43115_9ROSA	9	21786.7	17815.4	26491.5	22031.2	17705.9	11763.8	3659.5	11043	1.99503	0.0831014	GO:0015977(BP:carbon fixation);GO:0009853(BP:photorespiration);GO:0015979(BP:photosynthesis);GO:0009507(CC:chloroplast);GO:0004497(MF:monooxygenase activity);GO:0016984(MF:ribulose-bisphosphate carboxylase activity)	K01602(rbcS)	ko00710(Carbon fixation in photosynthetic organisms);ko00630(Glyoxylate and dicarboxylate metabolism)	Chloroplast	PF12338(Ribulose-1,5-bisphosphate carboxylase small subunit);PF00101(Ribulose bisphosphate carboxylase, small chain)
A0A498HCC5	Uncharacterized protein	DVH24_031449	A0A498HCC5;A0A498J206;A0A540LZ66	A0A498HCC5;A0A498J206;A0A540LZ66	DVH24_031449;DVH24_000206;C1H46_022847	Uncharacterized protein	A0A498HCC5_MALDO;A0A498J206_MALDO;A0A540LZ66_MALBA	2		739.054	796.505	767.78		819.971	239.991	529.981	1.44869	0.500215	GO:0051287(MF:NAD binding);GO:0016616(MF:oxidoreductase activity, acting on the CH-OH group of donors, NAD or NADP as acceptor)	K15919(HPR2_3)	ko00630(Glyoxylate and dicarboxylate metabolism);ko00260(Glycine, serine and threonine metabolism)	Cytoplasmic	PF02826(D-isomer specific 2-hydroxyacid dehydrogenase, NAD binding domain);PF00389(D-isomer specific 2-hydroxyacid dehydrogenase, catalytic domain)
A0A498HCE4	Uncharacterized protein	DVH24_031471	A0A498HCE4;A0A540M9P0	A0A498HCE4;A0A540M9P0	DVH24_031471;C1H46_018955	Uncharacterized protein	A0A498HCE4_MALDO;A0A540M9P0_MALBA	3	329.303	388.571	470.619	396.164	333.281	376.435	263.49	324.402	1.22122	0.243803	GO:0003723(MF:RNA binding)			Nuclear	PF10469(AKAP7 2'5' RNA ligase-like domain);PF00013(KH domain)
[truncated: 3,619 more rows]

## Sheet: GL3 vs GL1
Protein	Protein Description	Gene Name	PG ProteinGroups	PG ProteinAccessions	PG Genes	PG ProteinDescriptions	PG ProteinNames	SequenceNumber	GL3-1	GL3-2	GL3-3	average GL3	GL1-1	GL1-2	GL1-3	average GL1	GL3/GL1	t test p value	GO annotations	KO(Name)	Pathways	Subcellular localization	Domain
[truncated: 6,502 more rows]

[truncated: 7 more sheets: GL3 vs GL2, HC2 vs HC1, HC3 vs HC1, HC3 vs HC2, HC1 vs GL1, HC2 vs GL2, HC3 vs GL3]
