# Supplementary material for: DIA-Based Quantitative Proteomics in the Flower Buds of Two Malus sieversii (Ledeb.) M. Roem Subtypes at Different Overwintering Stages
Source: Int J Mol Sci. 2024 Mar 4;25(5):2964. doi: 10.3390/ijms25052964 (PMC10932172; doi:10.3390/ijms25052964)
Supplement: Supplementary file 1 [file ijms-25-02964-s001.zip › Table S4 The list of proteins in each cluster.xlsx]

## Sheet: Cluster
Cluster 1	Cluster 2	Cluster 3	Cluster 4	Cluster 5	Cluster 6	Cluster 7	Cluster 8	Cluster 9
A0A059U7J8	A0A0U2PF25	A0A076JYZ4	A0A0D5CTU0	A0A059V989	A0A023IRP7	A0A023IRL7	A0A060PJX1	A0A059VIJ7
A0A059VDR2	A0A166AJ07	A0A089WYN7	A0A1C8M582	A0A059VEH4	A0A023IRR3	A0A0A8LGA4	A0A075LUN3	A0A068EPI9
A0A076JYZ8	A0A1C8YB61	A0A0D4CZ52	A0A1C8YB65	A0A076JVE4	A0A076V9V9	A0A0G2QS78	A0A076JU29	A0A076JVF0
A0A0D4CZ16	A0A1C8YB72	A0A0K0PXP9	A0A1C8YB66	A0A0B5W3U1	A0A089X463	A0A1C8YB71	A0A0U2HUH5	A0A078BFK6
A0A0F6PU41	A0A1C8YB83	A0A0U1SU77	A0A1W5S9D0	A0A0U2J2I0	A0A096ZNR5	A0A1C8YB89	A0A1C8YB54	A0A0H4SPM2
A0A0S3G584	A0A1C8YB90	A0A0U2N8V3	A0A2L2DGP8	A0A191XY21	A0A0E3T3B5	A0A1C8YB92	A0A1C8YB56	A0A0S2PIB5
A0A0U2P5W4	A0A1C8YB98	A0A0Y0D5H4	A0A2Z4LYJ5	A0A1C8YB68	A0A0N9P9N3	A0A1C8YBA3	A0A2S0RRX4	A0A0U2PH88
A0A0U2P8X0	A0A2S0RRX2	A0A109QME0	A0A346QE48	A0A1C8YB69	A0A0U2JAM4	A0A1C8YBB0	A0A2S0RRY5	A0A1C8YB62
A0A0U2PF45	A0A343U716	A0A1C8YB67	A0A498H878	A0A1C8YB77	A0A0U2N8T4	A0A1C8YBB1	A0A498H8M3	A0A238GSS3
A0A1C8M5K2	A0A344X474	A0A1C8YB82	A0A498H9F2	A0A1C8YB78	A0A0U2P5U8	A0A1C8YBB7	A0A498H8N3	A0A238GT27
A0A1C8M5L7	A0A498H7M4	A0A1G8	A0A498H9V8	A0A1C8YB81	A0A0U2PCG6	A0A1C8YBB9	A0A498H952	A0A2K9VP07
A0A1C8YB86	A0A498HA84	A0A1Q1NIC1	A0A498HAI9	A0A1C8YB96	A0A109QMC9	A0A1L2YXQ9	A0A498H9H2	A0A2K9VP55
A0A1C8YBA0	A0A498HAF8	A0A2L0EH53	A0A498HAY1	A0A1C8YBB2	A0A1B1UZZ5	A0A1L2YXR6	A0A498HBP1	A0A385MI74
A0A1C8YBA4	A0A498HB00	A0A385MI99	A0A498HBC0	A0A1C8YBB6	A0A1C8M593	A0A248XBF3	A0A498HC68	A0A498H8C5
A0A1C8YBA5	A0A498HB44	A0A3G5BLT7	A0A498HBI0	A0A1C8YBC6	A0A1C8YB64	A0A343U702	A0A498HCV8	A0A498H911
A0A1C8YBA9	A0A498HBN0	A0A498H8H2	A0A498HBV8	A0A238GSN3	A0A1C8YB73	A0A343U705	A0A498HD62	A0A498H9G2
A0A1C8YBB3	A0A498HBV4	A0A498H8H4	A0A498HCE4	A0A2K9VP19	A0A1C8YB75	A0A343U717	A0A498HDD9	A0A498H9M2
A0A1C8YBB4	A0A498HBY2	A0A498HA97	A0A498HCI1	A0A2R9ZH75	A0A1C8YB95	A0A498H9J0	A0A498HDH9	A0A498H9R3
A0A343U703	A0A498HC79	A0A498HAC1	A0A498HCU6	A0A498H7H5	A0A1C8YBD0	A0A498H9U4	A0A498HDM7	A0A498H9U9
A0A343U707	A0A498HCA8	A0A498HAK7	A0A498HDA9	A0A498H7J0	A0A1W5S341	A0A498HAI1	A0A498HDR6	A0A498HAQ2
A0A343U710	A0A498HCF9	A0A498HAP1	A0A498HDH6	A0A498H999	A0A1W5S4A5	A0A498HB28	A0A498HDS4	A0A498HAV3
A0A344X470	A0A498HCM0	A0A498HB49	A0A498HDX6	A0A498H9W8	A0A1Z1GDX9	A0A498HB47	A0A498HDV0	A0A498HBI7
A0A498H8R0	A0A498HCT8	A0A498HBR4	A0A498HDY1	A0A498HA14	A0A2L0EH46	A0A498HBB0	A0A498HE06	A0A498HBQ9
A0A498H8Z3	A0A498HDC4	A0A498HBR8	A0A498HE56	A0A498HA26	A0A343U709	A0A498HBU8	A0A498HEL8	A0A498HBZ1
A0A498H9G5	A0A498HDQ4	A0A498HCG3	A0A498HE63	A0A498HA51	A0A343U713	A0A498HC20	A0A498HEP4	A0A498HCL9
A0A498H9K3	A0A498HDQ9	A0A498HCG5	A0A498HEL6	A0A498HBN4	A0A498H815	A0A498HCA3	A0A498HES5	A0A498HCT7
A0A498HA88	A0A498HDW6	A0A498HCH3	A0A498HEU2	A0A498HBS6	A0A498H9B7	A0A498HCD9	A0A498HEY6	A0A498HDE1
A0A498HAP2	A0A498HDZ8	A0A498HCK9	A0A498HEX1	A0A498HBV9	A0A498HA34	A0A498HD31	A0A498HF34	A0A498HE79
A0A498HAS3	A0A498HEA3	A0A498HCY9	A0A498HF41	A0A498HC67	A0A498HAU8	A0A498HD41	A0A498HF81	A0A498HE89
A0A498HAT8	A0A498HEA7	A0A498HD59	A0A498HFW7	A0A498HCI5	A0A498HBT5	A0A498HD52	A0A498HFB9	A0A498HED3
A0A498HBD7	A0A498HEB4	A0A498HDI8	A0A498HG73	A0A498HCN5	A0A498HBZ8	A0A498HD67	A0A498HFD7	A0A498HED7
A0A498HBR2	A0A498HEC3	A0A498HDQ1	A0A498HGA1	A0A498HCU7	A0A498HC29	A0A498HD90	A0A498HFJ5	A0A498HEW2
A0A498HBZ4	A0A498HEF8	A0A498HEE4	A0A498HGH5	A0A498HD87	A0A498HCC5	A0A498HDI9	A0A498HFK3	A0A498HFI4
A0A498HC56	A0A498HEI4	A0A498HEJ2	A0A498HH42	A0A498HDM2	A0A498HCD4	A0A498HDW2	A0A498HFL0	A0A498HGE7
A0A498HC92	A0A498HEK8	A0A498HEQ5	A0A498HH73	A0A498HDQ0	A0A498HCY6	A0A498HDX4	A0A498HFP2	A0A498HGM8
A0A498HCF5	A0A498HER1	A0A498HFD0	A0A498HHF5	A0A498HDQ6	A0A498HCZ3	A0A498HEF9	A0A498HFR1	A0A498HHB1
A0A498HCZ7	A0A498HF69	A0A498HFJ0	A0A498HHZ3	A0A498HE28	A0A498HD33	A0A498HEM0	A0A498HG25	A0A498HHK6
A0A498HDA1	A0A498HFB0	A0A498HFS7	A0A498HI44	A0A498HE38	A0A498HDE7	A0A498HEQ4	A0A498HG40	A0A498HHR3
A0A498HDG8	A0A498HFB8	A0A498HFV2	A0A498HIB2	A0A498HEB9	A0A498HDE8	A0A498HER4	A0A498HG65	A0A498HHZ9
A0A498HDG9	A0A498HFG0	A0A498HFV5	A0A498HIL5	A0A498HEH4	A0A498HDH3	A0A498HF68	A0A498HGC1	A0A498HI54
A0A498HDL2	A0A498HFS9	A0A498HFW1	A0A498HJ98	A0A498HEJ9	A0A498HDN1	A0A498HFF1	A0A498HGK2	A0A498HI64
A0A498HDP1	A0A498HFY4	A0A498HG69	A0A498HJB0	A0A498HEL2	A0A498HDR1	A0A498HFH3	A0A498HGT8	A0A498HIA5
A0A498HDS9	A0A498HFZ3	A0A498HGC4	A0A498HK30	A0A498HES1	A0A498HE04	A0A498HFN4	A0A498HGY2	A0A498HIR9
A0A498HDW8	A0A498HG55	A0A498HGE2	A0A498HK72	A0A498HEU3	A0A498HE85	A0A498HG84	A0A498HHK0	A0A498HIW4
A0A498HE12	A0A498HG56	A0A498HGF7	A0A498HKN1	A0A498HEW3	A0A498HEK0	A0A498HGF3	A0A498HHQ9	A0A498HJH6
A0A498HE75	A0A498HGL9	A0A498HGH9	A0A498HL84	A0A498HFB5	A0A498HEK7	A0A498HGP6	A0A498HHS9	A0A498HJM1
A0A498HEU8	A0A498HGU4	A0A498HGI7	A0A498HLV5	A0A498HFK8	A0A498HEP8	A0A498HGR5	A0A498HHV7	A0A498HK02
A0A498HEZ2	A0A498HGV9	A0A498HH89	A0A498HM08	A0A498HFP0	A0A498HF04	A0A498HGY6	A0A498HIS0	A0A498HKH1
A0A498HF23	A0A498HGX6	A0A498HHC3	A0A498HMG6	A0A498HFV3	A0A498HFE8	A0A498HH90	A0A498HJC5	A0A498HKQ4
A0A498HFC9	A0A498HH96	A0A498HHD2	A0A498HMH1	A0A498HFX8	A0A498HFI7	A0A498HHF2	A0A498HJM2	A0A498HLQ5
A0A498HFQ9	A0A498HHD5	A0A498HHF4	A0A498HMH2	A0A498HG15	A0A498HFR4	A0A498HHR0	A0A498HJX0	A0A498HLU5
A0A498HFR9	A0A498HHS3	A0A498HHL3	A0A498HN33	A0A498HGF0	A0A498HFU9	A0A498HHV1	A0A498HJZ5	A0A498HM53
A0A498HFU1	A0A498HHS6	A0A498HHR9	A0A498HNI3	A0A498HGI5	A0A498HFY1	A0A498HHX1	A0A498HK25	A0A498HMB0
A0A498HG22	A0A498HI08	A0A498HI39	A0A498HNR8	A0A498HGZ4	A0A498HG11	A0A498HI79	A0A498HK46	A0A498HMI2
A0A498HG89	A0A498HI21	A0A498HI41	A0A498HNT8	A0A498HH24	A0A498HG34	A0A498HIC7	A0A498HK84	A0A498HMK1
A0A498HGD7	A0A498HI23	A0A498HID3	A0A498HNV5	A0A498HH39	A0A498HG67	A0A498HIE1	A0A498HKC7	A0A498HMK3
A0A498HGH8	A0A498HI35	A0A498HIQ0	A0A498HP32	A0A498HHA5	A0A498HGN5	A0A498HIN9	A0A498HKI3	A0A498HN88
A0A498HGI3	A0A498HIF5	A0A498HJU6	A0A498HPH5	A0A498HHJ3	A0A498HGP8	A0A498HJ38	A0A498HKL4	A0A498HNI5
A0A498HGU8	A0A498HIG3	A0A498HJW3	A0A498HPU8	A0A498HHX6	A0A498HGT7	A0A498HK51	A0A498HLD4	A0A498HNJ5
A0A498HH79	A0A498HIG7	A0A498HK67	A0A498HPX8	A0A498HI53	A0A498HHB0	A0A498HK58	A0A498HMK9	A0A498HNK4
A0A498HHA9	A0A498HIU8	A0A498HKF4	A0A498HQC8	A0A498HI82	A0A498HHE8	A0A498HK81	A0A498HMV7	A0A498HNP2
A0A498HHB5	A0A498HJ56	A0A498HKN2	A0A498HQQ0	A0A498HIH6	A0A498HHW2	A0A498HKH9	A0A498HN34	A0A498HNZ4
A0A498HHH9	A0A498HJ80	A0A498HKQ2	A0A498HQU3	A0A498HIN2	A0A498HI40	A0A498HKJ3	A0A498HNA0	A0A498HP08
A0A498HHT5	A0A498HJY1	A0A498HKR1	A0A498HR41	A0A498HIU6	A0A498HIC5	A0A498HKP9	A0A498HNJ0	A0A498HP27
A0A498HHX8	A0A498HK34	A0A498HKU7	A0A498HR73	A0A498HIY2	A0A498HIX3	A0A498HKX6	A0A498HNU6	A0A498HPE0
A0A498HI68	A0A498HK38	A0A498HL21	A0A498HR96	A0A498HJ34	A0A498HJC6	A0A498HL86	A0A498HP05	A0A498HPL2
A0A498HIC2	A0A498HKB8	A0A498HL23	A0A498HRD8	A0A498HJ82	A0A498HJE5	A0A498HL91	A0A498HPT4	A0A498HPY2
A0A498HIF8	A0A498HKV6	A0A498HL44	A0A498HRE6	A0A498HJL0	A0A498HJG9	A0A498HLM2	A0A498HR21	A0A498HQ12
A0A498HIK0	A0A498HKW9	A0A498HL85	A0A498HRU5	A0A498HK22	A0A498HJJ7	A0A498HLN0	A0A498HR48	A0A498HQ64
A0A498HIT0	A0A498HKX0	A0A498HL88	A0A498HS81	A0A498HK36	A0A498HJR7	A0A498HLS6	A0A498HRB6	A0A498HQD7
A0A498HIW5	A0A498HL02	A0A498HLF4	A0A498HSX4	A0A498HK42	A0A498HJU5	A0A498HLZ5	A0A498HRQ0	A0A498HQG4
A0A498HJ36	A0A498HL52	A0A498HLG0	A0A498HT79	A0A498HKZ4	A0A498HJX8	A0A498HM29	A0A498HRU9	A0A498HQZ8
A0A498HJ59	A0A498HLQ2	A0A498HLI7	A0A498HT80	A0A498HL66	A0A498HK45	A0A498HMA3	A0A498HRX3	A0A498HR51
A0A498HJ90	A0A498HLS7	A0A498HLL2	A0A498HTC0	A0A498HLY1	A0A498HK68	A0A498HMJ4	A0A498HS10	A0A498HRF4
A0A498HJE4	A0A498HLY7	A0A498HLN1	A0A498HTU5	A0A498HMJ1	A0A498HKB2	A0A498HMN6	A0A498HS21	A0A498HRI8
A0A498HJF6	A0A498HLY8	A0A498HLZ3	A0A498HTW3	A0A498HML8	A0A498HKF8	A0A498HN25	A0A498HS57	A0A498HRZ7
A0A498HJI6	A0A498HM94	A0A498HM24	A0A498HTZ8	A0A498HN93	A0A498HKQ9	A0A498HNA3	A0A498HSJ8	A0A498HS29
A0A498HJM6	A0A498HME3	A0A498HM37	A0A498HU70	A0A498HNA4	A0A498HL38	A0A498HNB0	A0A498HSY8	A0A498HS42
A0A498HJT4	A0A498HMT0	A0A498HM82	A0A498HU73	A0A498HNB3	A0A498HLA6	A0A498HNF7	A0A498HTB3	A0A498HS50
A0A498HJT8	A0A498HN15	A0A498HMQ1	A0A498HU87	A0A498HNB4	A0A498HLB2	A0A498HNG8	A0A498HTZ4	A0A498HS56
A0A498HJW4	A0A498HNA6	A0A498HMR5	A0A498HUQ9	A0A498HND4	A0A498HLC9	A0A498HNM7	A0A498HTZ6	A0A498HS96
A0A498HJW5	A0A498HNQ9	A0A498HMZ4	A0A498HUY7	A0A498HNK1	A0A498HLD9	A0A498HP86	A0A498HUW3	A0A498HSC0
A0A498HJZ9	A0A498HP50	A0A498HN73	A0A498HVE4	A0A498HNR6	A0A498HLP1	A0A498HPC2	A0A498HUZ0	A0A498HSK2
A0A498HKH5	A0A498HP89	A0A498HNK7	A0A498HVX8	A0A498HNY3	A0A498HLS4	A0A498HQ51	A0A498HVJ9	A0A498HSW6
A0A498HKU2	A0A498HPF5	A0A498HNN9	A0A498HVY8	A0A498HP64	A0A498HLV1	A0A498HQ73	A0A498HW12	A0A498HSX2
A0A498HKZ9	A0A498HPW3	A0A498HNP3	A0A498HW63	A0A498HPU2	A0A498HM06	A0A498HQB4	A0A498HW95	A0A498HTD1
A0A498HL39	A0A498HPY3	A0A498HNT3	A0A498HW70	A0A498HPV3	A0A498HM49	A0A498HQK4	A0A498HWQ8	A0A498HTE9
A0A498HLA2	A0A498HQD1	A0A498HNZ8	A0A498HWR3	A0A498HQ08	A0A498HM87	A0A498HQR4	A0A498HXB9	A0A498HTI5
A0A498HLG7	A0A498HQN2	A0A498HP46	A0A498HX87	A0A498HQ94	A0A498HMM4	A0A498HR24	A0A498HXC0	A0A498HTN1
A0A498HLH7	A0A498HQR0	A0A498HP51	A0A498HXB1	A0A498HQT4	A0A498HMU8	A0A498HR89	A0A498HXD6	A0A498HTS0
A0A498HLM1	A0A498HQY4	A0A498HP66	A0A498HXM1	A0A498HRH1	A0A498HN27	A0A498HRB8	A0A498HY96	A0A498HU19
A0A498HLP5	A0A498HQY6	A0A498HPG0	A0A498HXP3	A0A498HRS1	A0A498HN97	A0A498HRF2	A0A498HZ53	A0A498HUH3
A0A498HLR5	A0A498HR52	A0A498HQ88	A0A498HY00	A0A498HS32	A0A498HNY4	A0A498HRJ5	A0A498HZH0	A0A498HUJ6
A0A498HLT0	A0A498HRF5	A0A498HQC3	A0A498HY13	A0A498HS36	A0A498HNY9	A0A498HRP1	A0A498HZL5	A0A498HUP8
A0A498HLX4	A0A498HRH9	A0A498HR26	A0A498HYQ8	A0A498HS37	A0A498HP21	A0A498HRS4	A0A498I037	A0A498HV05
A0A498HM34	A0A498HRX9	A0A498HR81	A0A498HYV8	A0A498HS58	A0A498HP61	A0A498HS82	A0A498I0U8	A0A498HV66
A0A498HM42	A0A498HRY0	A0A498HRC5	A0A498HZA4	A0A498HS84	A0A498HP76	A0A498HSB4	A0A498I112	A0A498HV78
A0A498HM61	A0A498HRZ2	A0A498HRH3	A0A498HZJ4	A0A498HSF5	A0A498HPA8	A0A498HSB5	A0A498I185	A0A498HVW5
A0A498HMW5	A0A498HRZ9	A0A498HRM2	A0A498HZN5	A0A498HSJ6	A0A498HPC3	A0A498HT26	A0A498I1T4	A0A498HVX4
A0A498HMY9	A0A498HS46	A0A498HRP9	A0A498HZP9	A0A498HSY3	A0A498HPI5	A0A498HT64	A0A498I1Z8	A0A498HWI6
A0A498HMZ2	A0A498HS66	A0A498HRV8	A0A498HZW3	A0A498HT15	A0A498HPT8	A0A498HT65	A0A498I2R9	A0A498HWT3
A0A498HN14	A0A498HSA8	A0A498HS95	A0A498I069	A0A498HT31	A0A498HPZ2	A0A498HTB4	A0A498I379	A0A498HWU8
A0A498HN46	A0A498HSD4	A0A498HSC1	A0A498I0L5	A0A498HTA4	A0A498HQA5	A0A498HU01	A0A498I3X0	A0A498HXH8
A0A498HN56	A0A498HTM2	A0A498HSC3	A0A498I0W2	A0A498HTB0	A0A498HQA9	A0A498HU26	A0A498I3Y4	A0A498HXJ0
A0A498HNJ7	A0A498HTP9	A0A498HSM6	A0A498I1V1	A0A498HTJ9	A0A498HQC2	A0A498HUD0	A0A498I443	A0A498HXP5
A0A498HNL4	A0A498HTR2	A0A498HSS1	A0A498I267	A0A498HU47	A0A498HQC6	A0A498HUE8	A0A498I4D4	A0A498HXT7
A0A498HNU8	A0A498HUE0	A0A498HSS3	A0A498I2A3	A0A498HUB7	A0A498HQF3	A0A498HVD3	A0A498I4F6	A0A498HYH2
A0A498HNZ5	A0A498HUL9	A0A498HT11	A0A498I2I0	A0A498HUR2	A0A498HQL3	A0A498HVN2	A0A498I4L9	A0A498HZ65
A0A498HP60	A0A498HVJ2	A0A498HT29	A0A498I2S0	A0A498HUU4	A0A498HQS7	A0A498HVQ7	A0A498I5P9	A0A498HZ71
A0A498HP99	A0A498HVQ0	A0A498HT53	A0A498I3C5	A0A498HUZ2	A0A498HQT3	A0A498HVR5	A0A498I5Q7	A0A498HZE5
A0A498HPA1	A0A498HVT5	A0A498HT74	A0A498I3J4	A0A498HV69	A0A498HQY9	A0A498HVS8	A0A498I6V0	A0A498HZG4
A0A498HPB7	A0A498HVX0	A0A498HT89	A0A498I3M4	A0A498HVK5	A0A498HR05	A0A498HW03	A0A498I731	A0A498HZM1
A0A498HPN2	A0A498HW00	A0A498HT96	A0A498I5E8	A0A498HVP0	A0A498HR27	A0A498HW62	A0A498I771	A0A498HZM4
A0A498HPS5	A0A498HWB2	A0A498HTF6	A0A498I6H8	A0A498HVQ4	A0A498HRC7	A0A498HW79	A0A498I7I3	A0A498HZS1
A0A498HPV2	A0A498HWI9	A0A498HTN0	A0A498I6I3	A0A498HVR3	A0A498HRG6	A0A498HWC4	A0A498I7U4	A0A498I074
A0A498HQ14	A0A498HWJ6	A0A498HTU6	A0A498I6R2	A0A498HWA0	A0A498HRI0	A0A498HWK0	A0A498I8C7	A0A498I0H5
A0A498HQ83	A0A498HWU1	A0A498HTW8	A0A498I752	A0A498HWA3	A0A498HRK8	A0A498HWY7	A0A498I8I6	A0A498I0S7
A0A498HQE2	A0A498HX68	A0A498HTY2	A0A498I766	A0A498HWI4	A0A498HRL5	A0A498HXN7	A0A498I8P0	A0A498I1F9
A0A498HQF2	A0A498HX82	A0A498HTY3	A0A498I797	A0A498HWI8	A0A498HRM4	A0A498HXR3	A0A498I8S1	A0A498I1Z6
A0A498HQF5	A0A498HX96	A0A498HTY7	A0A498I7G1	A0A498HX71	A0A498HRM6	A0A498HXU4	A0A498I9N3	A0A498I253
A0A498HQG7	A0A498HXB6	A0A498HU02	A0A498I8E5	A0A498HXJ8	A0A498HRS6	A0A498HXZ6	A0A498IAA6	A0A498I2M7
A0A498HQS0	A0A498HXC8	A0A498HU11	A0A498I8F0	A0A498HXK7	A0A498HRS7	A0A498HY45	A0A498IAN3	A0A498I2N0
A0A498HQZ3	A0A498HXJ5	A0A498HUG3	A0A498I8G5	A0A498HY20	A0A498HRU1	A0A498HYH7	A0A498IB05	A0A498I2Q7
A0A498HR18	A0A498HXP7	A0A498HV32	A0A498I8M1	A0A498HYF8	A0A498HRU4	A0A498HZ48	A0A498IB10	A0A498I419
A0A498HRA7	A0A498HXQ2	A0A498HV43	A0A498I8Q1	A0A498HYS1	A0A498HRZ8	A0A498HZ78	A0A498IBH9	A0A498I4M4
A0A498HRE2	A0A498HY23	A0A498HV47	A0A498I8T2	A0A498HYY7	A0A498HST3	A0A498HZA1	A0A498IBX4	A0A498I4P8
A0A498HRI3	A0A498HYA8	A0A498HV65	A0A498I8Y1	A0A498HZ82	A0A498HSU4	A0A498HZQ2	A0A498IC25	A0A498I4W4
A0A498HRN4	A0A498HYD7	A0A498HV91	A0A498I9M9	A0A498HZI1	A0A498HSW8	A0A498HZX2	A0A498IC88	A0A498I526
A0A498HRN7	A0A498HYF5	A0A498HV97	A0A498IAF0	A0A498I0B7	A0A498HT19	A0A498I010	A0A498ICP4	A0A498I531
A0A498HRW2	A0A498HYM4	A0A498HVB8	A0A498IAH0	A0A498I0D3	A0A498HT28	A0A498I046	A0A498ID24	A0A498I550
A0A498HS62	A0A498HYX9	A0A498HVE0	A0A498IAT2	A0A498I0D5	A0A498HT48	A0A498I080	A0A498ID36	A0A498I5N2
A0A498HS69	A0A498HZS5	A0A498HVF4	A0A498IAW0	A0A498I0G0	A0A498HUB1	A0A498I0B3	A0A498ID51	A0A498I5Y2
A0A498HS88	A0A498HZX6	A0A498HVH8	A0A498IAW8	A0A498I0K7	A0A498HUC2	A0A498I0E7	A0A498IDV9	A0A498I699
A0A498HS99	A0A498I002	A0A498HVI0	A0A498IAX4	A0A498I0R7	A0A498HUD8	A0A498I0I7	A0A498IE77	A0A498I6H2
A0A498HSN7	A0A498I053	A0A498HVI7	A0A498IBQ3	A0A498I178	A0A498HUE3	A0A498I102	A0A498IEA2	A0A498I790
A0A498HSP1	A0A498I0S9	A0A498HVK6	A0A498IBX0	A0A498I2P0	A0A498HUI6	A0A498I127	A0A498IEP7	A0A498I7N5
A0A498HSX8	A0A498I0X8	A0A498HVP2	A0A498IC13	A0A498I2R3	A0A498HUQ2	A0A498I153	A0A498IET7	A0A498I812
A0A498HSY5	A0A498I187	A0A498HVU2	A0A498ICB0	A0A498I2W0	A0A498HUT4	A0A498I176	A0A498IF52	A0A498I8E6
A0A498HSZ9	A0A498I188	A0A498HVW2	A0A498ICL8	A0A498I2X5	A0A498HUU5	A0A498I1H7	A0A498IFC1	A0A498I8P9
A0A498HT40	A0A498I1A6	A0A498HVW3	A0A498IDB5	A0A498I3A1	A0A498HUW8	A0A498I1U2	A0A498IFM9	A0A498I8W4
A0A498HT98	A0A498I1L6	A0A498HVZ8	A0A498IDI1	A0A498I3C9	A0A498HV77	A0A498I1Z7	A0A498IFT5	A0A498I948
A0A498HTG6	A0A498I1T8	A0A498HW30	A0A498IDX5	A0A498I3N3	A0A498HV82	A0A498I230	A0A498IFU7	A0A498I9C0
A0A498HTK7	A0A498I3I5	A0A498HW40	A0A498IE43	A0A498I3U2	A0A498HV85	A0A498I258	A0A498IFY7	A0A498I9H6
A0A498HTX2	A0A498I405	A0A498HWA4	A0A498IE51	A0A498I3V7	A0A498HW04	A0A498I2H9	A0A498IGU6	A0A498I9M0
A0A498HU18	A0A498I477	A0A498HWB4	A0A498IEI1	A0A498I475	A0A498HW31	A0A498I2I4	A0A498IH01	A0A498I9R2
A0A498HU29	A0A498I4G9	A0A498HWB8	A0A498IEK6	A0A498I4B4	A0A498HW96	A0A498I378	A0A498IH08	A0A498IA33
A0A498HU42	A0A498I4U0	A0A498HWF0	A0A498IF95	A0A498I4B5	A0A498HW97	A0A498I399	A0A498IH74	A0A498IB64
A0A498HU54	A0A498I5U5	A0A498HWF7	A0A498IFA6	A0A498I4S0	A0A498HWE0	A0A498I415	A0A498IHA6	A0A498IBJ6
A0A498HU64	A0A498I5X3	A0A498HWU2	A0A498IFP9	A0A498I4U3	A0A498HWG6	A0A498I4A5	A0A498II53	A0A498IBN7
A0A498HUB9	A0A498I5Y4	A0A498HX57	A0A498IFS4	A0A498I4U5	A0A498HWN5	A0A498I4H9	A0A498II73	A0A498IC09
A0A498HUJ8	A0A498I6E8	A0A498HX88	A0A498IFS5	A0A498I4X0	A0A498HWP9	A0A498I4Y3	A0A498IIT0	A0A498ICA2
A0A498HUM0	A0A498I6H0	A0A498HXS2	A0A498IG12	A0A498I534	A0A498HWT8	A0A498I5D4	A0A498IIY5	A0A498ICN4
A0A498HUU0	A0A498I6Q0	A0A498HXY3	A0A498IGF8	A0A498I577	A0A498HWU7	A0A498I5R4	A0A498IJ70	A0A498ICS7
A0A498HUV3	A0A498I6Y4	A0A498HY62	A0A498IHF1	A0A498I5F6	A0A498HWV6	A0A498I683	A0A498IJD9	A0A498ICT4
A0A498HV89	A0A498I7G2	A0A498HYK5	A0A498IHU7	A0A498I5L9	A0A498HX92	A0A498I6G4	A0A498IJG7	A0A498IDJ8
A0A498HVA7	A0A498I7L5	A0A498HYM2	A0A498II20	A0A498I5S2	A0A498HXA0	A0A498I6K4	A0A498IJN9	A0A498IDS3
A0A498HVM7	A0A498I7N7	A0A498HYN8	A0A498IIB3	A0A498I697	A0A498HXD5	A0A498I6P2	A0A498IJP7	A0A498IE85
A0A498HVQ5	A0A498I833	A0A498HYW2	A0A498IJ16	A0A498I6D0	A0A498HXI5	A0A498I6S5	A0A498IJT8	A0A498IEB2
A0A498HVQ8	A0A498I8E2	A0A498HYZ8	A0A498IJ62	A0A498I6E6	A0A498HXS1	A0A498I6V2	A0A498IK37	A0A498IEU3
A0A498HVZ4	A0A498I937	A0A498HZ52	A0A498IJU8	A0A498I6N4	A0A498HYA6	A0A498I6V5	A0A498IK56	A0A498IEV5
A0A498HW02	A0A498I966	A0A498HZ76	A0A498IJW4	A0A498I6P3	A0A498HYD6	A0A498I716	A0A498IK94	A0A498IEZ3
A0A498HW38	A0A498I9L3	A0A498HZ88	A0A498IKI8	A0A498I786	A0A498HYT3	A0A498I733	A0A498IKR9	A0A498IFG8
A0A498HW61	A0A498I9X8	A0A498HZ95	A0A498IKV1	A0A498I793	A0A498HZ36	A0A498I7A3	A0A498IL02	A0A498IFG9
A0A498HW64	A0A498I9Z2	A0A498HZD1	A0A498IKZ7	A0A498I7E5	A0A498HZ38	A0A498I7G9	A0A498IL45	A0A498IFJ2
A0A498HWC1	A0A498IA06	A0A498HZM2	A0A498IL20	A0A498I7F0	A0A498HZ79	A0A498I7I7	A0A498IL82	A0A498IFV1
A0A498HWC5	A0A498IA31	A0A498HZR1	A0A498ILD9	A0A498I7K4	A0A498HZE2	A0A498I7P6	A0A498ILM0	A0A498IG14
A0A498HWM9	A0A498IAI2	A0A498I014	A0A498ILF0	A0A498I886	A0A498I021	A0A498I837	A0A498ILX7	A0A498IGI6
A0A498HWP2	A0A498IAS8	A0A498I025	A0A498ILJ4	A0A498I8G0	A0A498I0A4	A0A498I854	A0A498IN00	A0A498IGT3
A0A498HWQ3	A0A498IB59	A0A498I093	A0A498IM55	A0A498I9J8	A0A498I0G2	A0A498I8K0	A0A498IN14	A0A498IGW7
A0A498HWS0	A0A498IBT0	A0A498I0A9	A0A498IMB5	A0A498I9K2	A0A498I0Y4	A0A498I8M9	A0A498IN29	A0A498IH57
A0A498HWS3	A0A498IC26	A0A498I0C1	A0A498IML5	A0A498IAA2	A0A498I0Z4	A0A498I8P4	A0A498IN58	A0A498IHF3
A0A498HWW6	A0A498IC92	A0A498I0H0	A0A498IMU1	A0A498IAX1	A0A498I118	A0A498I8Y9	A0A498INL9	A0A498IHV8
A0A498HX44	A0A498ICM9	A0A498I0L9	A0A498IN76	A0A498IB87	A0A498I164	A0A498I904	A0A498INR6	A0A498IIA6
A0A498HXA5	A0A498ICQ1	A0A498I0U5	A0A498INF1	A0A498IBA5	A0A498I198	A0A498I9J3	A0A498IP44	A0A498IIB6
A0A498HXG1	A0A498ICZ6	A0A498I0Z1	A0A498INN2	A0A498IBH5	A0A498I1B3	A0A498IAF7	A0A498IP99	A0A498IJ13
A0A498HXG9	A0A498ID46	A0A498I194	A0A498INV1	A0A498IBS3	A0A498I1D6	A0A498IAG1	A0A498IPB5	A0A498IJ32
A0A498HXK3	A0A498ID87	A0A498I1K6	A0A498IP35	A0A498IC50	A0A498I1F4	A0A498IAJ9	A0A498IPZ1	A0A498IJ52
A0A498HXN9	A0A498ID98	A0A498I1M3	A0A498IP65	A0A498ID20	A0A498I1F5	A0A498IAV7	A0A498IQ29	A0A498IJ76
A0A498HXX0	A0A498IDD5	A0A498I1U0	A0A498IPD7	A0A498IDS0	A0A498I1X0	A0A498IBI6	A0A498IQC3	A0A498IJJ3
A0A498HY38	A0A498IDE6	A0A498I1U8	A0A498IPF2	A0A498IDW9	A0A498I1X7	A0A498IBU4	A0A498IQG1	A0A498IJL8
A0A498HY63	A0A498IDR2	A0A498I1X3	A0A498IPF9	A0A498IED2	A0A498I1Y1	A0A498IBW0	A0A498IQI6	A0A498IJN1
A0A498HYE7	A0A498IDS5	A0A498I2D7	A0A498IPM3	A0A498IEH7	A0A498I1Z9	A0A498IBW8	A0A498IQR9	A0A498IJQ5
A0A498HYL1	A0A498IEM2	A0A498I2I8	A0A498IPU6	A0A498IEM9	A0A498I245	A0A498IBX9	A0A498IQS6	A0A498IKA9
A0A498HYL6	A0A498IF76	A0A498I2K1	A0A498IPZ8	A0A498IEQ3	A0A498I2C3	A0A498IC44	A0A498IR73	A0A498IKM2
A0A498HYY0	A0A498IFD6	A0A498I2L8	A0A498IQA0	A0A498IEU4	A0A498I2N7	A0A498IC68	A0A498IR98	A0A498IKX9
A0A498HZ49	A0A498IFE5	A0A498I2S5	A0A498IQE9	A0A498IF74	A0A498I2N8	A0A498IC69	A0A498IRL3	A0A498ILE3
A0A498HZ94	A0A498IFF0	A0A498I2T8	A0A498IQI5	A0A498IF99	A0A498I2V5	A0A498ICH5	A0A498IRQ2	A0A498IMI3
A0A498HZB0	A0A498IFN0	A0A498I2U8	A0A498IQN0	A0A498IFI1	A0A498I2Y8	A0A498ICJ5	A0A498IRR2	A0A498IML9
A0A498HZC2	A0A498IFP4	A0A498I2V1	A0A498IQT3	A0A498IFL7	A0A498I301	A0A498ICR0	A0A498IRU3	A0A498IMZ4
A0A498HZE9	A0A498IG91	A0A498I316	A0A498IR10	A0A498IFU1	A0A498I3I1	A0A498ICX3	A0A498ISD2	A0A498INE0
A0A498HZN0	A0A498IG99	A0A498I395	A0A498IRN5	A0A498IG03	A0A498I437	A0A498ID00	A0A498ISG0	A0A498INP0
A0A498HZP2	A0A498IGI2	A0A498I3B5	A0A498IRN7	A0A498IGD2	A0A498I4T3	A0A498IDD4	A0A498IT29	A0A498INS1
A0A498I001	A0A498IH48	A0A498I3E1	A0A498IRZ0	A0A498IGV2	A0A498I4V0	A0A498IES2	A0A498IT36	A0A498INZ1
A0A498I026	A0A498IH59	A0A498I3J2	A0A498IS22	A0A498IGY7	A0A498I4V5	A0A498IEX4	A0A498ITA2	A0A498IP67
A0A498I089	A0A498IHV9	A0A498I3J5	A0A498ISD5	A0A498IGZ4	A0A498I559	A0A498IFD8	A0A498ITE5	A0A498IPB6
A0A498I0E8	A0A498IHY6	A0A498I489	A0A498ISI1	A0A498IH68	A0A498I5E5	A0A498IG04	A0A498ITH8	A0A498IPD4
A0A498I0I1	A0A498II10	A0A498I4J7	A0A498ISP8	A0A498IH72	A0A498I5G6	A0A498IG48	A0A498ITK9	A0A498IPP1
A0A498I0J7	A0A498II19	A0A498I4L3	A0A498IT07	A0A498IHN3	A0A498I5N9	A0A498IGL9	A0A498ITQ2	A0A498IPU1
A0A498I0P8	A0A498II67	A0A498I4Q5	A0A498IT09	A0A498II06	A0A498I5Y1	A0A498IGT0	A0A498ITR8	A0A498IPZ0
A0A498I0S0	A0A498IIP4	A0A498I4U4	A0A498ITA0	A0A498II64	A0A498I6A6	A0A498IGY5	A0A498IU47	A0A498IQ44
A0A498I0S3	A0A498IIW9	A0A498I4Y0	A0A498IU78	A0A498IIG4	A0A498I6W5	A0A498IH87	A0A498IUI4	A0A498IQE3
A0A498I0V5	A0A498IJJ2	A0A498I509	A0A498IU80	A0A498IIL3	A0A498I6Y2	A0A498IH95	A0A498IUW3	A0A498IQE6
A0A498I0V9	A0A498IJV7	A0A498I5Q1	A0A498IUA8	A0A498IIN1	A0A498I787	A0A498IH97	A0A498IV01	A0A498IQH3
A0A498I0W1	A0A498IJY2	A0A498I5Q5	A0A498IUS6	A0A498IIU4	A0A498I7V5	A0A498IHB2	A0A498IV12	A0A498IQS5
A0A498I0Z5	A0A498IK21	A0A498I601	A0A498IUY6	A0A498IIW1	A0A498I7X2	A0A498IHR6	A0A498IV52	A0A498IR55
A0A498I0Z8	A0A498IKS0	A0A498I609	A0A498IVB6	A0A498IJ18	A0A498I8F4	A0A498IHT6	A0A498IVD8	A0A498IR71
A0A498I133	A0A498IKW0	A0A498I623	A0A498IVP5	A0A498IJ30	A0A498I8H6	A0A498IHU0	A0A498IVT4	A0A498IRD1
A0A498I146	A0A498IL79	A0A498I667	A0A498IW75	A0A498IKE4	A0A498I8L0	A0A498IHX6	A0A498IWM1	A0A498IRD4
A0A498I168	A0A498IL84	A0A498I6G7	A0A498IWD6	A0A498IKJ5	A0A498I8U2	A0A498IIN3	A0A498IX57	A0A498IRE0
A0A498I1A1	A0A498ILD8	A0A498I6H9	A0A498IWG4	A0A498IKL2	A0A498I924	A0A498IIT6	A0A498IXA0	A0A498IRM0
A0A498I1A7	A0A498ILF3	A0A498I6J9	A0A498IWT8	A0A498IL15	A0A498I959	A0A498IJ35	A0A498IXT8	A0A498IS44
A0A498I1B2	A0A498ILJ1	A0A498I6K7	A0A498IXC7	A0A498ILH2	A0A498I978	A0A498IJ39	A0A498IXU6	A0A498ISU9
A0A498I1L9	A0A498ILL2	A0A498I6L5	A0A498IXN2	A0A498ILU3	A0A498I979	A0A498IJ67	A0A498IY49	A0A498ITM1
A0A498I1M1	A0A498ILT6	A0A498I6U6	A0A498IY85	A0A498INC0	A0A498I998	A0A498IJA5	A0A498IYB2	A0A498ITM4
A0A498I1P7	A0A498IM10	A0A498I6V6	A0A498IYN2	A0A498INQ8	A0A498I9B2	A0A498IJF8	A0A498IYF3	A0A498ITS3
A0A498I212	A0A498IM14	A0A498I725	A0A498IYN7	A0A498IP37	A0A498I9P2	A0A498IJQ4	A0A498IYW0	A0A498ITU6
A0A498I220	A0A498IM51	A0A498I726	A0A498IYU2	A0A498IPE3	A0A498I9R1	A0A498IJQ7	A0A498IZ29	A0A498IUF0
A0A498I232	A0A498IMK4	A0A498I7B3	A0A498IZG9	A0A498IPF0	A0A498I9V0	A0A498IJX7	A0A498IZ49	A0A498IVF2
A0A498I252	A0A498IMV7	A0A498I7F2	A0A498IZP2	A0A498IPL2	A0A498I9Z7	A0A498IKM1	A0A498IZ97	A0A498IVH3
A0A498I255	A0A498IMZ2	A0A498I7Q3	A0A498J070	A0A498IPL8	A0A498I9Z9	A0A498IL75	A0A498IZM6	A0A498IVX9
A0A498I2F4	A0A498IMZ9	A0A498I7S0	A0A498J0C0	A0A498IPM2	A0A498IAC7	A0A498IL78	A0A498IZT3	A0A498IVY8
A0A498I2J4	A0A498IN94	A0A498I874	A0A498J0N6	A0A498IPU7	A0A498IAJ1	A0A498ILC5	A0A498IZU7	A0A498IW69
A0A498I2J6	A0A498INQ1	A0A498I8I0	A0A498J0X8	A0A498IQ69	A0A498IAP2	A0A498ILH5	A0A498IZZ8	A0A498IWJ1
A0A498I2K2	A0A498INQ3	A0A498I8I3	A0A498J1A7	A0A498IQ93	A0A498IAQ8	A0A498ILI2	A0A498J084	A0A498IWT0
A0A498I2W8	A0A498INQ4	A0A498I8K9	A0A498J1R8	A0A498IQI3	A0A498IAQ9	A0A498ILV3	A0A498J0A4	A0A498IX14
A0A498I2Z7	A0A498INQ7	A0A498I8L1	A0A498J2K2	A0A498IQJ0	A0A498IB95	A0A498IM56	A0A498J0L9	A0A498IX45
A0A498I3B2	A0A498INZ8	A0A498I8M8	A0A498J3C4	A0A498IQN9	A0A498IBR6	A0A498IMC1	A0A498J133	A0A498IX90
A0A498I3K6	A0A498IP00	A0A498I8W0	A0A498J3W9	A0A498IQU5	A0A498IC48	A0A498IME9	A0A498J146	A0A498IXQ7
A0A498I3Q6	A0A498IP19	A0A498I971	A0A498J437	A0A498IQV4	A0A498IC56	A0A498IMH2	A0A498J1G6	A0A498IXY4
A0A498I412	A0A498IPA6	A0A498I985	A0A498J4F8	A0A498IQW0	A0A498ICA7	A0A498IMS8	A0A498J1I2	A0A498IYN9
A0A498I426	A0A498IPJ3	A0A498I9B7	A0A498J555	A0A498IR15	A0A498ICT1	A0A498IN95	A0A498J1X8	A0A498IZJ5
A0A498I449	A0A498IPL3	A0A498I9H2	A0A498J565	A0A498IR76	A0A498ICV0	A0A498INK4	A0A498J2E5	A0A498IZL3
A0A498I455	A0A498IQ78	A0A498I9J1	A0A498J630	A0A498IRV5	A0A498ICX2	A0A498INN8	A0A498J2J5	A0A498J021
A0A498I4D7	A0A498IQD0	A0A498I9S4	A0A498J683	A0A498IS27	A0A498ID23	A0A498INS0	A0A498J2R6	A0A498J0I7
A0A498I4H8	A0A498IQT5	A0A498I9S5	A0A498J684	A0A498ISH0	A0A498ID32	A0A498INS2	A0A498J3A1	A0A498J104
A0A498I4I1	A0A498IR01	A0A498IAB5	A0A498J6Z1	A0A498ISK3	A0A498ID53	A0A498IP07	A0A498J3M9	A0A498J142
A0A498I4M7	A0A498IR40	A0A498IAC3	A0A498J7A2	A0A498ISP2	A0A498IDP8	A0A498IPU8	A0A498J445	A0A498J1E2
A0A498I4N1	A0A498IRR5	A0A498IAD7	A0A498J7M9	A0A498ISV4	A0A498IE01	A0A498IPZ3	A0A498J459	A0A498J226
A0A498I4P7	A0A498IRY8	A0A498IAJ2	A0A498J8C7	A0A498IT84	A0A498IE20	A0A498IQ15	A0A498J4T1	A0A498J293
A0A498I4Q9	A0A498IS33	A0A498IAL3	A0A498J9J1	A0A498ITN0	A0A498IE71	A0A498IQ43	A0A498J544	A0A498J2Q8
A0A498I4Z4	A0A498IS42	A0A498IAS4	A0A498J9S1	A0A498ITV5	A0A498IEG7	A0A498IQC5	A0A498J5N7	A0A498J2X0
A0A498I572	A0A498IS43	A0A498IAU4	A0A498J9V4	A0A498IU37	A0A498IF12	A0A498IR12	A0A498J5U7	A0A498J321
A0A498I5G3	A0A498ISE2	A0A498IAV2	A0A498JA08	A0A498IU63	A0A498IF47	A0A498IRG4	A0A498J5Y0	A0A498J373
A0A498I5H3	A0A498ISV7	A0A498IAY9	A0A498JA48	A0A498IUB9	A0A498IF57	A0A498IRX1	A0A498J600	A0A498J408
A0A498I5M1	A0A498IT20	A0A498IB18	A0A498JAF9	A0A498IUC4	A0A498IFM3	A0A498IS83	A0A498J6A5	A0A498J4Q3
A0A498I5N1	A0A498IT91	A0A498IB22	A0A498JAH5	A0A498IUH9	A0A498IFY2	A0A498ISL3	A0A498J6V9	A0A498J510
A0A498I5T9	A0A498ITA3	A0A498IBE3	A0A498JB33	A0A498IUJ2	A0A498IGD0	A0A498ISU0	A0A498J739	A0A498J5Y8
A0A498I5U7	A0A498ITD2	A0A498IBW3	A0A498JB58	A0A498IUY3	A0A498IGN2	A0A498ISX2	A0A498J7D0	A0A498J641
A0A498I6F9	A0A498ITQ0	A0A498IBX7	A0A498JB69	A0A498IV48	A0A498IHE9	A0A498IT06	A0A498J7F4	A0A498J662
A0A498I7C3	A0A498ITX0	A0A498IC78	A0A498JB98	A0A498IVK1	A0A498IHG1	A0A498ITF9	A0A498J7K9	A0A498J6F3
A0A498I7W6	A0A498ITY7	A0A498IC91	A0A498JBI0	A0A498IVM1	A0A498IHN9	A0A498IU20	A0A498J7V6	A0A498J6Q4
A0A498I846	A0A498IU87	A0A498ICA3	A0A498JBI9	A0A498IVY4	A0A498IHS9	A0A498IUE8	A0A498J811	A0A498J817
A0A498I852	A0A498IUF2	A0A498ICB4	A0A498JBQ3	A0A498IW06	A0A498IHW6	A0A498IV45	A0A498J8G6	A0A498J8D1
A0A498I8C8	A0A498IUP7	A0A498ICD4	A0A498JBV4	A0A498IW70	A0A498II15	A0A498IV56	A0A498J919	A0A498J8Z2
A0A498I8R5	A0A498IUR5	A0A498ICH8	A0A498JC02	A0A498IWZ8	A0A498IIH8	A0A498IW02	A0A498J9K4	A0A498J8Z4
A0A498I8U7	A0A498IUT9	A0A498ICU4	A0A498JC29	A0A498IX04	A0A498IJ97	A0A498IW60	A0A498J9W8	A0A498J913
A0A498I957	A0A498IVB5	A0A498ICU6	A0A498JCM9	A0A498IX15	A0A498IJA6	A0A498IW63	A0A498J9Z9	A0A498J9T1
A0A498I9A2	A0A498IVJ1	A0A498ICU8	A0A498JCP0	A0A498IX63	A0A498IJM2	A0A498IW90	A0A498JAE5	A0A498J9Y4
A0A498I9P6	A0A498IVK3	A0A498ICX7	A0A498JD09	A0A498IX66	A0A498IJR4	A0A498IWD2	A0A498JAF6	A0A498JAC6
A0A498I9Q2	A0A498IVN4	A0A498ICY4	A0A498JDI1	A0A498IXF3	A0A498IK00	A0A498IWJ7	A0A498JB13	A0A498JBF0
A0A498I9Y2	A0A498IVN8	A0A498ICZ8	A0A498JEI5	A0A498IXR3	A0A498IK04	A0A498IWJ8	A0A498JB63	A0A498JBJ9
A0A498I9Z8	A0A498IVY2	A0A498ID41	A0A498JEP3	A0A498IY60	A0A498IK35	A0A498IWP2	A0A498JB80	A0A498JCK8
A0A498IA23	A0A498IWG3	A0A498ID93	A0A498JES8	A0A498IYE8	A0A498IK60	A0A498IX82	A0A498JBD9	A0A498JCL7
A0A498IA36	A0A498IWH9	A0A498IDA4	A0A498JEW6	A0A498IYF7	A0A498IKD1	A0A498IXG6	A0A498JBG1	A0A498JD34
A0A498IA78	A0A498IWM6	A0A498IDC4	A0A498JF68	A0A498IYQ7	A0A498IKN5	A0A498IXK0	A0A498JBH3	A0A498JDK3
A0A498IAD8	A0A498IWU4	A0A498IDE9	A0A498JFA7	A0A498IYV7	A0A498ILX0	A0A498IXU9	A0A498JBK8	A0A498JDP4
A0A498IAM8	A0A498IWZ0	A0A498IDH1	A0A498JFQ7	A0A498IYW3	A0A498IM89	A0A498IXY0	A0A498JBY0	A0A498JE39
A0A498IAM9	A0A498IXA2	A0A498IDK0	A0A498JG49	A0A498IZ35	A0A498IMA7	A0A498IY11	A0A498JC38	A0A498JEG8
A0A498IAR1	A0A498IXC6	A0A498IDU8	A0A498JG84	A0A498IZC0	A0A498IMI8	A0A498IY19	A0A498JCJ4	A0A498JEN0
A0A498IAR4	A0A498IXW8	A0A498IDW2	A0A498JGD0	A0A498IZI6	A0A498IMP2	A0A498IY23	A0A498JCU5	A0A498JEP4
A0A498IB06	A0A498IY05	A0A498IEI5	A0A498JGX5	A0A498J046	A0A498IMW5	A0A498IY79	A0A498JCU6	A0A498JF64
A0A498IB94	A0A498IY67	A0A498IEM7	A0A498JHB4	A0A498J0I0	A0A498IN04	A0A498IYG3	A0A498JD19	A0A498JFB5
A0A498IBK2	A0A498IY69	A0A498IEN5	A0A498JHG6	A0A498J0J7	A0A498IN40	A0A498IYJ2	A0A498JD23	A0A498JFQ9
A0A498IBQ5	A0A498IZ39	A0A498IES7	A0A498JI25	A0A498J0L0	A0A498INA8	A0A498IYR3	A0A498JD46	A0A498JFZ0
A0A498IC39	A0A498IZG2	A0A498IF23	A0A498JI49	A0A498J0M6	A0A498INH6	A0A498IYY6	A0A498JD68	A0A498JG68
A0A498ICM1	A0A498IZH1	A0A498IF69	A0A498JIC6	A0A498J0U2	A0A498INL1	A0A498IZC1	A0A498JDC8	A0A498JGF2
A0A498ICQ9	A0A498IZH4	A0A498IFB3	A0A498JIE3	A0A498J1A8	A0A498IP58	A0A498IZE1	A0A498JDY6	A0A498JH70
A0A498IDI3	A0A498IZN9	A0A498IFG6	A0A498JII2	A0A498J1F2	A0A498IP68	A0A498J078	A0A498JE45	A0A498JH75
A0A498IDN8	A0A498IZS0	A0A498IFH4	A0A498JIR0	A0A498J1J6	A0A498IP83	A0A498J0A3	A0A498JE81	A0A498JH91
A0A498IDP7	A0A498IZY6	A0A498IFN9	A0A498JIS4	A0A498J296	A0A498IPE8	A0A498J0L7	A0A498JEB5	A0A498JHE0
A0A498IDT5	A0A498J0A0	A0A498IFQ4	A0A498JJ19	A0A498J2D3	A0A498IPI4	A0A498J0W1	A0A498JEN7	A0A498JHI8
A0A498IE17	A0A498J0E3	A0A498IFR7	A0A498JJ24	A0A498J2G9	A0A498IPK7	A0A498J113	A0A498JEV9	A0A498JIB6
A0A498IE95	A0A498J0L1	A0A498IFT7	A0A498JJZ5	A0A498J2P1	A0A498IPR4	A0A498J1F7	A0A498JEY9	A0A498JIG3
A0A498IEB7	A0A498J0Q4	A0A498IGC7	A0A498JK46	A0A498J2T3	A0A498IPT3	A0A498J1K7	A0A498JFB1	A0A498JJ12
A0A498IEF2	A0A498J0Y5	A0A498IGR8	A0A498JKN4	A0A498J309	A0A498IQ62	A0A498J1M3	A0A498JFR5	A0A498JJ63
A0A498IEG1	A0A498J101	A0A498IGU7	A0A498JKQ7	A0A498J3J7	A0A498IQB1	A0A498J1S9	A0A498JFS0	A0A498JJD6
A0A498IEK2	A0A498J184	A0A498IH40	A0A498JKS1	A0A498J3R6	A0A498IQE5	A0A498J1U3	A0A498JFU6	A0A498JK35
A0A498IEQ8	A0A498J1A3	A0A498IH47	A0A498JL37	A0A498J3U4	A0A498IQJ2	A0A498J233	A0A498JG34	A0A498JKA4
A0A498IF10	A0A498J1D4	A0A498IHA2	A0A498JL77	A0A498J473	A0A498IQK8	A0A498J286	A0A498JGB3	A0A498JKP6
A0A498IF51	A0A498J1G1	A0A498IHC1	A0A498JLC8	A0A498J4A6	A0A498IQT6	A0A498J2Q0	A0A498JH03	A0A498JL71
A0A498IFH7	A0A498J1P0	A0A498IHJ4	A0A498JLH5	A0A498J4U9	A0A498IR27	A0A498J2Q6	A0A498JH83	A0A498JLK5
A0A498IFI0	A0A498J202	A0A498IHK8	A0A498JLW5	A0A498J5A4	A0A498IR78	A0A498J2Q9	A0A498JHB5	A0A498JLR1
A0A498IFL1	A0A498J210	A0A498IHV7	A0A498JLZ6	A0A498J5T2	A0A498IRF9	A0A498J2S2	A0A498JI98	A0A498JM25
A0A498IFR3	A0A498J2D5	A0A498IHY8	A0A498JM62	A0A498J5X9	A0A498IS39	A0A498J350	A0A498JIB0	A0A498JM77
A0A498IFR4	A0A498J2I3	A0A498IIE4	A0A498JMH0	A0A498J659	A0A498ISM3	A0A498J3W4	A0A498JJA2	A0A498JNG2
A0A498IFR9	A0A498J2Z8	A0A498IIE8	A0A498JNL7	A0A498J6A3	A0A498ISM9	A0A498J4N5	A0A498JJK8	A0A498JNJ2
A0A498IFS7	A0A498J346	A0A498IIM9	A0A498JNU5	A0A498J6D2	A0A498ISW3	A0A498J4Q8	A0A498JK58	A0A498JNR4
A0A498IFT6	A0A498J3D2	A0A498IIT4	A0A498JNX4	A0A498J6J0	A0A498ISY0	A0A498J5F9	A0A498JK81	A0A498JNR8
A0A498IG19	A0A498J3R3	A0A498IJ12	A0A498JP24	A0A498J6R1	A0A498ISZ4	A0A498J5W0	A0A498JKJ1	A0A498JNT6
A0A498IG66	A0A498J3T6	A0A498IJ14	A0A498JP42	A0A498J7M4	A0A498IT30	A0A498J609	A0A498JKK9	A0A498JNU2
A0A498IGB9	A0A498J3Z1	A0A498IJ41	A0A498JP83	A0A498J8F9	A0A498IT80	A0A498J6M4	A0A498JKQ6	A0A498JNW7
A0A498IGC0	A0A498J4J5	A0A498IJ49	A0A498JP85	A0A498J9D6	A0A498ITD4	A0A498J700	A0A498JKU0	A0A498JP11
A0A498IH66	A0A498J4K0	A0A498IJ75	A0A498JQ85	A0A498J9J7	A0A498ITD5	A0A498J732	A0A498JKX2	A0A498JPM1
A0A498IHA5	A0A498J4Z9	A0A498IJD8	A0A498JQC8	A0A498JA70	A0A498ITK5	A0A498J762	A0A498JL34	A0A498JPS6
A0A498IHU3	A0A498J586	A0A498IJH8	A0A498JQD2	A0A498JAD8	A0A498ITR2	A0A498J809	A0A498JL56	A0A498JQ88
A0A498IHV3	A0A498J5P2	A0A498IJJ7	A0A498JQY9	A0A498JAU5	A0A498ITS5	A0A498J896	A0A498JLF9	A0A498JQI4
A0A498IHZ4	A0A498J5P4	A0A498IJR3	A0A498JRR5	A0A498JAX6	A0A498ITW3	A0A498J8B1	A0A498JLJ1	A0A498JRJ5
A0A498II25	A0A498J5P6	A0A498IJU1	A0A498JRT4	A0A498JB20	A0A498ITX2	A0A498J8U1	A0A498JLL6	A0A498JS13
A0A498IID2	A0A498J5Q8	A0A498IJW7	A0A498JS32	A0A498JB22	A0A498IU27	A0A498J945	A0A498JLL8	A0A498JS47
A0A498IIM5	A0A498J613	A0A498IK74	A0A498JU78	A0A498JB40	A0A498IUG9	A0A498J9H5	A0A498JLN9	A0A498JSV5
A0A498IIN6	A0A498J6A4	A0A498IKD6	A0A498JUE0	A0A498JBM1	A0A498IUN9	A0A498J9Q1	A0A498JLU4	A0A498JT12
A0A498IIV3	A0A498J6C2	A0A498IKK5	A0A498JUL0	A0A498JBU0	A0A498IUQ7	A0A498J9T7	A0A498JMU2	A0A498JT92
A0A498IIY6	A0A498J6G0	A0A498IKR7	A0A498JUS5	A0A498JBW8	A0A498IV89	A0A498JA49	A0A498JN37	A0A498JTE7
A0A498IJ22	A0A498J770	A0A498IL37	A0A498JVD5	A0A498JC92	A0A498IVJ7	A0A498JAF0	A0A498JNF3	A0A498JTH6
A0A498IJA0	A0A498J774	A0A498IL57	A0A498JW53	A0A498JD61	A0A498IVM7	A0A498JAQ1	A0A498JNR6	A0A498JTS2
A0A498IJK8	A0A498J776	A0A498ILK3	A0A498JW72	A0A498JD77	A0A498IVP2	A0A498JB95	A0A498JNV1	A0A498JTV9
A0A498IJP1	A0A498J778	A0A498ILP7	A0A498JWD8	A0A498JD99	A0A498IWM0	A0A498JC44	A0A498JP07	A0A498JUA7
A0A498IJR1	A0A498J7W5	A0A498ILU1	A0A498JWF1	A0A498JDA8	A0A498IWR3	A0A498JC52	A0A498JP64	A0A498JUJ8
A0A498IJR9	A0A498J836	A0A498IM24	A0A498JWJ4	A0A498JDC3	A0A498IWS0	A0A498JCC7	A0A498JP66	A0A498JUT2
A0A498IJW8	A0A498J861	A0A498IM27	A0A498JXG5	A0A498JDS3	A0A498IWV4	A0A498JCL8	A0A498JPT0	A0A498JUY6
A0A498IK02	A0A498J8A3	A0A498IM31	A0A498JXQ0	A0A498JE21	A0A498IWY7	A0A498JD84	A0A498JQ03	A0A498JVE6
A0A498IK36	A0A498J8B2	A0A498IM96	A0A498JXT1	A0A498JE33	A0A498IX35	A0A498JDK6	A0A498JQ77	A0A498JVS8
A0A498IK48	A0A498J8P5	A0A498IMA1	A0A498JYA8	A0A498JEL7	A0A498IX41	A0A498JDM1	A0A498JQP0	A0A498JW26
A0A498IK64	A0A498J8Q1	A0A498IMB4	A0A498JYE8	A0A498JEZ0	A0A498IX50	A0A498JE79	A0A498JQZ0	A0A498JWE5
A0A498IKA7	A0A498J8Q3	A0A498IMG5	A0A498JYS4	A0A498JFE5	A0A498IX53	A0A498JEA7	A0A498JR34	A0A498JWG4
A0A498IKH8	A0A498J8S4	A0A498IMM4	A0A498JZ54	A0A498JFZ4	A0A498IXG5	A0A498JEG6	A0A498JRL0	A0A498JXE7
A0A498IKL8	A0A498J8V3	A0A498IN03	A0A498JZA3	A0A498JG14	A0A498IXH9	A0A498JEL6	A0A498JRN3	A0A498JXH5
A0A498IKL9	A0A498J8W2	A0A498IN30	A0A498K019	A0A498JHA2	A0A498IXJ8	A0A498JES2	A0A498JRX3	A0A498JXK3
A0A498IKR1	A0A498J978	A0A498IND5	A0A498K021	A0A498JHB1	A0A498IXL3	A0A498JF38	A0A498JRZ9	A0A498JZH2
A0A498IKU2	A0A498J9C5	A0A498IND6	A0A498K0G4	A0A498JHW7	A0A498IY12	A0A498JFA6	A0A498JS07	A0A498JZR9
A0A498IKZ5	A0A498JAG5	A0A498INF0	A0A498K0M7	A0A498JHZ0	A0A498IYS2	A0A498JFE8	A0A498JS52	A0A498JZZ9
A0A498IL42	A0A498JAJ2	A0A498INK5	A0A498K0S2	A0A498JIA7	A0A498IZ03	A0A498JFT5	A0A498JT06	A0A498K016
A0A498IL94	A0A498JAP6	A0A498INM2	A0A498K0U1	A0A498JIB8	A0A498IZ66	A0A498JFT6	A0A498JT62	A0A498K085
A0A498ILC9	A0A498JAQ4	A0A498INM7	A0A498K137	A0A498JIG7	A0A498IZA5	A0A498JG11	A0A498JU86	A0A498K0K9
A0A498ILK5	A0A498JAR6	A0A498IP27	A0A498K282	A0A498JIL2	A0A498J032	A0A498JG18	A0A498JUP3	A0A498K105
A0A498ILM9	A0A498JB71	A0A498IP33	A0A498K2E7	A0A498JIP7	A0A498J055	A0A498JG44	A0A498JUX8	A0A498K187
A0A498ILQ5	A0A498JB83	A0A498IP57	A0A498K2V6	A0A498JIU2	A0A498J081	A0A498JG95	A0A498JV71	A0A498K1Q6
A0A498ILS3	A0A498JBG0	A0A498IPC6	A0A498K2Z3	A0A498JIV8	A0A498J0J9	A0A498JGJ0	A0A498JVK3	A0A498K1V3
A0A498ILU8	A0A498JBM3	A0A498IQ03	A0A498K363	A0A498JIW8	A0A498J0M2	A0A498JGU6	A0A498JVR0	A0A498K2X1
A0A498IM06	A0A498JBS1	A0A498IQ07	A0A498K3D9	A0A498JIY1	A0A498J0V1	A0A498JGV2	A0A498JWF8	A0A498K4F1
A0A498IM50	A0A498JBV6	A0A498IQ37	A0A498K3I5	A0A498JJ03	A0A498J0X5	A0A498JHH2	A0A498JWP1	A0A498K4T8
A0A498IMA5	A0A498JC19	A0A498IQB0	A0A498K3J2	A0A498JJ11	A0A498J0Z7	A0A498JHN8	A0A498JWS1	A0A498K512
A0A498IMJ2	A0A498JC60	A0A498IQH7	A0A498K3Z4	A0A498JJC2	A0A498J1K4	A0A498JHR3	A0A498JX47	A0A498K514
A0A498IMK7	A0A498JC84	A0A498IQI4	A0A498K426	A0A498JJD3	A0A498J204	A0A498JHU7	A0A498JXF3	A0A498K5E8
A0A498IMT1	A0A498JC88	A0A498IQK7	A0A498K428	A0A498JJH5	A0A498J2F9	A0A498JHY4	A0A498JXK0	A0A498K5G2
A0A498INA5	A0A498JCH3	A0A498IQL5	A0A498K4C8	A0A498JJL6	A0A498J2N1	A0A498JHY7	A0A498JXQ6	A0A498K5T5
A0A498INB9	A0A498JCI5	A0A498IQY2	A0A498K4S9	A0A498JJT3	A0A498J2N7	A0A498JI40	A0A498JXR9	A0A498K615
A0A498INC2	A0A498JCM3	A0A498IR42	A0A498K5F4	A0A498JJT4	A0A498J2T1	A0A498JI87	A0A498JXX0	A0A498K6H0
A0A498IND4	A0A498JD17	A0A498IR82	A0A498K5P2	A0A498JJX7	A0A498J2V7	A0A498JIW1	A0A498JY49	A0A498K6T6
A0A498INM3	A0A498JDC4	A0A498IR87	A0A498K5S6	A0A498JKE2	A0A498J394	A0A498JJ28	A0A498JYC7	A0A498K6W1
A0A498INP1	A0A498JDN9	A0A498IRC2	A0A498K5T4	A0A498JKI0	A0A498J3A5	A0A498JJR0	A0A498JYM2	A0A498K7E5
A0A498INP7	A0A498JDS1	A0A498IRG0	A0A498K612	A0A498JKJ2	A0A498J3E1	A0A498JJW4	A0A498JYP1	A0A498K7L1
A0A498IPE7	A0A498JEZ2	A0A498IRP8	A0A498K6A1	A0A498JL41	A0A498J3V5	A0A498JJX1	A0A498JYT6	A0A498K7Q7
A0A498IQ74	A0A498JF18	A0A498IRV0	A0A498K709	A0A498JL60	A0A498J3X7	A0A498JK38	A0A498JZ90	A0A498K7S9
A0A498IQE7	A0A498JFI7	A0A498IRW4	A0A498K755	A0A498JLG7	A0A498J449	A0A498JKK0	A0A498JZA1	A0A498K7V3
A0A498IQF8	A0A498JFR6	A0A498IRX9	A0A498K784	A0A498JLI7	A0A498J460	A0A498JLB6	A0A498K015	A0A498K862
A0A498IR20	A0A498JGU5	A0A498ISE4	A0A498K7L8	A0A498JLR3	A0A498J4G9	A0A498JLN4	A0A498K086	A0A498K869
A0A498IR21	A0A498JH15	A0A498ISI2	A0A498K8B6	A0A498JLT8	A0A498J4I9	A0A498JMJ8	A0A498K0G2	A0A498K8Y8
A0A498IR35	A0A498JH36	A0A498ISN8	A0A498K8E1	A0A498JMK4	A0A498J4L4	A0A498JMK6	A0A498K0L0	A0A498K967
A0A498IR96	A0A498JH59	A0A498ISW2	A0A498K8X9	A0A498JMM9	A0A498J4M8	A0A498JMU9	A0A498K0L8	A0A498K9H8
A0A498IRF1	A0A498JHG5	A0A498IT21	A0A498KAT2	A0A498JN45	A0A498J512	A0A498JMW3	A0A498K0R2	A0A498K9N0
A0A498IRF3	A0A498JHT1	A0A498IT98	A0A498KB91	A0A498JNB7	A0A498J530	A0A498JN50	A0A498K0R4	A0A498K9R8
A0A498IRG3	A0A498JI23	A0A498ITX7	A0A498KBF2	A0A498JNF8	A0A498J573	A0A498JN52	A0A498K0T9	A0A498KAC8
A0A498IRJ8	A0A498JI39	A0A498IU33	A0A498KBT6	A0A498JNG3	A0A498J5N4	A0A498JNU4	A0A498K0U6	A0A498KAG3
A0A498IRK6	A0A498JI45	A0A498IUA6	A0A498KC32	A0A498JNW6	A0A498J5P8	A0A498JPE1	A0A498K0X5	A0A498KAH5
A0A498IRL0	A0A498JI83	A0A498IUK3	A0A498KCH8	A0A498JP29	A0A498J5P9	A0A498JPE8	A0A498K0Y7	A0A498KB36
A0A498IRY0	A0A498JIL4	A0A498IUK8	A0A498KD23	A0A498JPA8	A0A498J640	A0A498JPL5	A0A498K1K4	A0A498KB98
A0A498IRY2	A0A498JIN2	A0A498IUR6	A0A498KD40	A0A498JPG1	A0A498J6P1	A0A498JPN0	A0A498K1K6	A0A498KBC0
A0A498IS08	A0A498JIN7	A0A498IVB3	A0A498KDF0	A0A498JPH5	A0A498J6P2	A0A498JPX3	A0A498K1Z2	A0A498KBD1
A0A498IS72	A0A498JJE2	A0A498IVH1	A0A498KDN4	A0A498JPL7	A0A498J6W9	A0A498JQ24	A0A498K297	A0A498KCJ0
A0A498IS84	A0A498JJR9	A0A498IVK4	A0A498KE01	A0A498JQ04	A0A498J715	A0A498JQE8	A0A498K2E5	A0A498KCK3
A0A498ISC9	A0A498JJX2	A0A498IVN3	A0A498KE90	A0A498JQ68	A0A498J790	A0A498JQG2	A0A498K2E8	A0A498KCU6
A0A498ISD7	A0A498JK88	A0A498IVN7	A0A498KEG3	A0A498JQ89	A0A498J792	A0A498JQJ3	A0A498K2L6	A0A498KCW4
A0A498ISX4	A0A498JKL7	A0A498IVU5	A0A498KEG7	A0A498JR44	A0A498J7P4	A0A498JQT3	A0A498K2N4	A0A498KD22
A0A498IT52	A0A498JLY4	A0A498IVZ7	A0A498KEK4	A0A498JRZ5	A0A498J7X4	A0A498JQU8	A0A498K319	A0A498KDG6
A0A498IT95	A0A498JM49	A0A498IW66	A0A498KEZ9	A0A498JS21	A0A498J832	A0A498JQZ4	A0A498K346	A0A498KDM4
A0A498ITB0	A0A498JMF2	A0A498IW71	A0A498KG32	A0A498JS79	A0A498J883	A0A498JR64	A0A498K467	A0A498KDP8
A0A498ITG2	A0A498JMJ1	A0A498IWH3	A0A498KGV9	A0A498JSF3	A0A498J8E2	A0A498JRE8	A0A498K4M7	A0A498KDY0
A0A498ITK6	A0A498JMK9	A0A498IWJ4	A0A498KH20	A0A498JSH1	A0A498J8E6	A0A498JRX8	A0A498K4W3	A0A498KEV3
A0A498ITR6	A0A498JNI8	A0A498IWK7	A0A498KHN6	A0A498JSJ8	A0A498J8J1	A0A498JTM1	A0A498K500	A0A498KFF8
A0A498ITW1	A0A498JNK5	A0A498IWS8	A0A498KIG4	A0A498JSK5	A0A498J8P0	A0A498JUF7	A0A498K539	A0A498KFH3
A0A498ITZ3	A0A498JNT1	A0A498IX26	A0A498KIH8	A0A498JSN3	A0A498J8S7	A0A498JUP1	A0A498K579	A0A498KFZ8
A0A498IU09	A0A498JP65	A0A498IX83	A0A498KIZ9	A0A498JSP9	A0A498J8T1	A0A498JUU7	A0A498K5B5	A0A498KGD8
A0A498IUC5	A0A498JPM7	A0A498IX96	A0A498KJ26	A0A498JSS5	A0A498J8U8	A0A498JV46	A0A498K5I7	A0A498KH01
A0A498IUE6	A0A498JPV5	A0A498IXF1	A0A498KJ27	A0A498JT30	A0A498J946	A0A498JVN4	A0A498K5J1	A0A498KH40
A0A498IUE9	A0A498JQ97	A0A498IXG4	A0A498KJ62	A0A498JT95	A0A498J996	A0A498JVX6	A0A498K5Q8	A0A498KHT6
A0A498IUM4	A0A498JQA4	A0A498IXH0	A0A498KK19	A0A498JTB6	A0A498J9F8	A0A498JW74	A0A498K644	A0A498KI74
A0A498IUN2	A0A498JQJ8	A0A498IXH5	A0A498KKH0	A0A498JTG3	A0A498J9J4	A0A498JWC3	A0A498K6N4	A0A498KJ58
A0A498IUQ1	A0A498JQM1	A0A498IXP8	A0A498KKN7	A0A498JTJ2	A0A498J9S9	A0A498JWY1	A0A498K7K7	A0A498KJF7
A0A498IUV2	A0A498JQP3	A0A498IXV9	A0A498KL33	A0A498JTQ9	A0A498J9Y1	A0A498JWZ4	A0A498K8A0	A0A498KJK2
A0A498IUW6	A0A498JQZ3	A0A498IY42	A0A498KL75	A0A498JTS3	A0A498JA63	A0A498JWZ7	A0A498K8H9	A0A498KJN4
A0A498IUY1	A0A498JR78	A0A498IY93	A0A498KLH1	A0A498JU58	A0A498JAQ7	A0A498JX92	A0A498K8V8	A0A498KJT5
A0A498IV41	A0A498JRD4	A0A498IYF4	A0A498KMM6	A0A498JV34	A0A498JAR5	A0A498JXC6	A0A498K986	A0A498KKH7
A0A498IVA5	A0A498JRL5	A0A498IYF5	A0A498KN40	A0A498JV96	A0A498JAX8	A0A498JY37	A0A498K9E1	A0A498KKT6
A0A498IVD3	A0A498JRR2	A0A498IZ07	A0A498KNN4	A0A498JVS7	A0A498JB21	A0A498JY74	A0A498K9E7	A0A498KLH9
A0A498IVG7	A0A498JRV9	A0A498IZI5	A0A498KP08	A0A498JW91	A0A498JB74	A0A498JY86	A0A498K9L2	A0A498KMT8
A0A498IW15	A0A498JS15	A0A498IZJ8	A0A498KP79	A0A498JWM0	A0A498JBT5	A0A498JYE5	A0A498K9Q5	A0A498KP99
A0A498IW80	A0A498JS31	A0A498IZU3	A0A498KPG7	A0A498JXD0	A0A498JBU6	A0A498JYT1	A0A498KAJ9	A0A498KPC1
A0A498IWB6	A0A498JSC5	A0A498J059	A0A498KPK6	A0A498JXH3	A0A498JC33	A0A498JYW5	A0A498KB14	A0A498KPG4
A0A498IWM2	A0A498JSC9	A0A498J0A8	A0A498KSY7	A0A498JY99	A0A498JCE7	A0A498JYZ4	A0A498KB50	A0A498KPH8
A0A498IWN2	A0A498JSN1	A0A498J0K0	A0A540K2U2	A0A498JYQ0	A0A498JCG1	A0A498JZC7	A0A498KCB4	A0A498KPR2
A0A498IX19	A0A498JST6	A0A498J0K4	A0A540K8U3	A0A498JYX4	A0A498JCV6	A0A498K071	A0A498KD90	A0A498KQK2
A0A498IX23	A0A498JT43	A0A498J0T3	A0A540K9K9	A0A498JYZ9	A0A498JCW9	A0A498K098	A0A498KDD0	A0A498KQL1
A0A498IX61	A0A498JU29	A0A498J0W5	A0A540KAU9	A0A498JZA7	A0A498JD76	A0A498K0G8	A0A498KDJ8	A0A498KR12
A0A498IXD1	A0A498JU40	A0A498J1P5	A0A540KC85	A0A498JZC2	A0A498JDH5	A0A498K0H6	A0A498KDK1	A0A498KTL9
A0A498IXE8	A0A498JVH1	A0A498J275	A0A540KCG7	A0A498JZC4	A0A498JDJ3	A0A498K0M3	A0A498KDU0	A0A540K4P9
A0A498IXT0	A0A498JVQ9	A0A498J2H8	A0A540KDC3	A0A498JZG8	A0A498JDP2	A0A498K1Z1	A0A498KDW3	A0A540K4S1
A0A498IXU1	A0A498JVZ3	A0A498J2I0	A0A540KE13	A0A498JZP3	A0A498JDY7	A0A498K213	A0A498KE10	A0A540K7K0
A0A498IXX6	A0A498JVZ4	A0A498J2L4	A0A540KE19	A0A498JZU1	A0A498JDZ9	A0A498K2M5	A0A498KEV8	A0A540K896
A0A498IXY9	A0A498JVZ9	A0A498J2U7	A0A540KFG3	A0A498JZW1	A0A498JES3	A0A498K2M9	A0A498KFD4	A0A540K9A1
A0A498IY16	A0A498JW19	A0A498J2V5	A0A540KFW5	A0A498JZZ6	A0A498JF07	A0A498K2T0	A0A498KFH7	A0A540KAJ6
A0A498IY35	A0A498JWE9	A0A498J2W5	A0A540KG23	A0A498K044	A0A498JF42	A0A498K2Y9	A0A498KFQ9	A0A540KC20
A0A498IY43	A0A498JWP0	A0A498J2Z2	A0A540KHJ7	A0A498K0N1	A0A498JFD6	A0A498K356	A0A498KG52	A0A540KC99
A0A498IYC7	A0A498JWX3	A0A498J310	A0A540KIL7	A0A498K0Q9	A0A498JFD9	A0A498K373	A0A498KG70	A0A540KE80
A0A498IYD7	A0A498JX43	A0A498J311	A0A540KJX0	A0A498K0W0	A0A498JFS6	A0A498K3M5	A0A498KHQ3	A0A540KHV6
A0A498IYL1	A0A498JX87	A0A498J362	A0A540KKQ0	A0A498K174	A0A498JGR2	A0A498K3P5	A0A498KHU7	A0A540KIX1
A0A498IZ51	A0A498JXL7	A0A498J3F9	A0A540KLJ5	A0A498K1U3	A0A498JHH0	A0A498K4X3	A0A498KI19	A0A540KM16
A0A498IZH8	A0A498JXM7	A0A498J3H4	A0A540KLP6	A0A498K1Y0	A0A498JHJ1	A0A498K4Y5	A0A498KIV3	A0A540KMB7
A0A498IZL6	A0A498JY50	A0A498J3L8	A0A540KPQ3	A0A498K300	A0A498JHJ6	A0A498K556	A0A498KJT8	A0A540KMB8
A0A498IZP5	A0A498JY64	A0A498J3P9	A0A540KQS0	A0A498K349	A0A498JHS7	A0A498K573	A0A498KJX9	A0A540KNI9
A0A498J052	A0A498JYB9	A0A498J3Z5	A0A540KQS7	A0A498K3E7	A0A498JHU6	A0A498K5A4	A0A498KJZ2	A0A540KPA5
A0A498J0H7	A0A498JYC5	A0A498J409	A0A540KRC8	A0A498K3F2	A0A498JI11	A0A498K5G0	A0A498KKF3	A0A540KPC5
A0A498J0R1	A0A498JYF8	A0A498J4K2	A0A540KS76	A0A498K3P4	A0A498JI19	A0A498K5H0	A0A498KKL4	A0A540KR78
A0A498J0X6	A0A498JYV0	A0A498J4R0	A0A540KTE2	A0A498K3U7	A0A498JI22	A0A498K6A2	A0A498KKM3	A0A540KS68
A0A498J187	A0A498JYW6	A0A498J4U8	A0A540KV76	A0A498K4S8	A0A498JI72	A0A498K6F6	A0A498KKU8	A0A540KTQ6
A0A498J1G0	A0A498JZ74	A0A498J4Z2	A0A540KXK2	A0A498K5E4	A0A498JID0	A0A498K6G6	A0A498KKW8	A0A540KXV6
A0A498J1G2	A0A498JZG5	A0A498J545	A0A540KYQ3	A0A498K5K4	A0A498JID5	A0A498K6P0	A0A498KL44	A0A540L1K8
A0A498J1M5	A0A498JZV2	A0A498J584	A0A540L2A4	A0A498K5N2	A0A498JIV4	A0A498K732	A0A498KLI6	A0A540L2C6
A0A498J2I8	A0A498K024	A0A498J597	A0A540L2M1	A0A498K5R2	A0A498JJ35	A0A498K7H1	A0A498KLM3	A0A540L443
A0A498J2K9	A0A498K026	A0A498J5B8	A0A540L321	A0A498K5W5	A0A498JJ41	A0A498K8G0	A0A498KLP8	A0A540L556
A0A498J2T2	A0A498K0A8	A0A498J5K2	A0A540L330	A0A498K5Z0	A0A498JJ58	A0A498K8S5	A0A498KLZ5	A0A540L9L1
A0A498J382	A0A498K0B5	A0A498J5K9	A0A540L3N1	A0A498K6D1	A0A498JJH1	A0A498K982	A0A498KMB4	A0A540LAN3
A0A498J3B4	A0A498K109	A0A498J5L2	A0A540L3S2	A0A498K6F0	A0A498JK80	A0A498K9D5	A0A498KNM8	A0A540LBK1
A0A498J3F6	A0A498K190	A0A498J5R3	A0A540L685	A0A498K6G1	A0A498JKH0	A0A498K9M9	A0A498KP76	A0A540LBZ6
A0A498J3Q5	A0A498K1F3	A0A498J5S9	A0A540L855	A0A498K6I3	A0A498JKJ7	A0A498KA45	A0A498KQL4	A0A540LD27
A0A498J3U3	A0A498K1J9	A0A498J5T5	A0A540L8A4	A0A498K730	A0A498JKJ8	A0A498KAE4	A0A498KR38	A0A540LDV9
A0A498J3Y9	A0A498K1K5	A0A498J620	A0A540LA14	A0A498K7I9	A0A498JKU5	A0A498KAL0	A0A498KR69	A0A540LEB5
A0A498J446	A0A498K2D1	A0A498J6N5	A0A540LA57	A0A498K7K5	A0A498JKU9	A0A498KB35	A0A498KRL7	A0A540LHS8
A0A498J4I7	A0A498K2M4	A0A498J706	A0A540LDV0	A0A498K843	A0A498JL44	A0A498KBH8	A0A498KTM8	A0A540LI08
A0A498J4I8	A0A498K2N6	A0A498J784	A0A540LFM4	A0A498K8K7	A0A498JL99	A0A498KBR3	A0A498KUU6	A0A540LI52
A0A498J4M9	A0A498K2R9	A0A498J7E1	A0A540LG47	A0A498K8T5	A0A498JLC7	A0A498KCF8	A0A498KUV1	A0A540LMI7
A0A498J4N0	A0A498K314	A0A498J7E5	A0A540LG99	A0A498K958	A0A498JLD6	A0A498KCT3	A0A540K4A5	A0A540LR95
A0A498J4Z7	A0A498K388	A0A498J7M1	A0A540LGK3	A0A498KAZ6	A0A498JLE2	A0A498KDQ9	A0A540K6C5	A0A540LTR4
A0A498J507	A0A498K391	A0A498J7T0	A0A540LIF0	A0A498KBA5	A0A498JLG1	A0A498KDS7	A0A540K849	A0A540LUH8
A0A498J5B1	A0A498K3I6	A0A498J7T3	A0A540LKS2	A0A498KBD9	A0A498JLG3	A0A498KDW6	A0A540KC66	A0A540LVT5
A0A498J5S6	A0A498K465	A0A498J835	A0A540LLX9	A0A498KBR4	A0A498JLJ0	A0A498KE27	A0A540KE05	A0A540LWG5
A0A498J5Y6	A0A498K493	A0A498J8E5	A0A540LM33	A0A498KBZ9	A0A498JLQ6	A0A498KEB4	A0A540KFX5	A0A540LWQ2
A0A498J5Z7	A0A498K4C0	A0A498J8H1	A0A540LM42	A0A498KCP1	A0A498JLQ8	A0A498KEI7	A0A540KJI5	A0A540LX45
A0A498J650	A0A498K4F5	A0A498J8R5	A0A540LMB0	A0A498KCW1	A0A498JLS6	A0A498KF50	A0A540KK80	A0A540LZC0
A0A498J653	A0A498K4K5	A0A498J948	A0A540LMX8	A0A498KD32	A0A498JM69	A0A498KFU0	A0A540KP69	A0A540LZG0
A0A498J667	A0A498K4W9	A0A498J986	A0A540LPY0	A0A498KD76	A0A498JM80	A0A498KG03	A0A540KPU6	A0A540M114
A0A498J6A6	A0A498K4Z1	A0A498J9A4	A0A540LQR7	A0A498KEB8	A0A498JMD7	A0A498KGF7	A0A540KQ19	A0A540M213
A0A498J6I2	A0A498K505	A0A498J9G7	A0A540LSH1	A0A498KEV6	A0A498JME5	A0A498KH37	A0A540KQA7	A0A540M260
A0A498J6Q1	A0A498K541	A0A498J9P2	A0A540LSL9	A0A498KF96	A0A498JMP6	A0A498KHC1	A0A540KQD8	A0A540M2J6
A0A498J6Q9	A0A498K572	A0A498JAB8	A0A540LTA4	A0A498KFG1	A0A498JMR2	A0A498KI10	A0A540KQF1	A0A540M2Q7
A0A498J6R5	A0A498K582	A0A498JAI8	A0A540LVD0	A0A498KFG2	A0A498JMW5	A0A498KI60	A0A540KR11	A0A540M4N6
A0A498J6S7	A0A498K5R7	A0A498JAS5	A0A540LZ62	A0A498KGD4	A0A498JMX2	A0A498KI65	A0A540KSY6	A0A540M4P5
A0A498J747	A0A498K658	A0A498JAW8	A0A540LZC5	A0A498KGF3	A0A498JN31	A0A498KIK1	A0A540KTG1	A0A540M5M2
A0A498J7N8	A0A498K6M0	A0A498JBH8	A0A540M0D5	A0A498KHC5	A0A498JN42	A0A498KJ33	A0A540KTS7	A0A540M5W2
A0A498J7R0	A0A498K711	A0A498JBN3	A0A540M0F4	A0A498KHI2	A0A498JN44	A0A498KK01	A0A540L0C4	A0A540M6E2
A0A498J7V3	A0A498K769	A0A498JC74	A0A540M0H8	A0A498KHS1	A0A498JNP9	A0A498KK47	A0A540L106	A0A540M707
A0A498J8F8	A0A498K787	A0A498JCN4	A0A540M3K7	A0A498KI29	A0A498JNU6	A0A498KK53	A0A540L1C4	A0A540M7W9
A0A498J8G2	A0A498K7S0	A0A498JCY8	A0A540M424	A0A498KI55	A0A498JNV6	A0A498KKE0	A0A540L432	A0A540M8K3
A0A498J8M4	A0A498K7V4	A0A498JD94	A0A540M5C6	A0A498KI83	A0A498JNV7	A0A498KKP6	A0A540L439	A0A540M8R8
A0A498J8N2	A0A498K881	A0A498JDG1	A0A540M6D0	A0A498KIB0	A0A498JP92	A0A498KKW6	A0A540L4G5	A0A540M9F9
A0A498J8N7	A0A498K892	A0A498JDJ8	A0A540M6Z8	A0A498KIT0	A0A498JPF5	A0A498KL32	A0A540L7A6	A0A540M9R6
A0A498J8R0	A0A498K8E7	A0A498JE12	A0A540M752	A0A498KJ55	A0A498JPI0	A0A498KLF1	A0A540L8Y1	A0A540MB86
A0A498J8X2	A0A498K8W7	A0A498JE82	A0A540M8A0	A0A498KJH9	A0A498JPK5	A0A498KLF4	A0A540L9D8	A0A540MCG3
A0A498J951	A0A498K8X4	A0A498JEB4	A0A540M9P9	A0A498KJI2	A0A498JPW3	A0A498KLJ6	A0A540LBM5	A0A540MDA4
A0A498J952	A0A498K8Z2	A0A498JEN6	A0A540M9V2	A0A498KJN7	A0A498JQ21	A0A498KMC1	A0A540LC39	A0A540ME27
A0A498J9G1	A0A498K8Z9	A0A498JEQ2	A0A540MB71	A0A498KJS2	A0A498JQD7	A0A498KND4	A0A540LEL2	A0A540MEH0
A0A498JA58	A0A498K9D9	A0A498JF82	A0A540MBP5	A0A498KJU5	A0A498JQE2	A0A498KP65	A0A540LFD0	A0A540MEQ7
A0A498JAA6	A0A498K9F6	A0A498JFG5	A0A540MDZ6	A0A498KKV4	A0A498JQJ1	A0A498KP91	A0A540LGP6	A0A540MFM8
A0A498JAD0	A0A498K9J4	A0A498JFG9	A0A540MH65	A0A498KKX8	A0A498JQR0	A0A498KPB1	A0A540LGU8	A0A540MFN1
A0A498JAF2	A0A498K9Q9	A0A498JFK4	A0A540MJB4	A0A498KL06	A0A498JQS5	A0A498KQ25	A0A540LJ40	A0A540MGK6
A0A498JB91	A0A498KA78	A0A498JFN3	A0A540MM01	A0A498KL88	A0A498JQT7	A0A498KQH6	A0A540LK36	A0A540MGW5
A0A498JBA1	A0A498KAI0	A0A498JG32	A0A540MP37	A0A498KLG5	A0A498JQW5	A0A498KQP0	A0A540LL24	A0A540MH30
A0A498JBB9	A0A498KAJ6	A0A498JG98	A0A540MS13	A0A498KLQ7	A0A498JQX8	A0A498KR05	A0A540LMC3	A0A540MH45
A0A498JBD5	A0A498KAL6	A0A498JGA8	A0A540MSV7	A0A498KM21	A0A498JRI7	A0A498KS70	A0A540LMN9	A0A540MHL4
A0A498JBN6	A0A498KAP8	A0A498JGW6	A0A540MW18	A0A498KMG2	A0A498JRJ9	A0A498KTA6	A0A540LSX8	A0A540MIX1
A0A498JBR6	A0A498KBT3	A0A498JH87	A0A540MXE2	A0A498KMI9	A0A498JRY2	A0A498KU81	A0A540LVY7	A0A540MJA8
A0A498JC18	A0A498KBX8	A0A498JHF7	A0A540MY69	A0A498KMK9	A0A498JSJ7	A0A498KW96	A0A540LZ34	A0A540MJF4
A0A498JC56	A0A498KCA2	A0A498JHI4	A0A540MYF4	A0A498KMZ2	A0A498JSY6	A0A540K5G0	A0A540M016	A0A540MJT9
A0A498JC90	A0A498KCV0	A0A498JHI7	A0A540MYZ9	A0A498KN84	A0A498JT39	A0A540K5K4	A0A540M024	A0A540MM48
A0A498JCA9	A0A498KD93	A0A498JHJ4	A0A540N1P8	A0A498KNH1	A0A498JT41	A0A540K6X2	A0A540M1X9	A0A540MM68
A0A498JCF1	A0A498KDC3	A0A498JHM0	A0A540N360	A0A498KNZ0	A0A498JT51	A0A540KA89	A0A540M281	A0A540MM96
A0A498JCH0	A0A498KDC9	A0A498JHN3	A0A540N3X2	A0A498KP05	A0A498JTU3	A0A540KC55	A0A540M2K9	A0A540MNV7
A0A498JCP6	A0A498KDU6	A0A498JHV6	A0A540N626	A0A498KP51	A0A498JTY3	A0A540KGL3	A0A540M2M7	A0A540MRD5
A0A498JD69	A0A498KDW7	A0A498JHW9	A0A540N911	A0A498KP98	A0A498JU46	A0A540KHW1	A0A540M2Z1	A0A540MRD7
A0A498JD96	A0A498KEW0	A0A498JIG4	A0A540N9B7	A0A498KPM3	A0A498JU60	A0A540KJ32	A0A540M6H8	A0A540MRL3
A0A498JDI5	A0A498KF67	A0A498JIK1	A0A540N9H8	A0A498KPN1	A0A498JU91	A0A540KK64	A0A540M8L6	A0A540MVJ4
A0A498JDK0	A0A498KFD2	A0A498JIT4	A0A540NA61	A0A498KPN2	A0A498JUA3	A0A540KKV5	A0A540M8N1	A0A540MW62
A0A498JDN5	A0A498KGA1	A0A498JIX2	A0A540NAJ1	A0A498KQA5	A0A498JUL4	A0A540KKZ0	A0A540MCU3	A0A540MWA2
A0A498JDV9	A0A498KGC4	A0A498JJ93	A0A540NB85	A0A498KQC7	A0A498JUL8	A0A540KL61	A0A540MD33	A0A540MYM9
A0A498JE40	A0A498KGF6	A0A498JJE6	A0A540NBK6	A0A498KQS8	A0A498JUV5	A0A540KNH6	A0A540MDH4	A0A540N030
A0A498JE72	A0A498KGM3	A0A498JJF0	A0A540ND75	A0A498KSA0	A0A498JUW5	A0A540KQ33	A0A540MGW9	A0A540N053
A0A498JEA3	A0A498KGN9	A0A498JJL1	A0A540NFK6	A0A498KW22	A0A498JUX6	A0A540KRS1	A0A540MHP6	A0A540N289
A0A498JED5	A0A498KGP6	A0A498JJN2	A0A540NK18	A0A498KX63	A0A498JUY7	A0A540KUN4	A0A540MKA4	A0A540N2D9
A0A498JFH3	A0A498KGY4	A0A498JJZ8	A0A540NRK1	A0A540K2H8	A0A498JV02	A0A540KVW6	A0A540MKN8	A0A540N3Q3
A0A498JFI6	A0A498KH83	A0A498JK97	B2LUN5	A0A540K4B7	A0A498JV11	A0A540KX25	A0A540ML33	A0A540N5Y3
A0A498JFS5	A0A498KHE0	A0A498JKA0	B7VFP0	A0A540K576	A0A498JVI1	A0A540KXV8	A0A540MMF1	A0A540N6H2
A0A498JFV0	A0A498KHT9	A0A498JKB1	G3LX80	A0A540K581	A0A498JVK6	A0A540KYE9	A0A540MNB1	A0A540N8B3
A0A498JFZ8	A0A498KHW4	A0A498JKD4	G8XNW7	A0A540K631	A0A498JW09	A0A540KZD7	A0A540MNF4	A0A540N8X3
A0A498JG24	A0A498KI26	A0A498JKH6	Q0ZPW3	A0A540K679	A0A498JW40	A0A540L083	A0A540MP72	A0A540N8Z0
A0A498JG25	A0A498KI39	A0A498JKL5	Q2V6D8	A0A540K700	A0A498JW58	A0A540L0P9	A0A540MTD6	A0A540N966
A0A498JG53	A0A498KIC8	A0A498JKM0	Q941P6	A0A540K8M9	A0A498JWA5	A0A540L1L2	A0A540MU45	A0A540N9W1
A0A498JGE2	A0A498KIM3	A0A498JKN6	S4UL39	A0A540K8Y1	A0A498JXA4	A0A540L1Y8	A0A540MV70	A0A540NAP4
A0A498JGQ0	A0A498KIM9	A0A498JKP1		A0A540KBS8	A0A498JXC8	A0A540L223	A0A540MW65	A0A540NFP9
A0A498JGV5	A0A498KIZ8	A0A498JKT5		A0A540KDD0	A0A498JXH9	A0A540L2B5	A0A540MX65	A0A540NFT4
A0A498JH25	A0A498KJ40	A0A498JKW6		A0A540KDE6	A0A498JXI8	A0A540L2D7	A0A540MXK1	A0A540NGW8
A0A498JH33	A0A498KJ90	A0A498JKY1		A0A540KE54	A0A498JXK7	A0A540L3C6	A0A540MY67	A0A540NHX5
A0A498JH93	A0A498KJG6	A0A498JKZ5		A0A540KER6	A0A498JXN4	A0A540L3Y6	A0A540MZ05	A0A540NIG5
A0A498JHC4	A0A498KJT4	A0A498JL61		A0A540KFT4	A0A498JXQ2	A0A540L4A3	A0A540MZD4	A0A540NJJ7
A0A498JHI2	A0A498KK21	A0A498JLI1		A0A540KFT8	A0A498JY45	A0A540L738	A0A540MZP8	A0A540NL75
A0A498JHK2	A0A498KK49	A0A498JLW1		A0A540KGV2	A0A498JYD6	A0A540L7S8	A0A540MZW1	A0A540NM34
A0A498JHL3	A0A498KK71	A0A498JLX8		A0A540KI23	A0A498JYM0	A0A540L817	A0A540N0A5	A0A540NQE9
A0A498JHS0	A0A498KK75	A0A498JM22		A0A540KIA4	A0A498JYQ4	A0A540LAA3	A0A540N0N9	A0A540NQJ8
A0A498JI42	A0A498KK86	A0A498JMN8		A0A540KJG8	A0A498JYR3	A0A540LC80	A0A540N1Q6	C0LQ98
A0A498JIK8	A0A498KKP5	A0A498JMZ2		A0A540KL04	A0A498JYS7	A0A540LCR3	A0A540N2I0	C7A7X7
A0A498JIV2	A0A498KKU7	A0A498JMZ5		A0A540KMH4	A0A498JZA8	A0A540LCW9	A0A540N342	D3UAG6
A0A498JIZ5	A0A498KL10	A0A498JNE9		A0A540KP13	A0A498JZB6	A0A540LDS3	A0A540N3M7	G0Z9K4
A0A498JJ16	A0A498KL15	A0A498JNF2		A0A540KQ04	A0A498JZC0	A0A540LED7	A0A540N483	G3FZ80
A0A498JJ56	A0A498KL49	A0A498JNG6		A0A540KQH5	A0A498JZF0	A0A540LEE9	A0A540N553	J9PZB2
A0A498JJC0	A0A498KLR5	A0A498JNK9		A0A540KS95	A0A498JZF4	A0A540LHE4	A0A540N663	Q2I2W1
A0A498JJJ2	A0A498KLT3	A0A498JNZ6		A0A540KSM3	A0A498JZG0	A0A540LHX9	A0A540N968	Q6V8S4
A0A498JJW3	A0A498KLU0	A0A498JP03		A0A540KTF5	A0A498JZV9	A0A540LJ69	A0A540NA55	Q9M6R1
A0A498JK41	A0A498KLU9	A0A498JP32		A0A540KUE7	A0A498K047	A0A540LP30	A0A540NB79	Q9ZPB7
A0A498JKS8	A0A498KM30	A0A498JP59		A0A540KUS6	A0A498K079	A0A540LP90	A0A540NEB7	Q9ZS53
A0A498JKZ6	A0A498KM44	A0A498JPB8		A0A540KVW9	A0A498K0A3	A0A540LT74	A0A540NFP6	S4UL42
A0A498JL25	A0A498KMH3	A0A498JPH7		A0A540KWI1	A0A498K0J1	A0A540LXJ2	A0A540NGU5
A0A498JL27	A0A498KMH8	A0A498JPK0		A0A540KWW8	A0A498K0K1	A0A540LXU5	A0A540NH71
A0A498JL96	A0A498KMI7	A0A498JQ59		A0A540KXM2	A0A498K0K6	A0A540LYC4	A0A540NH74
A0A498JLI8	A0A498KMJ2	A0A498JQB9		A0A540KZ93	A0A498K0Y1	A0A540M0F9	A0A540NH89
A0A498JLQ4	A0A498KMY2	A0A498JQG5		A0A540L077	A0A498K122	A0A540M195	A0A540NM29
A0A498JLT5	A0A498KMY3	A0A498JQG6		A0A540L0L3	A0A498K1Y9	A0A540M1Z0	A0A540NMY9
A0A498JLV9	A0A498KNM3	A0A498JQN1		A0A540L0L5	A0A498K225	A0A540M3V7	A0A540NNP8
A0A498JM19	A0A498KNW1	A0A498JQQ9		A0A540L0L7	A0A498K271	A0A540M3X2	A0A540NPM5
A0A498JM53	A0A498KNX3	A0A498JQZ7		A0A540L1H1	A0A498K2A6	A0A540M514	A0AUF7
A0A498JMC1	A0A498KP06	A0A498JQZ9		A0A540L294	A0A498K2C0	A0A540M5Z0	C0IRH9
A0A498JNE7	A0A498KP32	A0A498JR08		A0A540L3F8	A0A498K2F2	A0A540M6R0	C9K224
A0A498JP96	A0A498KP38	A0A498JR19		A0A540L4C9	A0A498K2X3	A0A540M7B0	E4Z8P8
A0A498JPE2	A0A498KPD3	A0A498JR31		A0A540L4X9	A0A498K326	A0A540MB78	P93271
A0A498JPF4	A0A498KQ20	A0A498JRD0		A0A540L5G6	A0A498K3B8	A0A540MBP1	Q09K04
A0A498JPJ2	A0A498KQ57	A0A498JRE3		A0A540L6A9	A0A498K3P7	A0A540MCN7	Q4VPI3
A0A498JQC0	A0A498KQ66	A0A498JRW6		A0A540L8C6	A0A498K3Q4	A0A540MEC7	Q4VPJ3
A0A498JQH8	A0A498KRN6	A0A498JRY8		A0A540L8D9	A0A498K3S9	A0A540MEE0	Q4VPJ7
A0A498JQK7	A0A498KSD6	A0A498JS40		A0A540L8R3	A0A498K430	A0A540MGM9
A0A498JQN8	A0A498KSS9	A0A498JS71		A0A540L9C8	A0A498K476	A0A540MHY5
A0A498JQS9	A0A498KSU6	A0A498JSC6		A0A540L9Q6	A0A498K4E7	A0A540MI08
A0A498JQV4	A0A498KUG9	A0A498JSE7		A0A540LBC1	A0A498K4T7	A0A540MI80
A0A498JQY1	A0A540K457	A0A498JSG8		A0A540LBT4	A0A498K5P5	A0A540MJG2
A0A498JR38	A0A540K569	A0A498JT47		A0A540LC83	A0A498K626	A0A540MMI6
A0A498JRH1	A0A540K637	A0A498JTG9		A0A540LCI9	A0A498K671	A0A540MNV2
A0A498JRT8	A0A540K674	A0A498JTV8		A0A540LDP7	A0A498K6P9	A0A540MRX1
A0A498JS70	A0A540K6H9	A0A498JTW2		A0A540LF59	A0A498K6V4	A0A540MSD8
A0A498JS77	A0A540K7H0	A0A498JTZ0		A0A540LG53	A0A498K6Z4	A0A540MSY5
A0A498JS90	A0A540K7R9	A0A498JTZ9		A0A540LHR9	A0A498K7Q3	A0A540MUB4
A0A498JSA2	A0A540K7Y6	A0A498JUG7		A0A540LIW9	A0A498K7S6	A0A540MVF7
A0A498JSD7	A0A540K8X0	A0A498JUM3		A0A540LJ27	A0A498K7U8	A0A540MW81
A0A498JSF1	A0A540KAD7	A0A498JUV8		A0A540LJJ5	A0A498K7V0	A0A540MWM1
A0A498JSJ0	A0A540KD52	A0A498JV15		A0A540LJL9	A0A498K7X5	A0A540MXN1
A0A498JST9	A0A540KF87	A0A498JV61		A0A540LJY9	A0A498K7Z0	A0A540N172
A0A498JT83	A0A540KFU3	A0A498JVB6		A0A540LKQ7	A0A498K874	A0A540N1A8
A0A498JTA5	A0A540KIV9	A0A498JVI4		A0A540LR16	A0A498K8H8	A0A540N3Z6
A0A498JTN6	A0A540KJX4	A0A498JVL4		A0A540LR27	A0A498K8I1	A0A540N532
A0A498JTW6	A0A540KKV3	A0A498JVP5		A0A540LT48	A0A498K8Z3	A0A540N5A9
A0A498JTW9	A0A540KL40	A0A498JVV3		A0A540LTK0	A0A498K8Z8	A0A540N5V1
A0A498JTX5	A0A540KNM7	A0A498JW17		A0A540LTQ6	A0A498K9W9	A0A540N7A5
A0A498JU59	A0A540KNS3	A0A498JW81		A0A540LUW8	A0A498K9Y7	A0A540N8H7
A0A498JU62	A0A540KPX6	A0A498JWM8		A0A540LVC0	A0A498KA21	A0A540NBY0
A0A498JUB2	A0A540KTF1	A0A498JWS6		A0A540LYH9	A0A498KA74	A0A540NDJ8
A0A498JUH2	A0A540KTH8	A0A498JWX0		A0A540LYX8	A0A498KAI9	A0A540NF02
A0A498JUI1	A0A540KTU0	A0A498JX55		A0A540LZM9	A0A498KAQ4	A0A540NFD9
A0A498JV67	A0A540KUA0	A0A498JXJ8		A0A540LZP0	A0A498KAU3	A0A540NFG3
A0A498JVD0	A0A540KUU5	A0A498JXM3		A0A540LZX4	A0A498KB47	A0A540NFN0
A0A498JW71	A0A540KV19	A0A498JXW6		A0A540LZX8	A0A498KBP3	A0A540NFP8
A0A498JWE6	A0A540KVE0	A0A498JXX1		A0A540M0H0	A0A498KBX7	A0A540NH34
A0A498JXE0	A0A540KXI1	A0A498JXY1		A0A540M0T8	A0A498KC49	A0A540NHE2
A0A498JXE2	A0A540KXL3	A0A498JY38		A0A540M2P1	A0A498KC62	A0A540NIJ0
A0A498JXF1	A0A540KXP3	A0A498JY58		A0A540M388	A0A498KCY7	A0A540NLG6
A0A498JXH8	A0A540KXT0	A0A498JY88		A0A540M4H3	A0A498KD55	A0A540NN60
A0A498JXK8	A0A540L0G7	A0A498JYB3		A0A540M4Y6	A0A498KD75	A0A540NNR1
A0A498JXR2	A0A540L4D4	A0A498JYB5		A0A540M5H0	A0A498KDK8	A0A540NP26
A0A498JXY2	A0A540L5K9	A0A498JYD1		A0A540M5J9	A0A498KDP2	A0A540NP64
A0A498JY31	A0A540L5Y4	A0A498JYD3		A0A540M6G9	A0A498KDR1	A0A540NRZ6
A0A498JY47	A0A540L8Z4	A0A498JYF9		A0A540M9H4	A0A498KE48	A0A540NSG2
A0A498JY62	A0A540LAY9	A0A498JYL7		A0A540MB23	A0A498KE91	B2LUR3
A0A498JY82	A0A540LC84	A0A498JYM7		A0A540MCI2	A0A498KE92	H9U3A3
A0A498JYN3	A0A540LEN6	A0A498JYV6		A0A540MCV1	A0A498KEH6	O24057
A0A498JYY3	A0A540LFG7	A0A498JYZ2		A0A540MDE8	A0A498KEP4
A0A498JZ32	A0A540LFK0	A0A498JZB1		A0A540MDP8	A0A498KES9
A0A498JZG9	A0A540LI74	A0A498JZD1		A0A540MDQ1	A0A498KET8
A0A498JZM1	A0A540LJ29	A0A498JZE3		A0A540MF07	A0A498KEU3
A0A498JZP2	A0A540LJA1	A0A498JZR3		A0A540MFJ9	A0A498KF19
A0A498JZS0	A0A540LJB1	A0A498K059		A0A540MFM6	A0A498KF27
A0A498JZT4	A0A540LK03	A0A498K0B1		A0A540MK25	A0A498KF49
A0A498JZZ3	A0A540LKU9	A0A498K0F3		A0A540MK89	A0A498KFC0
A0A498K083	A0A540LKY3	A0A498K0H4		A0A540ML94	A0A498KFD8
A0A498K090	A0A540LL82	A0A498K1A4		A0A540MN52	A0A498KFP6
A0A498K0B0	A0A540LM70	A0A498K1C0		A0A540MRB1	A0A498KFQ7
A0A498K0M6	A0A540LM72	A0A498K1E1		A0A540MU59	A0A498KFR8
A0A498K0N2	A0A540LN34	A0A498K1G0		A0A540MUE1	A0A498KFV7
A0A498K0V9	A0A540LNA6	A0A498K1J0		A0A540MUJ6	A0A498KFV9
A0A498K0W6	A0A540LP26	A0A498K1N6		A0A540MVK1	A0A498KFX3
A0A498K0Z4	A0A540LQ32	A0A498K1P5		A0A540MWK7	A0A498KG22
A0A498K1S4	A0A540LQF0	A0A498K1P7		A0A540MYK0	A0A498KG35
A0A498K2A4	A0A540LQM7	A0A498K274		A0A540N0Q3	A0A498KGA8
A0A498K2E4	A0A540LR07	A0A498K2A1		A0A540N0T5	A0A498KGB8
A0A498K2I0	A0A540LVJ1	A0A498K2G9		A0A540N1A2	A0A498KH93
A0A498K2P3	A0A540LVR3	A0A498K2H5		A0A540N1Q1	A0A498KI32
A0A498K2Q7	A0A540LW84	A0A498K2J5		A0A540N1S6	A0A498KI72
A0A498K2S7	A0A540LXL2	A0A498K2L1		A0A540N395	A0A498KIF3
A0A498K2U1	A0A540LZL8	A0A498K2Q0		A0A540N5H4	A0A498KII5
A0A498K317	A0A540M173	A0A498K2Q1		A0A540N5J7	A0A498KJ28
A0A498K3E5	A0A540M1Y3	A0A498K321		A0A540N704	A0A498KJ75
A0A498K3I3	A0A540M2E0	A0A498K409		A0A540NER5	A0A498KJB9
A0A498K3K6	A0A540M3J4	A0A498K432		A0A540NFD6	A0A498KJJ4
A0A498K3T2	A0A540M3R2	A0A498K458		A0A540NGQ5	A0A498KJL1
A0A498K3U3	A0A540M4A5	A0A498K468		A0A540NIN0	A0A498KJP4
A0A498K3V0	A0A540M4R1	A0A498K4B5		A0A540NLW8	A0A498KJV5
A0A498K3W5	A0A540M7G7	A0A498K4C1		A0A540NMB5	A0A498KJY3
A0A498K417	A0A540M7L1	A0A498K4K2		A0A540NR29	A0A498KKD2
A0A498K434	A0A540MAT5	A0A498K4N8		A4IEB0	A0A498KKD5
A0A498K488	A0A540MCS8	A0A498K4P0		C0IRH7	A0A498KKK2
A0A498K4F8	A0A540ME12	A0A498K4P7		C5IGQ5	A0A498KKN3
A0A498K4V4	A0A540MEB8	A0A498K4P8		C8CMH6	A0A498KL29
A0A498K4Y0	A0A540MF77	A0A498K4R2		E5LCK4	A0A498KLE0
A0A498K4Z5	A0A540MI85	A0A498K4V6		J9Q0P7	A0A498KLE3
A0A498K5A3	A0A540MIH5	A0A498K4X2		K4HVT1	A0A498KLN6
A0A498K5B8	A0A540ML88	A0A498K4X5		Q1KLZ2	A0A498KLT5
A0A498K5F8	A0A540MLF2	A0A498K564		Q9ATC9	A0A498KLW3
A0A498K5H5	A0A540MPN0	A0A498K5A9		S4U6N6	A0A498KMJ6
A0A498K5N0	A0A540MQM5	A0A498K5L8		S5VRK5	A0A498KN10
A0A498K5T9	A0A540MT47	A0A498K6D7			A0A498KNB4
A0A498K5X8	A0A540MTI9	A0A498K6Q9			A0A498KNE2
A0A498K5X9	A0A540MU29	A0A498K6S9			A0A498KNL0
A0A498K5Y6	A0A540MVB4	A0A498K6V2			A0A498KQ68
A0A498K635	A0A540MW70	A0A498K716			A0A498KQA1
A0A498K654	A0A540MX15	A0A498K795			A0A498KQF5
A0A498K6C4	A0A540MX30	A0A498K7R4			A0A498KQG3
A0A498K6D4	A0A540MXI0	A0A498K8C1			A0A498KS60
A0A498K6E9	A0A540MZU1	A0A498K8D2			A0A498KSK6
A0A498K6G4	A0A540MZZ9	A0A498K8D6			A0A498KSU5
A0A498K6L9	A0A540N017	A0A498K8E4			A0A498KT40
A0A498K6P4	A0A540N041	A0A498K8J9			A0A498KTG5
A0A498K6P8	A0A540N0M5	A0A498K8N8			A0A498KUJ6
A0A498K6T0	A0A540N457	A0A498K8R6			A0A540K6L8
A0A498K6U4	A0A540N4F1	A0A498K8Y1			A0A540K7B9
A0A498K6V8	A0A540N5N8	A0A498K907			A0A540K888
A0A498K7F5	A0A540N710	A0A498K989			A0A540K8E6
A0A498K7P9	A0A540N9X9	A0A498K9G4			A0A540K8I7
A0A498K7Q4	A0A540NA37	A0A498K9M6			A0A540KAP6
A0A498K7U0	A0A540NAK7	A0A498K9R6			A0A540KBD9
A0A498K828	A0A540NAW4	A0A498K9T8			A0A540KCC1
A0A498K8G1	A0A540NBC6	A0A498K9U1			A0A540KCT4
A0A498K8M2	A0A540NBY7	A0A498KA25			A0A540KDJ9
A0A498K8P5	A0A540NED0	A0A498KA39			A0A540KDR4
A0A498K8P7	A0A540NEY6	A0A498KAD0			A0A540KE08
A0A498K8T7	A0A540NGT8	A0A498KAL8			A0A540KJ00
A0A498K981	A0A540NGX7	A0A498KAQ6			A0A540KK01
A0A498K995	A0A540NJA8	A0A498KAU6			A0A540KK68
A0A498K9C5	A0A540NLR9	A0A498KAV7			A0A540KNV5
A0A498K9D2	A0A540NLW9	A0A498KAY2			A0A540KNV9
A0A498K9D6	A0A540NMX8	A0A498KBH2			A0A540KSM0
A0A498K9H6	A0A540NP75	A0A498KBK0			A0A540KSQ6
A0A498K9V6	A0A540NRI0	A0A498KBN1			A0A540KSX4
A0A498K9Z8	A0A540NTW6	A0A498KBX6			A0A540KU40
A0A498KA94	C0LQA3	A0A498KC44			A0A540KV52
A0A498KAB4	G5CTX7	A0A498KCK5			A0A540KV75
A0A498KAD9	J7QBJ7	A0A498KCM4			A0A540KVE3
A0A498KAL2	J9PZB0	A0A498KCQ2			A0A540KWP3
A0A498KAN1	Q40280	A0A498KCR9			A0A540KWZ6
A0A498KAN8	Q5J011	A0A498KCS6			A0A540KX62
A0A498KAT3	Q8RVN2	A0A498KDD1			A0A540KXM9
A0A498KAV9		A0A498KDL2			A0A540KZW8
A0A498KB17		A0A498KDL6			A0A540KZZ3
A0A498KB60		A0A498KDN7			A0A540L0K3
A0A498KBH1		A0A498KDN8			A0A540L2V7
A0A498KBJ3		A0A498KDP1			A0A540L326
A0A498KBM4		A0A498KDP5			A0A540L3T4
A0A498KBN9		A0A498KE37			A0A540L547
A0A498KBU8		A0A498KEA4			A0A540L5F9
A0A498KBV6		A0A498KEC8			A0A540L5L4
A0A498KBW8		A0A498KEK0			A0A540L632
A0A498KCB7		A0A498KEQ6			A0A540L644
A0A498KCE8		A0A498KES8			A0A540L7N6
A0A498KCL1		A0A498KEZ4			A0A540L859
A0A498KCN1		A0A498KFQ8			A0A540L9C4
A0A498KCT1		A0A498KFX5			A0A540LA69
A0A498KCW0		A0A498KFX6			A0A540LBA9
A0A498KCZ0		A0A498KGB7			A0A540LBE4
A0A498KD04		A0A498KGK6			A0A540LBY4
A0A498KD33		A0A498KGR9			A0A540LCS5
A0A498KDJ7		A0A498KGZ4			A0A540LD18
A0A498KDL5		A0A498KH65			A0A540LF80
A0A498KDR5		A0A498KHF1			A0A540LFV5
A0A498KDT3		A0A498KHF9			A0A540LGP9
A0A498KEG4		A0A498KHH0			A0A540LGZ8
A0A498KES5		A0A498KHJ7			A0A540LHG8
A0A498KFH2		A0A498KHL8			A0A540LHP9
A0A498KFI9		A0A498KHS4			A0A540LI36
A0A498KFP1		A0A498KHU6			A0A540LIW3
A0A498KG11		A0A498KHU8			A0A540LJ09
A0A498KGC0		A0A498KI05			A0A540LJ28
A0A498KGM5		A0A498KI07			A0A540LL52
A0A498KGY1		A0A498KI68			A0A540LL77
A0A498KGZ1		A0A498KI81			A0A540LLC4
A0A498KH86		A0A498KI82			A0A540LLT7
A0A498KHP0		A0A498KI85			A0A540LM19
A0A498KHR1		A0A498KI91			A0A540LM40
A0A498KI52		A0A498KIF6			A0A540LMP4
A0A498KIH2		A0A498KIF8			A0A540LN43
A0A498KIQ1		A0A498KIS4			A0A540LPL5
A0A498KIZ4		A0A498KIU3			A0A540LQ14
A0A498KJ02		A0A498KIW5			A0A540LUI0
A0A498KJ22		A0A498KIW6			A0A540LW02
A0A498KJ96		A0A498KIX0			A0A540LY29
A0A498KJF9		A0A498KJ43			A0A540LZL2
A0A498KJL8		A0A498KJA7			A0A540M0H1
A0A498KJP5		A0A498KK22			A0A540M0X8
A0A498KJR9		A0A498KK54			A0A540M2J4
A0A498KKH4		A0A498KKM1			A0A540M2W8
A0A498KKP9		A0A498KKS6			A0A540M316
A0A498KL13		A0A498KKT9			A0A540M526
A0A498KL81		A0A498KKW0			A0A540M5B8
A0A498KLZ1		A0A498KKW9			A0A540M6Z9
A0A498KMC7		A0A498KL14			A0A540M7Q1
A0A498KMF1		A0A498KL23			A0A540M8X4
A0A498KMS1		A0A498KL60			A0A540M8Y4
A0A498KMY9		A0A498KL63			A0A540M917
A0A498KN62		A0A498KLS7			A0A540M971
A0A498KNB8		A0A498KM75			A0A540M9H6
A0A498KP34		A0A498KMN1			A0A540MAR1
A0A498KPU0		A0A498KN34			A0A540MAR4
A0A498KQA3		A0A498KN55			A0A540MCG6
A0A498KQU4		A0A498KNM9			A0A540MCX1
A0A498KR51		A0A498KNN1			A0A540MEQ3
A0A498KR66		A0A498KNY7			A0A540MFD6
A0A498KRJ2		A0A498KP74			A0A540MFF9
A0A498KS27		A0A498KP97			A0A540MHA9
A0A498KS87		A0A498KPB2			A0A540MHF0
A0A498KSZ4		A0A498KPJ5			A0A540MI38
A0A498KTJ3		A0A498KPW2			A0A540MIC2
A0A498KUQ4		A0A498KQ36			A0A540MKN7
A0A498KVN6		A0A498KQ61			A0A540MMT0
A0A540K2I6		A0A498KR67			A0A540MTP7
A0A540K4W2		A0A498KRC7			A0A540MU67
A0A540K5P9		A0A498KRM5			A0A540MU70
A0A540K854		A0A498KS79			A0A540MUJ1
A0A540KBX8		A0A498KTP2			A0A540MV91
A0A540KBY8		A0A498KU89			A0A540MXJ4
A0A540KD70		A0A498KVS4			A0A540MXV0
A0A540KDD6		A0A498KXU1			A0A540MYS8
A0A540KE78		A0A540K535			A0A540MYW0
A0A540KEM4		A0A540K5K7			A0A540N1I8
A0A540KFG2		A0A540K6D9			A0A540N1M2
A0A540KFS1		A0A540K8K4			A0A540N2C0
A0A540KGI8		A0A540KA67			A0A540N480
A0A540KIM2		A0A540KA72			A0A540N587
A0A540KJP6		A0A540KBH5			A0A540N5F6
A0A540KL01		A0A540KCG8			A0A540N5V4
A0A540KMH5		A0A540KDK2			A0A540N630
A0A540KMZ0		A0A540KDU6			A0A540N6F1
A0A540KPK9		A0A540KFM5			A0A540N742
A0A540KPM8		A0A540KGT9			A0A540N7H1
A0A540KQK9		A0A540KHI0			A0A540N7V9
A0A540KRE4		A0A540KHM2			A0A540N800
A0A540KRH9		A0A540KID7			A0A540N9E7
A0A540KSL5		A0A540KIG4			A0A540N9G5
A0A540KTT2		A0A540KIS9			A0A540N9T3
A0A540KW02		A0A540KIX2			A0A540NA46
A0A540KWW3		A0A540KK21			A0A540NB46
A0A540KX15		A0A540KKF3			A0A540NBG7
A0A540KXS3		A0A540KKS2			A0A540ND24
A0A540KXY8		A0A540KLG8			A0A540NE01
A0A540KY12		A0A540KLP7			A0A540NE24
A0A540L1G2		A0A540KM77			A0A540NF19
A0A540L1U8		A0A540KMN3			A0A540NFR5
A0A540L3U3		A0A540KN91			A0A540NGK9
A0A540L414		A0A540KNC3			A0A540NHF2
A0A540L5T3		A0A540KNV2			A0A540NJ27
A0A540L892		A0A540KPT5			A0A540NK43
A0A540L8D5		A0A540KPV6			A0A540NKF3
A0A540LA38		A0A540KQ65			A0A540NL33
A0A540LAC6		A0A540KQM4			A0A540NLH1
A0A540LDX6		A0A540KRH0			A0A540NLU3
A0A540LDZ4		A0A540KRQ5			A0A540NMC9
A0A540LEF6		A0A540KT49			A0A540NMZ2
A0A540LHC5		A0A540KV96			A0A540NMZ5
A0A540LI93		A0A540KXH9			A0A540NP18
A0A540LJA8		A0A540KXZ0			A0A540NQE2
A0A540LK24		A0A540KY05			A0A540NQZ6
A0A540LK37		A0A540KYD9			A0A540NT99
A0A540LLM5		A0A540KYS0			A0A540NTG0
A0A540LMU1		A0A540L0A3			A0A650DFL2
A0A540LN94		A0A540L101			D3UAG0
A0A540LNB4		A0A540L203			D9ZJE6
A0A540LRC6		A0A540L2D6			K4HUT4
A0A540LRJ6		A0A540L2N3			P43211
A0A540LT00		A0A540L480			Q0ZNW5
A0A540LVI4		A0A540L4U8			Q5BLY3
A0A540LWI0		A0A540L6W6			Q6PN68
A0A540LY73		A0A540L7C7			Q9XES4
A0A540LYK2		A0A540L7M2			V9SJB6
A0A540LZ92		A0A540L8W8
A0A540LZA2		A0A540L991
A0A540M087		A0A540L9E5
A0A540M0J4		A0A540L9X0
A0A540M1A6		A0A540LBU8
A0A540M2V6		A0A540LCG6
A0A540M4W4		A0A540LE78
A0A540M5H6		A0A540LED6
A0A540M5Q2		A0A540LEL0
A0A540M5Y1		A0A540LEZ9
A0A540M8S4		A0A540LF42
A0A540M9N7		A0A540LGM5
A0A540M9S4		A0A540LGT9
A0A540MAN3		A0A540LHT5
A0A540MAN9		A0A540LIH7
A0A540MAX2		A0A540LJP2
A0A540MB62		A0A540LK73
A0A540MBH4		A0A540LKH1
A0A540MCD6		A0A540LLP2
A0A540MCW3		A0A540LLZ5
A0A540MDD5		A0A540LM58
A0A540MDF6		A0A540LN48
A0A540MDJ1		A0A540LNN4
A0A540MEM6		A0A540LNZ5
A0A540MFT8		A0A540LPH4
A0A540MGA9		A0A540LPH7
A0A540MGM0		A0A540LRD6
A0A540MGR7		A0A540LS22
A0A540MIC8		A0A540LTL5
A0A540MJ46		A0A540LUU7
A0A540MJG6		A0A540LV31
A0A540MKD1		A0A540LVH5
A0A540MLL7		A0A540LX07
A0A540MQB0		A0A540LX26
A0A540MR43		A0A540LYM9
A0A540MRQ7		A0A540M0I2
A0A540MRY8		A0A540M0Z9
A0A540MS38		A0A540M2F8
A0A540MTK6		A0A540M2U8
A0A540MUK8		A0A540M4P1
A0A540MUP1		A0A540M602
A0A540MUW0		A0A540M781
A0A540MVN2		A0A540M7J5
A0A540MXI6		A0A540M8J6
A0A540MXN4		A0A540M8Q7
A0A540MY29		A0A540M946
A0A540MY31		A0A540MD22
A0A540MYA4		A0A540ME92
A0A540N0G9		A0A540MEI3
A0A540N0Y3		A0A540MFQ1
A0A540N100		A0A540MFX3
A0A540N1T2		A0A540MG34
A0A540N3B4		A0A540MGA0
A0A540N5Q3		A0A540MGB5
A0A540N5Q9		A0A540MHS3
A0A540N672		A0A540MHT1
A0A540N7Q1		A0A540MHZ6
A0A540N8H9		A0A540MI03
A0A540N8Z2		A0A540MI96
A0A540N934		A0A540MK11
A0A540N9H4		A0A540MKR0
A0A540NAE9		A0A540MKZ3
A0A540NB88		A0A540MNA9
A0A540NBZ1		A0A540MND2
A0A540NC77		A0A540MNF5
A0A540NCA6		A0A540MNJ9
A0A540ND25		A0A540MNT0
A0A540NDE1		A0A540MPD0
A0A540NDW9		A0A540MR18
A0A540NEE2		A0A540MRD0
A0A540NFY9		A0A540MTV2
A0A540NG33		A0A540MWP1
A0A540NGE1		A0A540MX42
A0A540NIA8		A0A540MXR2
A0A540NKR3		A0A540MY15
A0A540NM32		A0A540MYR5
A0A540NM42		A0A540N117
A0A540NMB0		A0A540N1A1
A0A540NMJ0		A0A540N523
A0A540NMT7		A0A540N5P8
A0A540NNB9		A0A540N655
A0A540NNG5		A0A540N6N7
A0A540NNH0		A0A540N8J0
A0A540NNN8		A0A540N9X4
A0A540NPH6		A0A540NAZ1
A0A540NPN4		A0A540NBW4
A0A540NQ37		A0A540NCI7
A0A540NQE4		A0A540NDA5
A0A540NQL7		A0A540NEM8
A0A540NQW3		A0A540NFR4
A0A540NSB2		A0A540NFY7
A7M6F9		A0A540NGU7
B0YQF6		A0A540NHH5
D0R6J3		A0A540NHQ5
D9ZJE7		A0A540NI12
H6V789		A0A540NI67
I0ISM8		A0A540NIF2
S4UL43		A0A540NJP9
		A0A540NKE0
		A0A540NKI1
		A0A540NKK4
		A0A540NKT9
		A0A540NNH8
		A0A540NNL0
		A0A540NRR1
		A0A540NRR9
		A0A540NSS5
		A0A540NV35
		A7M6H2
		C3UZH2
		G8D4Y7
		K7T504
		Q42925
