# Supplementary material for: DIA-Based Quantitative Proteomics in the Flower Buds of Two Malus sieversii (Ledeb.) M. Roem Subtypes at Different Overwintering Stages
Source: Int J Mol Sci. 2024 Mar 4;25(5):2964. doi: 10.3390/ijms25052964 (PMC10932172; doi:10.3390/ijms25052964)
Supplement: Supplementary file 1 [file ijms-25-02964-s001.zip › Table S5 The detailed information of subcellular localization of DEPs in each comparison group.xlsx]

## Sheet: GL2 vs GL1
SubLocation	Seqs_Num	Sequences
Cytoplasmic	123	A0A498ILI2;A0A498KMT8;A0A540N483;A0A498JGU5;A0A498JUW5;A0A498ILL2;A0A498IK21;A0A498IEA2;A0A498JFS5;A0A498JTW9;A0A498IC09;A0A498K1A4;A0A498K016;A0A498JI42;A0A498IT98;A0A498J667;A0A498IJY2;A0A540MFQ1;A0A498HN15;A0A498K465;A0A498IY05;A0A498J9S9;A0A540KTF5;A0A498J6F3;A0A498JDS1;A0A498HG65;A0A498JB83;A0A540LW84;A0A498K3J2;A0A498HMY9;A0A498J296;A0A498KN10;A0A498HSZ9;A0A540LKS2;A0A498I1L6;A0A1W5S9D0;A0A…
Nuclear	97	A0A540N483;A0A498JGU5;A0A498KRJ2;A0A498J5R3;A0A498KJN4;A0A540LDS3;A0A498ILL2;A0A498J3T6;A0A498HDH9;A0A498IN14;A0A498IT98;A0A498IFL7;A0A498KMY9;A0A540K4W2;A0A498J6F3;A0A498JDS1;A0A540N3Z6;A0A498JFQ9;A0A498HG65;A0A498JK88;A0A1C8YBA0;A0A498J620;A0A498JYB3;A0A498JPL5;A0A498JIY1;A0A498IA36;A0A498HFS9;A0A498HQ12;A0A498JC84;A0A498KL29;A0A540MZP8;A0A498JA70;A0A540L0L5;A0A540N710;A0A498JJ58;A0A498JSF3;A0A…
Chloroplast	76	A0A498ILI2;A0A540LDV9;A0A498J565;A0A498J5R3;A0A498JTW9;A0A540NSS5;A0A498KS87;A0A498JAR6;A0A498K1A4;A0A498I572;A0A498K016;A0A540LEB5;A0A498HKX0;A0A498IJY2;A0A498KGF3;A0A540KTF5;A0A540N3Z6;A0A498JB83;A0A1C8YBA0;A0A498J620;A0A498KDL2;A0A498HMY9;B2LUN5;A0A540NI67;A0A498IKW0;A0A498HWA3;A0A498JTU3;A0A498JX47;A0A498KGA1;A0A498IS83;A0A498K1P5;A0A498IAN3;A4IEB0;A0A498K7K5;A0A498KHW4;A0A498I4I1;A0A498KLZ5;…
PlasmaMembrane	55	A0A540LDV9;A0A498IR12;A0A498IUB9;A0A498K016;A0A498KLE3;A0A498K8Z9;A0A498HCK9;A0A498KIM3;A0A540LQR7;A0A540NI67;A0A498HPY2;A0A498HN93;A0A540LJ69;A0A498JV96;A0A540MGW5;A0A498H9J0;H6V789;A0A1C8YB69;A0A498IS83;A0A540L6A9;A0A498JCI5;A0A540KBY8;A0A498J5P2;A0A498HVQ4;A0A540K8Y1;A0A498I6Y4;A0A109QMC9;A0A540M3K7;A0A498HCI5;A0A498IZJ8;A0A498IJL8;A0A498JV02;A0A498HR24;A0A540NBY7;A0A498IQK8;A0A498JWE9;A0A498K…
Extracellular	50	A0A540N483;A0A498K6D1;A0A498KBR4;A0A498HB00;A0A540KTU0;A0A498K6I3;A0A498IYN7;A0A540N968;A0A1C8YBB7;A0A498HS84;A0A498JPG1;A0A540KJG8;A0A540KS95;A0A540LQR7;A0A498IIG4;A0A498JNB7;A0A498H9J0;A0A498HQ12;A0A540L0L5;A0A540N710;A0A498J9G1;A0A498JB71;A4IEB0;A0A498I3U2;A0A498HRD8;A0A498IZJ8;A0A540N587;A0A540KRS1;A0A498J8Q1;A0A540NBY7;A0A540MI85;A0A498KBT3;A0A498IHS9;A0A540K4B7;A0A498JR44;A0A498KSD6;A0A498I…
Mitochondrial	47	A0A540LDV9;A0A498JTW9;A0A540MB71;A0A498KS87;A0A540KTF5;A0A498JGX5;A0A498HER1;A0A1C8YBA0;A0A498HMY9;A0A498KN10;A0A498HSZ9;A0A498JIY1;A0A498K430;A0A498KIT0;A0A498IS83;A0A540KDU6;A0A498K7K5;A0A540N742;A0A1C8YB89;A0A498KPC1;A0A498IX50;A0A498HNY3;A0A498JL44;A0A498HWA4;A0A1C8YB86;A0A498JW17;A0A498JZR9;A0A498JIW1;A0A540KRS1;A0A498KD76;A0A498INQ4;A0A498KR66;A0A540NAK7;A0A498HEX1;A0A498HSD4;A0A498IH48;A0A…
Lysosomal	3	A0A498J0I0;A0A498IZJ8;A0A498HIK0
Vacuole	3	A0A540LQR7;A0A540K8Y1;A0A498IGT3
Golgi	2	A0A498IJJ3;A0A498KCK3
ER	2	A0A498JBW8;A0A498ILS3

## Sheet: GL3 vs GL1
SubLocation	Seqs_Num	Sequences
Cytoplasmic	395	A0A498IF57;A0A498KB60;A0A498K1A4;A0A498JL77;A0A498KN62;A0A498KMC7;A0A498II20;A0A498HA97;A0A498IWZ8;A0A498J9F8;A0A498IF10;A0A498IMZ4;A0A498IXD1;A0A498JYS7;Q0ZPW3;A0A498IM06;A0A498JHL3;A0A498KET8;A0A540NCA6;A0A498HS29;A0A498HPW3;A0A498IHK8;A0A498J296;A0A498IBJ6;A0A498H9R3;A0A498IFB3;A0A498HIW4;A0A498IJW8;A0A498IUQ1;A0A498KN40;A0A498IBX7;A0A498HSZ9;A0A498JPL7;A0A498HGP8;A0A498IGU7;A0A498IAQ8;A0A498I…
Nuclear	277	A0A498IDH1;A0A498K6L9;A0A498JT83;A0A498K083;A0A498K0Q9;A0A498HPN2;A0A540MGR7;A0A498I0V9;A0A498J6I2;A0A498K4Z5;A0A1C8YBA5;A0A498HA97;A0A540N053;A0A498HXN9;A0A498JEN0;A0A498J1J6;A0A498I852;A0A498JKA4;A0A498JXY2;A0A498IXD1;A0A498KP74;A0A498HRE2;A0A498IJM2;A0A498I2J6;A0A498I874;A0A498HAT8;A0A498K828;A0A498IWB6;A0A498I846;A0A498IKZ5;A0A498KC44;A0A498K795;A0A498I509;A0A498I8W0;A0A498I8P4;A0A498IW69;A0A…
Chloroplast	234	A0A498KG32;A0A498K1A4;A0A540LYK2;A0A498J9F8;A0A498J3Q5;A0A498J684;A0A540MDD5;A0A498HKF8;A0A498HAT8;A0A498JQT7;A0A498IJR3;A0A498I959;A0A498I4Z4;A0A498K6E9;A0A498IRG0;A0A498IKZ5;A0A498I9A2;A0A498KJV5;A0A498HSY3;A0A498I8W0;A0A498IR96;A0A498J2K9;A0A498INM3;A0A540NBZ1;A0A498KDL2;A0A498H9R3;A0A498JBU0;A0A498IP58;A0A498IBX7;A0A498KAN8;A0A540N800;A0A498IIH8;A0A498JPI0;A0A498I7N5;A0A498J2N1;A0A498JNV6;A0A…
Mitochondrial	175	A0A498KDT3;A0A498KB60;A0A498J9F8;A0A498J3Q5;A0A498K5X8;A0A498KBJ3;A0A498HQT3;A0A540L8R3;A0A498HAT8;A0A498JQT7;A0A498IJR3;A0A498IWB6;A0A498IM06;A0A498IKZ5;A0A498I2M7;A0A498HWC5;A0A498IR96;A0A498J3F6;A0A498H9R3;A0A498JGX5;A0A540N0G9;A0A498HIW4;A0A498JP32;A0A498ICX2;A0A498HE38;A0A498IBX7;A0A498HSZ9;A0A498KAN8;A0A540N800;A0A498IIH8;A0A498K6H0;A0A498KIT0;A0A498JZR9;A0A498IVD3;A0A498KGZ1;A0A498KD33;A0A…
PlasmaMembrane	143	A0A498JDG1;A0A498J4M9;A0A498HUU4;A0A1C8YB69;A0A498I2J6;A0A540K8Y1;A0A498KKN7;A0A540LTK0;A0A498JLE2;A0A498I959;A0A498J6W9;A0A498IMI8;A0A540MGM0;A0A498I2M7;A0A498HV77;A0A498J3E1;A0A498JUX6;A0A498HD87;A0A498IFB3;A0A498JSS5;A0A498IAV2;A0A498IBW3;A0A498JZG0;A0A498K5P5;A0A498I0G2;A0A498IAR1;A0A498JQY1;A0A498IK48;A0A498J4I9;A0A540L632;A0A498K9D5;A0A498IUK8;A0A498HJM6;A0A498IM89;A0A540K679;A0A498JL99;A0A…
Extracellular	126	A0A498J8E2;A0A498IF57;A0A498JQH8;A0A498J6I2;A0A498IP00;A0A498HRS1;A0A498KKN7;A0A498JBV6;A0A498IGB9;A0A540NB88;A0A540M114;A0A540MN52;A0A540LM70;A0A498K2F2;A0A498J0E3;A0A498HWW6;A0A498IAQ8;A0A498JRE3;A0A498JRT8;A0A498J8G2;A0A498J6R1;A0A498J5Y8;A0A540LUW8;A0A540MJG6;A0A498HJM6;A0A238GSS3;A0A498KCP1;A0A498HRD8;A0A498JUY6;A0A498H9B7;A0A498IPB5;A0A498JL25;A0A498HV69;A0A498J3U3;A0A540L3U3;A0A540N4F1;A0A…
ER	13	A0A498JHL3;A0A498J9G7;A0A498HE63;A0A498K8P5;A0A498IF23;A0A540M0J4;A0A498I1Z9;A0A498HQA9;A0A498IE17;A0A498JQN8;A0A498I2Z7;A0A498ILS3;A0A498HT40
Peroxisomal	9	A0A540KIX2;A0A498ICT1;A0A540NGQ5;A0A498JYM0;A0A498JSJ7;A0A540L8A4;A0A498KC62;A0A498IIV3;A0A540KRC8
Vacuole	7	A0A498HPN2;A0A540KDD0;A0A540K8Y1;A0A498ILH2;A0A498IG03;A0A498K8I1;A0A498I4B5
Lysosomal	4	A0A498HRS1;A0A498IPB5;A0A498HWG6;A0A498J3B4
Golgi	3	A0A498ICS7;A0A498IW80;A0A498J321

## Sheet: GL3 vs GL2
SubLocation	Seqs_Num	Sequences
Cytoplasmic	555	A0A498JCP0;A0A498JCP6;A0A498JU59;A0A540M8X4;A0A498JPH7;A0A498I7P6;A0A498JQC8;A0A498ITR6;A0A498KMT8;A0A1C8YB73;A0A498K8D2;A0A498KT40;A0A540N0Y3;A0A498IUC5;A0A498HXD5;A0A498IP68;A0A498IY23;A0A498HFV2;A0A498I9P6;A0A498J2H8;A0A540LEL0;A0A540NM34;A0A498HRZ8;A0A498IHS9;A0A498K4P0;A0A498I2Q7;A0A498IDP8;A0A540LEN6;A0A498IPE8;A0A498ITX2;A0A498JSY6;A0A540LD18;A0A540NMB5;A0A498IW71;A0A540LVH5;A0A498J0X5;D3U…
Nuclear	411	A0A498HWN5;A0A498JCP0;A0A498JCP6;A0A540KPK9;A0A498IKU2;A0A498K6P4;A0A498JBA1;A0A498I7P6;A0A498KQG3;J9PZB0;A0A498K3U3;A0A498HXD5;A0A498IY23;A0A498J2H8;A0A498KEQ6;A0A498HVU2;A0A498K4P0;A0A540L0K3;A0A498HEP8;A0A498KCS6;A0A498KU89;A0A498I026;A0A540K4W2;A0A498JZD1;A0A498K6Q9;A0A540MHF0;A0A498IW69;A0A498INA5;A0A498KES8;A0A498JXC6;A0A498JXE2;A0A498JYD3;A0A498IKZ5;A0A498KN34;A0A498J7T3;A0A540K6X2;A0A498I…
Chloroplast	342	A0A498KG32;A0A498KB17;A0A1C8YB73;A0A498KPJ5;A0A498JYR3;A0A498I1F5;A0A498JQT7;A0A498HXD5;A0A498J790;A0A498KS87;A0A540LN43;A0A498JDZ9;A0A498IWM1;A0A498IPE8;A0A540N800;A0A498KKK2;D3UAG0;A0A498JDI5;A0A498HLQ5;A0A498IBX7;A0A498J2K9;A0A540NTG0;A0A498HL38;A0A540LDV9;A0A540L644;A0A498J951;A0A498I2V1;A0A498JLJ0;A0A498IKZ5;A0A540NIF2;A0A540KXM9;A0A498HFC9;A0A540NI67;A0A498K8H8;A0A540MDH4;A0A498HAT8;A0A498K…
Mitochondrial	251	A0A498JPH7;A0A498ITB0;A0A498JQT7;A0A498IY23;A0A498KS87;A0A498I9P6;A0A540NPN4;A0A498J7P4;A0A540N800;A0A540KDR4;A0A498IBX7;A0A498HL38;A0A540LDV9;A0A498J951;A0A498IM06;A0A540NMZ2;A0A498IKZ5;A0A540NIF2;A0A540NQZ6;A0A498J204;A0A540L5K9;A0A540MDH4;A0A498JPN0;A0A498HAT8;A0A498K430;A0A0U2PCG6;A0A540L5T3;A0A498HXX0;A0A498K9V6;A0A498JDV9;A0A498IH48;A0A498K2A1;A0A498JL44;A0A498JG53;A0A498IX41;A0A540L7C7;A0A…
PlasmaMembrane	217	A0A0Y0D5H4;A0A498IV89;A0A498I725;A0A540LJJ5;A0A498KPJ5;A0A498KT40;A0A498ITB0;A0A498KKK2;A0A498HK36;A0A498JDI5;A0A540LDV9;A0A1C8YB64;A0A498JHN3;A0A498J3E1;A0A498KJP5;A0A498J204;A0A540L547;A0A540NI67;A0A498IQB1;A0A540KBY8;A0A498HVI0;A0A498JSS5;A0A498K9V6;A0A498HUG3;A0A498HVE0;A0A498I6Y4;A0A540LTK0;A0A498IMI8;A0A498HRA7;A0A1C8YB75;A0A498I8R5;A0A498IT30;A0A498I0G2;A0A540N8J0;A0A498HBD7;A0A498KP99;A0A…
Extracellular	155	A0A540NB88;A0A498JU59;A0A498I725;A0A540MG34;A0A498IHS9;A0A498JVK6;A0A540L1H1;A0A498JQH8;A0A498JXE2;A0A540LED6;A0A498KLW3;A0A498I3I5;A0A498K3P7;A0A540LC39;A0A498IF57;A0A498IQE5;A0A540KTU0;A0A498HVI0;A0A498JRY2;A0A498KD32;A0A498K6I3;A0A498JDV9;A0A540KPC5;A0A498HJ36;A0A498IRV0;A0A540M5B8;A0A498HRA7;A0A498IT30;A0A498IK04;A0A540LRJ6;A0A540N966;A0A498J8Q1;A0A498KBH2;A0A498KP99;A0A498JLH5;A0A498K1Z1;A0A…
ER	15	A0A498JHL3;A0A498HT40;A0A498HE63;A0A498IE17;A0A498HCD9;A0A540KVE0;A0A540M0J4;A0A498ILS3;A0A498I1Z9;A0A498J9G7;A0A498JQN8;A0A540MPD0;A0A498I2Z7;A0A498K8P5;A0A498HQA9
Golgi	12	A0A498JBN6;A0A540NLU3;A0A498J321;A0A540L9X0;A0A498IW80;A0A498JIG3;A0A498JXK7;A0A498ISE4;A0A498IJJ3;A0A498J3A5;A0A498ICS7;A0A498IUF0
Vacuole	12	A0A540KDD0;A0A498I4B5;A0A498IGT3;A0A498KQA1;A0A498HPN2;A0A498IG03;A0A498ILH2;A0A498IMZ2;A0A498I0Z4;A0A498K8I1;A0A540K8Y1;A0A498I0E8
Lysosomal	10	A0A498IV89;A0A498JXC6;A0A498HIK0;A0A498JWZ7;A0A498IQ15;A0A498IPB5;A0A498JIP7;A0A498KCW4;A0A498IZJ8;A0A498KFX3
Peroxisomal	5	A0A498KC62;A0A540KIX2;A0A498JSJ7;A0A498ICT1;A0A498IIV3

## Sheet: HC2 vs HC1
SubLocation	Seqs_Num	Sequences
Cytoplasmic	144	S4U6N6;A0A540M5Z0;A0A498JUS5;A0A540KHJ7;A0A498HYM2;A0A498I6P2;A0A498HMY9;A0A540LVT5;A0A540KQ04;A0A498IP68;A0A540L330;A0A498HEI4;A0A498HDE1;A0A498JFD6;A0A498JIR0;A0A498IDI1;A0A498IPB6;A0A498JDC3;A0A540ML94;A0A498KLH1;A0A498ITN0;A0A498JB98;A0A540MAR4;A0A498KQC7;A0A498HHD5;A0A498HGR5;A0A498I4Q9;A0A498IUP7;C8CMH6;A0A540NRZ6;A0A498IFG9;A0A498J6F3;E4Z8P8;A0A498I7I3;A0A498IFA6;A0A498HE63;A0A498IL37;A0A4…
Chloroplast	111	A0A498I194;A0A498K071;A0A540MNF5;A0A498J9A4;A0A498JYF9;B2LUN5;A0A540KHJ7;A0A498JMM9;A0A498IXT0;A0A498HMY9;A0A540MV70;A0A498KJ75;A0A498IMB5;A0A498HBS6;A0A498JDC3;A0A498K5E8;A0A498JDZ9;A0A540ML94;A0A498JLT8;A0A498I4Q9;A0A540MXJ4;A0A498I7I3;A0A498IXY0;A0A498KKH0;A0A498ICL8;A0A498JB40;A0A540LEB5;A0A498KP08;A0A498IS27;A0A498HDM2;A0A540M4P5;A0A498IF99;A0A498HCT8;A0A540MNV7;A0A540L2M1;A0A540M5Y1;A0A498K…
Nuclear	110	A0A540MNF5;A0A498IVF2;A0A498HX87;A0A498JMX2;A0A498KI60;A0A1C8YB82;A0A498I6P2;A0A498IXT0;A0A498IX66;A0A498KJN4;A0A498HQ12;A0A498ITK6;A0A498JFN3;A0A498JV34;A0A498JIG3;A0A498JFD6;A0A498IDI1;A0A498IFD8;A0A498KLF4;A0A498KLH1;A0A498KK71;A0A498HSB5;A0A498HHD5;A0A498JMK4;A0A498HVU2;A0A498IUP7;A0A498I4P8;A0A498IHF3;A0A498J6F3;A0A498IAV7;A0A498K0Q9;A0A498IIN1;A0A498IUQ1;A0A540LPY0;A0A498ILE3;A0A498J2Q8;A0A…
PlasmaMembrane	71	A0A540KXT0;A0A498J9A4;A0A498JJD3;A0A498JMX2;A0A540KHJ7;A0A498IAW8;A0A498JV34;A0A498KF50;A0A498JIG3;A0A498I2A3;A0A1C8YB81;A0A498K5E8;A0A498JV96;A0A540K8Y1;A0A498IG03;A0A498KL06;A0A498K7U8;A0A498IHF3;A0A498HN93;A0A498J5T2;A0A498IN03;A0A498JSS5;A0A498IND5;A0A498JJ41;A0A498HSC0;A0A498K6W1;A0A498KP08;A0A498HQL3;A0A498HQU3;A0A498J8F9;A0A498IGT0;A0A498K4N8;A0A498IPL8;A0A498HU73;A0A498HYV8;A0A498JBQ3;A0A…
Extracellular	61	A0A498JJD3;A0A498IMJ2;A0A498IGB9;A0A498HQ12;A0A498I6V6;A0A540KGL3;A0A498K363;A0A498JMK4;A0A498K2M5;A0A498IG03;A0A540NRZ6;A0A540MXJ4;A0A498JR44;A0A498J5T2;A0A498HK22;A0A540M5C6;A0A498IIG4;A0A498IRR5;B7VFP0;A0A498JMU2;A0A540L0L3;A0A238GSS3;A0A540N483;A0A540M4W4;A0A498IBW8;A0A498IVM1;A0A498K5S6;A0A540L294;A0A498IGT3;A0A540KTU0;A0A498KJ62;A0A498KCP1;A0A498JJC2;A0A498HYT3;A0A540K700;A0A498JUY6;A0A540M…
Mitochondrial	59	A0A540MNF5;A0A1C8YB82;A0A498HMY9;A0A540KQ04;A0A498ITK6;A0A498JFN3;A0A498HBS6;A0A540LHR9;A0A498JIR0;A0A540ML94;A0A498KLQ7;A0A540MXJ4;A0A498IXY0;A0A498IL37;A0A498K319;A0A498JUM3;A0A540L2M1;A0A540L7S8;A0A498JY99;A0A540N0G9;A0A498HAP2;A0A498JSK5;A0A498HT53;A0A498K9V6;A0A498JZR9;A0A540LIW9;A0A498K3P5;A0A540N5A9;A0A498IIH8;A0A540LDV9;A0A498K2A1;A0A498IWS0;A0A498JHE0;A0A498HPL2;A0A498K432;A0A498JLT5;A0A…
Golgi	7	A0A498JIG3;A0A498IJJ3;A0A498J321;A0A498ICS7;A0A498IUF0;A0A498ISE4;A0A540L9X0
Lysosomal	4	A0A540M5C6;A0A498HQU3;A0A498JJC2;A0A498JIP7
Vacuole	3	A0A540K8Y1;A0A498IG03;A0A498IGT3
Peroxisomal	2	A0A498ICT1;A0A540L8A4
ER	1	A0A498HE63

## Sheet: HC3 vs HC1
SubLocation	Seqs_Num	Sequences
Cytoplasmic	414	A0A059VEH4;A0A498KCW1;A0A540LC39;A0A540KQM4;A0A498K2C0;A0A498IBX7;A0A498JYV6;A0A498IUC5;A0A498II20;A0A498JJC0;A0A498HRU4;A0A498I1Y1;A0A498KKS6;A0A498IJW8;A0A498KB60;Q40280;A0A540NKF3;A0A498J2Z2;A0A498HFE8;A0A498JNV6;C3UZH2;A0A0K0PXP9;A0A498HPI5;A0A540LFV5;A0A498HG34;A0A498JIV4;A0A540K4S1;A0A540LNZ5;A0A498ITX2;A0A498K2J5;A0A498I2S0;A0A540M971;A0A498JYS4;A0A498IE17;A0A540MFX3;A0A498J2H8;A0A498HRP9;…
Nuclear	274	A0A498JYV6;A0A498IK64;A0A540K854;A0A498HKH9;A0A540LY29;A0A498I1Y1;A0A540KPK9;A0A498IXP8;A0A498IDT5;A0A498IVJ7;A0A498IRX9;A0A498I852;A0A498IJW7;A0A498JEY9;A0A498J545;A0A498IX66;A0A540K4S1;A0A540LNZ5;A0A540N7Q1;A0A498K0Q9;A0A498IDI3;A0A498ISZ4;A0A498JD77;A0A498J2H8;A0A1C8YBA5;A0A498K795;A0A498K122;A0A498I8H6;A0A498K0U6;A0A540L8Z4;A0A498JPE2;A0A540NEE2;A0A498HTU5;A0A498HRW2;A0A498IUQ1;A0A498HBI0;A0A…
Chloroplast	244	A0A540K7B9;A0A540KCG7;A0A498IE43;A0A498JQT7;A0A498K2C0;A0A498I4I1;A0A498IBX7;A0A498HKH9;A0A498IU27;A0A498KFD8;A0A498JNV6;A0A498JTZ0;A0A498I4T3;A0A498HJ90;A0A498JD77;B2LUN5;A0A540MFD6;A0A540MDD5;A0A540KXM9;A0A498HZ82;A0A498JGR2;A0A498KDF0;A0A540KZZ3;A0A498I793;A0A498IRG0;A0A498K9W9;A0A498IQT6;A0A498JNV7;A0A498JYX4;A0A498KGR9;A0A498IQL5;A0A540N800;A0A540LEF6;A0A498HVE0;A0A498JXQ2;A0A498KVS4;A0A498K…
Mitochondrial	164	A0A498JDV9;A0A498HI40;A0A498IZI6;A0A498JQT7;A0A498K2C0;A0A498IBX7;A0A498IK64;A0A498HKH9;A0A498JL44;A0A498IXP8;A0A498KB60;A0A498K428;A0A498JTZ0;A0A498IZL6;A0A540LYM9;A0A540K4S1;A0A540M971;A0A498JD77;A0A540LIW9;A0A498JYM0;A0A540L414;A0A540KLP7;C7A7X7;A0A1C8YB86;A0A498HR05;A0A498IQT6;A0A498KGR9;A0A540N800;A0A498HMN6;A0A540NDE1;A0A498JKW6;A0A498JKJ7;A0A540L2M1;A0A498I4H8;A0A498JMP6;A0A498JM53;A0A498H…
PlasmaMembrane	151	A0A498J4I9;A0A540MWK7;A0A498J8R0;A0A498JUX6;A0A498IDT5;A0A498K958;G8XNW7;A0A498I164;A0A540MJT9;A0A498KI55;A0A498KE48;A0A498J3E1;A0A498HRP9;A0A498KBP3;A0A498IWR3;A0A498K4M7;A0A498IPL8;A0A498J1K4;A0A1C8YB81;A0A498KF50;A0A498HNY9;A0A498JSS5;A0A498HR05;A0A498JLE2;A0A498JXH9;A0A498IZS0;A0A498HQK4;A0A498HVE0;A0A498JMN8;A0A498IK48;A0A1C8YB95;A0A498IK00;A0A540KAJ6;A0A498I0Y4;A0A498HV77;A0A540K8Y1;A0A498K…
Extracellular	137	A0A498JDV9;A0A540LC39;A0A540KPC5;A0A540MVB4;A0A498J8R0;A0A498JJH1;A0A498IQ62;A0A498K417;A0A498JEY9;A0A540LYM9;A0A498HWW6;A0A540KLP7;G5CTX7;A0A498HV69;Q2V6D8;A0A498JVI1;A0A540M5H6;A0A498IK04;A0A498IMA1;A0A498IZS0;A0A498K2F2;A0A540NRZ6;A0A498HVK5;A0A498KBH2;A0A498J630;A0A498HSJ6;A0A498HK68;A0A498K6I3;A0A498INP0;A0A498JRY2;A0A540MJG6;A0A498HN97;A0A498I1A6;A0A498IGV2;A0A540L1H1;A0A498HSX4;A0A498J6I2;…
ER	11	A0A498IE17;A0A540KZZ3;A0A498HT40;A0A540MPD0;A0A498HE63;A0A498K8P5;Q0ZNW5;A0A498IF23;A0A498I2Z7;A0A498JQN8;A0A498ILS3
Vacuole	10	A0A540K8Y1;A0A498I4B5;A0A498IG03;A0A498K8I1;A0A498ILH2;A0A540KDD0;A0A498I0E8;A0A498HPN2;A0A498I0Z4;A0A540LQR7
Lysosomal	8	A0A498JTG9;A0A498HS58;A0A498HRS1;A0A498HQU3;A0A498JIP7;A0A498IV89;A0A498KFX3;A0A498JD61
Peroxisomal	5	A0A498KHH0;A0A498JYM0;A0A540KRC8;A0A498JSJ7;A0A498IB64
Golgi	5	A0A498HRU4;A0A540KK68;A0A498I4L9;A0A540NLU3;A0A498KKE0

## Sheet: HC3 vs HC2
SubLocation	Seqs_Num	Sequences
Cytoplasmic	571	A0A498JXX1;A0A498J2H8;A0A498K2Q1;A0A498HGI3;A0A498IP68;A0A498J1G0;A0A540LNZ5;A0A498JYB5;A0A498HE63;A0A498JBG1;A0A498I1X7;A0A2S0RRY5;A0A540NJP9;A0A498I1Z6;A0A498KD75;A0A540M2Q7;A0A498J5B1;A0A498IRJ8;A0A498I4Y0;A0A498J948;A0A498IKR9;A0A498JJ35;A0A498HK30;A0A498JLW1;A0A540NNH8;A0A498J2U7;A0A498HQZ3;A0A498HTZ4;A0A540LKS2;A0A498IIM9;A0A498KI19;A0A498JHA2;A0A498HWP9;A0A498IAU4;A0A498IS72;A0A498J715;A0A…
Nuclear	397	A0A498HU54;A0A498J986;A0A498J2H8;A0A498I0J7;A0A498IRY2;J9PZB0;A0A498IV45;A0A498H952;A0A498JK58;A0A498HCY9;A0A498KC44;A0A540LNZ5;A0A498JYB5;A0A498IES7;A0A498HSM6;A0A540N7Q1;A0A498JIG3;A0A498HUE8;A0A540M114;A0A498K6P4;A0A498IJM2;A0A498JD94;A0A498ICB4;A0A498KMY9;A0A498HYZ8;A0A540KPV6;A0A498HRL5;A0A498K3P7;A0A498JJ35;A0A498HQZ3;A0A498JQS9;A0A498I985;A0A498JKU0;A0A498IAW0;A0A498KJJ4;A0A498JAE5;A0A498I…
Chloroplast	312	A0A498K2Q7;A0A498JP92;A0A540NED0;A0A498K2Q1;A0A498KDD1;A0A498K709;A0A498I1K6;A0A498HAV3;A0A498JHY4;A0A540NFR5;A0A498HUE8;A0A498HEL8;A0A2S0RRY5;A0A498KD75;A0A540LEB5;A0A0D4CZ52;A0A540LDV9;A0A498IPR4;A0A498KJJ4;A0A498IE71;A0A498J2D5;A0A540L4A3;A0A498IG19;A0A498IB18;A0A498KF27;A0A498I7X2;A0A498KI74;A0A498JCA9;A0A498HLA2;A0A498HH42;A0A498J5R3;A0A498JNV7;A0A498IJR9;A0A498J0T3;A0A498HP66;A0A498JUG7;D3U…
PlasmaMembrane	235	A0A498JP92;A0A498KDD1;A0A498II19;A0A498IND5;A0A498KI55;A0A498HVB8;A0A498JI11;A0A498J952;A0A498JIG3;A0A498JZB1;A0A498JY88;A0A498JXY1;A0A498KE48;A0A498JYQ4;A0A540NNH8;A0A498HTY3;A0A540LDV9;A0A498HPY2;A0A498JHA2;A0A498JAE5;A0A498KF27;A0A498K8I1;A0A540L547;A0A498HJM6;A0A498K5L8;A0A498HYK5;A0A498HP66;A0A498IT80;A0A498K5E8;A0A498ISN8;A0A498ISW2;A0A498IAV2;A0A498IJL8;A0A498HIR9;A0A498JPE8;A0A498K5P5;A0A…
Mitochondrial	217	A0A498JL44;A0A0U2N8T4;A0A498IY43;A0A540N9X4;A0A540MIC8;A0A498HAV3;A0A498HV85;A0A498KFF8;A0A498HI21;A0A540NPN4;A0A498KS79;A0A498K2A4;A0A2S0RRY5;A0A540KIA4;A0A498IJW4;A0A498JG32;A0A498J2U7;A0A540LDV9;A0A498HQZ3;A0A498IPR4;A0A498IJ13;A0A498K6H0;A0A498IB18;A0A540L414;A0A498I010;A0A498J0I7;A0A498KBJ3;A0A498KS87;A0A498KI91;A0A498HRC5;A0A540L2D7;A0A498II06;A0A498J8S7;A0A540L0A3;A0A498K8C1;A0A540M0I2;A0A…
Extracellular	172	A0A540NER5;A0A498J5Y8;A0A498IK04;A0A498KLW3;A0A498HL52;Q2V6D8;A0A540M114;A0A498HYZ8;A0A498HRL5;A0A498I4Y0;A0A498K3P7;A0A498JG32;A0A498JLI8;A0A540M5B8;A0A498KGB7;A0A540KWW3;A0A498IH40;A0A498K8I1;A0A498HJM6;A0A498JXL7;A0A498ISW2;A0A540MYS8;A0A498K6D4;A0A498KD32;A0A540KIG4;A0A498JJD3;A0A498H9B7;A0A498JXE2;A0A498IZS0;A0A238GSS3;A0A498IHS9;A0A498HKR1;A0A498HN73;A0A540K6D9;A0A498JTX5;A0A498K1Z1;A0A498H…
ER	15	A0A498HE63;A0A498IE17;A0A498J9G7;A0A498JHL3;A0A540MPD0;A0A498JGA8;A0A498I1Z9;A0A498ILS3;A0A498K8P5;A0A498IF23;A0A498HE56;Q0ZNW5;A0A498HT40;A0A498JQN8;A0A540KZZ3
Golgi	15	A0A498JIG3;A0A540L4U8;A0A498HWP9;A0A498ICS7;A0A540LM19;A0A498IUF0;A0A498ISE4;A0A540L9X0;A0A498J530;A0A498JXK7;A0A540KK68;A0A498I4L9;A0A498J321;A0A498JQB9;A0A540NLU3
Lysosomal	12	A0A498KCW4;A0A498JTG9;A0A540KIG4;A0A498JM80;A0A498IV89;A0A498HRS1;A0A498JJC2;A0A498IZJ8;A0A498KFX3;A0A498I6H2;A0A498IJA0;A0A498JVZ4
Vacuole	11	A0A498K8I1;A0A498I4B5;A0A540KDD0;A0A540LQR7;A0A498HPN2;A0A540K8Y1;A0A498IGT3;A0A498ILH2;A0A498I0Z4;A0A498KAQ6;A0A498IJA0
Peroxisomal	5	A0A498KHH0;A0A498JSJ7;A0A498IB64;A0A540KIX2;A0A498ICT1

## Sheet: HC1vs GL1
SubLocation	Seqs_Num	Sequences
Cytoplasmic	56	A0A540L321;A0A540MFQ1;A0A540N9H8;A0A498I8M1;A0A498J7T0;A0A540KLJ5;A0A498IUC5;A0A498JSK5;A0A498JU58;A0A498J2I0;A0A498IUQ1;A0A2K9VP07;A0A498I0L5;A0A498IFS7;A0A540KE13;A0A498I9M0;A0A498HXY3;A0A498JGD0;A0A540L2M1;A0A498HR73;A0A540LZC0;A0A498J437;A0A498JB98;A0A540N742;A0A498J9K4;A0A498HXP3;A0A498J641;A0A498HEW2;A0A540KFG3;A0A498JNW6;A0A540NMT7;A0A498HRH9;A0A540NRI0;A0A498JYS4;A0A498KCH8;A0A540LFM4;A0A…
Nuclear	41	A0A498IG91;A0A498IAR4;A0A540KHW1;A0A498K658;A0A1C8YBA0;J9Q0P7;A0A498I4U0;A0A498J2I0;A0A540KJX0;A0A498IUQ1;A0A498IA36;A0A2L0EH46;A0A498HRE2;A0A498IFS7;A0A498HXY3;A0A540L4A3;A0A498K083;A0A498HMA3;A0A498HHF4;A0A498I886;A0A498ITY7;A0A498IJ67;A0A498JLT5;A0A498HZC2;A0A498KL33;A0A498HEW2;A0A498IAV7;A0A498J9V4;A0A498KDN8;A0A498K4Z5;A0A498IDI1;A0A498HBI0;A0A498IHN9;A0A498HPW3;A0A540MCX1;A0A498JEY9;A0A498K…
Chloroplast	36	A0A498I8M1;A0A498HIN2;A0A498JWZ4;A0A498JCU5;A0A498HTE9;A0A498K658;A0A1C8YBA0;A0A498JSK5;A0A498HLN0;A0A498K9N0;A0A540K9K9;C9K224;A0A498KDF0;A0A540N289;A0A540KCG7;A0A540L4A3;A0A540L2M1;A0A1C8YBB0;A0A498J437;A0A498KS87;A0A498K019;A0A498KI10;A0A498IF74;A0A498I489;A0A498HEW2;A0A540L083;A0A498KP08;A0A498HVS8;A0A498HW62;A0A498JD09;A0A498HIN9;A0A498K7P9;A0A498I4I1;A0A498J2K9;A0A498JNX4;A0A498JSH1
Extracellular	32	A0A498K363;A0A498IJ16;A0A498KJ62;A0A498K6D1;A0A498KCW0;A0A540L3C6;A0A540L1H1;A0A540N5H4;A0A498IFS7;A0A498HS84;A0A498K7L8;Q5J011;A0A498JWZ7;A0A540K4B7;A0A540MHY5;A0A498JW72;A0A498KCP1;A0A498KPG4;A0A498JNB7;A0A238GSS3;B7VFP0;A0A498HE12;A0A540N4F1;A0A498KD32;A0A498J609;A0A498J5W0;A0A498J630;A0A498K417;A0A498I2P0;A0A498JEY9;A0A540LM70;A0A498IIU4
Mitochondrial	22	A0A540KHW1;A0A1C8YBA0;A0A498JSK5;A0A498KCW0;A0A498JU58;A0A540L2M1;A0A498HE38;A0A498KS87;A0A498JLT5;A0A498K019;A0A540N742;A0A498IZI6;A0A498KI10;A0A540K2H8;A0A498HRH9;A0A498ICN4;A0A498KGZ1;A0A498IHN9;A0A498HW62;A0A498HIN9;A0A498J286;Q6V8S4
PlasmaMembrane	19	A0A498HIN2;A0A498K2E5;A0A540L3C6;A0A2L0EH46;A0A498JBQ3;A0A498HXY3;A0A498IAW8;A0A498HN93;A0A498IF74;A0A498IWJ1;A0A540K8Y1;A0A498ICN4;A0A540MY31;A0A498KP08;A0A498JDM1;A0A498HEU3;A0A498KJF7;A0A540NK43;A0A540MJT9
Lysosomal	3	A0A498JWZ7;A0A498KLF1;A0A498JXC6
Vacuole	2	A0A540K8Y1;A0A498I3J4
ER	1	A0A498JBW8

## Sheet: HC2 vs GL2
SubLocation	Seqs_Num	Sequences
Cytoplasmic	189	A0A540L439;A0A498JLJ0;A0A498J9Y1;A0A540LJY9;A0A498I966;A0A498HSJ8;A0A498JD99;A0A498KDP2;A0A498HHS6;A0A540NAK7;A0A498HXZ6;A0A498HVT5;A0A498KVN6;A0A498IL79;Q9ZPB7;A0A540M0H0;A0A498KKD5;A0A498HBI0;A0A540K569;A0A498K7S0;A0A498KGC4;A0A540M8R8;A0A498IKN5;A0A498JQC8;A0A498JDS1;A0A498KGD8;A0A498I3I5;A0A498IXJ8;A0A540KXM9;A0A498JS77;A0A498I1L6;A0A498JTE7;A0A498JMW3;A0A498K8D2;A0A498IFT7;A0A498I6Q0;A0A498K…
Chloroplast	145	A0A498JIP7;A0A498HEL8;A0A498JLJ0;A0A498KM44;A0A498JRL5;A0A498J9Y1;A0A498KES9;A0A498JD99;A0A498I489;A0A498K9N0;A0A540MSY5;A0A498IL79;A0A498I4Q5;Q9ZPB7;A0A498ID32;A0A498JX47;A0A498JDZ9;A0A498HBS6;A0A498JJ19;A0A540KXM9;A0A498JI98;A0A540N289;A0A498J0X6;A0A498JTE7;A0A498IR01;A0A498JMW3;A0A1C8YBD0;A0A498JYZ4;A0A498KGA1;A0A540NTG0;A0A498IS27;A0A540LM72;A0A498J3Q5;A0A498JYE5;A0A498HEQ4;A0A498HQN2;A0A498H…
Nuclear	142	A0A498K3M5;A0A540L439;A0A498I4N1;A0A498IMV7;A0A540MXN4;A0A540N5A9;A0A540MT47;A0A498HEK0;A0A498JRX8;A0A540MSY5;A0A498HCF9;A0A498J3D2;A0A498HBI0;A0A498K4F8;A0A498INC0;A0A1C8YB82;A0A498K7S0;A0A498I5D4;A0A498JY64;A0A498JTV8;A0A498JGU6;A0A498JV34;A0A540MY29;A0A540MW70;A0A498KNX3;A0A498JDS1;A0A498KGD8;A0A540LVI4;A0A540LXL2;A0A498JMX2;A0A498KDC3;A0A498IVY4;A0A540MZP8;A0A498J5Q8;A0A498IN30;A0A498HGH5;A0A…
Mitochondrial	93	A0A498JQJ8;A0A498I966;A0A540N5A9;A0A540NAK7;A0A498HVT5;A0A498IZI6;A0A498IL79;A0A540M0H0;A0A498JG24;A0A1C8YB82;A0A540LIW9;A0A498HBS6;A0A498JTV8;A0A540L0A3;A0A498JQA4;A0A498IXJ8;A0A498INQ7;A0A498JYF8;A0A498IZL6;A0A498HEK8;A0A498J3Q5;A0A540MB71;C0LQA3;A0A498JYE5;A0A498IN30;A0A498JGJ0;A0A498KIM9;A0A498IRY0;A0A498HFR4;A0A498JC60;A0A540LHX9;A0A498HDN1;A0A1C8YB98;A0A540M3J4;A0A498K1S4;A0A498IH48;A0A498I…
Extracellular	78	A0A498JIP7;A0A498K787;A0A498ID20;A0A498J8Q1;A0A498J5W0;A0A498J609;A0A540MBP1;A0A540LM70;A0A498I4Q5;A0A498J6R1;A0A540MU67;A0A498HV69;A0A498IQE5;A0A498JGU6;A0A498J373;A0A498JQA4;A0A498I3I5;A0A540N4F1;A0A498IGB9;A0A540L1H1;A0A498JLH5;A0A498JNB7;A0A498KRN6;A0A498IYN7;A0A540L294;A0A498INP0;A0A498HE12;B7VFP0;A0A498HB00;A0A498HEU8;A0A498JMK4;A0A540M5H6;A0A540N710;A0A540KTU0;A0A498J5Y8;A0A498HRS4;A0A498J…
PlasmaMembrane	78	A0A540MJT9;A0A498HSJ8;A0A498K3I6;A0A540L632;A0A498JFS0;A0A540KXK2;H6V789;A0A498JG24;A0A498JV34;A0A498INN2;A0A498KGD8;A0A498KH20;A0A498JMX2;A0A1C8YBD0;A0A498IQR9;A0A498K730;A0A1C8YB92;A0A498IL75;A0A498ICN4;A0A498ITV5;A0A498HMW5;A0A498HJG9;A0A498JHA2;A0A498IPL8;A0A498KK21;A0A498JDM1;A0A498KSU5;A0A498JHT1;A0A498J5T2;A0A498HT65;A0A498IGT0;A0A498K9E7;A0A498KE92;A0A540L547;A0A498JV02;A0A498J776;A0A498K…
Lysosomal	7	A0A498JIP7;A0A498HIK0;A0A498KLF1;A0A498JVZ4;A0A498JFT5;A0A498I6H2;A0A498IWU4
Vacuole	7	A0A498KQ57;A0A498K109;A0A540LQR7;A0A498IMZ2;A0A540K8Y1;A0A498HXC8;A0A498IG03
Peroxisomal	3	A0A498IRY0;A0A498JSJ7;A0A498IB64
ER	2	A0A498JBW8;A0A540KVE0
Golgi	1	A0A540NLU3

## Sheet: HC3 vs GL3
SubLocation	Seqs_Num	Sequences
Cytoplasmic	187	A0A498KEV3;A0A498IR35;A0A060PJX1;A0A498HMV7;A0A540LZC5;A0A498IT06;A0A498I2Q7;A0A540L439;A0A498JH70;A0A498HQZ3;A0A540KXY8;A0A540NQE4;A0A498IL94;A0A540N9W1;A0A498KNH1;A0A0A8LGA4;A0A498HRJ5;A0A498KCT1;A0A498ILX7;A0A498JEA3;A0A498K9L2;A0A540KXM9;A0A540M0J4;A0A498K615;A0A498HGM8;A0A498IRG4;A0A498I6H8;A0A498I733;A0A498HMY9;A0A498JH83;A0A540NBY0;A0A498JD99;A0A498K862;S4UL42;A0A498JQT3;A0A498HBI0;A0A498H…
Nuclear	186	A0A498JKA4;A0A498HCF5;A0A540MKN7;A0A060PJX1;A0A498K556;A0A498IT06;A0A1C8YBB4;A0A540L439;A0A540KXV8;A0A498JH70;A0A540K6X2;A0A498J1M3;J9PZB0;A0A498K6G6;A0A498IQU5;A0A498HQZ3;A0A498JSN3;A0A498JI40;A0A1C8YBA5;A0A498IN14;A0A498K3K6;A0A498JXY2;A0A498J3F6;A0A498HRJ5;A0A498HTS0;A0A498JY82;A0A498ILX7;A0A498IMK7;A0A540N7Q1;A0A498J7D0;A0A498J7V3;A0A498IRG4;A0A498IHB2;A0A540KBX8;A0A498JRE8;A0A498IDT5;A0A498J…
Chloroplast	121	A0A498HMV7;A0A498KQK2;A0A498HS99;A0A343U705;A0A498IXU6;C9K224;A0A498ILV3;A0A540KXY8;A0A498I4I1;A0A540N9W1;A0A498JI40;A0A540ML88;A4IEB0;A0A498JHY7;A0A498HIN9;A0A498HU01;A0A498J2K9;A0A498JYZ4;A0A540MXE2;A0A498KDF0;A0A540KXM9;A0A540L2D7;A0A498IEI1;A0A498HMY9;A0A540NBY0;A0A498IY35;A0A498JD99;A0A498JQT3;A0A498ISX2;A0A498HKX0;A0A498J684;A0A498HLN0;A0A498JLY4;A0A498IXU9;A0A498K2Y9;A0A498K019;A0A540MAN9;…
Mitochondrial	99	A0A498IR35;A0A498HS99;A0A540LZC5;A0A1C8YBB4;A0A540MIC8;A0A498HQZ3;A0A498JI40;A0A498J3F6;A0A498HIN9;A0A498HRJ5;A0A498K9D6;A0A540L2D7;A0A498IRG4;A0A498HMY9;A0A498IZL6;A0A540NBY0;A0A498JUT2;A0A498HR05;A0A498J3W4;A0A498KDW7;A0A498JLT5;A0A498JX43;A0A540KRS1;A0A498JG53;A0A540LYH9;A0A498K019;C5IGQ5;A0A540LHC5;A0A498IY43;A0A498ITK6;A0A498JIW1;A0A498HF23;A0A498JC18;A0A498I146;A0A498I2M7;A0A498K7I9;D9ZJE7;…
Extracellular	71	A0A498JUY6;A0A498KLW3;A0A498HLR5;Q2V6D8;A0A498K090;A0A540MGM9;A0A498J2D3;A0A498IEK2;A4IEB0;A0A498J445;A0A540M8L6;A0A498K363;A0A498JX43;A0A498JR44;A0A498HE12;A0A540KRS1;A0A498J8G2;A0A498J9T7;A0A498HW03;A0A498K6P8;A0A498K7L8;A0A498HWW6;A0A540MDF6;Q5J011;A0A498K137;A0A498JXE2;A0A540N5H4;A0A498IW15;A0A498HK68;A0A498JU59;A0A498J9G1;A0A498KKN7;A0A498HQ83;A0A498HWY7;A0A498J5Y8;A0A498JWZ7;A0A540KWW3;A0A4…
PlasmaMembrane	66	A0A498KQK2;A0A498HR24;A0A498J2D3;A0A498K6G6;A0A498J7W5;A0A498I0Z5;A0A498JZG9;A0A498J7D0;A0A498IDT5;A0A498HR05;A0A498KDW7;A0A540NQE9;A0A498JLY4;A0A498ICW1;A0A498JDM1;A0A498K958;A0A498I2M7;A0A498JQG2;A0A498J7F4;A0A540KKV5;A0A498I6F9;A0A498I2J6;A0A498IYR3;A0A498K8Z3;A0A498IJL8;A0A498J104;A0A540NIN0;A0A498IES2;A0A498J2S2;A0A498I771;A0A498HMW5;A0A498KP65;A0A498J952;Q6PN68;A0A498KKN7;A0A498HQ83;A0A498H…
Lysosomal	7	A0A498HW03;A0A498J0I0;A0A498KCW4;A0A498JWZ7;A0A498JD61;A0A498IQ15;A0A498JFT5
ER	5	A0A540M0J4;A0A498JHL3;A0A498JAQ1;A0A498K8P5;A0A498HQA9
Peroxisomal	2	A0A498IIV3;A0A540KRC8
Golgi	1	A0A498I7G1
