# Supplementary material for: DIA-Based Quantitative Proteomics in the Flower Buds of Two Malus sieversii (Ledeb.) M. Roem Subtypes at Different Overwintering Stages
Source: Int J Mol Sci. 2024 Mar 4;25(5):2964. doi: 10.3390/ijms25052964 (PMC10932172; doi:10.3390/ijms25052964)
Supplement: Supplementary file 1 [file ijms-25-02964-s001.zip › Table S6 The detailed information of domains of DEPs in each comparison group.xlsx]

## Sheet: GL2 vs GL1
Domain_id	Name	Seqs_Num	Seqs
PF00141	Peroxidase	7	A0A498INQ4, A0A498IN14, A0A498KP51, A0A498HWA3, A0A498KBR4, A0A498KKN7, A0A498K6I3
PF00076	RNA recognition motif. (a.k.a. RRM, RBD, or RNP domain)	6	A0A498JK88, A0A540K6L8, A0A498KHW4, A0A498K059, A0A498J2G9, A0A498JS70
PF00332	Glycosyl hydrolases family 17	6	A0A498IGT3, A0A498K787, A0A498J0I0, A0A498HXJ8, A0A498HBV8, A4IEB0
PF00067	Cytochrome P450	4	A0A498IX50, A0A540MB71, A0A498HCI5, A0A540KTF5
PF00069	Protein kinase domain	4	A0A498IA06, A0A498KIM3, A0A498IR76, A0A498JSF3
PF00504	Chlorophyll A-B binding protein	4	A0A540LDV9, A0A498IQI3, A0A498K5Z0, A0A498IAN3
PF00534	Glycosyl transferases group 1	4	K4HUT4, A0A498KPC1, A0A540MAR4, B2LUN5
PF00657	GDSL-like Lipase/Acylhydrolase	4	A0A540LD18, A0A498J5P2, A0A540LQR7, A0A498JV96
PF13499	EF-hand domain pair	4	A0A540LW84, A0A540LWG5, A0A498JNV7, A0A498IK21
PF00004	ATPase family associated with various cellular activities (AAA)	3	A0A498IC09, A0A498IRG0, A0A498J883
PF00128	Alpha amylase, catalytic domain	3	Q5BLY3, A0A498HGM8, A0A498JB71
PF00314	Thaumatin family	3	A0A498J8Q1, A0A498HB00, A0A540L1H1
PF00931	NB-ARC domain	3	A0A498JYS4, A0A540MEQ3, A0A540LDS3
PF01535	PPR repeat	3	A0A498HSZ9, A0A498HNY3, A0A498HWI8
PF02136	Nuclear transport factor 2 (NTF2) domain	3	A0A498HR24, A0A498J2G9, A0A498JS70
PF02225	PA domain	3	A0A540N968, A0A540NI67, A0A498IYN7
PF07821	Alpha-amylase C-terminal beta-sheet domain	3	Q5BLY3, A0A498HGM8, A0A498JB71
PF07983	X8 domain	3	A0A498IGT3, A0A498J0I0, A0A498HXJ8
PF13041	PPR repeat family	3	A0A498HSZ9, A0A498HNY3, A0A498HWI8
PF00011	Hsp20/alpha crystallin family	2	A0A498HBI0, A0A498JB98
PF00012	Hsp70 protein	2	A0A498J408, A0A498IDI1
PF00026	Eukaryotic aspartyl protease	2	A0A498HN93, A0A540K8Y1
PF00071	Ras family	2	A0A498IYR3, A0A498IW75
PF00080	Copper/zinc superoxide dismutase (SODC)	2	A0A498IFL7, A0A498INN8
PF00082	Subtilase family	2	A0A540N968, A0A540NI67
PF00085	Thioredoxin	2	A0A498J667, A0A498K1P5
PF00107	Zinc-binding dehydrogenase	2	A0A498KDU6, A0A498IQ78
PF00112	Papain family cysteine protease	2	A0A540K4B7, A0A540KS95
PF00122	E1-E2 ATPase	2	A0A498HPY2, A0A498HSC0
PF00149	Calcineurin-like phosphoesterase	2	A0A498KPD3, A0A540N5J7
PF00161	Ribosome inactivating protein	2	A0A540N7H1, A0A498JL44
PF00166	Chaperonin 10 Kd subunit	2	A0A498I133, A0A498HMY9
PF00201	UDP-glucoronosyl and UDP-glucosyl transferase	2	A0A498K016, A0A498KMT8
PF00224	Pyruvate kinase, barrel domain	2	A0A498JTW9, A0A540NAK7
PF00240	Ubiquitin family	2	A0A498HDH9, A0A498JA70
PF00248	Aldo/keto reductase family	2	A0A540N742, A0A540L9D8
PF00255	Glutathione peroxidase	2	A0A498JPL7, A0A498JNW6
PF00257	Dehydrin	2	A0A498KJN4, A0A385MI74
PF00270	DEAD/DEAH box helicase	2	A0A498KS87, A0A498J620
PF00271	Helicase conserved C-terminal domain	2	A0A498KS87, A0A498J620
PF00291	Pyridoxal-phosphate dependent enzyme	2	A0A498K1A4, A0A498K349
PF00335	Tetraspanin family	2	A0A498IQK8, A0A540LJ69
PF00394	Multicopper oxidase	2	A0A498JA70, A0A498JV96
PF00400	WD domain, G-beta repeat	2	A0A498I6Y4, A0A498KCK3
PF00428	60s Acidic ribosomal protein	2	A0A498IJY2, A0A498I572
PF00443	Ubiquitin carboxyl-terminal hydrolase	2	A0A498HDH9, A0A498JH70
PF00501	AMP-binding enzyme	2	A0A498J9S9, A0A498HWU8
PF00582	Universal stress protein family	2	A0A498ILL2, A0A498HK42
PF00612	IQ calmodulin-binding motif	2	A0A498KPC1, A0A498IUY1
PF00687	Ribosomal protein L1p/L10e family	2	A0A540LA38, A0A498J5R3
PF00696	Amino acid kinase family	2	A0A498IEA2, A0A498KN10
PF00702	haloacid dehalogenase-like hydrolase	2	A0A498HPY2, A0A498HSC0
PF00704	Glycosyl hydrolases family 18	2	A0A498KIM3, A0A498JPG1
PF00860	Permease family	2	A0A109QMC9, A0A0Y0D5H4
PF00862	Sucrose synthase	2	K4HUT4, A0A540MAR4
PF00917	MATH domain	2	A0A498JDK3, A0A498JH70
PF01008	Initiation factor 2 subunit family	2	A0A540M4P1, A0A498HVX8
PF01370	NAD dependent epimerase/dehydratase family	2	A0A498IH68, A0A498K3J2
PF01565	FAD binding domain	2	A0A498JCI5, A0A498IUB9
PF02887	Pyruvate kinase, alpha/beta domain	2	A0A498JTW9, A0A540NAK7
PF03088	Strictosidine synthase	2	A0A498KL49, A0A498HYY7
PF03168	Late embryogenesis abundant protein	2	A0A540NBY7, A0A498JIY1
PF03489	Saposin-like type B, region 2	2	A0A498HN93, A0A540K8Y1
PF04043	Plant invertase/pectin methylesterase inhibitor	2	A0A540MI85, A0A498KSD6
PF04398	Protein of unknown function, DUF538	2	A0A498K0N2, A0A498K6D1
PF04832	SOUL heme-binding protein	2	A0A498IJQ5, A0A498K1Q6
PF04862	Protein of unknown function (DUF642)	2	A0A498JB83, A0A498IW15
PF04979	Protein phosphatase inhibitor 2 (IPP-2)	2	A0A498KL29, A0A498JJ58
PF05184	Saposin-like type B, region 1	2	A0A498HN93, A0A540K8Y1
PF05691	Raffinose synthase or seed imbibition protein Sip1	2	A0A498J6C2, A0A498HDE1
PF05922	Peptidase inhibitor I9	2	A0A540N968, A0A540NI67
PF07714	Protein tyrosine kinase	2	A0A498K8Z9, A0A498HHS6
PF07731	Multicopper oxidase	2	A0A498JA70, A0A498JV96
PF07732	Multicopper oxidase	2	A0A498JA70, A0A498JV96
PF07918	CAP160 repeat	2	A0A498JJ12, A0A540N030
PF08240	Alcohol dehydrogenase GroES-like domain	2	A0A498IQ78, A0A498J437
PF08323	Starch synthase catalytic domain	2	A0A498KPC1, B2LUN5
PF13202	EF hand	2	A0A498JUW5, A0A498I3U2
PF13426	PAS domain	2	A0A498IR76, A0A498JSF3
PF13855	Leucine rich repeat	2	H6V789, A0A540LDS3
PF14368	Probable lipid transfer	2	A0A540KTU0, A0A540KJG8
PF14541	Xylanase inhibitor C-terminal	2	A0A498JNB7, A0A540L0L3
PF14543	Xylanase inhibitor N-terminal	2	A0A498JNB7, A0A540L0L3
PF00005	ABC transporter	1	A0A498KJF7
PF00009	Elongation factor Tu GTP binding domain	1	A0A498IT98
PF00010	Helix-loop-helix DNA-binding domain	1	A0A540L9D8
PF00044	Glyceraldehyde 3-phosphate dehydrogenase, NAD binding domain	1	A0A498J296
PF00063	Myosin head (motor domain)	1	A0A498IUY1
PF00072	Response regulator receiver domain	1	A0A498HR24
PF00083	Sugar (and other) transporter	1	A0A498JWE9
PF00098	Zinc knuckle	1	A0A498JK88
PF00101	Ribulose bisphosphate carboxylase, small chain	1	A0A498HKX0
PF00106	short chain dehydrogenase	1	A0A498K430
PF00108	Thiolase, N-terminal domain	1	A0A498JX47
PF00113	Enolase, C-terminal TIM barrel domain	1	A0A498KN40
PF00124	Photosynthetic reaction centre protein	1	A0A1C8YB81
PF00132	Bacterial transferase hexapeptide (six repeats)	1	A0A540N587
PF00150	Cellulase (glycosyl hydrolase family 5)	1	A0A498HRD8
PF00156	Phosphoribosyl transferase domain	1	A0A498JD09
PF00168	C2 domain	1	A0A498I6U6
PF00173	Cytochrome b5-like Heme/Steroid binding domain	1	A0A498JHT1
PF00175	Oxidoreductase NAD-binding domain	1	A0A498JBW8
PF00179	Ubiquitin-conjugating enzyme	1	A0A498HFS9
PF00185	Aspartate/ornithine carbamoyltransferase, Asp/Orn binding domain	1	A0A498HW62
PF00188	Cysteine-rich secretory protein family	1	A0A498JR44
PF00190	Cupin	1	A0A540KSM3
PF00191	Annexin	1	A0A498KQC7
PF00205	Thiamine pyrophosphate enzyme, central domain	1	A0A498HEA7
PF00210	Ferritin-like domain	1	A0A498IF99
PF00223	Photosystem I psaA/psaB protein	1	A0A1C8YB69
PF00226	DnaJ domain	1	A0A540L0L5
PF00230	Major intrinsic protein	1	A0A498IF76
PF00237	Ribosomal protein L22p/L17e	1	A0A498ICM1
PF00238	Ribosomal protein L14p/L23e	1	A0A498IA36
PF00252	Ribosomal protein L16p/L10e	1	A0A1C8YB86
PF00258	Flavodoxin	1	A0A498JBW8
PF00262	Calreticulin family	1	A0A498ILS3
PF00264	Common central domain of tyrosinase	1	A0A498K1J9
PF00274	Fructose-bisphosphate aldolase class-I	1	A0A498JVZ3
PF00285	Citrate synthase, C-terminal domain	1	A0A498KIT0
PF00288	GHMP kinases N terminal domain	1	A0A498HK45
PF00297	Ribosomal protein L3	1	A0A498JFS5
PF00312	Ribosomal protein S15	1	A0A498JCH0
PF00319	SRF-type transcription factor (DNA-binding and dimerisation domain)	1	A0A498IT98
PF00330	Aconitase family (aconitate hydratase)	1	A0A540LKS2
PF00338	Ribosomal protein S10p/S20e	1	A0A498JIW1
PF00365	Phosphofructokinase	1	A0A498JZR9
PF00380	Ribosomal protein S9/S16	1	A0A540MFQ1
PF00403	Heavy-metal-associated domain	1	A0A498JI42
PF00407	Pathogenesis-related protein Bet v I family	1	A0A498HFP0
PF00410	Ribosomal protein S8	1	A0A1C8YBA0
PF00456	Transketolase, thiamine diphosphate binding domain	1	A0A498JIB6
PF00459	Inositol monophosphatase family	1	A0A498KLZ5
PF00483	Nucleotidyl transferase	1	A0A540N587
PF00485	Phosphoribulokinase / Uridine kinase family	1	A0A498I6Y4
PF00487	Fatty acid desaturase	1	A0A498JHT1
PF00512	His Kinase A (phospho-acceptor) domain	1	A0A498HR24
PF00538	linker histone H1 and H5 family	1	A0A498I5L9
PF00542	Ribosomal protein L7/L12 C-terminal domain	1	A0A498HWA3
PF00543	Nitrogen regulatory protein P-II	1	A0A498J565
PF00544	Pectate lyase	1	A0A498HGM8
PF00557	Metallopeptidase family M24	1	A0A498HG65
PF00561	alpha/beta hydrolase fold	1	A0A540LZC0
PF00564	PB1 domain	1	A0A2L0EH53
PF00571	CBS domain	1	A0A2L0EH53
PF00587	tRNA synthetase class II core domain (G, H, P, S and T)	1	A0A498JTU3
PF00626	Gelsolin repeat	1	A0A540MGW5
PF00646	F-box domain	1	A0A498J296
PF00664	ABC transporter transmembrane region	1	A0A498KJF7
PF00667	FAD binding domain	1	A0A498JBW8
PF00675	Insulinase (Peptidase family M16)	1	A0A540LMU1
PF00679	Elongation factor G C-terminus	1	A0A498IT98
PF00686	Starch binding domain	1	A0A498IFG9
PF00689	Cation transporting ATPase, C-terminus	1	A0A498HPY2
PF00690	Cation transporter/ATPase, N-terminus	1	A0A498HPY2
PF00694	Aconitase C-terminal domain	1	A0A540LKS2
PF00724	NADH:flavin oxidoreductase / NADH oxidase family	1	A0A540KDU6
PF00728	Glycosyl hydrolase family 20, catalytic domain	1	A0A498KPK6
PF00733	Asparagine synthase	1	A0A498KP38
PF00750	tRNA synthetases class I (R)	1	A0A540KXL3
PF00782	Dual specificity phosphatase, catalytic domain	1	A0A540NT99
PF00787	PX domain	1	A0A498IH48
PF00793	DAHP synthetase I family	1	A0A498IT98
PF00831	Ribosomal L29 protein	1	A0A498KAT3
PF00847	AP2 domain	1	A0A498I6U6
PF00886	Ribosomal protein S16	1	A0A1C8YB89
PF00891	O-methyltransferase	1	Q09K04
PF00899	ThiF family	1	A0A540MFN1
PF00933	Glycosyl hydrolase family 3 N terminal domain	1	A0A498J9G1
PF01042	Endoribonuclease L-PSP	1	A0A498K7K5
PF01055	Glycosyl hydrolases family 31	1	A0A498HIK0
PF01071	Phosphoribosylglycinamide synthetase, ATP-grasp (A) domain	1	A0A498JAR6
PF01074	Glycosyl hydrolases family 38 N-terminal domain	1	A0A498JRR5
PF01105	emp24/gp25L/p24 family/GOLD	1	A0A498HER1
PF01132	Elongation factor P (EF-P) OB domain	1	A0A498IKW0
PF01171	PP-loop family	1	A0A498JA70
PF01198	Ribosomal protein L31e	1	A0A540LMU1
PF01210	NAD-dependent glycerol-3-phosphate dehydrogenase N-terminus	1	A0A498JFQ9
PF01241	Photosystem I psaG / psaK	1	A0A498IS83
PF01357	Pollen allergen	1	A0A498JUY6
PF01399	PCI domain	1	A0A498J2I0
PF01423	LSM domain	1	A0A540N3Z6
PF01425	Amidase	1	A0A498JJ19
PF01429	Methyl-CpG binding domain	1	A0A498HBV8
PF01434	Peptidase family M41	1	A0A498J883
PF01435	Peptidase family M48	1	A0A498KS87
PF01453	D-mannose binding lectin	1	A0A498K8Z9
PF01467	Cytidylyltransferase-like	1	A0A498HL39
PF01476	LysM domain	1	A0A498JV02
PF01496	V-type ATPase 116kDa subunit family	1	A0A498KAJ9
PF01502	Phosphoribosyl-AMP cyclohydrolase	1	A0A498INE0
PF01503	Phosphoribosyl-ATP pyrophosphohydrolase	1	A0A498INE0
PF01554	MatE	1	A0A498JV02
PF01582	TIR domain	1	A0A498JYS4
PF01602	Adaptin N terminal region	1	A0A498IJJ3
PF01716	Manganese-stabilising protein / photosystem II polypeptide	1	A0A498KGF3
PF01843	DIL domain	1	A0A498IUY1
PF01849	NAC domain	1	A0A540K4W2
PF01915	Glycosyl hydrolase family 3 C-terminal domain	1	A0A498J9G1
PF01918	Alba	1	A0A540L4A3
PF01946	Thi4 family	1	A0A498KDL2
PF01984	Double-stranded DNA-binding domain	1	A0A498IT06
PF02170	PAZ domain	1	A0A498IN40
PF02171	Piwi domain	1	A0A498IN40
PF02296	Alpha adaptin AP2, C-terminal domain	1	A0A498IJJ3
PF02320	Ubiquinol-cytochrome C reductase hinge protein	1	A0A498HS84
PF02330	Mitochondrial glycoprotein	1	A0A498KMY9
PF02359	Cell division protein 48 (CDC48), N-terminal domain	1	A0A498IC09
PF02390	Putative methyltransferase	1	A0A498JDS1
PF02401	LytB protein	1	A0A498IY05
PF02427	Photosystem I reaction centre subunit IV / PsaE	1	A0A498J0X6
PF02446	4-alpha-glucanotransferase	1	A0A498IFG9
PF02453	Reticulon	1	A0A498KMY2
PF02466	Tim17/Tim22/Tim23/Pmp24 family	1	A0A540NLG6
PF02518	Histidine kinase-, DNA gyrase B-, and HSP90-like ATPase	1	A0A498HR24
PF02574	Homocysteine S-methyltransferase	1	A0A498I2X5
PF02666	Phosphatidylserine decarboxylase	1	A0A498JC88
PF02729	Aspartate/ornithine carbamoyltransferase, carbamoyl-P binding domain	1	A0A498HW62
PF02736	Myosin N-terminal SH3-like domain	1	A0A498IUY1
PF02775	Thiamine pyrophosphate enzyme, C-terminal TPP binding domain	1	A0A498HEA7
PF02776	Thiamine pyrophosphate enzyme, N-terminal TPP binding domain	1	A0A498HEA7
PF02779	Transketolase, pyrimidine binding domain	1	A0A498JIB6
PF02780	Transketolase, C-terminal domain	1	A0A498JIB6
PF02800	Glyceraldehyde 3-phosphate dehydrogenase, C-terminal domain	1	A0A498J296
PF02803	Thiolase, C-terminal domain	1	A0A498JX47
PF02823	ATP synthase, Delta/Epsilon chain, beta-sandwich domain	1	A0A498JGX5
PF02843	Phosphoribosylglycinamide synthetase, C domain	1	A0A498JAR6
PF02844	Phosphoribosylglycinamide synthetase, N domain	1	A0A498JAR6
PF02847	MA3 domain	1	A0A540LEN6
PF02883	Adaptin C-terminal domain	1	A0A498IJJ3
PF02893	GRAM domain	1	A0A498HQ12
PF02933	Cell division protein 48 (CDC48), domain 2	1	A0A498IC09
PF02996	Prefoldin subunit	1	A0A498J3T6
PF03030	Inorganic H+ pyrophosphatase	1	A0A498IJL8
PF03073	TspO/MBR family	1	A0A498IR12
PF03091	CutA1 divalent ion tolerance protein	1	A0A498JB40
PF03129	Anticodon binding domain	1	A0A498JTU3
PF03141	Putative S-adenosyl-L-methionine-dependent methyltransferase	1	A0A498HEX1
PF03144	Elongation factor Tu domain 2	1	A0A498IT98
PF03171	2OG-Fe(II) oxygenase superfamily	1	A0A498HYM2
PF03178	CPSF A subunit region	1	A0A498KLE3
PF03188	Eukaryotic cytochrome b561	1	A0A540LTK0
PF03190	Protein of unknown function, DUF255	1	A0A540LEB5
PF03297	S25 ribosomal protein	1	A0A498IJ67
PF03330	Lytic transglycolase	1	A0A498JUY6
PF03358	NADPH-dependent FMN reductase	1	A0A498ILI2
PF03367	ZPR1 zinc-finger domain	1	A0A498JS21
PF03485	Arginyl tRNA synthetase N terminal domain	1	A0A540KXL3
PF03662	Glycosyl hydrolase family 79, N-terminal domain	1	A0A498JS79
PF03924	CHASE domain	1	A0A498HR24
PF03952	Enolase, N-terminal domain	1	A0A498KN40
PF03999	Microtubule associated protein (MAP65/ASE1 family)	1	A0A498IL57
PF04030	D-arabinono-1,4-lactone oxidase	1	A0A498JCI5
PF04053	Coatomer WD associated region	1	A0A498KCK3
PF04108	Autophagy protein Apg17	1	A0A498JYB3
PF04116	Fatty acid hydroxylase superfamily	1	A0A498HFZ3
PF04146	YT521-B-like domain	1	A0A540LLZ5
PF04209	homogentisate 1,2-dioxygenase	1	A0A498KBT3
PF04281	Mitochondrial import receptor subunit Tom22	1	A0A498I4I1
PF04424	MINDY deubiquitinase	1	A0A498JI72
PF04431	Pectate lyase, N terminus	1	A0A498HGM8
PF04511	Der1-like family	1	A0A540KXK2
PF04525	LURP-one-related	1	A0A498IIG4
PF04674	Phosphate-induced protein 1 conserved region	1	A0A498IZJ8
PF04725	Photosystem II 10 kDa polypeptide PsbR	1	A0A498JTS3
PF04734	Neutral/alkaline non-lysosomal ceramidase, N-terminal	1	A0A498KD32
PF04800	ETC complex I subunit conserved region	1	A0A498HSD4
PF04810	Sec23/Sec24 zinc finger	1	A0A540MGW5
PF04811	Sec23/Sec24 trunk domain	1	A0A540MGW5
PF04815	Sec23/Sec24 helical domain	1	A0A540MGW5
PF05042	Caleosin related protein	1	A0A498HFS9
PF05116	Sucrose-6F-phosphate phosphohydrolase	1	A0A540MAR4
PF05193	Peptidase M16 inactive domain	1	A0A540LMU1
PF05270	Alpha-L-arabinofuranosidase B (ABFB) domain	1	A0A540L6A9
PF05368	NmrA-like family	1	A0A1W5S9D0
PF05450	Nicastrin	1	A0A498HCK9
PF05486	Signal recognition particle 9 kDa protein (SRP9)	1	A0A498IWJ8
PF05512	AWPM-19-like family	1	A0A498I5E5
PF05514	HR-like lesion-inducing	1	A0A540KBY8
PF05648	Peroxisomal biogenesis factor 11 (PEX11)	1	A0A498HWA4
PF05659	Arabidopsis broad-spectrum mildew resistance protein RPW8	1	A0A540MEQ3
PF05676	NADH-ubiquinone oxidoreductase B18 subunit (NDUFB7)	1	A0A498I6P2
PF05746	DALR anticodon binding domain	1	A0A540KXL3
PF05755	Rubber elongation factor protein (REF)	1	A0A498K319
PF05832	Eukaryotic protein of unknown function (DUF846)	1	A0A498HVQ4
PF05873	ATP synthase D chain, mitochondrial (ATP5H)	1	A0A498KNH1
PF06046	Exocyst complex component Sec6	1	A0A498I0S7
PF06592	Protein of unknown function (DUF1138)	1	A0A540KRS1
PF06645	Microsomal signal peptidase 12 kDa subunit (SPC12)	1	A0A498ICM1
PF06695	Putative small multi-drug export protein	1	A0A498HK36
PF06916	Protein of unknown function (DUF1279)	1	A0A498JW17
PF06972	Protein of unknown function (DUF1296)	1	A0A498IXG4
PF07002	Copine	1	A0A498I6U6
PF07479	NAD-dependent glycerol-3-phosphate dehydrogenase C-terminus	1	A0A498JFQ9
PF07712	Stress up-regulated Nod 19	1	A0A498JLH5
PF07748	Glycosyl hydrolases family 38 C-terminal domain	1	A0A498JRR5
PF07774	Protein of unknown function (DUF1620)	1	A0A498JCI5
PF07859	alpha/beta hydrolase fold	1	A0A498J9J4
PF07897	Ethylene-responsive binding factor-associated repression	1	A0A498J2G9
PF07910	Peptidase family C78	1	A0A498I6Q0
PF07944	Beta-L-arabinofuranosidase, GH127	1	A0A540L6A9
PF07977	FabA-like domain	1	A0A540NSS5
PF08031	Berberine and berberine like	1	A0A498IUB9
PF08033	Sec23/Sec24 beta-sandwich domain	1	A0A540MGW5
PF08069	Ribosomal S13/S15 N-terminal domain	1	A0A498JCH0
PF08100	Dimerisation domain	1	Q09K04
PF08152	GUCT (NUC152) domain	1	A0A498KS87
PF08207	Elongation factor P (EF-P) KOW-like domain	1	A0A498IKW0
PF08212	Lipocalin-like domain	1	A0A498KE27
PF08241	Methyltransferase domain	1	A0A498I1L6
PF08263	Leucine rich repeat N-terminal domain	1	H6V789
PF08294	TIM21	1	A0A498IUY1
PF08423	Rad51	1	A0A498JIB6
PF08442	ATP-grasp domain	1	A0A498HN15
PF08492	SRP72 RNA-binding domain	1	A0A540KTH8
PF08544	GHMP kinases C terminal	1	A0A498HK45
PF08699	Argonaute linker 1 domain	1	A0A498IN40
PF08825	E2 binding domain	1	A0A540MFN1
PF09180	Prolyl-tRNA synthetase, C-terminal	1	A0A498JTU3
PF09261	Alpha mannosidase middle domain	1	A0A498JRR5
PF09285	Elongation factor P, C-terminal	1	A0A498IKW0
PF09325	Vps5 C terminal like	1	A0A498IH48
PF09402	Man1-Src1p-C-terminal domain	1	A0A498JPL5
PF10377	Autophagy-related protein 11	1	A0A498JYB3
PF10433	Mono-functional DNA-alkylating methyl methanesulfonate N-term	1	A0A498KLE3
PF10509	Galactokinase galactose-binding signature	1	A0A498HK45
PF10609	NUBPL iron-transfer P-loop NTPase	1	A0A498J296
PF12043	Domain of unknown function (DUF3527)	1	A0A498IA36
PF12142	Polyphenol oxidase middle domain	1	A0A498K1J9
PF12143	Protein of unknown function (DUF_B2219)	1	A0A498K1J9
PF12338	Ribulose-1,5-bisphosphate carboxylase small subunit	1	A0A498HKX0
PF12436	ICP0-binding domain of Ubiquitin-specific protease 7	1	A0A498JH70
PF12515	Ca2+-ATPase N terminal autoinhibitory domain	1	A0A498HPY2
PF12662	Complement Clr-like EGF-like	1	A0A498IYN7
PF12697	Alpha/beta hydrolase family	1	A0A498J2I0
PF13177	DNA polymerase III, delta subunit	1	A0A540MZP8
PF13178	Protein of unknown function (DUF4005)	1	A0A498KPC1
PF13193	AMP-binding enzyme C-terminal domain	1	A0A498HWU8
PF13238	AAA domain	1	A0A498J0U2
PF13360	PQQ-like domain	1	A0A498JCI5
PF13405	EF-hand domain	1	A0A498I3U2
PF13417	Glutathione S-transferase, N-terminal domain	1	A0A498K512
PF13419	Haloacid dehalogenase-like hydrolase	1	A0A498KGA1
PF13537	Glutamine amidotransferase domain	1	A0A498KP38
PF13602	Zinc-binding dehydrogenase	1	A0A498J437
PF13668	Ferritin-like domain	1	A0A498HK34
PF13833	EF-hand domain pair	1	A0A498JC88
PF13837	Myb/SANT-like DNA-binding domain	1	A0A498IYR3
PF13847	Methyltransferase domain	1	A0A540LTQ6
PF13869	Nucleotide hydrolase	1	A0A498JJH5
PF13893	RNA recognition motif. (a.k.a. RRM, RBD, or RNP domain)	1	A0A540K6L8
PF13911	AhpC/TSA antioxidant enzyme	1	A0A498KHW4
PF14008	Iron/zinc purple acid phosphatase-like protein C	1	A0A540N5J7
PF14226	non-haem dioxygenase in morphine synthesis N-terminal	1	A0A498HYM2
PF14303	No apical meristem-associated C-terminal domain	1	A0A498JFQ9
PF14310	Fibronectin type III-like domain	1	A0A498J9G1
PF14492	Elongation Factor G, domain II	1	A0A498IT98
PF14533	Ubiquitin-specific protease C-terminal	1	A0A498JH70
PF14697	4Fe-4S dicluster domain	1	A0A1C8YBB7
PF14845	beta-acetyl hexosaminidase like	1	A0A498KPK6
PF15511	Centromere kinetochore component CENP-T histone fold	1	A0A498K0F3
PF16045	LisH	1	A0A498KRJ2
PF16114	ATP citrate lyase citrate-binding	1	A0A498HN15
PF16135	TPL-binding domain in jasmonate signalling	1	A0A498J2G9
PF16136	Putative nuclear localisation signal	1	A0A498J2G9
PF16320	Ribosomal protein L7/L12 dimerisation domain	1	A0A498HWA3
PF16363	GDP-mannose 4,6 dehydratase	1	A0A498JQ88
PF16486	N-terminal domain of argonaute	1	A0A498IN40
PF16487	Mid domain of argonaute	1	A0A498IN40
PF16488	Argonaute linker 2 domain	1	A0A498IN40
PF16503	Zinc-ribbon	1	A0A498JA70
PF16561	Glycogen recognition site of AMP-activated protein kinase	1	A0A540NT99
PF16656	Purple acid Phosphatase, N-terminal domain	1	A0A540N5J7
PF16863	N-terminal barrel of NtMGAM and CtMGAM, maltase-glucoamylase	1	A0A498HIK0
PF16865	Glutathione S-transferase, C-terminal domain	1	A0A498K512
PF16884	N-terminal domain of oxidoreductase	1	A0A498KDU6
PF16940	Chloroplast envelope transporter	1	A0A498IN14
PF16969	RNA-binding signal recognition particle 68	1	A0A498JRR5
PF17004	Putative TPR-like repeat	1	A0A540KTH8
PF17048	Neutral/alkaline non-lysosomal ceramidase, C-terminal	1	A0A498KD32

## Sheet: GL3 vs GL1
Domain_id	Name	Seqs_Num	Seqs
PF00076	RNA recognition motif. (a.k.a. RRM, RBD, or RNP domain)	40	A0A540MAN9, A0A498J5Z7, A0A498JQK7, A0A498JD94, A0A498HM34, A0A498IY42, A0A498JXE2, A0A498IMK7, A0A498HZC2, A0A498I874, A0A498K4Z5, A0A498JS70, A0A498K5N0, A0A498KIU3, A0A498KAL8, A0A498JRH1, A0A498IR42, A0A498J650, A0A498J5S9, A0A498IS08, A0A498K8N8, A0A498I5Q1, A0A498HJ90, A0A498K828, A0A498JYV6, A0A498IET7, A0A498KP74, A0A498JLT5, A0A498K059, A0A498HT40, A0A498KCK5, A0A498K6P4, A0A498J7M1, A0A…
PF00141	Peroxidase	15	A0A498IRF1, A0A498HU70, A0A498JUL4, A0A498J1K4, A0A498HBV9, A0A498KBR4, A0A540N395, A0A498KP51, A0A498I2P0, A0A498HWA3, A0A498KKN7, A0A498IIU4, A0A498KLW3, A0A498KCP1, A0A498K6I3
PF08240	Alcohol dehydrogenase GroES-like domain	11	A0A498JQG6, A0A498KQA3, A0A540KFT8, A0A540NL33, A0A540M9H4, A0A498K0K1, A0A540NMZ5, A0A498JWG4, G0Z9K4, A0A498J2N1, A0A498J437
PF00069	Protein kinase domain	10	A0A498K6T0, A0A498IAR1, A0A498JTZ0, A0A498K6V8, A0A498KI07, A0A498JE40, A0A498IR76, A0A498I8H6, A0A076JVE4, A0A498KDR1
PF00332	Glycosyl hydrolases family 17	10	A0A498HWW6, A0A540MJG6, A0A498K8N8, A0A498IJR3, A0A498JKZ6, A0A498HUB1, A0A498IP00, A0A498J8E2, A4IEB0, A0A498I4B5
PF00400	WD domain, G-beta repeat	10	A0A498JG98, A0A059U7J8, A0A498HFB9, A0A498I4Y0, A0A498HLZ3, A0A498HY38, A0A498HBR4, A0A498HPW3, A0A498KAG3, A0A498K9Y7
PF00004	ATPase family associated with various cellular activities (AAA)	9	A0A498HM34, A0A498I5Q1, A0A498IRG0, A0A498HU42, A0A498K1C0, A0A498K083, A0A498HJU5, A0A498I2Q7, A0A498JLJ0
PF00107	Zinc-binding dehydrogenase	9	A0A498KQA3, A0A540KFT8, A0A540NL33, A0A498HXA0, A0A498KIF3, A0A540M9H4, A0A498K0K1, A0A498JWG4, G0Z9K4
PF00067	Cytochrome P450	8	A0A498I2M7, A0A540MB71, A0A540KTF5, A0A498J3E1, A0A498IX50, A0A540NE24, A0A498ICN4, A0A498JUT2
PF00149	Calcineurin-like phosphoesterase	8	A0A498KBH2, A0A498IFR9, A0A498K6V8, A0A498K0W6, A0A540M8A0, A0A498IDP8, A0A498HWG6, A0A540N5J7
PF00171	Aldehyde dehydrogenase family	8	A0A0E3T3B5, A0A498I959, A0A540M4P5, A0A498J6P1, A0A540MV91, Q9ZPB7, A0A540KR78, A0A498JQT7
PF13041	PPR repeat family	8	A0A498I2M7, A0A498HSZ9, A0A498K6P4, A0A498J5P8, A0A498K730, A0A498HNY3, A0A498ITS5, A0A498HGZ4
PF14541	Xylanase inhibitor C-terminal	8	A0A498J3F6, A0A540KNH6, A0A498KJP5, A0A498I0G0, A0A498HRS1, A0A498JNB7, A0A498HV69, A0A498J6R1
PF14543	Xylanase inhibitor N-terminal	8	A0A498J3F6, A0A540KNH6, A0A498KJP5, A0A498I0G0, A0A498HRS1, A0A498JNB7, A0A498HV69, A0A498J6R1
PF00168	C2 domain	7	A0A498HZC2, A0A498I2J6, A0A498KHR1, A0A498JP32, A0A498HZM1, A0A540K4P9, A0A498HD33
PF00248	Aldo/keto reductase family	7	A0A540M2Q7, A0A498IBJ6, A0A498K047, A0A540M2J6, A0A498J8S7, A0A498IEB2, Q6V8S4
PF00271	Helicase conserved C-terminal domain	7	A0A498K7P9, A0A498IUE6, A0A498J620, A0A498K8K7, A0A498HTS0, A0A498HMU8, A0A498I8H6
PF00291	Pyridoxal-phosphate dependent enzyme	7	A0A498K1A4, A0A498ID41, A0A498HHW2, A0A498JNV6, A0A498K349, A0A540ML94, Q1KLZ2
PF00657	GDSL-like Lipase/Acylhydrolase	7	A0A540MGM0, A0A540KWW3, A0A498J3U3, A0A498JQH8, I0ISM8, A0A498JV96, A0A498INP0
PF00071	Ras family	6	A0A540M7J5, A0A498IBK2, A0A498J951, A0A498K6C4, A0A498K0B0, A0A540N8H9
PF00085	Thioredoxin	6	A0A498JNK9, A0A498K2Q7, A0A498KA94, A0A498IF23, A0A498J9G7, A0A498I1Z9
PF00201	UDP-glucoronosyl and UDP-glucosyl transferase	6	A0A498KMT8, Q9XES4, A0A1Z1GDX9, A0A540M917, D3UAG0, A0A540NF19
PF00227	Proteasome subunit	6	A0A498HZM2, A0A498JC90, A0A498ITR6, A0A498KDT3, A0A498J507, A0A498IWS0
PF00270	DEAD/DEAH box helicase	6	A0A498K7P9, A0A498IUE6, A0A498J620, A0A498K8K7, A0A498HTS0, A0A498I8H6
PF00534	Glycosyl transferases group 1	6	A0A498JBU0, A0A540MAR4, A0A498KKD2, A0A498HVP0, A0A540N0M5, B2LUN5
PF01433	Peptidase family M1 domain	6	A0A498I253, A0A498JGR2, A0A498HN88, A0A540NKF3, A0A498KTL9, A0A498J715
PF01535	PPR repeat	6	A0A498I2M7, A0A498HSZ9, A0A498J5P8, A0A498K730, A0A498HNY3, A0A498ITS5
PF01565	FAD binding domain	6	A0A498HMQ1, A0A540LVH5, A0A498IIH8, A0A540LJJ5, A0A540NLW8, A0A498JSS5
PF07983	X8 domain	6	A0A498HWW6, A0A540MJG6, A0A498K8N8, A0A498JKZ6, A0A498HUB1, A0A498J8E2
PF00026	Eukaryotic aspartyl protease	5	A0A540KDD0, A0A498K8I1, A0A498ILH2, A0A498HN93, A0A540K8Y1
PF00082	Subtilase family	5	A0A540NMB0, A0A498IUK8, A0A498JMJ1, A0A498JHG6, A0A498JFA7
PF00179	Ubiquitin-conjugating enzyme	5	A0A498IFB3, A0A498IDI3, A0A498HFS9, A0A498IR96, A0A498HHT5
PF00237	Ribosomal protein L22p/L17e	5	A0A498HMW5, A0A498HJE4, A0A498ICM1, A0A1C8YBA5, A0A498J187
PF00244	14-3-3 protein	5	A0A498J2T2, A0A540NNN8, A0A498JA58, A0A498J1G0, A0A498KN62
PF00450	Serine carboxypeptidase	5	A0A498J3B4, A0A498IAR1, A0A498JBV6, A0A498KJB9, A0A498I8H6
PF00561	alpha/beta hydrolase fold	5	A0A540LG53, A0A498JUS5, A0A498IMI8, A0A498HIC5, A0A498HUE3
PF00722	Glycosyl hydrolases family 16	5	A0A498IEK2, A0A498H9G5, A0A498HJM6, C0IRH9, C0IRH7
PF01294	Ribosomal protein L13e	5	A0A498KL13, A0A498K5A3, A0A498IM06, A0A540L5T3, A0A540LHC5
PF02798	Glutathione S-transferase, N-terminal domain	5	A0A540MCW3, A0A540KFG3, A0A498K9Y7, A0A498KG32, A0A498JMR2
PF03489	Saposin-like type B, region 2	5	A0A540KDD0, A0A498K8I1, A0A498ILH2, A0A498HN93, A0A540K8Y1
PF05184	Saposin-like type B, region 1	5	A0A540KDD0, A0A498K8I1, A0A498ILH2, A0A498HN93, A0A540K8Y1
PF05922	Peptidase inhibitor I9	5	A0A540NMB0, A0A498IUK8, A0A498JMJ1, A0A498JHG6, A0A498JFA7
PF06955	Xyloglucan endo-transglycosylase (XET) C-terminus	5	A0A498IEK2, A0A498H9G5, A0A498HJM6, C0IRH9, C0IRH7
PF07724	AAA domain (Cdc48 subfamily)	5	A0A498HU42, A0A498HJU5, A0A498I2Q7, A0A498JLJ0, A0A540MTP7
PF07992	Pyridine nucleotide-disulphide oxidoreductase	5	A0A498JX55, A0A498HW38, A0A498K0K6, A0A498HQT3, A0A540M9H6
PF08263	Leucine rich repeat N-terminal domain	5	A0A498K6T0, A0A540NB88, A0A540LT00, A0A498JTZ0, H6V789
PF10431	C-terminal, D2-small domain, of ClpB protein	5	A0A498HU42, A0A498HJU5, A0A498I2Q7, A0A498JLJ0, A0A540MTP7
PF13855	Leucine rich repeat	5	A0A540NB88, A0A498J6I2, A0A498I8C8, A0A498H8H4, H6V789
PF00011	Hsp20/alpha crystallin family	4	A0A540KLP6, A0A498JL77, A0A498JB98, A0A498HBI0
PF00043	Glutathione S-transferase, C-terminal domain	4	A0A540MCW3, A0A498K9Y7, A0A498KG32, A0A498JMR2
PF00044	Glyceraldehyde 3-phosphate dehydrogenase, NAD binding domain	4	A0A498JLG1, A0A498J296, A0A498HRI0, A0A498JQC8
PF00091	Tubulin/FtsZ family, GTPase domain	4	A0A498J9Z9, A0A540LMN9, A0A498JZG0, A0A498II20
PF00150	Cellulase (glycosyl hydrolase family 5)	4	A0A498IA33, A0A498HRD8, A0A540LM70, A0A498J5Y8
PF00153	Mitochondrial carrier protein	4	A0A498JDI5, A0A498KBJ3, A0A498IQI4, A0A498JW09
PF00160	Cyclophilin type peptidyl-prolyl cis-trans isomerase/CLD	4	A0A498KFH2, A0A498IMT1, A0A498I846, A0A498J0X5
PF00198	2-oxoacid dehydrogenases acyltransferase (catalytic domain)	4	A0A498HAV3, A0A498HSW8, A0A540M4H3, A0A498J460
PF00226	DnaJ domain	4	A0A498JZD1, A0A498IGR8, A0A498IQF8, A0A498I3B2
PF00262	Calreticulin family	4	A0A498ILS3, A0A498K8P5, A0A498I2Z7, A0A498JQN8
PF00294	pfkB family carbohydrate kinase	4	A0A540MFX3, A0A498KGM5, A0A498JZM1, A0A498IBQ5
PF00295	Glycosyl hydrolases family 28	4	A0A498JLI8, A0A540NIN0, A0A498KIF3, A0A498JJD3
PF00297	Ribosomal protein L3	4	A0A540NDE1, A0A540NKR3, A0A498JFS5, A0A498KGZ1
PF00364	Biotin-requiring enzyme	4	A0A498HAV3, A0A498HSW8, A0A540M4H3, A0A498J460
PF00394	Multicopper oxidase	4	A0A498IUW6, A0A498I2F4, A0A498JQY1, A0A498JV96
PF00407	Pathogenesis-related protein Bet v I family	4	Q941P6, A0A498HFP0, A0A498HFK8, P43211
PF00428	60s Acidic ribosomal protein	4	A0A498JAW8, A0A498KPJ5, A0A498I8W0, A0A498KQU4
PF00573	Ribosomal protein L4/L1 family	4	A0A498INM3, A0A498K5X8, A0A498KD04, A0A498HJ59
PF00687	Ribosomal protein L1p/L10e family	4	A0A498KAV9, A0A540NPN4, A0A498H8H2, A0A540LA38
PF00696	Amino acid kinase family	4	A0A498IQT6, A0A498KN10, A0A498JHE0, A0A540KR78
PF01070	FMN-dependent dehydrogenase	4	A0A498IXX6, A0A540L8A4, A0A540NGQ5, A0A540KRC8
PF01201	Ribosomal protein S8e	4	A0A498IHU3, A0A498K3U3, A0A498I9S4, A0A498KAL2
PF01248	Ribosomal protein L7Ae/L30e/S12e/Gadd45 family	4	A0A498HYY0, A0A498HJT8, A0A498I1B2, A0A498HS62
PF01764	Lipase (class 3)	4	A0A498J1K4, A0A498JSY6, A0A498I1Y1, A0A540LJ28
PF02770	Acyl-CoA dehydrogenase, middle domain	4	A0A498JYM0, A0A498K671, A0A498ICT1, A0A498HD87
PF02800	Glyceraldehyde 3-phosphate dehydrogenase, C-terminal domain	4	A0A498JLG1, A0A498J296, A0A498HRI0, A0A498JQC8
PF02861	Clp amino terminal domain, pathogenicity island component	4	A0A498HU42, A0A498HJU5, A0A498I2Q7, A0A498JLJ0
PF03168	Late embryogenesis abundant protein	4	A0A540KX15, A0A498JES3, A0A498JIY1, A0A498KJY3
PF03171	2OG-Fe(II) oxygenase superfamily	4	A0A0K0PXP9, A0A498HYM2, A0A498KMC7, A0A540MAR1
PF03330	Lytic transglycolase	4	A0A540KGI8, A0A498HEU8, A0A498JUY6, A0A498KL88
PF03953	Tubulin C-terminal domain	4	A0A498J9Z9, A0A540LMN9, A0A498JZG0, A0A498II20
PF04862	Protein of unknown function (DUF642)	4	A0A498IW15, A0A498JDV9, A0A540LYM9, A0A498JYV6
PF04969	CS domain	4	A0A540KE78, A0A498KRM5, A0A540KM77, A0A540K2I6
PF07714	Protein tyrosine kinase	4	A0A498IB06, A0A540LT00, A0A498JXX1, A0A498JQ89
PF07731	Multicopper oxidase	4	A0A498IUW6, A0A498I2F4, A0A498JQY1, A0A498JV96
PF07732	Multicopper oxidase	4	A0A498IUW6, A0A498I2F4, A0A498JQY1, A0A498JV96
PF12697	Alpha/beta hydrolase family	4	A0A498ICX2, A0A498HUW8, A0A498HUI6, A0A498HIC5
PF12799	Leucine Rich repeats (2 copies)	4	A0A498J6I2, A0A540LT00, A0A498I8C8, A0A498H8H4
PF13410	Glutathione S-transferase, C-terminal domain	4	A0A498JHL3, A0A498K6P9, A0A540KFG3, A0A498ITS5
PF13499	EF-hand domain pair	4	A0A498JS77, A0A498JU59, A0A498IWM0, A0A498JNV7
PF13516	Leucine Rich repeat	4	A0A540NB88, A0A498I8C8, A0A498IS08, A0A498HGD7
PF13602	Zinc-binding dehydrogenase	4	A0A498JQG6, A0A540NMZ5, A0A498J2N1, A0A498J437
PF14226	non-haem dioxygenase in morphine synthesis N-terminal	4	A0A0K0PXP9, A0A498HYM2, A0A498KMC7, A0A540MAR1
PF00005	ABC transporter	3	A0A498K8E4, A0A540NQE9, A0A498KIF3
PF00106	short chain dehydrogenase	3	A0A540MDD5, A0A498K430, A0A498JKJ7
PF00108	Thiolase, N-terminal domain	3	A0A540KNV5, A0A498HA34, A0A498JQ89
PF00120	Glutamine synthetase, catalytic domain	3	A0A498HM34, A0A498I5Q1, A0A498J770
PF00128	Alpha amylase, catalytic domain	3	A0A498HGM8, Q5BLY3, A0A498IDP8
PF00177	Ribosomal protein S7p/S5e	3	A0A540NIF2, A0A498HXX0, A0A498I025
PF00255	Glutathione peroxidase	3	A0A540NJJ7, A0A498JNW6, A0A498JPL7
PF00285	Citrate synthase, C-terminal domain	3	A0A498JKJ8, A0A498KIT0, A0A498J573
PF00314	Thaumatin family	3	A0A498JTX5, A0A498K137, A0A540L1H1
PF00343	Carbohydrate phosphorylase	3	A0A498IMZ4, A0A498KD22, A0A498J394
PF00380	Ribosomal protein S9/S16	3	A0A540M9N7, A0A498JXK8, A0A498HGD7
PF00389	D-isomer specific 2-hydroxyacid dehydrogenase, catalytic domain	3	A0A540KDR4, A0A498HIW4, A0A540L5K9
PF00390	Malic enzyme, N-terminal domain	3	A0A498HZP9, A0A023IRR3, A0A540KXM9
PF00406	Adenylate kinase	3	A0A498K0M6, A0A498I4H8, A0A498JLW1
PF00408	Phosphoglucomutase/phosphomannomutase, C-terminal domain	3	A0A540LLC4, A0A540KDJ9, A0A498KJV5
PF00415	Regulator of chromosome condensation (RCC1) repeat	3	A0A498J2T2, A0A498J8H1, A0A498HVU2
PF00466	Ribosomal protein L10	3	A0A498IY43, A0A498KQU4, A0A498HS69
PF00481	Protein phosphatase 2C	3	A0A498IDT5, A0A498J946, A0A498IHW6
PF00483	Nucleotidyl transferase	3	A0A498HC29, A0A498J684, A0A540N587
PF00504	Chlorophyll A-B binding protein	3	A0A498JCA9, A0A498I7N5, A0A498K5Z0
PF00538	linker histone H1 and H5 family	3	A0A498IB06, A0A498JXY2, A0A498I5L9
PF00582	Universal stress protein family	3	A0A498HK42, A0A498KAU3, A0A540M114
PF00702	haloacid dehalogenase-like hydrolase	3	A0A498J104, A0A498IWS0, A0A540N1M2
PF00742	Homoserine dehydrogenase	3	A0A498IP58, A0A498IQT6, A0A540LGP9
PF00759	Glycosyl hydrolase family 9	3	A0A498HRN4, A0A498J8R0, A0A498J8G2
PF00828	Ribosomal proteins 50S-L15, 50S-L18e, 60S-L27A	3	A0A498HLA2, A0A498HQE2, A0A498J2H8
PF00831	Ribosomal L29 protein	3	A0A498HPS5, A0A498KAT3, A0A498KTJ3
PF00862	Sucrose synthase	3	A0A540MAR4, A0A498KKD2, A0A498HVP0
PF00933	Glycosyl hydrolase family 3 N terminal domain	3	A0A498IIV3, A0A498IN04, A0A498JVK6
PF01159	Ribosomal protein L6e	3	A0A498HV78, A0A498I146, A0A498JG53
PF01326	Pyruvate phosphate dikinase, PEP/pyruvate binding domain	3	A0A498JZV9, A0A498I998, A0A498HQC2
PF01357	Pollen allergen	3	A0A498HEU8, A0A498JUY6, A0A498KL88
PF01425	Amidase	3	A0A498JP32, A0A498JJ19, A0A498IK00
PF01602	Adaptin N terminal region	3	A0A498J321, A0A498ICS7, A0A498JKA4
PF01738	Dienelactone hydrolase family	3	A0A498IE17, A0A540KCT4, A0A498HQA9
PF01756	Acyl-CoA oxidase	3	A0A498JYM0, A0A498ICT1, A0A498HD87
PF01915	Glycosyl hydrolase family 3 C-terminal domain	3	A0A498IIV3, A0A498IN04, A0A498JVK6
PF02298	Plastocyanin-like domain	3	A0A498HE12, A0A540MDF6, A0A540KWW8
PF02458	Transferase family	3	A0A498HEU3, A0A498JMX2, A0A498HZE5
PF02466	Tim17/Tim22/Tim23/Pmp24 family	3	A0A498K9V6, A0A498KJ22, A0A498JRJ9
PF02779	Transketolase, pyrimidine binding domain	3	A0A540LBY4, A0A498KFD8, A0A498HJJ7
PF02803	Thiolase, C-terminal domain	3	A0A540KNV5, A0A498HA34, A0A498JQ89
PF02817	e3 binding domain	3	A0A498HAV3, A0A498HSW8, A0A540M4H3
PF02826	D-isomer specific 2-hydroxyacid dehydrogenase, NAD binding domain	3	A0A540KDR4, A0A498HIW4, A0A540L5K9
PF02878	Phosphoglucomutase/phosphomannomutase, alpha/beta/alpha domain I	3	A0A540LLC4, A0A540KDJ9, A0A498KJV5
PF02880	Phosphoglucomutase/phosphomannomutase, alpha/beta/alpha domain III	3	A0A540LLC4, A0A540KDJ9, A0A498KJV5
PF03151	Triose-phosphate Transporter family	3	A0A498JMW5, A0A498KMI9, A0A498K5P5
PF03868	Ribosomal protein L6, N-terminal domain	3	A0A498HV78, A0A498I146, A0A498JG53
PF03949	Malic enzyme, NAD binding domain	3	A0A498HZP9, A0A023IRR3, A0A540KXM9
PF04043	Plant invertase/pectin methylesterase inhibitor	3	A0A498JIV2, A0A498KSD6, A0A540K2H8
PF07859	alpha/beta hydrolase fold	3	A0A498J7T0, A0A498JTE7, Q0ZPW3
PF07876	Stress responsive A/B Barrel Domain	3	A0A498IK02, A0A540MTK6, A0A540NQE4
PF08031	Berberine and berberine like	3	A0A540LJJ5, A0A540NLW8, A0A498JSS5
PF08241	Methyltransferase domain	3	A0A540K854, A0A498J650, A0A498J5L2
PF08766	DEK C terminal domain	3	A0A498I4N1, A0A498JK97, A0A540LI93
PF11838	ERAP1-like C-terminal domain	3	A0A498HN88, A0A540NKF3, A0A498J715
PF12854	PPR repeat	3	A0A498J5P8, A0A498K730, A0A498ITS5
PF13417	Glutathione S-transferase, N-terminal domain	3	A0A498JHL3, A0A498JP32, A0A498K6P9
PF13668	Ferritin-like domain	3	A0A498HK34, A0A498IPU7, A0A498K363
PF14008	Iron/zinc purple acid phosphatase-like protein C	3	A0A498KBH2, A0A498HWG6, A0A540N5J7
PF14204	Ribosomal L18 C-terminal region	3	A0A498KIZ4, A0A498HVQ8, A0A498HZ78
PF14368	Probable lipid transfer	3	A0A498K174, A0A540KJG8, A0A498I793
PF16363	GDP-mannose 4,6 dehydratase	3	A0A540NMJ0, A0A498JKW6, A0A498J948
PF16656	Purple acid Phosphatase, N-terminal domain	3	A0A498KBH2, A0A498HWG6, A0A540N5J7
PF16891	Serine-threonine protein phosphatase N-terminal domain	3	A0A498IFR9, A0A498K6V8, A0A498K0W6
PF17144	Ribosomal large subunit proteins 60S L5, and 50S L18	3	A0A498KIZ4, A0A498HVQ8, A0A498HZ78
PF00006	ATP synthase alpha/beta family, nucleotide-binding domain	2	A0A1C8YB68, A0A498I8L0
PF00009	Elongation factor Tu GTP binding domain	2	A0A498IT98, A0A498I6H9
PF00012	Hsp70 protein	2	A0A498K409, A0A540N9G5
PF00031	Cystatin domain	2	A0A498K3U3, A0A498JFD9
PF00046	Homeobox domain	2	A0A498JBA1, A0A498I8H6
PF00056	lactate/malate dehydrogenase, NAD binding domain	2	A0A540KIX2, A0A498JNG3
PF00079	Serpin (serine protease inhibitor)	2	A0A540N2D9, A0A540N289
PF00080	Copper/zinc superoxide dismutase (SODC)	2	A0A498IFL7, A0A498K3F2
PF00098	Zinc knuckle	2	A0A498JPE2, A0A498K7P9
PF00101	Ribulose bisphosphate carboxylase, small chain	2	A0A498HKX0, A0A498K730
PF00112	Papain family cysteine protease	2	A0A498JVI1, A0A540K4B7
PF00113	Enolase, C-terminal TIM barrel domain	2	A0A498KN40, A0A498JSH1
PF00117	Glutamine amidotransferase class-I	2	A0A498I1M3, A0A540KKS2
PF00118	TCP-1/cpn60 chaperonin family	2	A0A498JVD5, A0A498INK5
PF00152	tRNA synthetases class II (D, K and N)	2	A0A540K535, A0A498HP76
PF00161	Ribosome inactivating protein	2	A0A498J952, A0A498JL44
PF00166	Chaperonin 10 Kd subunit	2	A0A498KKP9, A0A498HMY9
PF00175	Oxidoreductase NAD-binding domain	2	A0A498KJ75, A0A498I8L0
PF00188	Cysteine-rich secretory protein family	2	A0A498HV77, A0A498JR44
PF00190	Cupin	2	A0A498JZG0, A0A540KSM3
PF00205	Thiamine pyrophosphate enzyme, central domain	2	A0A498IF57, A0A498IVM7
PF00210	Ferritin-like domain	2	A0A540LBT4, A0A498IF99
PF00224	Pyruvate kinase, barrel domain	2	A0A498JQT3, A0A540ND24
PF00232	Glycosyl hydrolase family 1	2	A0A498HJX8, A0A498IPB5
PF00238	Ribosomal protein L14p/L23e	2	A0A1C8YBA4, A0A498IA36
PF00252	Ribosomal protein L16p/L10e	2	A0A1C8YB86, A0A498K9D6
PF00254	FKBP-type peptidyl-prolyl cis-trans isomerase	2	A0A343U703, A0A343U709
PF00257	Dehydrin	2	J9Q0P7, A0A540MKN7
PF00288	GHMP kinases N terminal domain	2	A0A498K6E9, A0A498IK00
PF00298	Ribosomal protein L11, RNA binding domain	2	A0A498I4Z4, A0A498KB60
PF00333	Ribosomal protein S5, N-terminal domain	2	A0A498IK74, A0A498IY35
PF00342	Phosphoglucose isomerase	2	A0A540LJY9, A0A498HUB1
PF00355	Rieske [2Fe-2S] domain	2	A0A498H9K3, A0A498IFG8
PF00365	Phosphofructokinase	2	A0A498JZR9, A0A498J293
PF00397	WW domain	2	A0A498KIZ4, A0A498HZ78
PF00411	Ribosomal protein S11	2	A0A1C8YBA9, A0A498IWB6
PF00416	Ribosomal protein S13/S18	2	A0A498IKU2, A0A498HGI3
PF00421	Photosystem II protein	2	A0A1C8YB75, A0A1C8YB77
PF00438	S-adenosylmethionine synthetase, N-terminal domain	2	A0A498HFV2, A0A498HSC3
PF00441	Acyl-CoA dehydrogenase, C-terminal domain	2	A0A498K671, A0A498HD87
PF00501	AMP-binding enzyme	2	A0A498HH42, A0A498J2T1
PF00542	Ribosomal protein L7/L12 C-terminal domain	2	A0A498J2K9, A0A498HWA3
PF00557	Metallopeptidase family M24	2	A0A498KI68, A0A498I7X2
PF00560	Leucine Rich Repeat	2	A0A498K6T0, A0A540NB88
PF00572	Ribosomal protein L13	2	A0A498ICY4, A0A540MH65
PF00614	Phospholipase D Active site motif	2	A0A498HZC2, A0A498HD33
PF00626	Gelsolin repeat	2	A0A498ICT4, A0A540K888
PF00627	UBA/TS-N domain	2	A0A540MXN4, A0A498JCL7
PF00632	HECT-domain (ubiquitin-transferase)	2	A0A498IW69, A0A498JCL7
PF00635	MSP (Major sperm protein) domain	2	A0A498JYD3, A0A498JJJ2
PF00639	PPIC-type PPIASE domain	2	A0A498JY82, A0A498J7V3
PF00652	Ricin-type beta-trefoil lectin domain	2	A0A498J952, A0A498IA33
PF00675	Insulinase (Peptidase family M16)	2	A0A540LMU1, A0A540K9K9
PF00676	Dehydrogenase E1 component	2	A0A498HN27, A0A540LBY4
PF00686	Starch binding domain	2	A0A498IFG9, A0A498JZV9
PF00777	Glycosyltransferase family 29 (sialyltransferase)	2	A0A498I8L1, A0A498J5P8
PF00795	Carbon-nitrogen hydrolase	2	A0A540N3X2, A0A498JCE7
PF00833	Ribosomal S17	2	A0A498HXK3, A0A498IJK8
PF00861	Ribosomal L18 of archaea, bacteria, mitoch. and chloroplast	2	A0A498HUM0, A0A498IJR9
PF00883	Cytosol aminopeptidase family, catalytic domain	2	A0A498HW63, A0A498KDF0
PF00903	Glyoxalase/Bleomycin resistance protein/Dioxygenase superfamily	2	A0A498H9R3, A0A540KKQ0
PF00958	GMP synthase C terminal domain	2	A0A498I1M3, A0A540KKS2
PF01014	Uricase	2	A0A498KC62, A0A498JI11
PF01090	Ribosomal protein S19e	2	A0A498J4M9, A0A498JS90
PF01092	Ribosomal protein S6e	2	A0A498HWM9, A0A498JH93
PF01249	Ribosomal protein S21e	2	A0A498HQZ3, A0A498IDT5
PF01253	Translation initiation factor SUI1	2	A0A498HVP2, A0A498IH66
PF01280	Ribosomal protein L19e	2	A0A540KPK9, A0A540N7Q1
PF01282	Ribosomal protein S24e	2	A0A498HTX2, A0A498KAB4
PF01287	Eukaryotic elongation factor 5A hypusine, DNA-binding OB fold	2	A0A498HXG9, A0A498I9B2
PF01370	NAD dependent epimerase/dehydratase family	2	A0A498IH68, A0A540NQZ6
PF01381	Helix-turn-helix	2	A0A540MY29, A0A498HHA9
PF01398	JAB1/Mov34/MPN/PAD-1 ubiquitin protease	2	A0A498INB9, A0A498K9H6
PF01412	Putative GTPase activating protein for Arf	2	A0A498HP99, A0A498JT83
PF01423	LSM domain	2	A0A498IXT0, A0A498IQ74
PF01453	D-mannose binding lectin	2	A0A498K6D4, A0A498IRV0
PF01459	Eukaryotic porin	2	A0A498I9P6, A0A498HFU1
PF01472	PUA domain	2	A0A540KPT5, A0A498HHF4
PF01474	Class-II DAHP synthetase family	2	A0A498I014, A0A498HT53
PF01476	LysM domain	2	A0A498J584, A0A498JV02
PF01509	TruB family pseudouridylate synthase (N terminal domain)	2	A0A540KPT5, A0A498HHF4
PF01546	Peptidase family M20/M25/M40	2	A0A498JPI0, A0A498I3C9
PF01582	TIR domain	2	A0A498IQI4, A0A498JW09
PF01657	Salt stress response/antifungal	2	A0A498I3Q6, A0A498J0E3
PF01704	UTP--glucose-1-phosphate uridylyltransferase	2	A0A498KGZ1, A0A540MHZ6
PF01717	Cobalamin-independent synthase, Catalytic domain	2	A0A498I2K2, A0A498IF69
PF01722	BolA-like protein	2	A0A498I2W8, A0A498HU01
PF01775	Ribosomal proteins 50S-L18Ae/60S-L20/60S-L18A	2	A0A540L414, A0A498J3F6
PF01849	NAC domain	2	A0A498KS27, A0A498I0J7
PF01918	Alba	2	A0A498HRE2, A0A498IVB3
PF01956	Integral membrane protein DUF106	2	A0A540MKZ3, A0A498IUE9
PF01965	DJ-1/PfpI family	2	A0A498K426, A0A498JA63
PF02020	eIF4-gamma/eIF5/eIF2-epsilon	2	A0A498K2G9, A0A498IHK8
PF02225	PA domain	2	A0A540NMB0, A0A498JRE3
PF02383	SacI homology domain	2	A0A498KIZ4, A0A498HZ78
PF02431	Chalcone-flavanone isomerase	2	A0A498KRC7, Q42925
PF02772	S-adenosylmethionine synthetase, central domain	2	A0A498HFV2, A0A498HSC3
PF02773	S-adenosylmethionine synthetase, C-terminal domain	2	A0A498HFV2, A0A498HSC3
PF02775	Thiamine pyrophosphate enzyme, C-terminal TPP binding domain	2	A0A498IF57, A0A498IVM7
PF02776	Thiamine pyrophosphate enzyme, N-terminal TPP binding domain	2	A0A498IF57, A0A498IVM7
PF02780	Transketolase, C-terminal domain	2	A0A498KFD8, A0A498HJJ7
PF02789	Cytosol aminopeptidase family, N-terminal domain	2	A0A498HW63, A0A498KDF0
PF02847	MA3 domain	2	A0A498I6A6, A0A498HXD5
PF02852	Pyridine nucleotide-disulphide oxidoreductase, dimerisation domain	2	A0A498JX55, A0A498HQT3
PF02854	MIF4G domain	2	A0A498IP68, A0A498HXD5
PF02866	lactate/malate dehydrogenase, alpha/beta C-terminal domain	2	A0A540KIX2, A0A498JNG3
PF02874	ATP synthase alpha/beta family, beta-barrel domain	2	A0A1C8YB68, A0A498I8L0
PF02879	Phosphoglucomutase/phosphomannomutase, alpha/beta/alpha domain II	2	A0A540KDJ9, A0A498KJV5
PF02887	Pyruvate kinase, alpha/beta domain	2	A0A498JQT3, A0A540ND24
PF02953	Tim10/DDP family zinc finger	2	A0A498I8U7, A0A498IN95
PF03088	Strictosidine synthase	2	A0A498KET8, A0A498HYY7
PF03107	C1 domain	2	A0A498HGA1, A0A498HE63
PF03141	Putative S-adenosyl-L-methionine-dependent methyltransferase	2	A0A540KYS0, A0A498IBX7
PF03447	Homoserine dehydrogenase, NAD binding domain	2	A0A498IQT6, A0A540LGP9
PF03501	Plectin/S10 domain	2	A0A498JQS9, A0A498I4D7
PF03665	Uncharacterised protein family (UPF0172)	2	A0A540N0Y3, A0A498K6P4
PF03719	Ribosomal protein S5, C-terminal domain	2	A0A498IK74, A0A498IY35
PF03946	Ribosomal protein L11, N-terminal domain	2	A0A498I4Z4, A0A498KB60
PF03952	Enolase, N-terminal domain	2	A0A498KN40, A0A498JSH1
PF04725	Photosystem II 10 kDa polypeptide PsbR	2	A0A498ITG2, A0A498JTS3
PF04734	Neutral/alkaline non-lysosomal ceramidase, N-terminal	2	A0A498IE71, A0A498KD32
PF05002	SGS domain	2	A0A498KRM5, A0A540KM77
PF05093	Cytokine-induced anti-apoptosis inhibitor 1, Fe-S biogenesis	2	A0A498HMQ1, A0A540LVH5
PF05116	Sucrose-6F-phosphate phosphohydrolase	2	A0A498IJ76, A0A540MAR4
PF05191	Adenylate kinase, active site lid	2	A0A498I4H8, A0A498JLW1
PF05193	Peptidase M16 inactive domain	2	A0A540LMU1, A0A540K9K9
PF05368	NmrA-like family	2	A0A1W5S9D0, A0A1W5S341
PF05383	La domain	2	A0A498HU54, A0A498HT40
PF06645	Microsomal signal peptidase 12 kDa subunit (SPC12)	2	A0A498HMW5, A0A498ICM1
PF07250	Glyoxal oxidase N-terminus	2	A0A498J5T2, A0A498HUU4
PF07718	Coatomer beta C-terminal region	2	A0A498J321, A0A498ICS7
PF07748	Glycosyl hydrolases family 38 C-terminal domain	2	A0A498J5P8, A0A498J6W9
PF07821	Alpha-amylase C-terminal beta-sheet domain	2	A0A498HGM8, Q5BLY3
PF08068	DKCLD (NUC011) domain	2	A0A540KPT5, A0A498HHF4
PF08267	Cobalamin-independent synthase, N-terminal domain	2	A0A498I2K2, A0A498IF69
PF08323	Starch synthase catalytic domain	2	A0A498JBU0, B2LUN5
PF08450	SMP-30/Gluconolaconase/LRE-like region	2	A0A498K2X3, A0A540K581
PF08523	Multiprotein bridging factor 1	2	A0A540MY29, A0A498HHA9
PF08536	Whirly transcription factor	2	D9ZJE7, A0A498K2I0
PF09118	Domain of unknown function (DUF1929)	2	A0A498J5T2, A0A498HUU4
PF09127	Leukotriene A4 hydrolase, C-terminal	2	A0A498JGR2, A0A498KTL9
PF09261	Alpha mannosidase middle domain	2	A0A498J5P8, A0A498J6W9
PF10075	CSN8/PSMD8/EIF3K family	2	A0A540KXY8, A0A498I957
PF10250	GDP-fucose protein O-fucosyltransferase	2	A0A498J5B1, A0A540NGE1
PF10584	Proteasome subunit A N-terminal signature	2	A0A498ITR6, A0A498IWS0
PF12357	Phospholipase D C terminal	2	A0A498HZC2, A0A498HD33
PF12481	Aluminium induced protein	2	A0A498I4Q5, A0A498IEI1
PF12796	Ankyrin repeats (3 copies)	2	A0A498HZC2, A0A498IXD1
PF12906	RING-variant domain	2	A0A498IS72, A0A498JLE2
PF13012	Maintenance of mitochondrial structure and function	2	A0A498INB9, A0A498K9H6
PF13193	AMP-binding enzyme C-terminal domain	2	A0A498HH42, A0A498J2T1
PF13266	Protein of unknown function (DUF4057)	2	A0A498KU89, A0A498HYL6
PF13418	Galactose oxidase, central domain	2	A0A498IRF1, A0A540M8A0
PF13419	Haloacid dehalogenase-like hydrolase	2	A0A540LYK2, A0A498IX83
PF13432	Tetratricopeptide repeat	2	A0A498IGR8, A0A498IKA7
PF13460	NAD(P)H-binding	2	A0A498K3W5, A0A498JZB6
PF13561	Enoyl-(Acyl carrier protein) reductase	2	A0A498HXK3, A0A498IJK8
PF13812	Pentatricopeptide repeat domain	2	A0A498I2M7, A0A498HGZ4
PF13865	C-terminal duplication domain of Friend of PRMT1	2	A0A498IR42, A0A498HAT8
PF13905	Thioredoxin-like	2	A0A498HGA1, A0A498HE63
PF14374	60S ribosomal protein L4 C-terminal domain	2	A0A498K5X8, A0A498HJ59
PF14749	Acyl-coenzyme A oxidase N-terminal	2	A0A498JYM0, A0A498ICT1
PF14806	Coatomer beta subunit appendage platform	2	A0A498J321, A0A498ICS7
PF16198	tRNA pseudouridylate synthase B C-terminal domain	2	A0A540KPT5, A0A498HHF4
PF16320	Ribosomal protein L7/L12 dimerisation domain	2	A0A498J2K9, A0A498HWA3
PF16561	Glycogen recognition site of AMP-activated protein kinase	2	A0A540LPY0, A0A540NT99
PF16884	N-terminal domain of oxidoreductase	2	A0A498HXA0, A0A498KIF3
PF17047	Synaptotagmin-like mitochondrial-lipid-binding domain	2	A0A498KHR1, A0A498HZM1
PF17048	Neutral/alkaline non-lysosomal ceramidase, C-terminal	2	A0A498IE71, A0A498KD32
PF17135	Ribosomal protein 60S L18 and 50S L18e	2	A0A498IFR9, A0A498K0W6
PF00016	Ribulose bisphosphate carboxylase large chain, catalytic domain	1	A0A1C8YB73
PF00025	ADP-ribosylation factor family	1	A0A498JVI4
PF00072	Response regulator receiver domain	1	A0A498HUI6
PF00081	Iron/manganese superoxide dismutases, alpha-hairpin domain	1	A0A498IA23
PF00083	Sugar (and other) transporter	1	A0A498IM89
PF00097	Zinc finger, C3HC4 type (RING finger)	1	A0A498J5P8
PF00121	Triosephosphate isomerase	1	A0A498ITD4
PF00122	E1-E2 ATPase	1	A0A498J104
PF00124	Photosynthetic reaction centre protein	1	A0A1C8YB81
PF00132	Bacterial transferase hexapeptide (six repeats)	1	A0A540N587
PF00133	tRNA synthetases class I (I, L, M and V)	1	A0A498JM77
PF00155	Aminotransferase class I and II	1	A0A498HMJ1
PF00162	Phosphoglycerate kinase	1	A0A498IWZ8
PF00164	Ribosomal protein S12/S23	1	A0A498IK64
PF00169	PH domain	1	A0A498JUA7
PF00170	bZIP transcription factor	1	A0A498JBA1
PF00176	SNF2 family N-terminal domain	1	A0A498HMU8
PF00180	Isocitrate/isopropylmalate dehydrogenase	1	A0A498IX41
PF00181	Ribosomal Proteins L2, RNA binding domain	1	A0A498JUI1
PF00189	Ribosomal protein S3, C-terminal domain	1	A0A498JDN5
PF00191	Annexin	1	A0A498IE20
PF00195	Chalcone and stilbene synthases, N-terminal domain	1	A0A498JZD1
PF00197	Trypsin and protease inhibitor	1	A0A540LUW8
PF00199	Catalase	1	A0A498JSJ7
PF00202	Aminotransferase class-III	1	A0A540N800
PF00203	Ribosomal protein S19	1	A0A498IJW8
PF00221	Aromatic amino acid lyase	1	A0A498IGU7
PF00223	Photosystem I psaA/psaB protein	1	A0A1C8YB69
PF00231	ATP synthase	1	A0A498IUY3
PF00234	Protease inhibitor/seed storage/LTP family	1	A0A540N4F1
PF00235	Profilin	1	A0A498HT98
PF00240	Ubiquitin family	1	A0A498HXN9
PF00241	Cofilin/tropomyosin-type actin-binding protein	1	A0A498IRJ8
PF00264	Common central domain of tyrosinase	1	A0A238GSS3
PF00266	Aminotransferase class-V	1	A0A540KNV9
PF00275	EPSP synthase (3-phosphoshikimate 1-carboxyvinyltransferase)	1	A0A498JHI7
PF00281	Ribosomal protein L5	1	A0A498IS72
PF00282	Pyridoxal-dependent decarboxylase conserved domain	1	A0A498I7V5
PF00293	NUDIX domain	1	A0A498HG11
PF00305	Lipoxygenase	1	S4UL39
PF00306	ATP synthase alpha/beta chain, C terminal domain	1	A0A1C8YB68
PF00311	Phosphoenolpyruvate carboxylase	1	A0A498HFY1
PF00312	Ribosomal protein S15	1	A0A498JCH0
PF00313	'Cold-shock' DNA-binding domain	1	A0A498JPE2
PF00316	Fructose-1-6-bisphosphatase, N-terminal domain	1	A0A498JYR3
PF00318	Ribosomal protein S2	1	A0A498KGZ1
PF00319	SRF-type transcription factor (DNA-binding and dimerisation domain)	1	A0A498IT98
PF00326	Prolyl oligopeptidase family	1	A0A498HMK1
PF00327	Ribosomal protein L30p/L7e	1	A0A498HF23
PF00330	Aconitase family (aconitate hydratase)	1	A0A540LKS2
PF00334	Nucleoside diphosphate kinase	1	A0A498JLV9
PF00335	Tetraspanin family	1	A0A498IQK8
PF00350	Dynamin family	1	A0A498JPH7
PF00366	Ribosomal protein S17	1	A0A498HXN9
PF00378	Enoyl-CoA hydratase/isomerase	1	A0A498I924
PF00384	Molybdopterin oxidoreductase	1	A0A498HBT5
PF00396	Granulin	1	A0A498JVI1
PF00403	Heavy-metal-associated domain	1	A0A498ITS5
PF00410	Ribosomal protein S8	1	A0A498KD33
PF00443	Ubiquitin carboxyl-terminal hydrolase	1	A0A498JH70
PF00456	Transketolase, thiamine diphosphate binding domain	1	A0A498KFD8
PF00458	WHEP-TRS domain	1	A0A498IFG8
PF00459	Inositol monophosphatase family	1	A0A498KLZ5
PF00462	Glutaredoxin	1	A0A540NBZ1
PF00467	KOW motif	1	A0A498JM53
PF00479	Glucose-6-phosphate dehydrogenase, NAD binding domain	1	A0A498J3V5
PF00512	His Kinase A (phospho-acceptor) domain	1	A0A498HUI6
PF00514	Armadillo/beta-catenin-like repeat	1	A0A498I2J6
PF00535	Glycosyl transferase family 2	1	A0A498JLE2
PF00544	Pectate lyase	1	A0A498HGM8
PF00551	Formyl transferase	1	A0A498KBH1
PF00564	PB1 domain	1	A0A498JQ89
PF00566	Rab-GTPase-TBC domain	1	A0A540KWW8
PF00570	HRDC domain	1	A0A498IUE6
PF00571	CBS domain	1	A0A498KE48
PF00581	Rhodanese-like domain	1	A0A498JZF4
PF00586	AIR synthase related protein, N-terminal domain	1	A0A498HSY3
PF00587	tRNA synthetase class II core domain (G, H, P, S and T)	1	A0A498IFG8
PF00591	Glycosyl transferase family, a/b domain	1	A0A498JRJ9
PF00596	Class II Aldolase and Adducin N-terminal domain	1	A0A540N1M2
PF00609	Diacylglycerol kinase accessory domain	1	A0A089WYN7
PF00612	IQ calmodulin-binding motif	1	A0A498HVU2
PF00630	Filamin/ABP280 repeat	1	A0A498HSW8
PF00637	Region in Clathrin and VPS	1	A0A498JG68
PF00638	RanBP1 domain	1	A0A498KCT1
PF00646	F-box domain	1	A0A498J296
PF00647	Elongation factor 1 gamma, conserved domain	1	A0A540MCW3
PF00650	CRAL/TRIO domain	1	A0A498JGD0
PF00656	Caspase domain	1	A0A498JUL4
PF00658	Poly-adenylate binding protein, unique domain	1	A0A498J7M1
PF00664	ABC transporter transmembrane region	1	A0A498K8E4
PF00670	S-adenosyl-L-homocysteine hydrolase, NAD binding domain	1	A0A498ICU6
PF00673	ribosomal L5P family C-terminus	1	A0A498IS72
PF00677	Lumazine binding domain	1	A0A498J9F8
PF00679	Elongation factor G C-terminus	1	A0A498IT98
PF00690	Cation transporter/ATPase, N-terminus	1	A0A498J104
PF00692	dUTPase	1	A0A498HNZ5
PF00694	Aconitase C-terminal domain	1	A0A540LKS2
PF00704	Glycosyl hydrolases family 18	1	A0A650DFL2
PF00717	Peptidase S24-like	1	A0A498K6S9
PF00736	EF-1 guanine nucleotide exchange domain	1	A0A498JJC0
PF00749	tRNA synthetases class I (E and Q), catalytic domain	1	A0A498K2Q7
PF00753	Metallo-beta-lactamase superfamily	1	A0A498HS29
PF00763	Tetrahydrofolate dehydrogenase/cyclohydrolase, catalytic domain	1	A0A498K514
PF00773	RNB domain	1	A0A498I198
PF00781	Diacylglycerol kinase catalytic domain	1	A0A089WYN7
PF00782	Dual specificity phosphatase, catalytic domain	1	A0A540NT99
PF00786	P21-Rho-binding domain	1	A0A498I8P4
PF00793	DAHP synthetase I family	1	A0A498IT98
PF00800	Prephenate dehydratase	1	A0A540KYD9
PF00805	Pentapeptide repeats (8 copies)	1	A0A498JL25
PF00808	Histone-like transcription factor (CBF/NF-Y) and archaeal histone	1	A0A540NPH6
PF00810	ER lumen protein retaining receptor	1	A0A498JUX6
PF00827	Ribosomal L15	1	A0A498K6L9
PF00834	Ribulose-phosphate 3 epimerase family	1	A0A498I2V1
PF00847	AP2 domain	1	A0A498IAV2
PF00854	POT family	1	A0A498JGD0
PF00884	Sulfatase	1	A0A540LJ28
PF00887	Acyl CoA binding protein	1	A0A498JMC1
PF00891	O-methyltransferase	1	Q09K04
PF00892	EamA-like transporter family	1	A0A498HQ14
PF00899	ThiF family	1	A0A498HCL9
PF00917	MATH domain	1	A0A498JH70
PF00928	Adaptor complexes medium subunit family	1	A0A540L632
PF00931	NB-ARC domain	1	A0A498IQI4
PF00956	Nucleosome assembly protein (NAP)	1	A0A540M0J4
PF00957	Synaptobrevin	1	A0A540NCA6
PF00982	Glycosyltransferase family 20	1	A0A498HMG6
PF01015	Ribosomal S3Ae family	1	A0A498IAL3
PF01031	Dynamin central region	1	A0A498JPH7
PF01048	Phosphorylase superfamily	1	A0A498HUU4
PF01061	ABC-2 type transporter	1	A0A540NQE9
PF01074	Glycosyl hydrolases family 38 N-terminal domain	1	A0A498J6W9
PF01078	Magnesium chelatase, subunit ChlI	1	A0A498JUG7
PF01084	Ribosomal protein S18	1	A0A1C8YBB4
PF01086	Clathrin light chain	1	A0A498JVV3
PF01087	Galactose-1-phosphate uridyl transferase, N-terminal domain	1	A0A498IJM2
PF01088	Ubiquitin carboxyl-terminal hydrolase, family 1	1	A0A498I7C3
PF01095	Pectinesterase	1	A0A540K2H8
PF01111	Cyclin-dependent kinase regulatory subunit	1	A0A540N0G9
PF01138	3' exoribonuclease family, domain 1	1	A0A498ICA3
PF01145	SPFH domain / Band 7 family	1	A0A498J3Q5
PF01180	Dihydroorotate dehydrogenase	1	A0A498I4T3
PF01182	Glucosamine-6-phosphate isomerases/6-phosphogluconolactonase	1	A0A540M707
PF01190	Pollen proteins Ole e I like	1	A0A540MN52
PF01196	Ribosomal protein L17	1	A0A498HWC5
PF01198	Ribosomal protein L31e	1	A0A540LMU1
PF01200	Ribosomal protein S28e	1	A0A498HXX0
PF01210	NAD-dependent glycerol-3-phosphate dehydrogenase N-terminus	1	A0A498JFQ9
PF01217	Clathrin adaptor complex small chain	1	A0A498IW80
PF01218	Coproporphyrinogen III oxidase	1	A0A498J446
PF01230	HIT domain	1	A0A498IUE6
PF01233	Myristoyl-CoA:protein N-myristoyltransferase, N-terminal domain	1	A0A540MRD0
PF01246	Ribosomal protein L24e	1	A0A498K083
PF01247	Ribosomal protein L35Ae	1	A0A498IHV3
PF01263	Aldose 1-epimerase	1	A0A498JRY2
PF01266	FAD dependent oxidoreductase	1	A0A498KI74
PF01268	Formate--tetrahydrofolate ligase	1	A0A498K6H0
PF01281	Ribosomal protein L9, N-terminal domain	1	A0A498KB17
PF01301	Glycosyl hydrolases family 35	1	A0A498J4I9
PF01323	DSBA-like thioredoxin domain	1	A0A498HG34
PF01336	OB-fold nucleic acid binding domain	1	A0A498IAV2
PF01373	Glycosyl hydrolase family 14	1	A0A498J2F9
PF01379	Porphobilinogen deaminase, dipyromethane cofactor binding domain	1	A0A498HJF6
PF01380	SIS domain	1	A0A498KA94
PF01386	Ribosomal L25p family	1	A0A498IK48
PF01394	Clathrin propeller repeat	1	A0A498JG68
PF01399	PCI domain	1	A0A498J6S7
PF01411	tRNA synthetases class II (A)	1	A0A498IDT5
PF01424	R3H domain	1	A0A498IKZ5
PF01429	Methyl-CpG binding domain	1	A0A540MEM6
PF01432	Peptidase family M3	1	A0A498KNE2
PF01467	Cytidylyltransferase-like	1	A0A498HM06
PF01477	PLAT/LH2 domain	1	S4UL39
PF01487	Type I 3-dehydroquinase	1	A0A498IJU1
PF01488	Shikimate / quinate 5-dehydrogenase	1	A0A498IJU1
PF01521	Iron-sulphur cluster biosynthesis	1	A0A498IHA5
PF01545	Cation efflux family	1	A0A498IPU7
PF01554	MatE	1	A0A498JV02
PF01556	DnaJ C terminal domain	1	A0A498IQF8
PF01557	Fumarylacetoacetate (FAA) hydrolase family	1	A0A498HSW8
PF01564	Spermine/spermidine synthase domain	1	A0A498HKU7
PF01590	GAF domain	1	A0A498HUI6
PF01596	O-methyltransferase	1	A0A498KCY7
PF01632	Ribosomal protein L35	1	A0A498K3K6
PF01652	Eukaryotic initiation factor 4E	1	A0A540MR43
PF01655	Ribosomal protein L32	1	A0A498IY16
PF01661	Macro domain	1	A0A498KMI9
PF01667	Ribosomal protein S27	1	A0A540KBX8
PF01680	SOR/SNZ family	1	A0A498K1Y0
PF01687	Riboflavin kinase	1	A0A498IX83
PF01693	Caulimovirus viroplasmin	1	A0A498J6N5
PF01716	Manganese-stabilising protein / photosystem II polypeptide	1	A0A498KGF3
PF01747	ATP-sulfurylase	1	A0A498HRC5
PF01776	Ribosomal L22e protein family	1	A0A498JFA6
PF01778	Ribosomal L28e protein family	1	A0A498IZL6
PF01780	Ribosomal L37ae protein family	1	A0A498JJ16
PF01789	PsbP	1	A0A498J6A3
PF01812	5-formyltetrahydrofolate cyclo-ligase family	1	A0A498JRT8
PF01813	ATP synthase subunit D	1	A0A498J573
PF01841	Transglutaminase-like superfamily	1	A0A540LM40
PF01842	ACT domain	1	A0A498IQT6
PF01872	RibD C-terminal domain	1	A0A498K2G9
PF01907	Ribosomal protein L37e	1	A0A498HGU8
PF01926	50S ribosome-binding GTPase	1	A0A498J2I8
PF01928	CYTH domain	1	A0A540MAN3
PF01946	Thi4 family	1	A0A498KDL2
PF01960	ArgJ family	1	A0A498K8X4
PF01991	ATP synthase (E/31 kDa) subunit	1	A0A498I6H9
PF02089	Palmitoyl protein thioesterase	1	A0A498JEZ0
PF02096	60Kd inner membrane protein	1	A0A498JDG1
PF02115	RHO protein GDP dissociation inhibitor	1	A0A498JR38
PF02136	Nuclear transport factor 2 (NTF2) domain	1	A0A498JS70
PF02170	PAZ domain	1	A0A498IN40
PF02171	Piwi domain	1	A0A498IN40
PF02183	Homeobox associated leucine zipper	1	A0A498I8H6
PF02209	Villin headpiece domain	1	A0A540K888
PF02212	Dynamin GTPase effector domain	1	A0A498JPH7
PF02213	GYF domain	1	A0A498I846
PF02219	Methylenetetrahydrofolate reductase	1	A0A498HW02
PF02221	ML domain	1	A0A498I301
PF02271	Ubiquinol-cytochrome C reductase complex 14kD subunit	1	A0A540L8R3
PF02330	Mitochondrial glycoprotein	1	A0A498KMY9
PF02358	Trehalose-phosphatase	1	A0A498HMG6
PF02446	4-alpha-glucanotransferase	1	A0A498IFG9
PF02453	Reticulon	1	A0A498I6F9
PF02475	Met-10+ like-protein	1	A0A498IRF1
PF02516	Oligosaccharyl transferase STT3 subunit	1	A0A498I0G2
PF02518	Histidine kinase-, DNA gyrase B-, and HSP90-like ATPase	1	A0A498HUI6
PF02577	Bifunctional nuclease	1	A0A498HZC2
PF02630	SCO1/SenC	1	A0A540LZ92
PF02672	CP12 domain	1	A0A498JLG1
PF02676	Methyltransferase TYW3	1	A0A498IRF1
PF02714	Calcium-dependent channel, 7TM region, putative phosphate	1	A0A498JYQ4
PF02769	AIR synthase related protein, C-terminal domain	1	A0A498HSY3
PF02771	Acyl-CoA dehydrogenase, N-terminal domain	1	A0A498K671
PF02777	Iron/manganese superoxide dismutases, C-terminal domain	1	A0A498IA23
PF02781	Glucose-6-phosphate dehydrogenase, C-terminal domain	1	A0A498J3V5
PF02788	Ribulose bisphosphate carboxylase large chain, N-terminal domain	1	A0A1C8YB73
PF02797	Chalcone and stilbene synthases, C-terminal domain	1	A0A498JZD1
PF02799	Myristoyl-CoA:protein N-myristoyltransferase, C-terminal domain	1	A0A540MRD0
PF02806	Alpha amylase, C-terminal all-beta domain	1	A0A498IDP8
PF02823	ATP synthase, Delta/Epsilon chain, beta-sandwich domain	1	A0A498JGX5
PF02882	Tetrahydrofolate dehydrogenase/cyclohydrolase, NAD(P)-binding domain	1	A0A498K514
PF02885	Glycosyl transferase family, helical bundle domain	1	A0A498JRJ9
PF02913	FAD linked oxidases, C-terminal domain	1	A0A498IIH8
PF02921	Ubiquinol cytochrome reductase transmembrane region	1	A0A498IFG8
PF02922	Carbohydrate-binding module 48 (Isoamylase N-terminal domain)	1	A0A498IDP8
PF02987	Late embryogenesis abundant protein	1	A0A498J5Y6
PF02990	Endomembrane protein 70	1	A0A498J8N7
PF02996	Prefoldin subunit	1	A0A498IF10
PF03018	Dirigent-like protein	1	A0A498KE92
PF03029	Conserved hypothetical ATP binding protein	1	A0A498IE20
PF03061	Thioesterase superfamily	1	A0A498HS99
PF03069	Acetamidase/Formamidase family	1	A0A540NMC9
PF03091	CutA1 divalent ion tolerance protein	1	A0A498JB40
PF03106	WRKY DNA -binding domain	1	A0A540MGR7
PF03109	ABC1 family	1	A0A498J946
PF03129	Anticodon binding domain	1	A0A498IFG8
PF03140	Plant protein of unknown function	1	A0A498HTG6
PF03144	Elongation factor Tu domain 2	1	A0A498IT98
PF03145	Seven in absentia protein family	1	A0A540LPY0
PF03152	Ubiquitin fusion degradation protein UFD1	1	A0A540N5P8
PF03164	Trafficking protein Mon1	1	A0A498INF1
PF03188	Eukaryotic cytochrome b561	1	A0A540LTK0
PF03208	PRA1 family protein	1	A0A498IBW3
PF03226	Yippee zinc-binding/DNA-binding /Mis18, centromere assembly	1	A0A498K6S9
PF03227	Gamma interferon inducible lysosomal thiol reductase (GILT)	1	A0A540M6Z9
PF03358	NADPH-dependent FMN reductase	1	A0A498IW71
PF03378	CAS/CSE protein, C-terminus	1	A0A498JHI8
PF03405	Fatty acid desaturase	1	A0A498IMB4
PF03435	Saccharopine dehydrogenase NADP binding domain	1	A0A498J204
PF03446	NAD binding domain of 6-phosphogluconate dehydrogenase	1	A0A498KJP4
PF03492	SAM dependent carboxyl methyltransferase	1	A0A498I5N9
PF03571	Peptidase family M49	1	A0A498HG11
PF03619	Organic solute transporter Ostalpha	1	A0A498K0K1
PF03639	Glycosyl hydrolase family 81	1	A0A540K679
PF03650	Uncharacterised protein family (UPF0041)	1	A0A540KJP6
PF03676	Uncharacterised protein family (UPF0183)	1	A0A498HTY3
PF03765	CRAL/TRIO, N-terminal domain	1	A0A498JGD0
PF03767	HAD superfamily, subfamily IIIB (Acid phosphatase)	1	A0A498IZI6
PF03770	Inositol polyphosphate kinase	1	A0A498JJL1
PF03798	TLC domain	1	A0A498KE48
PF03810	Importin-beta N-terminal domain	1	A0A498JHI8
PF03870	RNA polymerase Rpb8	1	A0A498IL94
PF03900	Porphobilinogen deaminase, C-terminal domain	1	A0A498HJF6
PF03912	Psb28 protein	1	A0A498IVD3
PF03947	Ribosomal Proteins L2, C-terminal domain	1	A0A498JUI1
PF03948	Ribosomal protein L9, C-terminal domain	1	A0A498KB17
PF03951	Glutamine synthetase, beta-Grasp domain	1	A0A498J770
PF03959	Serine hydrolase (FSH1)	1	A0A498IFB3
PF04003	Dip2/Utp12 Family	1	A0A498HFB9
PF04055	Radical SAM superfamily	1	A0A498JI25
PF04080	Per1-like family	1	A0A498JM77
PF04108	Autophagy protein Apg17	1	A0A498JYB3
PF04116	Fatty acid hydroxylase superfamily	1	A0A498KHP0
PF04135	Nucleolar RNA-binding protein, Nop10p family	1	A0A540NFP8
PF04146	YT521-B-like domain	1	A0A498HPN2
PF04199	Putative cyclase	1	A0A498JXQ2
PF04280	Tim44-like domain	1	A0A498IJR3
PF04281	Mitochondrial import receptor subunit Tom22	1	A0A498I4I1
PF04321	RmlD substrate binding domain	1	A0A498J948
PF04367	Protein of unknown function (DUF502)	1	A0A498HUB1
PF04389	Peptidase family M28	1	A0A498HMW5
PF04398	Protein of unknown function, DUF538	1	A0A498K0N2
PF04408	Helicase associated domain (HA2)	1	A0A498HTS0
PF04410	Gar1/Naf1 RNA binding region	1	A0A498IX19
PF04427	Brix domain	1	A0A498I2S5
PF04431	Pectate lyase, N terminus	1	A0A498HGM8
PF04437	RINT-1 / TIP-1 family	1	A0A540MFJ9
PF04450	Peptidase of plants and bacteria	1	A0A498K2F2
PF04548	AIG1 family	1	A0A498HFC9
PF04564	U-box domain	1	A0A498JCP6
PF04571	lipin, N-terminal conserved region	1	A0A498K9Q9
PF04603	Ran-interacting Mog1 protein	1	A0A498HEK7
PF04674	Phosphate-induced protein 1 conserved region	1	A0A498IXH9
PF04678	Mitochondrial calcium uniporter	1	A0A498KE48
PF04696	pinin/SDK/memA/ protein conserved region	1	A0A540MNJ9
PF04719	hTAFII28-like protein conserved region	1	A0A498IYF4
PF04755	PAP_fibrillin	1	A0A498IUN9
PF04774	Hyaluronan / mRNA binding family	1	A0A498JCF1
PF04810	Sec23/Sec24 zinc finger	1	A0A498ICT4
PF04811	Sec23/Sec24 trunk domain	1	A0A498ICT4
PF04832	SOUL heme-binding protein	1	A0A498IJQ5
PF04852	Protein of unknown function (DUF640)	1	A0A498K795
PF04939	Ribosome biogenesis regulatory protein (RRS1)	1	A0A498HSP1
PF04949	Transcriptional activator	1	A0A498JE40
PF04950	40S ribosome biogenesis protein Tsr1 and BMS1 C-terminal	1	A0A498I0H0
PF04979	Protein phosphatase inhibitor 2 (IPP-2)	1	A0A498KL29
PF05008	Vesicle transport v-SNARE protein N-terminus	1	A0A540LLM5
PF05042	Caleosin related protein	1	A0A498HFS9
PF05172	Nup53/35/40-type RNA recognition motif	1	A0A540M9S4
PF05178	KRI1-like family	1	A0A498KA94
PF05221	S-adenosyl-L-homocysteine hydrolase	1	A0A498ICU6
PF05266	Protein of unknown function (DUF724)	1	A0A498HGY2
PF05270	Alpha-L-arabinofuranosidase B (ABFB) domain	1	A0A540L6A9
PF05347	Complex 1 protein (LYR family)	1	A0A540N5Q9
PF05514	HR-like lesion-inducing	1	A0A540KBY8
PF05529	B-cell receptor-associated protein 31-like	1	A0A498H9B7
PF05577	Serine carboxypeptidase S28	1	A0A498HV77
PF05603	Protein of unknown function (DUF775)	1	A0A498HAT8
PF05627	Cleavage site for pathogenic type III effector avirulence factor Avr	1	A0A498HA34
PF05641	Agenet domain	1	A0A498HGY2
PF05687	BES1/BZR1 plant transcription factor, N-terminal	1	A0A498HUB1
PF05694	56kDa selenium binding protein (SBP56)	1	A0A540KPC5
PF05700	Breast carcinoma amplified sequence 2 (BCAS2)	1	A0A498I0V9
PF05739	SNARE domain	1	A0A540NQ37
PF05757	Oxygen evolving enhancer protein 3 (PsbQ)	1	A0A498IS27
PF05899	Protein of unknown function (DUF861)	1	A0A540LEF6
PF06012	Domain of Unknown Function (DUF908)	1	A0A498JCL7
PF06025	Domain of Unknown Function (DUF913)	1	A0A498JCL7
PF06026	Ribose 5-phosphate isomerase A (phosphoriboisomerase A)	1	A0A498IFR4
PF06068	TIP49 C-terminus	1	A0A540M2F8
PF06101	Vacuolar protein sorting-associated protein 62	1	A0A498JUA7
PF06246	Isy1-like splicing family	1	A0A498ILC9
PF06351	Allene oxide cyclase	1	A0A498I7X2
PF06364	Protein of unknown function (DUF1068)	1	A0A498HVH8
PF06487	Sin3 associated polypeptide p18 (SAP18)	1	A0A540NNG5
PF06628	Catalase-related immune-responsive	1	A0A498JSJ7
PF06650	SHR-binding domain of vacuolar-sorting associated protein 13	1	A0A498JUA7
PF06695	Putative small multi-drug export protein	1	A0A498HK36
PF06703	Microsomal signal peptidase 25 kDa subunit (SPC25)	1	A0A498HU42
PF06747	CHCH domain	1	A0A498IGB9
PF06814	Lung seven transmembrane receptor	1	A0A498HUG3
PF06911	Senescence-associated protein	1	A0A498IZ66
PF06964	Alpha-L-arabinofuranosidase C-terminal domain	1	A0A498IG03
PF06972	Protein of unknown function (DUF1296)	1	A0A498IXG4
PF07001	BAT2 N-terminus	1	A0A498I623
PF07063	Domain of unknown function (DUF1338)	1	A0A498HKF8
PF07479	NAD-dependent glycerol-3-phosphate dehydrogenase C-terminus	1	A0A498JFQ9
PF07498	Rho termination factor, N-terminal domain	1	A0A498IVK1
PF07521	Zn-dependent metallo-hydrolase RNA specificity domain	1	A0A498HS29
PF07572	Bucentaur or craniofacial development	1	A0A540MWP1
PF07575	Nup85 Nucleoporin	1	A0A498HP61
PF07645	Calcium-binding EGF domain	1	A0A498IAR1
PF07646	Kelch motif	1	A0A498IRF1
PF07650	KH domain	1	A0A498JDN5
PF07687	Peptidase dimerisation domain	1	A0A498I3C9
PF07717	Oligonucleotide/oligosaccharide-binding (OB)-fold	1	A0A498HTS0
PF07719	Tetratricopeptide repeat	1	A0A498IGR8
PF07749	Endoplasmic reticulum protein ERp29, C-terminal domain	1	A0A498IF23
PF07887	Calmodulin binding protein-like	1	A0A498HVH8
PF07899	Frigida-like protein	1	A0A498HHW2
PF07944	Beta-L-arabinofuranosidase, GH127	1	A0A540L6A9
PF07973	Threonyl and Alanyl tRNA synthetase second additional domain	1	A0A498IDT5
PF07995	Glucose / Sorbosone dehydrogenase	1	A0A498JMK6
PF08033	Sec23/Sec24 beta-sandwich domain	1	A0A498ICT4
PF08069	Ribosomal S13/S15 N-terminal domain	1	A0A498JCH0
PF08079	Ribosomal L30 N-terminal domain	1	A0A498HF23
PF08100	Dimerisation domain	1	Q09K04
PF08142	AARP2CN (NUC121) domain	1	A0A498I0H0
PF08152	GUCT (NUC152) domain	1	A0A498K7P9
PF08167	rRNA processing/ribosome biogenesis	1	A0A498HBD7
PF08235	LNS2 (Lipin/Ned1/Smp2)	1	A0A498K9Q9
PF08246	Cathepsin propeptide inhibitor domain (I29)	1	A0A498JVI1
PF08264	Anticodon-binding domain of tRNA	1	A0A498JM77
PF08318	COG4 transport protein	1	A0A540MFJ9
PF08320	PIG-X / PBN1	1	A0A498JPJ2
PF08370	Plant PDR ABC transporter associated	1	A0A540NQE9
PF08372	Plant phosphoribosyltransferase C-terminal	1	A0A540K4P9
PF08387	FBD	1	A0A498J4M9
PF08392	FAE1/Type III polyketide synthase-like protein	1	A0A540MRQ7
PF08446	PAS fold	1	A0A498JFA7
PF08472	Sucrose-6-phosphate phosphohydrolase C-terminal	1	A0A498IJ76
PF08498	Sterol methyltransferase C-terminal	1	A0A498J5L2
PF08501	Shikimate dehydrogenase substrate binding domain	1	A0A498IJU1
PF08506	Cse1	1	A0A498JHI8
PF08507	COPI associated protein	1	A0A498IQB1
PF08534	Redoxin	1	A0A540N1A2
PF08541	3-Oxoacyl-[acyl-carrier-protein (ACP)] synthase III C terminal	1	A0A540MRQ7
PF08542	Replication factor C C-terminal domain	1	A0A498K083
PF08543	Phosphomethylpyrimidine kinase	1	A0A498IIM5
PF08544	GHMP kinases C terminal	1	A0A498IK00
PF08547	Complex I intermediate-associated protein 30 (CIA30)	1	A0A498JZB6
PF08597	Translation initiation factor eIF3 subunit	1	A0A498JST9
PF08661	Replication factor A protein 3	1	A0A498IET7
PF08699	Argonaute linker 1 domain	1	A0A498IN40
PF08718	Glycolipid transfer protein (GLTP)	1	A0A498I8P4
PF08719	Domain of unknown function (DUF1768)	1	A0A498K2G9
PF08768	Domain of unknown function (DUF1794)	1	A0A498JYS7
PF08777	RNA binding motif	1	A0A498HT40
PF08783	DWNN domain	1	A0A498K6L9
PF08802	Cytochrome B6-F complex Fe-S subunit	1	A0A498H9K3
PF09088	MIF4G like	1	A0A498IP68
PF09090	MIF4G like	1	A0A498IP68
PF09110	HAND	1	A0A498HMU8
PF09111	SLIDE	1	A0A498HMU8
PF09177	Syntaxin 6, N-terminal	1	A0A498HRC7
PF09268	Clathrin, heavy-chain linker	1	A0A498JG68
PF09326	NADH-ubiquinone oxidoreductase subunit G, C-terminal	1	A0A498HBT5
PF09382	RQC domain	1	A0A498IUE6
PF09405	CASC3/Barentsz eIF4AIII binding	1	A0A540N053
PF09409	PUB domain	1	A0A540MXN4
PF09420	Ribosome biogenesis protein Nop16	1	A0A498K8E4
PF09429	WW domain binding protein 11	1	A0A498JMK6
PF09430	Protein of unknown function (DUF2012)	1	A0A498HQ14
PF09598	Stm1	1	A0A498JCF1
PF09728	Myosin-like coiled-coil protein	1	A0A498JKZ5
PF09764	N-terminal glutamine amidase	1	A0A498IIN6
PF09793	Anticodon-binding domain	1	A0A498ICD4
PF10200	NADH:ubiquinone oxidoreductase, NDUFS5-15kDa	1	A0A498IMK7
PF10213	Mitochondrial ribosomal subunit protein	1	A0A498I509
PF10225	NEMP family	1	A0A498IK48
PF10270	Membrane magnesium transporter	1	A0A498K4P8
PF10377	Autophagy-related protein 11	1	A0A498JYB3
PF10516	SHNi-TPR	1	A0A498I026
PF10588	NADH-ubiquinone oxidoreductase-G iron-sulfur binding region	1	A0A498HBT5
PF10609	NUBPL iron-transfer P-loop NTPase	1	A0A498J296
PF10996	Beta-Casp domain	1	A0A498HS29
PF11016	Protein of unknown function (DUF2854)	1	A0A540KAP6
PF11421	ATP synthase F1 beta subunit	1	A0A498I8L0
PF11523	Protein of unknown function (DUF3223)	1	A0A498HTG6
PF11718	Pre-mRNA 3'-end-processing endonuclease polyadenylation factor C-term	1	A0A498HS29
PF11833	Protein CHAPERONE-LIKE PROTEIN OF POR1-like	1	A0A498HTY3
PF11940	Domain of unknown function (DUF3458) Ig-like fold	1	A0A498I253
PF11976	Ubiquitin-2 like Rad60 SUMO-like	1	A0A498HCF5
PF11987	Translation-initiation factor 2	1	A0A498I6H9
PF12043	Domain of unknown function (DUF3527)	1	A0A498IA36
PF12076	WAX2 C-terminal domain	1	A0A498KHP0
PF12142	Polyphenol oxidase middle domain	1	A0A238GSS3
PF12143	Protein of unknown function (DUF_B2219)	1	A0A238GSS3
PF12146	Serine aminopeptidase, S33	1	A0A498KKD5
PF12220	U1 small nuclear ribonucleoprotein of 70kDa MW N terminal	1	A0A498KIU3
PF12263	Protein of unknown function (DUF3611)	1	A0A498JXH9
PF12315	Protein DA1	1	A0A498IQI4
PF12338	Ribulose-1,5-bisphosphate carboxylase small subunit	1	A0A498HKX0
PF12352	Snare region anchored in the vesicle membrane C-terminus	1	A0A540LLM5
PF12436	ICP0-binding domain of Ubiquitin-specific protease 7	1	A0A498JH70
PF12572	Protein of unknown function (DUF3752)	1	A0A498JZD1
PF12576	Protein of unknown function (DUF3754)	1	A0A498J2N7
PF12589	Methyltransferase involved in Williams-Beuren syndrome	1	A0A540K854
PF12622	mRNA biogenesis factor	1	A0A498JMK6
PF12624	N-terminal region of Chorein or VPS13	1	A0A498JUA7
PF12646	Domain of unknown function (DUF3783)	1	A0A498KJB9
PF12662	Complement Clr-like EGF-like	1	A0A498JRE3
PF12819	Carbohydrate-binding protein of the ER	1	A0A498KRC7
PF12899	Alkaline and neutral invertase	1	A0A498JUX6
PF12931	Sec23-binding domain of Sec16	1	A0A498KAG3
PF12936	KRI1-like family C-terminal	1	A0A498KA94
PF13091	PLD-like domain	1	A0A498HZC2
PF13180	PDZ domain	1	A0A498K2Z3
PF13181	Tetratricopeptide repeat	1	A0A498KRM5
PF13202	EF hand	1	A0A498JUW5
PF13242	HAD-hyrolase-like	1	A0A498IQY2
PF13243	Squalene-hopene cyclase C-terminal domain	1	A0A498HIT0
PF13249	Squalene-hopene cyclase N-terminal domain	1	A0A498HIT0
PF13301	Protein of unknown function (DUF4079)	1	A0A498IF74
PF13365	Trypsin-like peptidase domain	1	A0A498K2Z3
PF13405	EF-hand domain	1	A0A498JU59
PF13409	Glutathione S-transferase, N-terminal domain	1	A0A498ITS5
PF13426	PAS domain	1	A0A498IR76
PF13456	Reverse transcriptase-like	1	A0A498J6N5
PF13462	Thioredoxin	1	A0A498HRE2
PF13489	Methyltransferase domain	1	A0A498J573
PF13510	2Fe-2S iron-sulfur cluster binding domain	1	A0A498HBT5
PF13522	Glutamine amidotransferase domain	1	A0A498KA94
PF13638	PIN domain	1	A0A498I198
PF13639	Ring finger domain	1	A0A498JC90
PF13774	Regulated-SNARE-like domain	1	A0A540NCA6
PF13833	EF-hand domain pair	1	A0A498JS77
PF13838	Clathrin-H-link	1	A0A498JG68
PF13840	ACT domain	1	A0A498IQT6
PF13848	Thioredoxin-like domain	1	A0A498I1Z9
PF13892	DNA-binding domain	1	A0A498HMU8
PF13902	R3H-associated N-terminal domain	1	A0A498IKZ5
PF13943	WPP domain	1	A0A498HGD7
PF13947	Wall-associated receptor kinase galacturonan-binding	1	A0A498IAR1
PF13964	Kelch motif	1	A0A498IRF1
PF13967	Late exocytosis, associated with Golgi transport	1	A0A498JYQ4
PF14303	No apical meristem-associated C-terminal domain	1	A0A498JFQ9
PF14306	PUA-like domain	1	A0A498HRC5
PF14308	X-domain of DnaJ-containing	1	A0A498I3B2
PF14310	Fibronectin type III-like domain	1	A0A498JVK6
PF14377	Domain of unknown function (DUF4414)	1	A0A498JCL7
PF14432	DYW family of nucleic acid deaminases	1	A0A498J5P8
PF14492	Elongation Factor G, domain II	1	A0A498IT98
PF14493	Helix-turn-helix domain	1	A0A498IUE6
PF14510	ABC-transporter extracellular N-terminal	1	A0A540NQE9
PF14533	Ubiquitin-specific protease C-terminal	1	A0A498JH70
PF14681	Uracil phosphoribosyltransferase	1	A0A498IG19
PF14693	Ribosomal protein TL5, C-terminal domain	1	A0A498IK48
PF14703	Cytosolic domain of 10TM putative phosphate transporter	1	A0A498JYQ4
PF14833	NAD-binding of NADP-dependent 3-hydroxyisobutyrate dehydrogenase	1	A0A498KJP4
PF14870	Photosynthesis system II assembly factor YCF48	1	A0A498IA23
PF15801	zf-MYND-like zinc finger, mRNA-binding	1	A0A498KI68
PF16045	LisH	1	A0A498KRJ2
PF16113	Enoyl-CoA hydratase/isomerase	1	A0A498J3F6
PF16124	RecQ zinc-binding	1	A0A498IUE6
PF16135	TPL-binding domain in jasmonate signalling	1	A0A498IKU2
PF16205	Ribosomal_S17 N-terminal	1	A0A498HXN9
PF16211	C-terminus of histone H2A	1	A0A540MGR7
PF16486	N-terminal domain of argonaute	1	A0A498IN40
PF16487	Mid domain of argonaute	1	A0A498IN40
PF16488	Argonaute linker 2 domain	1	A0A498IN40
PF16499	Alpha galactosidase A	1	A0A498JUV5
PF16845	Aspartic acid proteinase inhibitor	1	A0A498JFD9
PF16870	2-oxoglutarate dehydrogenase C-terminal	1	A0A540LBY4
PF16876	Lipin/Ned1/Smp2 multi-domain protein middle domain	1	A0A498K9Q9
PF16906	Ribosomal proteins L26 eukaryotic, L24P archaeal	1	A0A498JM53
PF16908	Vacuolar sorting-associated protein 13, N-terminal	1	A0A498JUA7
PF16910	Repeating coiled region of VPS13	1	A0A498JUA7
PF16916	Dimerisation domain of Zinc Transporter	1	A0A498IPU7
PF17177	Pentacotripeptide-repeat region of PRORP	1	A0A498I185
PF17181	Epidermal patterning factor proteins	1	A0A498HGF0
PF17216	Rrp44-like cold shock domain	1	A0A498I198
PF17284	Spermidine synthase tetramerisation domain	1	A0A498HKU7
PF17432	Domain of unknown function (DUF3458_C) ARM repeats	1	A0A498I253
PF17450	Alpha galactosidase A C-terminal beta sandwich domain	1	A0A498JUV5

## Sheet: GL3vs GL2
Domain_id	Name	Seqs_Num	Seqs
PF00076	RNA recognition motif. (a.k.a. RRM, RBD, or RNP domain)	45	A0A498JS70, A0A498HM34, A0A498JQK7, A0A540LVI4, A0A498K059, A0A498I874, A0A498JRH1, A0A498JD94, A0A498K5N0, A0A498HZC2, A0A498I0S0, A0A498JLT5, A0A498IR42, A0A498JXE2, A0A498IS08, A0A498KIU3, A0A498HJ90, A0A498J650, A0A498I5Q1, A0A498K4Z5, A0A498HT40, A0A498JDJ8, A0A498K828, A0A498K8N8, A0A498KBR3, A0A498J2G9, A0A498HAT8, A0A498K6P4, A0A498HMA3, A0A498KAD0, A0A498J7M1, A0A498IMK7, A0A498K9D2, A0A…
PF00332	Glycosyl hydrolases family 17	15	A0A498HWW6, A0A540MJG6, A0A498JKZ6, A0A498JZB1, A0A498K8N8, A0A498JWZ7, A0A498HWY7, A0A498HUB1, A0A498IGT3, A0A498K787, A4IEB0, A0A498J8E2, A0A498IP00, A0A498I4B5, A0A498I0Z4
PF00004	ATPase family associated with various cellular activities (AAA)	14	A0A498HM34, A0A498I5Q1, A0A498JHM0, A0A498K1C0, A0A540KHI0, A0A498HWN5, A0A498IF12, A0A498J996, A0A498KB98, A0A498HJU5, A0A498J883, A0A498IC09, A0A498I2Q7, A0A498JLJ0
PF00085	Thioredoxin	14	A0A498JNK9, A0A498K2Q7, A0A498J667, A0A498KA94, A0A498K1P5, A0A540MPD0, A0A498IWK7, A0A498J9G7, A0A498K0B1, A0A498HCD9, A0A498J6P2, A0A498I1Z9, A0A540KSQ6, A0A540KU40
PF00141	Peroxidase	14	A0A498JUL4, A0A498KKN7, A0A498J1K4, A0A498I2P0, A0A498KP51, A0A498HWA3, A0A498IN14, A0A498K6I3, A0A498IIU4, A0A498K271, A0A498KLW3, A0A498IQ62, A0A498KCP1, A0A540LHP9
PF08240	Alcohol dehydrogenase GroES-like domain	14	A0A498HPG0, A0A540M9H4, A0A540NMZ5, A0A540NL33, A0A498K0K1, A0A498I9Z7, A0A540NMZ2, A0A498J437, G0Z9K4, A0A498JWG4, A0A498JQD7, A0A498KLT5, A0A498J2N1, A0A498ITX2
PF00071	Ras family	13	A0A498IR21, A0A498J951, A0A498K6C4, A0A498JIX2, A0A540N8H9, A0A498ITB0, A0A498HAP2, A0A498I1K6, A0A498K0B0, A0A498K2N6, A0A498KTG5, A0A498JKU5, A0A498HVT5
PF00107	Zinc-binding dehydrogenase	13	A0A498HPG0, A0A540M9H4, A0A540LW02, A0A540NL33, A0A498K0K1, A0A498KIF3, A0A498I9Z7, A0A498HXA0, G0Z9K4, A0A498JWG4, A0A498JQD7, A0A498KLT5, A0A498ITX2
PF00400	WD domain, G-beta repeat	13	A0A498IR20, A0A059U7J8, A0A498I4Y0, A0A498HLZ3, A0A498K2H5, A0A498JVL4, A0A498HUU5, A0A498J142, A0A498KFF8, A0A498I021, A0A498KAG3, A0A498K9Y7, A0A498I6Y4
PF00069	Protein kinase domain	12	A0A498JTZ0, A0A498KI07, A0A498I3B5, A0A498JE40, A0A498JKQ6, A0A498HRP9, A0A498JMN8, A0A498IAC7, A0A076V9V9, A0A498HJE5, A0A498KDR1, A0A498HYT3
PF00067	Cytochrome P450	11	A0A498HIC2, A0A540MDH4, A0A498KFH3, A0A540NE01, A0A498HQY9, A0A498J3E1, A0A540NE24, A0A540M316, A0A498IX50, A0A498ICN4, A0A498JUT2
PF00201	UDP-glucoronosyl and UDP-glucosyl transferase	11	A0A540LN43, A0A1Z1GDX9, A0A498K016, Q9XES4, A0A540KAJ6, A0A540L547, A0A498KMT8, A0A540NF19, A0A540M917, D3UAG0, A0A498HFE8
PF00271	Helicase conserved C-terminal domain	11	A0A498J620, A0A498K7P9, A0A498KS87, A0A498JM22, A0A498HFJ0, A0A498HHD5, A0A498IPZ0, A0A498HTS0, A0A498K967, A0A498HMU8, A0A540LF80
PF00171	Aldehyde dehydrogenase family	10	A0A0E3T3B5, A0A498I959, A0A498J6P1, A0A540MV91, A0A498HXH8, A0A540M4P5, A0A498JU91, Q9ZPB7, A0A540KR78, A0A498JQT7
PF00270	DEAD/DEAH box helicase	10	A0A498J620, A0A498K7P9, A0A498KS87, A0A498JM22, A0A498HFJ0, A0A498HHD5, A0A498IPZ0, A0A498HTS0, A0A498K967, A0A540LF80
PF02798	Glutathione S-transferase, N-terminal domain	10	A0A498HW30, A0A498HVE0, A0A498HK25, A0A498JY45, A0A540KPA5, A0A540KFG3, A0A498KG32, A0A498K9Y7, A0A498HEK0, A0A498JMR2
PF07983	X8 domain	10	A0A498HWW6, A0A540MJG6, A0A498JKZ6, A0A498JZB1, A0A498K8N8, A0A498JWZ7, A0A498HWY7, A0A498HUB1, A0A498IGT3, A0A498J8E2
PF00149	Calcineurin-like phosphoesterase	9	A0A498KBH2, A0A498IFR9, A0A498K0W6, A0A498J861, A0A498KHC5, A0A498IUT9, A0A498IDP8, A0A498JX87, A0A498KPD3
PF01399	PCI domain	9	A0A540KHM2, A0A540LS22, A0A498JKH6, A0A540LLP2, A0A498JPX3, A0A498J2I0, A0A540L9X0, A0A498HSX2, A0A540L0K3
PF14541	Xylanase inhibitor C-terminal	9	A0A540M5H6, A0A540KNH6, A0A498J3F6, A0A540L0L3, A0A498KJP5, A0A498JNB7, A0A498KA74, A0A498HV69, A0A498J6R1
PF14543	Xylanase inhibitor N-terminal	9	A0A540M5H6, A0A540KNH6, A0A498J3F6, A0A540L0L3, A0A498KJP5, A0A498JNB7, A0A498KA74, A0A498HV69, A0A498J6R1
PF00043	Glutathione S-transferase, C-terminal domain	8	A0A498HW30, A0A498HVE0, A0A498HK25, A0A540KPA5, A0A498KG32, A0A498K9Y7, A0A498HEK0, A0A498JMR2
PF00168	C2 domain	8	A0A498HZC2, A0A498I6U6, A0A498JEV9, A0A498JP32, A0A498HRF4, A0A498HZM1, A0A498KQL1, A0A498HD33
PF00227	Proteasome subunit	8	A0A498HZM2, A0A498JC90, A0A498ITR6, A0A498KDT3, A0A498I3J5, A0A498JSF1, A0A498J7N8, A0A498HT11
PF00501	AMP-binding enzyme	8	A0A498J0Z7, A0A498JPF5, A0A498HEW2, A0A498HWU8, A0A498HH42, A0A498J2T1, A0A498HQA5, A0A498J9S9
PF00657	GDSL-like Lipase/Acylhydrolase	8	A0A540MGM0, A0A540KWW3, A0A498J3U3, A0A498JQH8, A0A498IXY9, A0A498J776, A0A498INP0, A0A540LD18
PF05922	Peptidase inhibitor I9	8	A0A498IUK8, A0A540NMB0, A0A540M4W4, A0A498K1Z1, A0A498JVD0, A0A540NI67, A0A498JMJ1, A0A498JFA7
PF13855	Leucine rich repeat	8	A0A498J6I2, A0A540NB88, A0A540LDS3, A0A498JKQ6, A0A498HRA7, A0A498IAM8, A0A498I5X3, A0A540NA46
PF00082	Subtilase family	7	A0A498IUK8, A0A540NMB0, A0A540M4W4, A0A498JVD0, A0A540NI67, A0A498JMJ1, A0A498JFA7
PF00091	Tubulin/FtsZ family, GTPase domain	7	A0A498J2Z2, A0A540NNH8, A0A498JJ93, A0A498IRC2, A0A498J9Z9, A0A498JZG0, A0A498II20
PF00153	Mitochondrial carrier protein	7	A0A498JDI5, A0A498IID2, A0A498KBJ3, A0A498IQI4, A0A498JPF4, A0A498J4M8, A0A498K8Z3
PF00248	Aldo/keto reductase family	7	A0A498K047, A0A498IBJ6, A0A540M2Q7, A0A540M2J6, Q6V8S4, A0A498J8S7, A0A498IEB2
PF00364	Biotin-requiring enzyme	7	A0A498K2Y9, A0A498HL85, A0A498J3A5, A0A540MMT0, A0A498HAV3, A0A498HSW8, A0A498J460
PF01535	PPR repeat	7	A0A540MI80, A0A498J5P8, A0A498K730, A0A498ITK5, A0A498KIM9, A0A498ITS5, A0A540MFD6
PF03953	Tubulin C-terminal domain	7	A0A498J2Z2, A0A540NNH8, A0A498JJ93, A0A498IRC2, A0A498J9Z9, A0A498JZG0, A0A498II20
PF07992	Pyridine nucleotide-disulphide oxidoreductase	7	A0A498HW38, A0A498JX55, A0A498KEK4, A0A498K0K6, A0A498I1Z6, A0A540M9H6, A0A540KSX4
PF13041	PPR repeat family	7	A0A498K6P4, A0A498J5P8, A0A498K730, A0A498ITK5, A0A498KIM9, A0A498ITS5, A0A540MFD6
PF00013	KH domain	6	A0A498HKQ2, A0A498JJN2, A0A540NEE2, A0A540K8E6, A0A540MT47, A0A498KJJ4
PF00198	2-oxoacid dehydrogenases acyltransferase (catalytic domain)	6	A0A498K2Y9, A0A498HL85, A0A540MMT0, A0A498HAV3, A0A498HSW8, A0A498J460
PF00244	14-3-3 protein	6	A0A540NNN8, A0A498JA58, A0A498KN62, A0A498J2T2, A0A498J1G0, A0A498H9U4
PF00257	Dehydrin	6	A0A385MI74, A0A498KJN4, J9PZB0, A0A498KQG3, J9Q0P7, A0A540MKN7
PF00291	Pyridoxal-phosphate dependent enzyme	6	A0A540MHT1, A0A498IFU7, A0A498JNV6, A0A540ML94, Q1KLZ2, A0A498I0W2
PF00294	pfkB family carbohydrate kinase	6	A0A540NKT9, A0A498JKD4, A0A540MFX3, A0A498JZM1, A0A498IBQ5, A0A498IS39
PF00407	Pathogenesis-related protein Bet v I family	6	A0A540KQM4, Q941P6, A0A498HFK8, P43211, A0A498I8U2, A0A498IB59
PF00428	60s Acidic ribosomal protein	6	A0A498I572, A0A498KPJ5, A0A498JAW8, A0A498HLF4, A0A498I8W0, A0A498KQU4
PF00483	Nucleotidyl transferase	6	A0A540MFT8, A0A498HC29, A0A498J8Z4, A0A540L644, A0A498J684, A0A540N587
PF00534	Glycosyl transferases group 1	6	A0A498JBU0, A0A498JT12, A0A498KKD2, B2LUN5, A0A540MAR4, K4HUT4
PF00676	Dehydrogenase E1 component	6	A0A498JFZ8, A0A498HED3, A0A540LBY4, A0A498HN27, A0A498KTG5, A0A498JKU5
PF00687	Ribosomal protein L1p/L10e family	6	A0A498H8H2, A0A498KAV9, A0A540LA38, A0A498J545, A0A540NPN4, A0A498J5R3
PF01433	Peptidase family M1 domain	6	A0A498JGR2, A0A540NKF3, A0A498I253, A0A498HN88, A0A498KTL9, A0A498J715
PF01565	FAD binding domain	6	A0A540LVH5, A0A498HMQ1, A0A540LJJ5, A0A540NLW8, A0A498JSS5, C0LQA3
PF01602	Adaptin N terminal region	6	A0A498J142, A0A498JXK7, A0A498IJJ3, A0A498ICS7, A0A498J321, A0A498JKA4
PF01764	Lipase (class 3)	6	A0A498J1K4, A0A498KP99, A0A540LJ27, A0A498JSY6, A0A498I1Y1, A0A540LJ28
PF02225	PA domain	6	A0A540NMB0, A0A540M4W4, A0A498JRE3, A0A498JVD0, A0A540NI67, A0A498IYN7
PF02298	Plastocyanin-like domain	6	A0A498HE12, A0A540MDF6, A0A498HRS6, A0A498HZS1, A0A540N1I8, A0A540KWW8
PF02466	Tim17/Tim22/Tim23/Pmp24 family	6	A0A498KHU6, A0A498KJ22, A0A498K9V6, A0A540NLG6, A0A498JRJ9, A0A498K7X5
PF02779	Transketolase, pyrimidine binding domain	6	A0A498JIB6, A0A540LBY4, A0A498KFD8, A0A498HJJ7, A0A498KTG5, A0A498JKU5
PF08263	Leucine rich repeat N-terminal domain	6	A0A540NB88, A0A498JTZ0, A0A540LT00, A0A498HRA7, A0A498IAM8, A0A540NA46
PF12697	Alpha/beta hydrolase family	6	A0A498J2I0, A0A540LMI7, A0A498HUI6, A0A498J832, A0A498HUW8, A0A498HIC5
PF13499	EF-hand domain pair	6	A0A498JS77, A0A498HKN2, A0A498JU59, A0A498IWM0, A0A498IK21, A0A498JNV7
PF13516	Leucine Rich repeat	6	A0A540NB88, A0A498HGD7, A0A498IS08, A0A498KIW6, A0A498HRA7, A0A498IAM8
PF00005	ABC transporter	5	A0A498J382, A0A498INS1, A0A540NQE9, A0A498KBD9, A0A498KIF3
PF00011	Hsp20/alpha crystallin family	5	A0A540KLP6, A0A540KLJ5, A0A498HBI0, A0A498JHJ1, A0A498KL33
PF00026	Eukaryotic aspartyl protease	5	A0A540KDD0, A0A498ILH2, A0A498K8I1, A0A498HN93, A0A540K8Y1
PF00056	lactate/malate dehydrogenase, NAD binding domain	5	A0A498I601, A0A540KIX2, A0A498IR87, A0A498JKB1, A0A498I8M1
PF00132	Bacterial transferase hexapeptide (six repeats)	5	A0A498KGR9, A0A498I8I3, A0A498J6A6, A0A498K769, A0A540N587
PF00179	Ubiquitin-conjugating enzyme	5	A0A498IFB3, A0A498KAU6, A0A498HHT5, A0A498IR96, A0A498IDI3
PF00226	DnaJ domain	5	A0A498JZD1, A0A498IXF1, A0A498KES8, A0A498IQF8, A0A498JTV8
PF00262	Calreticulin family	5	A0A498I2Z7, A0A498ILS3, A0A498K8P5, A0A498JQN8, A0A540KVE0
PF00295	Glycosyl hydrolases family 28	5	A0A498JLI8, A0A498HFF1, A0A498IES2, A0A498KIF3, A0A498JJD3
PF00378	Enoyl-CoA hydratase/isomerase	5	A0A498HFF1, A0A498IES2, A0A498KES9, A0A498HSW6, A0A498I924
PF00380	Ribosomal protein S9/S16	5	A0A540M0I2, A0A498JXK8, A0A540M9N7, A0A498HGD7, A0A540MFQ1
PF00406	Adenylate kinase	5	A0A498K0M6, A0A498I4H8, A0A498JLW1, A0A540MI80, A0A540MFD6
PF00408	Phosphoglucomutase/phosphomannomutase, C-terminal domain	5	A0A498I6W5, A0A540LLC4, A0A498HLQ5, A0A540KDJ9, A0A498KJV5
PF00560	Leucine Rich Repeat	5	A0A540NB88, A0A498HRA7, A0A498IAM8, A0A498I5X3, A0A540NA46
PF00561	alpha/beta hydrolase fold	5	A0A498K8Y1, A0A498HS56, A0A498HIC5, A0A498IMI8, A0A498HUE3
PF00627	UBA/TS-N domain	5	A0A498K981, A0A540NSB2, A0A540MXN4, A0A498IJ49, A0A498JCL7
PF00696	Amino acid kinase family	5	A0A498IQT6, A0A498JYD6, A0A540KR78, A0A498JHE0, A0A498KN10
PF00928	Adaptor complexes medium subunit family	5	A0A498HRP9, A0A498JBN6, A0A540N8J0, A0A498JMP6, A0A540L632
PF01294	Ribosomal protein L13e	5	A0A498IM06, A0A540L5T3, A0A498KL13, A0A498K5A3, A0A540LHC5
PF01423	LSM domain	5	A0A540N3Z6, A0A498IXT0, A0A498IQ74, A0A498I089, A0A498HRJ5
PF02817	e3 binding domain	5	A0A498K2Y9, A0A498HL85, A0A540MMT0, A0A498HAV3, A0A498HSW8
PF02866	lactate/malate dehydrogenase, alpha/beta C-terminal domain	5	A0A498I601, A0A540KIX2, A0A498IR87, A0A498JKB1, A0A498I8M1
PF02878	Phosphoglucomutase/phosphomannomutase, alpha/beta/alpha domain I	5	A0A498I6W5, A0A540LLC4, A0A498HLQ5, A0A540KDJ9, A0A498KJV5
PF02880	Phosphoglucomutase/phosphomannomutase, alpha/beta/alpha domain III	5	A0A498I6W5, A0A540LLC4, A0A498HLQ5, A0A540KDJ9, A0A498KJV5
PF03129	Anticodon binding domain	5	A0A498HJU6, A0A498JTU3, A0A498HHK6, A0A498IFG8, A0A540NBG7
PF03489	Saposin-like type B, region 2	5	A0A540KDD0, A0A498ILH2, A0A498K8I1, A0A498HN93, A0A540K8Y1
PF04969	CS domain	5	A0A498KRM5, A0A498IR20, A0A540KE78, A0A540KM77, A0A540K2I6
PF05184	Saposin-like type B, region 1	5	A0A540KDD0, A0A498ILH2, A0A498K8I1, A0A498HN93, A0A540K8Y1
PF07714	Protein tyrosine kinase	5	A0A540LT00, A0A498JXX1, A0A498HRA7, A0A1Q1NIC1, A0A498K9U1
PF07724	AAA domain (Cdc48 subfamily)	5	A0A498J996, A0A498HJU5, A0A498I2Q7, A0A498JLJ0, A0A540MTP7
PF10431	C-terminal, D2-small domain, of ClpB protein	5	A0A498J996, A0A498HJU5, A0A498I2Q7, A0A498JLJ0, A0A540MTP7
PF13410	Glutathione S-transferase, C-terminal domain	5	A0A498JHL3, A0A498K6P9, A0A498JY45, A0A540KFG3, A0A498ITS5
PF13561	Enoyl-(Acyl carrier protein) reductase	5	A0A498IJK8, A0A498IND4, A0A498JDY7, A0A498K8H8, A0A498KFH7
PF16363	GDP-mannose 4,6 dehydratase	5	A0A498JKW6, A0A540NMJ0, A0A498J948, A0A498JQ88, A0A498J7P4
PF00012	Hsp70 protein	4	A0A498K409, A0A498J408, A0A540KBD9, A0A540N9G5
PF00106	short chain dehydrogenase	4	A0A540MDD5, A0A498IND4, A0A498K430, A0A498JKJ7
PF00122	E1-E2 ATPase	4	A0A498HSC0, A0A498J104, A0A498HPY2, A0A498I164
PF00128	Alpha amylase, catalytic domain	4	A0A498IDP8, A0A498HR51, A0A498HGM8, Q5BLY3
PF00133	tRNA synthetases class I (I, L, M and V)	4	A0A540NM34, A0A498JAQ7, A0A498HAU8, A0A498JM77
PF00155	Aminotransferase class I and II	4	A0A498HI41, A0A498JP96, A0A540LM72, A0A498HMJ1
PF00175	Oxidoreductase NAD-binding domain	4	A0A498IHV7, A0A498KJ75, A0A498I8L0, A0A498HL38
PF00232	Glycosyl hydrolase family 1	4	A0A498HJX8, A0A498KQA1, A0A498IPB5, A0A498IMZ2
PF00237	Ribosomal protein L22p/L17e	4	A0A498HMW5, A0A498ICM1, A0A498J187, A0A498HJE4
PF00285	Citrate synthase, C-terminal domain	4	A0A498JKJ8, A0A498J573, A0A540NBC6, A0A498HE04
PF00314	Thaumatin family	4	A0A498K137, A0A498HB00, A0A540L1H1, A0A498J8Q1
PF00326	Prolyl oligopeptidase family	4	A0A498HT74, A0A540KE08, A0A498HMK1, A0A498K5E8
PF00365	Phosphofructokinase	4	A0A498KF27, A0A498J293, A0A498JZR9, A0A498HCY6
PF00448	SRP54-type protein, GTPase domain	4	A0A498I316, A0A498IHJ4, A0A498HRS6, A0A540MCS8
PF00587	tRNA synthetase class II core domain (G, H, P, S and T)	4	A0A498HJU6, A0A498JTU3, A0A498HHK6, A0A498IFG8
PF00675	Insulinase (Peptidase family M16)	4	A0A540LMU1, A0A498JWP0, A0A498J3A5, A0A540K9K9
PF00702	haloacid dehalogenase-like hydrolase	4	A0A498HSC0, A0A498J104, A0A498HPY2, A0A498I164
PF00742	Homoserine dehydrogenase	4	A0A498IQT6, A0A498JYD6, A0A498IP58, A0A540LGP9
PF00828	Ribosomal proteins 50S-L15, 50S-L18e, 60S-L27A	4	A0A498HQE2, A0A498J2H8, A0A498HLA2, A0A498I7P6
PF00862	Sucrose synthase	4	A0A498JT12, A0A498KKD2, A0A540MAR4, K4HUT4
PF00899	ThiF family	4	A0A540MFN1, A0A498HCL9, A0A498ISM9, A0A498K7Z0
PF00933	Glycosyl hydrolase family 3 N terminal domain	4	A0A498J9G1, A0A498IIV3, A0A498JVK6, A0A498IN04
PF01301	Glycosyl hydrolases family 35	4	A0A498IK04, A0A498KG22, A0A498J4I9, A0A498IV89
PF01370	NAD dependent epimerase/dehydratase family	4	C3UZH2, A0A498IW66, A0A498IK60, A0A540NQZ6
PF01915	Glycosyl hydrolase family 3 C-terminal domain	4	A0A498J9G1, A0A498IIV3, A0A498JVK6, A0A498IN04
PF02847	MA3 domain	4	A0A498HXD5, A0A540LEN6, A0A498I6A6, A0A498KII5
PF02861	Clp amino terminal domain, pathogenicity island component	4	A0A498J996, A0A498HJU5, A0A498I2Q7, A0A498JLJ0
PF02879	Phosphoglucomutase/phosphomannomutase, alpha/beta/alpha domain II	4	A0A498I6W5, A0A498HLQ5, A0A540KDJ9, A0A498KJV5
PF02881	SRP54-type protein, helical bundle domain	4	A0A498I316, A0A498IHJ4, A0A498HRS6, A0A540MCS8
PF03171	2OG-Fe(II) oxygenase superfamily	4	A0A0K0PXP9, A0A498HYM2, A0A498KMC7, A0A540MAR1
PF04043	Plant invertase/pectin methylesterase inhibitor	4	A0A498JIV2, A0A498IQE5, A0A540MI85, A0A540K2H8
PF04862	Protein of unknown function (DUF642)	4	A0A498IW15, A0A540LYM9, A0A498HNK7, A0A498JDV9
PF05193	Peptidase M16 inactive domain	4	A0A540LMU1, A0A498JWP0, A0A498J3A5, A0A540K9K9
PF07859	alpha/beta hydrolase fold	4	A0A498J7T0, Q0ZPW3, A0A498JTE7, A0A498J9J4
PF07876	Stress responsive A/B Barrel Domain	4	A0A498IK02, A0A540MTK6, A0A498HXS2, A0A540NQE4
PF08241	Methyltransferase domain	4	A0A540K854, A0A498J650, A0A540LZ62, A0A498J5L2
PF08264	Anticodon-binding domain of tRNA	4	A0A540NM34, A0A498JAQ7, A0A498HAU8, A0A498JM77
PF13180	PDZ domain	4	A0A498HHR9, A0A498HAU8, A0A498K2Z3, A0A498J5N4
PF13193	AMP-binding enzyme C-terminal domain	4	A0A498J0Z7, A0A498HWU8, A0A498HH42, A0A498J2T1
PF13365	Trypsin-like peptidase domain	4	A0A498HHR9, A0A498HAU8, A0A498K2Z3, A0A498J5N4
PF13417	Glutathione S-transferase, N-terminal domain	4	A0A498JHL3, A0A498JP32, A0A498K6P9, A0A498K512
PF13460	NAD(P)H-binding	4	A0A498K3W5, A0A498JU29, A0A498JD76, A0A498IR01
PF13602	Zinc-binding dehydrogenase	4	A0A540NMZ5, A0A540NMZ2, A0A498J437, A0A498J2N1
PF14226	non-haem dioxygenase in morphine synthesis N-terminal	4	A0A0K0PXP9, A0A498HYM2, A0A498KMC7, A0A540MAR1
PF00006	ATP synthase alpha/beta family, nucleotide-binding domain	3	A0A498I8L0, A0A498HL38, A0A0U2N8T4
PF00025	ADP-ribosylation factor family	3	A0A498JVI4, A0A498IDE9, A0A498IES2
PF00044	Glyceraldehyde 3-phosphate dehydrogenase, NAD binding domain	3	A0A498JLG1, A0A498HRI0, A0A498JQC8
PF00080	Copper/zinc superoxide dismutase (SODC)	3	A0A498INN8, A0A498K3F2, A0A540L294
PF00083	Sugar (and other) transporter	3	A0A498JHN3, A0A498IM89, A0A498JWE9
PF00097	Zinc finger, C3HC4 type (RING finger)	3	A0A498IAS4, A0A498J5P8, A0A498K122
PF00098	Zinc knuckle	3	A0A498JPE2, A0A498K7P9, A0A498HMA3
PF00108	Thiolase, N-terminal domain	3	A0A498HA34, A0A540KNV5, A0A498J4L4
PF00118	TCP-1/cpn60 chaperonin family	3	A0A498J0W5, A0A498INK5, A0A498JSG8
PF00120	Glutamine synthetase, catalytic domain	3	A0A498HM34, A0A498I5Q1, A0A498J770
PF00156	Phosphoribosyl transferase domain	3	A0A498IDW2, A0A498J510, A0A498HRZ8
PF00166	Chaperonin 10 Kd subunit	3	A0A498J4Z2, A0A498HMY9, A0A498KKP9
PF00177	Ribosomal protein S7p/S5e	3	A0A498I025, A0A498HXX0, A0A540NIF2
PF00190	Cupin	3	A0A498JZG0, A0A498I1F9, A0A498IMP2
PF00202	Aminotransferase class-III	3	A0A540NCI7, A0A540N800, A0A498HFG0
PF00205	Thiamine pyrophosphate enzyme, central domain	3	A0A498J790, A0A498IVM7, A0A498IF57
PF00224	Pyruvate kinase, barrel domain	3	A0A498IFY2, A0A498I419, A0A540ND24
PF00240	Ubiquitin family	3	A0A498HXN9, A0A498K981, A0A540NSB2
PF00254	FKBP-type peptidyl-prolyl cis-trans isomerase	3	A0A343U703, A0A343U705, A0A343U716
PF00255	Glutathione peroxidase	3	A0A540M8X4, A0A498JPL7, A0A498JQJ8
PF00288	GHMP kinases N terminal domain	3	A0A498IWM1, A0A498HK45, A0A498IK00
PF00297	Ribosomal protein L3	3	A0A540NDE1, A0A540NKR3, A0A498KGZ1
PF00311	Phosphoenolpyruvate carboxylase	3	A0A498IKA9, A0A498K615, A0A498HFY1
PF00330	Aconitase family (aconitate hydratase)	3	A0A540LHG8, A0A498HF04, A0A498J7X4
PF00333	Ribosomal protein S5, N-terminal domain	3	A0A498IK74, A0A498K4P7, A0A498IY35
PF00343	Carbohydrate phosphorylase	3	A0A498IMZ4, A0A498KD22, A0A498J394
PF00389	D-isomer specific 2-hydroxyacid dehydrogenase, catalytic domain	3	A0A540KDR4, A0A498HIW4, A0A540L5K9
PF00394	Multicopper oxidase	3	A0A498IUW6, A0A498I2F4, A0A540NER5
PF00415	Regulator of chromosome condensation (RCC1) repeat	3	A0A498J2T2, A0A498HVU2, A0A498H9U4
PF00416	Ribosomal protein S13/S18	3	A0A498IKU2, A0A498HGI3, A0A498J382
PF00438	S-adenosylmethionine synthetase, N-terminal domain	3	A0A498HFV2, A0A498HSC3, A0A498IAU4
PF00443	Ubiquitin carboxyl-terminal hydrolase	3	A0A498HM24, A0A540NIG5, A0A498JH70
PF00450	Serine carboxypeptidase	3	A0A498HLL2, A0A498IQ15, A0A498KJB9
PF00462	Glutaredoxin	3	A0A540NBZ1, A0A498IWK7, A0A498J449
PF00481	Protein phosphatase 2C	3	A0A498IDT5, A0A498J946, A0A498IHW6
PF00493	MCM2/3/5 family	3	A0A498IDC4, A0A540MND2, A0A498JU29
PF00504	Chlorophyll A-B binding protein	3	A0A498JCA9, A0A498HC20, A0A540LDV9
PF00515	Tetratricopeptide repeat	3	A0A498J861, A0A343U716, A0A498JX87
PF00538	linker histone H1 and H5 family	3	A0A498HFQ9, A0A498I5L9, A0A498JXY2
PF00542	Ribosomal protein L7/L12 C-terminal domain	3	A0A498HKH5, A0A498J2K9, A0A498HWA3
PF00557	Metallopeptidase family M24	3	A0A498I7X2, A0A498HUQ2, A0A498KG35
PF00612	IQ calmodulin-binding motif	3	A0A498IUY1, A0A498HVU2, A0A498IR78
PF00614	Phospholipase D Active site motif	3	A0A498HZC2, A0A498JEV9, A0A498HD33
PF00690	Cation transporter/ATPase, N-terminus	3	A0A498J104, A0A498HPY2, A0A498I164
PF00694	Aconitase C-terminal domain	3	A0A540LHG8, A0A498HF04, A0A498J7X4
PF00753	Metallo-beta-lactamase superfamily	3	A0A498JEV9, A0A498KSK6, A0A498HS29
PF00777	Glycosyltransferase family 29 (sialyltransferase)	3	A0A498JQ04, A0A498I8L1, A0A498J5P8
PF00789	UBX domain	3	A0A498HG22, A0A498HCG5, A0A498JPM1
PF00795	Carbon-nitrogen hydrolase	3	A0A498JEQ2, A0A498JCE7, A0A540N3X2
PF00856	SET domain	3	A0A498HEQ5, A0A498HZ38, A0A498HEW2
PF00887	Acyl CoA binding protein	3	A0A498HQG7, A0A498JMC1, A0A498K0Z4
PF00917	MATH domain	3	A0A498JFZ0, A0A540NIG5, A0A498JH70
PF00931	NB-ARC domain	3	A0A540LDS3, A0A498IQI4, A0A540MEQ3
PF01061	ABC-2 type transporter	3	A0A498J382, A0A540NQE9, A0A498KBD9
PF01201	Ribosomal protein S8e	3	A0A498K3U3, A0A498IHU3, A0A498KAL2
PF01217	Clathrin adaptor complex small chain	3	A0A498IW80, A0A498HRP9, A0A498KF27
PF01248	Ribosomal protein L7Ae/L30e/S12e/Gadd45 family	3	A0A498HS62, A0A498I1B2, A0A498HYY0
PF01253	Translation initiation factor SUI1	3	A0A498IH66, A0A498HVP2, A0A540LRJ6
PF01326	Pyruvate phosphate dikinase, PEP/pyruvate binding domain	3	A0A498JZV9, A0A498I998, A0A498HQC2
PF01425	Amidase	3	A0A498JP32, A0A498K122, A0A498IK00
PF01453	D-mannose binding lectin	3	A0A498K6D4, A0A498IRV0, A0A540LAC6
PF01467	Cytidylyltransferase-like	3	A0A540LEL0, A0A498HL39, A0A498HM06
PF01472	PUA domain	3	A0A540KPT5, A0A498HHF4, A0A498IL79
PF01546	Peptidase family M20/M25/M40	3	A0A498I3C9, A0A498JPI0, A0A540NTG0
PF01849	NAC domain	3	A0A498I0J7, A0A540K4W2, A0A498KS27
PF01918	Alba	3	A0A498HRE2, A0A498IVB3, A0A540L4A3
PF01965	DJ-1/PfpI family	3	A0A498K426, A0A498JA63, A0A498IPK7
PF02020	eIF4-gamma/eIF5/eIF2-epsilon	3	A0A498K2G9, A0A540LTL5, A0A498IHK8
PF02136	Nuclear transport factor 2 (NTF2) domain	3	A0A498JS70, A0A498J2G9, A0A498HR24
PF02140	Galactose binding lectin domain	3	A0A498IK04, A0A498KG22, A0A498IV89
PF02431	Chalcone-flavanone isomerase	3	A0A498KUQ4, A0A498KRC7, Q42925
PF02453	Reticulon	3	A0A498I6F9, A0A498KMY2, A0A498JKU9
PF02518	Histidine kinase-, DNA gyrase B-, and HSP90-like ATPase	3	A0A498HR24, A0A498IUQ7, A0A498HUI6
PF02770	Acyl-CoA dehydrogenase, middle domain	3	A0A498HD87, A0A498K671, A0A498ICT1
PF02772	S-adenosylmethionine synthetase, central domain	3	A0A498HFV2, A0A498HSC3, A0A498IAU4
PF02773	S-adenosylmethionine synthetase, C-terminal domain	3	A0A498HFV2, A0A498HSC3, A0A498IAU4
PF02775	Thiamine pyrophosphate enzyme, C-terminal TPP binding domain	3	A0A498J790, A0A498IVM7, A0A498IF57
PF02776	Thiamine pyrophosphate enzyme, N-terminal TPP binding domain	3	A0A498J790, A0A498IVM7, A0A498IF57
PF02780	Transketolase, C-terminal domain	3	A0A498JIB6, A0A498KFD8, A0A498HJJ7
PF02800	Glyceraldehyde 3-phosphate dehydrogenase, C-terminal domain	3	A0A498JLG1, A0A498HRI0, A0A498JQC8
PF02803	Thiolase, C-terminal domain	3	A0A498HA34, A0A540KNV5, A0A498J4L4
PF02826	D-isomer specific 2-hydroxyacid dehydrogenase, NAD binding domain	3	A0A540KDR4, A0A498HIW4, A0A540L5K9
PF02854	MIF4G domain	3	A0A498IP68, A0A498HXD5, A0A498KII5
PF02874	ATP synthase alpha/beta family, beta-barrel domain	3	A0A498I8L0, A0A498HL38, A0A0U2N8T4
PF02887	Pyruvate kinase, alpha/beta domain	3	A0A498IFY2, A0A498I419, A0A540ND24
PF02978	Signal peptide binding domain	3	A0A498I316, A0A498IHJ4, A0A540MCS8
PF03141	Putative S-adenosyl-L-methionine-dependent methyltransferase	3	A0A498KI85, A0A540KYS0, A0A498IBX7
PF03447	Homoserine dehydrogenase, NAD binding domain	3	A0A498IQT6, A0A498JYD6, A0A540LGP9
PF03719	Ribosomal protein S5, C-terminal domain	3	A0A498IK74, A0A498K4P7, A0A498IY35
PF03767	HAD superfamily, subfamily IIIB (Acid phosphatase)	3	A0A498HVI0, A0A498JMN8, A0A498IZI6
PF03810	Importin-beta N-terminal domain	3	A0A498I948, A0A498KT40, A0A498JHI8
PF04755	PAP_fibrillin	3	A0A540MJF4, A0A540K7B9, A0A498IUN9
PF04852	Protein of unknown function (DUF640)	3	A0A498K795, A0A498IRX9, A0A498HEP8
PF06232	Embryo-specific protein 3, (ATS3)	3	A0A498HJ36, A0A498JM22, A0A498JEQ2
PF07718	Coatomer beta C-terminal region	3	A0A498JXK7, A0A498ICS7, A0A498J321
PF07731	Multicopper oxidase	3	A0A498IUW6, A0A498I2F4, A0A540NER5
PF07732	Multicopper oxidase	3	A0A498IUW6, A0A498I2F4, A0A540NER5
PF07973	Threonyl and Alanyl tRNA synthetase second additional domain	3	A0A498IDT5, A0A498HHK6, A0A498HJE5
PF08031	Berberine and berberine like	3	A0A540LJJ5, A0A540NLW8, A0A498JSS5
PF08152	GUCT (NUC152) domain	3	A0A498K7P9, A0A498KS87, A0A498JM22
PF08544	GHMP kinases C terminal	3	A0A498IWM1, A0A498HK45, A0A498IK00
PF08766	DEK C terminal domain	3	A0A540LI93, A0A498JK97, A0A498I4N1
PF10075	CSN8/PSMD8/EIF3K family	3	A0A540KXY8, A0A498I957, A0A498KFQ8
PF10250	GDP-fucose protein O-fucosyltransferase	3	A0A498J5B1, A0A540NGE1, A0A540MXR2
PF10584	Proteasome subunit A N-terminal signature	3	A0A498ITR6, A0A498JSF1, A0A498J7N8
PF11838	ERAP1-like C-terminal domain	3	A0A540NKF3, A0A498HN88, A0A498J715
PF12357	Phospholipase D C terminal	3	A0A498HZC2, A0A498JEV9, A0A498HD33
PF12481	Aluminium induced protein	3	A0A498I4Q5, A0A498IPE8, A0A498HLV1
PF12796	Ankyrin repeats (3 copies)	3	A0A498HZC2, A0A540MTV2, A0A498IXD1
PF12854	PPR repeat	3	A0A498J5P8, A0A498K730, A0A498ITS5
PF13181	Tetratricopeptide repeat	3	A0A498KRM5, A0A498HSU4, A0A498JX87
PF13202	EF hand	3	A0A498HKN2, A0A498IB95, A0A498JUW5
PF13848	Thioredoxin-like domain	3	A0A540MPD0, A0A498I1Z9, A0A540KU40
PF13905	Thioredoxin-like	3	A0A498HJR7, A0A498HGA1, A0A498HE63
PF14008	Iron/zinc purple acid phosphatase-like protein C	3	A0A498KBH2, A0A498IUT9, A0A498JX87
PF14555	UBA-like domain	3	A0A498HG22, A0A498HCG5, A0A498JPM1
PF14806	Coatomer beta subunit appendage platform	3	A0A498JXK7, A0A498ICS7, A0A498J321
PF16320	Ribosomal protein L7/L12 dimerisation domain	3	A0A498HKH5, A0A498J2K9, A0A498HWA3
PF16870	2-oxoglutarate dehydrogenase C-terminal	3	A0A540LBY4, A0A498KTG5, A0A498JKU5
PF16884	N-terminal domain of oxidoreductase	3	A0A540LW02, A0A498KIF3, A0A498HXA0
PF17207	MCM OB domain	3	A0A498IDC4, A0A540MND2, A0A498JU29
PF00009	Elongation factor Tu GTP binding domain	2	A0A498I6H9, A0A498INL1
PF00072	Response regulator receiver domain	2	A0A498HR24, A0A498HUI6
PF00081	Iron/manganese superoxide dismutases, alpha-hairpin domain	2	A0A498IA23, A0A540LI74
PF00112	Papain family cysteine protease	2	A0A498I0E8, A0A498JXC6
PF00113	Enolase, C-terminal TIM barrel domain	2	A0A540LGM5, A0A498KN40
PF00117	Glutamine amidotransferase class-I	2	A0A498I1M3, A0A540KKS2
PF00150	Cellulase (glycosyl hydrolase family 5)	2	A0A498J5Y8, A0A540LM70
PF00152	tRNA synthetases class II (D, K and N)	2	A0A498IVZ7, A0A540K535
PF00160	Cyclophilin type peptidyl-prolyl cis-trans isomerase/CLD	2	A0A540NGU7, A0A498J0X5
PF00180	Isocitrate/isopropylmalate dehydrogenase	2	A0A498IX41, A0A498J449
PF00188	Cysteine-rich secretory protein family	2	A0A498HV77, A0A498JR44
PF00203	Ribosomal protein S19	2	A0A498IJW8, A0A498JC18
PF00210	Ferritin-like domain	2	A0A540LBT4, A0A498IF99
PF00221	Aromatic amino acid lyase	2	A0A498IGU7, A0A540NBG7
PF00238	Ribosomal protein L14p/L23e	2	A0A498IA36, A0A1C8YBA4
PF00241	Cofilin/tropomyosin-type actin-binding protein	2	A0A498IRJ8, A0A498K2A1
PF00252	Ribosomal protein L16p/L10e	2	A0A1C8YB86, A0A498K9D6
PF00274	Fructose-bisphosphate aldolase class-I	2	A0A498HMT0, A0A498IHE9
PF00282	Pyridoxal-dependent decarboxylase conserved domain	2	A0A498I7V5, V9SJB6
PF00298	Ribosomal protein L11, RNA binding domain	2	A0A498KB60, A0A498I4Z4
PF00342	Phosphoglucose isomerase	2	A0A540LJY9, A0A498HUB1
PF00355	Rieske [2Fe-2S] domain	2	A0A498H9K3, A0A498IFG8
PF00390	Malic enzyme, N-terminal domain	2	A0A023IRR3, A0A540KXM9
PF00397	WW domain	2	A0A498HZ78, A0A498J9P2
PF00403	Heavy-metal-associated domain	2	A0A498JI42, A0A498ITS5
PF00410	Ribosomal protein S8	2	A0A1C8YBA0, A0A498KD33
PF00411	Ribosomal protein S11	2	A0A1C8YBA9, A0A498IWB6
PF00441	Acyl-CoA dehydrogenase, C-terminal domain	2	A0A498HD87, A0A498K671
PF00456	Transketolase, thiamine diphosphate binding domain	2	A0A498JIB6, A0A498KFD8
PF00466	Ribosomal protein L10	2	A0A498IY43, A0A498KQU4
PF00479	Glucose-6-phosphate dehydrogenase, NAD binding domain	2	A0A498HDQ1, A0A498J3V5
PF00485	Phosphoribulokinase / Uridine kinase family	2	A0A540KZW8, A0A498I6Y4
PF00512	His Kinase A (phospho-acceptor) domain	2	A0A498HR24, A0A498HUI6
PF00566	Rab-GTPase-TBC domain	2	A0A498IBN7, A0A540KWW8
PF00571	CBS domain	2	A0A2L0EH53, A0A498KE48
PF00572	Ribosomal protein L13	2	A0A498ICY4, A0A540MH65
PF00573	Ribosomal protein L4/L1 family	2	A0A498INM3, A0A498KD04
PF00581	Rhodanese-like domain	2	A0A498JZF4, A0A498ITK5
PF00583	Acetyltransferase (GNAT) family	2	A0A498I1U0, A0A498KG11
PF00632	HECT-domain (ubiquitin-transferase)	2	A0A498IW69, A0A498JCL7
PF00637	Region in Clathrin and VPS	2	A0A498KKT6, A0A498JG68
PF00647	Elongation factor 1 gamma, conserved domain	2	A0A498HW30, A0A498HVE0
PF00682	HMGL-like	2	A0A498KQL4, A0A498IFM3
PF00686	Starch binding domain	2	A0A498IFG9, A0A498JZV9
PF00722	Glycosyl hydrolases family 16	2	A0A498H9G5, A0A498JXH5
PF00733	Asparagine synthase	2	A0A498IND6, A0A498KP38
PF00749	tRNA synthetases class I (E and Q), catalytic domain	2	A0A498K2Q7, A0A498HLB2
PF00759	Glycosyl hydrolase family 9	2	A0A498J8R0, A0A498J8G2
PF00805	Pentapeptide repeats (8 copies)	2	A0A498JL25, A0A498KM44
PF00831	Ribosomal L29 protein	2	A0A498KAT3, A0A498HPS5
PF00847	AP2 domain	2	A0A498IAV2, A0A498I6U6
PF00903	Glyoxalase/Bleomycin resistance protein/Dioxygenase superfamily	2	A0A498IJ62, A0A540KKQ0
PF00956	Nucleosome assembly protein (NAP)	2	A0A540M0J4, A0A540K6X2
PF00958	GMP synthase C terminal domain	2	A0A498I1M3, A0A540KKS2
PF01014	Uricase	2	A0A498KC62, A0A498JI11
PF01078	Magnesium chelatase, subunit ChlI	2	A0A498JUG7, A0A498IX23
PF01090	Ribosomal protein S19e	2	A0A498J4M9, A0A498JS90
PF01092	Ribosomal protein S6e	2	A0A498HWM9, A0A498JH93
PF01095	Pectinesterase	2	A0A498IQE5, A0A540K2H8
PF01103	Surface antigen	2	A0A498KSU5, A0A498IPR4
PF01145	SPFH domain / Band 7 family	2	A0A498J3Q5, A0A498IQL5
PF01159	Ribosomal protein L6e	2	A0A498I146, A0A498JG53
PF01180	Dihydroorotate dehydrogenase	2	A0A498JLQ6, A0A498I4T3
PF01182	Glucosamine-6-phosphate isomerases/6-phosphogluconolactonase	2	A0A540M7Q1, A0A540M707
PF01210	NAD-dependent glycerol-3-phosphate dehydrogenase N-terminus	2	A0A540NMB5, A0A498JFQ9
PF01249	Ribosomal protein S21e	2	A0A498IDT5, A0A498HQZ3
PF01280	Ribosomal protein L19e	2	A0A540KPK9, A0A540N7Q1
PF01281	Ribosomal protein L9, N-terminal domain	2	A0A498KB17, A0A498JJN2
PF01282	Ribosomal protein S24e	2	A0A498KAB4, A0A498HTX2
PF01287	Eukaryotic elongation factor 5A hypusine, DNA-binding OB fold	2	A0A498HXG9, A0A498I9B2
PF01321	Creatinase/Prolidase N-terminal domain	2	A0A498HUQ2, A0A498KG35
PF01336	OB-fold nucleic acid binding domain	2	A0A498IAV2, A0A498IVZ7
PF01381	Helix-turn-helix	2	A0A540MY29, A0A498HHA9
PF01394	Clathrin propeller repeat	2	A0A498KKT6, A0A498JG68
PF01398	JAB1/Mov34/MPN/PAD-1 ubiquitin protease	2	A0A498K9H6, A0A540LDZ4
PF01411	tRNA synthetases class II (A)	2	A0A498IDT5, A0A498HJE5
PF01459	Eukaryotic porin	2	A0A498I9P6, A0A498HFU1
PF01474	Class-II DAHP synthetase family	2	A0A498I014, A0A498HT53
PF01509	TruB family pseudouridylate synthase (N terminal domain)	2	A0A540KPT5, A0A498HHF4
PF01553	Acyltransferase	2	A0A498J8R5, A0A498JCW9
PF01556	DnaJ C terminal domain	2	A0A498KES8, A0A498IQF8
PF01557	Fumarylacetoacetate (FAA) hydrolase family	2	A0A498HSW8, A0A498IR78
PF01596	O-methyltransferase	2	A0A498KFQ7, A0A498KCY7
PF01667	Ribosomal protein S27	2	A0A498K0V9, A0A540KBX8
PF01704	UTP--glucose-1-phosphate uridylyltransferase	2	A0A498KGZ1, A0A498HSA8
PF01717	Cobalamin-independent synthase, Catalytic domain	2	A0A498I2K2, A0A498IF69
PF01738	Dienelactone hydrolase family	2	A0A498IE17, A0A498HQA9
PF01756	Acyl-CoA oxidase	2	A0A498HD87, A0A498ICT1
PF01775	Ribosomal proteins 50S-L18Ae/60S-L20/60S-L18A	2	A0A540L414, A0A498J3F6
PF01813	ATP synthase subunit D	2	A0A498J573, A0A498HE04
PF01842	ACT domain	2	A0A498IQT6, A0A498JYD6
PF01928	CYTH domain	2	A0A540MAN3, A0A540KZW8
PF01929	Ribosomal protein L14	2	A0A498IY23, A0A498I8R5
PF01956	Integral membrane protein DUF106	2	A0A540MKZ3, A0A498IUE9
PF02170	PAZ domain	2	A0A498JT12, A0A498IN40
PF02171	Piwi domain	2	A0A498JT12, A0A498IN40
PF02359	Cell division protein 48 (CDC48), N-terminal domain	2	A0A498KB98, A0A498IC09
PF02446	4-alpha-glucanotransferase	2	A0A498I1F5, A0A498IFG9
PF02458	Transferase family	2	A0A498JMX2, A0A498HZE5
PF02469	Fasciclin domain	2	A0A498K4V4, A0A540L223
PF02492	CobW/HypB/UreG, nucleotide-binding domain	2	A0A540L7C7, A0A498IXJ8
PF02516	Oligosaccharyl transferase STT3 subunit	2	A0A498JNU2, A0A498I0G2
PF02630	SCO1/SenC	2	A0A0A8LGA4, A0A540LZ92
PF02777	Iron/manganese superoxide dismutases, C-terminal domain	2	A0A498IA23, A0A540LI74
PF02781	Glucose-6-phosphate dehydrogenase, C-terminal domain	2	A0A498HDQ1, A0A498J3V5
PF02786	Carbamoyl-phosphate synthase L chain, ATP binding domain	2	A0A498HKZ9, A0A498IKM2
PF02893	GRAM domain	2	A0A498HQ12, A0A498KK71
PF02922	Carbohydrate-binding module 48 (Isoamylase N-terminal domain)	2	A0A498IDP8, A0A498HR51
PF02933	Cell division protein 48 (CDC48), domain 2	2	A0A498KB98, A0A498IC09
PF02953	Tim10/DDP family zinc finger	2	A0A498I8U7, A0A498IN95
PF03088	Strictosidine synthase	2	A0A498KET8, A0A498KL49
PF03107	C1 domain	2	A0A498HGA1, A0A498HE63
PF03109	ABC1 family	2	A0A498J946, A0A498J4L4
PF03140	Plant protein of unknown function	2	A0A498HTG6, A0A498JY99
PF03151	Triose-phosphate Transporter family	2	A0A498JMW5, A0A498K5P5
PF03168	Late embryogenesis abundant protein	2	A0A540L556, A0A498KJY3
PF03178	CPSF A subunit region	2	A0A498KLH9, A0A498KLE3
PF03208	PRA1 family protein	2	A0A498HP46, A0A498IBW3
PF03227	Gamma interferon inducible lysosomal thiol reductase (GILT)	2	A0A540KQK9, A0A540M6Z9
PF03407	Nucleotide-diphospho-sugar transferase	2	A0A498JSC6, A0A498HVJ2
PF03501	Plectin/S10 domain	2	A0A498I4D7, A0A498JQS9
PF03665	Uncharacterised protein family (UPF0172)	2	A0A540N0Y3, A0A498K6P4
PF03868	Ribosomal protein L6, N-terminal domain	2	A0A498I146, A0A498JG53
PF03946	Ribosomal protein L11, N-terminal domain	2	A0A498KB60, A0A498I4Z4
PF03949	Malic enzyme, NAD binding domain	2	A0A023IRR3, A0A540KXM9
PF03952	Enolase, N-terminal domain	2	A0A540LGM5, A0A498KN40
PF04055	Radical SAM superfamily	2	A0A498I1U0, A0A498JI25
PF04146	YT521-B-like domain	2	A0A540LLZ5, A0A498HPN2
PF04153	NOT2 / NOT3 / NOT5 family	2	A0A498KFU0, A0A498I6L5
PF04408	Helicase associated domain (HA2)	2	A0A498HHD5, A0A498HTS0
PF04564	U-box domain	2	A0A498JCP6, A0A498HRJ5
PF04674	Phosphate-induced protein 1 conserved region	2	A0A498IZJ8, A0A498IXH9
PF04733	Coatomer epsilon subunit	2	A0A498JXY1, A0A540NLU3
PF04734	Neutral/alkaline non-lysosomal ceramidase, N-terminal	2	A0A498IE71, A0A498KD32
PF04832	SOUL heme-binding protein	2	A0A498K1Q6, A0A498IJQ5
PF05002	SGS domain	2	A0A498KRM5, A0A540KM77
PF05093	Cytokine-induced anti-apoptosis inhibitor 1, Fe-S biogenesis	2	A0A540LVH5, A0A498HMQ1
PF05116	Sucrose-6F-phosphate phosphohydrolase	2	A0A498IJ76, A0A540MAR4
PF05191	Adenylate kinase, active site lid	2	A0A498I4H8, A0A498JLW1
PF05368	NmrA-like family	2	A0A1W5S9D0, A0A1W5S341
PF05391	Lsm interaction motif	2	A0A540KS68, A0A498J8T1
PF05450	Nicastrin	2	A0A498HCK9, A0A498IJP1
PF05470	Eukaryotic translation initiation factor 3 subunit 8 N-terminus	2	A0A498HSX2, A0A540L0K3
PF05514	HR-like lesion-inducing	2	A0A540KBY8, A0A498I455
PF05627	Cleavage site for pathogenic type III effector avirulence factor Avr	2	A0A498HA34, A0A498J4L4
PF05648	Peroxisomal biogenesis factor 11 (PEX11)	2	A0A498KKM1, A0A498HWA4
PF05694	56kDa selenium binding protein (SBP56)	2	A0A498K3Q4, A0A540KPC5
PF06325	Ribosomal protein L11 methyltransferase (PrmA)	2	A0A498HYN8, A0A498HQY4
PF06364	Protein of unknown function (DUF1068)	2	A0A498HVH8, A0A498J2L4
PF06645	Microsomal signal peptidase 12 kDa subunit (SPC12)	2	A0A498HMW5, A0A498ICM1
PF06955	Xyloglucan endo-transglycosylase (XET) C-terminus	2	A0A498H9G5, A0A498JXH5
PF06972	Protein of unknown function (DUF1296)	2	A0A498IXG4, A0A498KEQ6
PF07479	NAD-dependent glycerol-3-phosphate dehydrogenase C-terminus	2	A0A540NMB5, A0A498JFQ9
PF07521	Zn-dependent metallo-hydrolase RNA specificity domain	2	A0A498JEV9, A0A498HS29
PF07717	Oligonucleotide/oligosaccharide-binding (OB)-fold	2	A0A498HHD5, A0A498HTS0
PF07748	Glycosyl hydrolases family 38 C-terminal domain	2	A0A498J5P8, A0A498J6W9
PF07821	Alpha-amylase C-terminal beta-sheet domain	2	A0A498HGM8, Q5BLY3
PF08068	DKCLD (NUC011) domain	2	A0A540KPT5, A0A498HHF4
PF08246	Cathepsin propeptide inhibitor domain (I29)	2	A0A498I0E8, A0A498JXC6
PF08267	Cobalamin-independent synthase, N-terminal domain	2	A0A498I2K2, A0A498IF69
PF08323	Starch synthase catalytic domain	2	A0A498JBU0, B2LUN5
PF08370	Plant PDR ABC transporter associated	2	A0A540NQE9, A0A498KBD9
PF08423	Rad51	2	A0A498JIB6, A0A498IMP2
PF08450	SMP-30/Gluconolaconase/LRE-like region	2	A0A540K581, A0A498K2X3
PF08498	Sterol methyltransferase C-terminal	2	A0A540LZ62, A0A498J5L2
PF08523	Multiprotein bridging factor 1	2	A0A540MY29, A0A498HHA9
PF08536	Whirly transcription factor	2	D9ZJE7, A0A498K2I0
PF08699	Argonaute linker 1 domain	2	A0A498JT12, A0A498IN40
PF09127	Leukotriene A4 hydrolase, C-terminal	2	A0A498JGR2, A0A498KTL9
PF09180	Prolyl-tRNA synthetase, C-terminal	2	A0A498HJU6, A0A498JTU3
PF09261	Alpha mannosidase middle domain	2	A0A498J5P8, A0A498J6W9
PF09268	Clathrin, heavy-chain linker	2	A0A498KKT6, A0A498JG68
PF09273	Rubisco LSMT substrate-binding	2	A0A498HEQ5, A0A498HEW2
PF09358	Ubiquitin fold domain	2	A0A498ISM9, A0A498K7Z0
PF10433	Mono-functional DNA-alkylating methyl methanesulfonate N-term	2	A0A498KLH9, A0A498KLE3
PF10585	Ubiquitin-activating enzyme active site	2	A0A498ISM9, A0A498K7Z0
PF10996	Beta-Casp domain	2	A0A498JEV9, A0A498HS29
PF11016	Protein of unknown function (DUF2854)	2	A0A498J4Z9, A0A540KAP6
PF11421	ATP synthase F1 beta subunit	2	A0A498I8L0, A0A498HL38
PF11523	Protein of unknown function (DUF3223)	2	A0A498HTG6, A0A498JKK9
PF11718	Pre-mRNA 3'-end-processing endonuclease polyadenylation factor C-term	2	A0A498JEV9, A0A498HS29
PF12353	Eukaryotic translation initiation factor 3 subunit G	2	A0A498KAD0, A0A540MNT0
PF12436	ICP0-binding domain of Ubiquitin-specific protease 7	2	A0A540NIG5, A0A498JH70
PF12662	Complement Clr-like EGF-like	2	A0A498JRE3, A0A498IYN7
PF12799	Leucine Rich repeats (2 copies)	2	A0A498J6I2, A0A540LT00
PF12819	Carbohydrate-binding protein of the ER	2	A0A498KRC7, A0A1Q1NIC1
PF13012	Maintenance of mitochondrial structure and function	2	A0A498K9H6, A0A540LDZ4
PF13091	PLD-like domain	2	A0A498HZC2, A0A498JEV9
PF13266	Protein of unknown function (DUF4057)	2	A0A498KU89, A0A498HYL6
PF13405	EF-hand domain	2	A0A498JU59, A0A498IB95
PF13418	Galactose oxidase, central domain	2	A0A498K0Z4, A0A498KHC5
PF13419	Haloacid dehalogenase-like hydrolase	2	A0A540LYK2, A0A498IX83
PF13489	Methyltransferase domain	2	A0A498J573, A0A498HE04
PF13537	Glutamine amidotransferase domain	2	A0A498IND6, A0A498KP38
PF13833	EF-hand domain pair	2	A0A498JS77, A0A498JC88
PF13838	Clathrin-H-link	2	A0A498KKT6, A0A498JG68
PF13840	ACT domain	2	A0A498IQT6, A0A498JYD6
PF13865	C-terminal duplication domain of Friend of PRMT1	2	A0A498IR42, A0A498HAT8
PF14204	Ribosomal L18 C-terminal region	2	A0A498HZ78, A0A498HVQ8
PF14310	Fibronectin type III-like domain	2	A0A498J9G1, A0A498JVK6
PF14368	Probable lipid transfer	2	A0A498JV61, A0A540KTU0
PF14510	ABC-transporter extracellular N-terminal	2	A0A540NQE9, A0A498KBD9
PF14533	Ubiquitin-specific protease C-terminal	2	A0A540NIG5, A0A498JH70
PF14551	MCM N-terminal domain	2	A0A498IDC4, A0A540MND2
PF16078	2-oxoglutarate dehydrogenase N-terminus	2	A0A498KTG5, A0A498JKU5
PF16113	Enoyl-CoA hydratase/isomerase	2	A0A498J3F6, A0A498KES9
PF16135	TPL-binding domain in jasmonate signalling	2	A0A498IKU2, A0A498J2G9
PF16189	Creatinase/Prolidase N-terminal domain	2	A0A498HUQ2, A0A498KG35
PF16190	Ubiquitin-activating enzyme E1 FCCH domain	2	A0A498ISM9, A0A498K7Z0
PF16191	Ubiquitin-activating enzyme E1 four-helix bundle	2	A0A498ISM9, A0A498K7Z0
PF16198	tRNA pseudouridylate synthase B C-terminal domain	2	A0A540KPT5, A0A498HHF4
PF16211	C-terminus of histone H2A	2	A0A540MGR7, A0A498IW66
PF16486	N-terminal domain of argonaute	2	A0A498JT12, A0A498IN40
PF16487	Mid domain of argonaute	2	A0A498JT12, A0A498IN40
PF16488	Argonaute linker 2 domain	2	A0A498JT12, A0A498IN40
PF16499	Alpha galactosidase A	2	A0A498JIP7, A0A498JUV5
PF16561	Glycogen recognition site of AMP-activated protein kinase	2	A0A540LPY0, A0A540NT99
PF16656	Purple acid Phosphatase, N-terminal domain	2	A0A498KBH2, A0A498JX87
PF16891	Serine-threonine protein phosphatase N-terminal domain	2	A0A498IFR9, A0A498K0W6
PF17047	Synaptotagmin-like mitochondrial-lipid-binding domain	2	A0A498HRF4, A0A498HZM1
PF17048	Neutral/alkaline non-lysosomal ceramidase, C-terminal	2	A0A498IE71, A0A498KD32
PF17135	Ribosomal protein 60S L18 and 50S L18e	2	A0A498IFR9, A0A498K0W6
PF17144	Ribosomal large subunit proteins 60S L5, and 50S L18	2	A0A498HZ78, A0A498HVQ8
PF00016	Ribulose bisphosphate carboxylase large chain, catalytic domain	1	A0A1C8YB73
PF00018	SH3 domain	1	A0A498K3B8
PF00022	Actin	1	A0A498JLG3
PF00027	Cyclic nucleotide-binding domain	1	A0A498HMA3
PF00031	Cystatin domain	1	A0A498K3U3
PF00032	Cytochrome b(C-terminal)/b6/petD	1	A0A0U2P5U8
PF00033	Cytochrome b/b6/petB	1	A0A0U2P5U8
PF00046	Homeobox domain	1	A0A498JBA1
PF00063	Myosin head (motor domain)	1	A0A498IUY1
PF00079	Serpin (serine protease inhibitor)	1	A0A540N289
PF00101	Ribulose bisphosphate carboxylase, small chain	1	A0A498K730
PF00109	Beta-ketoacyl synthase, N-terminal domain	1	A0A498JU29
PF00121	Triosephosphate isomerase	1	A0A498ITD4
PF00124	Photosynthetic reaction centre protein	1	A0A1C8YB95
PF00125	Core histone H2A/H2B/H3/H4	1	A0A498IW66
PF00136	DNA polymerase family B	1	A0A498KN34
PF00161	Ribosome inactivating protein	1	A0A498JL44
PF00163	Ribosomal protein S4/S9 N-terminal domain	1	A0A498J1S9
PF00164	Ribosomal protein S12/S23	1	A0A498IK64
PF00169	PH domain	1	A0A498JUA7
PF00170	bZIP transcription factor	1	A0A498JBA1
PF00173	Cytochrome b5-like Heme/Steroid binding domain	1	A0A498ID32
PF00176	SNF2 family N-terminal domain	1	A0A498HMU8
PF00181	Ribosomal Proteins L2, RNA binding domain	1	A0A498JUI1
PF00183	Hsp90 protein	1	A0A498IUQ7
PF00185	Aspartate/ornithine carbamoyltransferase, Asp/Orn binding domain	1	A0A498HW62
PF00189	Ribosomal protein S3, C-terminal domain	1	A0A498JDN5
PF00191	Annexin	1	A0A498IE20
PF00195	Chalcone and stilbene synthases, N-terminal domain	1	A0A498JZD1
PF00197	Trypsin and protease inhibitor	1	A0A540LUW8
PF00199	Catalase	1	A0A498JSJ7
PF00213	ATP synthase delta (OSCP) subunit	1	A0A498JYF9
PF00215	Orotidine 5'-phosphate decarboxylase / HUMPS family	1	A0A498J510
PF00218	Indole-3-glycerol phosphate synthase	1	A0A498HEW2
PF00223	Photosystem I psaA/psaB protein	1	A0A1C8YB64
PF00230	Major intrinsic protein	1	A0A498IF76
PF00235	Profilin	1	A0A498HT98
PF00249	Myb-like DNA-binding domain	1	A0A498IXF1
PF00264	Common central domain of tyrosinase	1	A0A238GSS3
PF00266	Aminotransferase class-V	1	A0A540KNV9
PF00275	EPSP synthase (3-phosphoshikimate 1-carboxyvinyltransferase)	1	A0A498KI81
PF00276	Ribosomal protein L23	1	A0A498IRG4
PF00281	Ribosomal protein L5	1	A0A498IS72
PF00289	Biotin carboxylase, N-terminal domain	1	A0A498HKZ9
PF00293	NUDIX domain	1	A0A498HG11
PF00304	Gamma-thionin family	1	A0A498HG22
PF00306	ATP synthase alpha/beta chain, C terminal domain	1	A0A0U2N8T4
PF00310	Glutamine amidotransferases class-II	1	A0A498I437
PF00312	Ribosomal protein S15	1	A0A498JCH0
PF00313	'Cold-shock' DNA-binding domain	1	A0A498JPE2
PF00316	Fructose-1-6-bisphosphatase, N-terminal domain	1	A0A498JYR3
PF00318	Ribosomal protein S2	1	A0A498KGZ1
PF00327	Ribosomal protein L30p/L7e	1	A0A498HF23
PF00335	Tetraspanin family	1	A0A498IQK8
PF00338	Ribosomal protein S10p/S20e	1	A0A498JIW1
PF00346	Respiratory-chain NADH dehydrogenase, 49 Kd subunit	1	A0A0U2PCG6
PF00348	Polyprenyl synthetase	1	A0A498IT21
PF00349	Hexokinase	1	A0A498KCU6
PF00350	Dynamin family	1	A0A498JPH7
PF00366	Ribosomal protein S17	1	A0A498HXN9
PF00370	FGGY family of carbohydrate kinases, N-terminal domain	1	A0A498HST3
PF00384	Molybdopterin oxidoreductase	1	A0A498HBT5
PF00421	Photosystem II protein	1	A0A1C8YB75
PF00454	Phosphatidylinositol 3- and 4-kinase	1	A0A498IES2
PF00458	WHEP-TRS domain	1	A0A498IFG8
PF00459	Inositol monophosphatase family	1	A0A540MUJ1
PF00467	KOW motif	1	A0A498JM53
PF00505	HMG (high mobility group) box	1	A0A498HZ76
PF00514	Armadillo/beta-catenin-like repeat	1	A0A498HRJ5
PF00544	Pectate lyase	1	A0A498HGM8
PF00549	CoA-ligase	1	A0A498IY12
PF00551	Formyl transferase	1	A0A498KBH1
PF00564	PB1 domain	1	A0A2L0EH53
PF00569	Zinc finger, ZZ type	1	A0A498J7D0
PF00574	Clp protease	1	A0A498IJD8
PF00582	Universal stress protein family	1	A0A498KAU3
PF00585	C-terminal regulatory domain of Threonine dehydratase	1	A0A498IFU7
PF00591	Glycosyl transferase family, a/b domain	1	A0A498JRJ9
PF00613	Phosphoinositide 3-kinase family, accessory domain (PIK domain)	1	A0A498IES2
PF00623	RNA polymerase Rpb1, domain 2	1	A0A498JKK9
PF00626	Gelsolin repeat	1	A0A540K888
PF00630	Filamin/ABP280 repeat	1	A0A498HSW8
PF00635	MSP (Major sperm protein) domain	1	A0A498JYD3
PF00638	RanBP1 domain	1	A0A498KCT1
PF00639	PPIC-type PPIASE domain	1	A0A498JY82
PF00650	CRAL/TRIO domain	1	A0A498JFD6
PF00656	Caspase domain	1	A0A498JUL4
PF00658	Poly-adenylate binding protein, unique domain	1	A0A498J7M1
PF00673	ribosomal L5P family C-terminus	1	A0A498IS72
PF00677	Lumazine binding domain	1	A0A498J9F8
PF00684	DnaJ central domain	1	A0A498KES8
PF00685	Sulfotransferase domain	1	A0A498JLN4
PF00689	Cation transporting ATPase, C-terminus	1	A0A498HPY2
PF00704	Glycosyl hydrolases family 18	1	A0A650DFL2
PF00705	Proliferating cell nuclear antigen, N-terminal domain	1	A0A498INA5
PF00724	NADH:flavin oxidoreductase / NADH oxidase family	1	A0A540KDU6
PF00725	3-hydroxyacyl-CoA dehydrogenase, C-terminal domain	1	A0A498HSW6
PF00737	Photosystem II 10 kDa phosphoprotein	1	A0A1C8YBD0
PF00750	tRNA synthetases class I (R)	1	A0A540KXL3
PF00754	F5/8 type C domain	1	A0A498KFX3
PF00756	Putative esterase	1	A0A540N5H4
PF00763	Tetrahydrofolate dehydrogenase/cyclohydrolase, catalytic domain	1	A0A498K514
PF00764	Arginosuccinate synthase	1	A0A540NFR5
PF00782	Dual specificity phosphatase, catalytic domain	1	A0A540NT99
PF00786	P21-Rho-binding domain	1	A0A498I8P4
PF00787	PX domain	1	A0A498IH48
PF00792	Phosphoinositide 3-kinase C2	1	A0A498IES2
PF00800	Prephenate dehydratase	1	A0A540KYD9
PF00808	Histone-like transcription factor (CBF/NF-Y) and archaeal histone	1	A0A540NPH6
PF00833	Ribosomal S17	1	A0A498IJK8
PF00834	Ribulose-phosphate 3 epimerase family	1	A0A498I2V1
PF00854	POT family	1	A0A498JKK9
PF00860	Permease family	1	A0A0Y0D5H4
PF00883	Cytosol aminopeptidase family, catalytic domain	1	A0A498KDF0
PF00884	Sulfatase	1	A0A540LJ28
PF00886	Ribosomal protein S16	1	A0A1C8YB89
PF00892	EamA-like transporter family	1	A0A498HQ14
PF00925	GTP cyclohydrolase II	1	A0A498I0Z1
PF00926	3,4-dihydroxy-2-butanone 4-phosphate synthase	1	A0A498I0Z1
PF00939	Sodium:sulfate symporter transmembrane region	1	A0A498IPC6
PF00957	Synaptobrevin	1	A0A498IJP7
PF00967	Barwin family	1	A0A540MVB4
PF00970	Oxidoreductase FAD-binding domain	1	A0A498IHV7
PF00982	Glycosyltransferase family 20	1	A0A498HMG6
PF00996	GDP dissociation inhibitor	1	A0A498HZ38
PF01008	Initiation factor 2 subunit family	1	A0A540M4P1
PF01015	Ribosomal S3Ae family	1	A0A498IAL3
PF01016	Ribosomal L27 protein	1	A0A498HIC2
PF01031	Dynamin central region	1	A0A498JPH7
PF01048	Phosphorylase superfamily	1	A0A498HUU4
PF01055	Glycosyl hydrolases family 31	1	A0A498HIK0
PF01058	NADH ubiquinone oxidoreductase, 20 Kd subunit	1	A0A498HUU5
PF01070	FMN-dependent dehydrogenase	1	A0A498IXX6
PF01074	Glycosyl hydrolases family 38 N-terminal domain	1	A0A498J6W9
PF01077	Nitrite and sulphite reductase 4Fe-4S domain	1	A0A498IL84
PF01086	Clathrin light chain	1	A0A498JVV3
PF01087	Galactose-1-phosphate uridyl transferase, N-terminal domain	1	A0A498IJM2
PF01088	Ubiquitin carboxyl-terminal hydrolase, family 1	1	A0A540M8Y4
PF01096	Transcription factor S-II (TFIIS)	1	A0A540MG34
PF01105	emp24/gp25L/p24 family/GOLD	1	A0A498I8P9
PF01111	Cyclin-dependent kinase regulatory subunit	1	A0A540N0G9
PF01112	Asparaginase	1	A0A498JLN4
PF01120	Alpha-L-fucosidase	1	A0A498KFX3
PF01135	Protein-L-isoaspartate(D-aspartate) O-methyltransferase (PCMT)	1	A0A498I699
PF01154	Hydroxymethylglutaryl-coenzyme A synthase N terminal	1	A0A498JNJ2
PF01168	Alanine racemase, N-terminal domain	1	A0A498K7S6
PF01179	Copper amine oxidase, enzyme domain	1	A0A096ZNR5
PF01187	Macrophage migration inhibitory factor (MIF)	1	A0A498HKQ2
PF01198	Ribosomal protein L31e	1	A0A540LMU1
PF01200	Ribosomal protein S28e	1	A0A498HXX0
PF01208	Uroporphyrinogen decarboxylase (URO-D)	1	A0A498KBP3
PF01218	Coproporphyrinogen III oxidase	1	A0A498HEL8
PF01233	Myristoyl-CoA:protein N-myristoyltransferase, N-terminal domain	1	A0A540MRD0
PF01241	Photosystem I psaG / psaK	1	A0A498IS83
PF01247	Ribosomal protein L35Ae	1	A0A498IHV3
PF01263	Aldose 1-epimerase	1	A0A498JRY2
PF01268	Formate--tetrahydrofolate ligase	1	A0A498K6H0
PF01293	Phosphoenolpyruvate carboxykinase	1	A0A1B1UZZ5
PF01323	DSBA-like thioredoxin domain	1	A0A498HG34
PF01344	Kelch motif	1	A0A498K0Z4
PF01357	Pollen allergen	1	A0A498HEU8
PF01369	Sec7 domain	1	A0A498JFB5
PF01373	Glycosyl hydrolase family 14	1	A0A498J2F9
PF01379	Porphobilinogen deaminase, dipyromethane cofactor binding domain	1	A0A498HJF6
PF01380	SIS domain	1	A0A498KA94
PF01386	Ribosomal L25p family	1	A0A498IK48
PF01412	Putative GTPase activating protein for Arf	1	A0A498JT83
PF01424	R3H domain	1	A0A498IKZ5
PF01432	Peptidase family M3	1	A0A498KNE2
PF01434	Peptidase family M41	1	A0A498J883
PF01435	Peptidase family M48	1	A0A498KS87
PF01458	Uncharacterized protein family (UPF0051)	1	A0A498IYC7
PF01476	LysM domain	1	A0A498J584
PF01477	PLAT/LH2 domain	1	A0A498HXS1
PF01479	S4 domain	1	A0A498J1S9
PF01493	GXGXG motif	1	A0A498I437
PF01501	Glycosyl transferase family 8	1	A0A498K2N6
PF01502	Phosphoribosyl-AMP cyclohydrolase	1	A0A498INE0
PF01503	Phosphoribosyl-ATP pyrophosphohydrolase	1	A0A498INE0
PF01521	Iron-sulphur cluster biosynthesis	1	A0A498IHA5
PF01564	Spermine/spermidine synthase domain	1	A0A498HKU7
PF01571	Aminomethyltransferase folate-binding domain	1	A0A498IVP2
PF01582	TIR domain	1	A0A498IQI4
PF01588	Putative tRNA binding domain	1	A0A498K4F1
PF01590	GAF domain	1	A0A498HUI6
PF01593	Flavin containing amine oxidoreductase	1	A0A498J7M9
PF01597	Glycine cleavage H-protein	1	A0A498HQ88
PF01632	Ribosomal protein L35	1	A0A498K3K6
PF01645	Conserved region in glutamate synthase	1	A0A498I437
PF01652	Eukaryotic initiation factor 4E	1	A0A540MR43
PF01655	Ribosomal protein L32	1	A0A498IY16
PF01657	Salt stress response/antifungal	1	A0A498J0E3
PF01663	Type I phosphodiesterase / nucleotide pyrophosphatase	1	A0A498HTE9
PF01678	Diaminopimelate epimerase	1	A0A498JIV4
PF01687	Riboflavin kinase	1	A0A498IX83
PF01693	Caulimovirus viroplasmin	1	A0A498J6N5
PF01694	Rhomboid family	1	A0A498IJ49
PF01699	Sodium/calcium exchanger protein	1	A0A498IID2
PF01715	IPP transferase	1	A0A498IR87
PF01722	BolA-like protein	1	A0A498I0K7
PF01725	Ham1 family	1	A0A498I4Q9
PF01733	Nucleoside transporter	1	A0A498HE85
PF01747	ATP-sulfurylase	1	A0A498HRC5
PF01761	3-dehydroquinate synthase	1	A0A498I1K6
PF01776	Ribosomal L22e protein family	1	A0A498JFA6
PF01777	Ribosomal L27e protein family	1	A0A498IR35
PF01778	Ribosomal L28e protein family	1	A0A498IZL6
PF01780	Ribosomal L37ae protein family	1	A0A498JJ16
PF01789	PsbP	1	A0A498HNP3
PF01812	5-formyltetrahydrofolate cyclo-ligase family	1	A0A498JRT8
PF01841	Transglutaminase-like superfamily	1	A0A540LM40
PF01843	DIL domain	1	A0A498IUY1
PF01846	FF domain	1	A0A498J9P2
PF01851	Proteasome/cyclosome repeat	1	A0A498HHB0
PF01872	RibD C-terminal domain	1	A0A498K2G9
PF01873	Domain found in IF2B/IF5	1	A0A540LTL5
PF01922	SRP19 protein	1	A0A498HJT4
PF01926	50S ribosome-binding GTPase	1	A0A498ISE4
PF01946	Thi4 family	1	A0A498KDL2
PF01964	Radical SAM ThiC family	1	A0A498IMG5
PF01979	Amidohydrolase family	1	A0A498J8E5
PF01984	Double-stranded DNA-binding domain	1	A0A498IT06
PF01991	ATP synthase (E/31 kDa) subunit	1	A0A498I6H9
PF02065	Melibiase	1	A0A498JIP7
PF02096	60Kd inner membrane protein	1	A0A498JPE8
PF02115	RHO protein GDP dissociation inhibitor	1	A0A498JR38
PF02142	MGS-like domain	1	A0A498IKM2
PF02150	RNA polymerases M/15 Kd subunit	1	A0A540MG34
PF02178	AT hook motif	1	A0A498HFQ9
PF02179	BAG domain	1	A0A498IR78
PF02190	ATP-dependent protease La (LON) substrate-binding domain	1	A0A498IF12
PF02209	Villin headpiece domain	1	A0A540K888
PF02212	Dynamin GTPase effector domain	1	A0A498JPH7
PF02219	Methylenetetrahydrofolate reductase	1	A0A498HW02
PF02271	Ubiquinol-cytochrome C reductase complex 14kD subunit	1	A0A540KIA4
PF02272	DHHA1 domain	1	A0A498HJE5
PF02296	Alpha adaptin AP2, C-terminal domain	1	A0A498IJJ3
PF02330	Mitochondrial glycoprotein	1	A0A498KMY9
PF02348	Cytidylyltransferase	1	A0A540NHF2
PF02358	Trehalose-phosphatase	1	A0A498HMG6
PF02383	SacI homology domain	1	A0A498HZ78
PF02390	Putative methyltransferase	1	A0A498JDS1
PF02427	Photosystem I reaction centre subunit IV / PsaE	1	A0A498J0X6
PF02514	CobN/Magnesium Chelatase	1	A0A498I6G7
PF02536	mTERF	1	A0A498ITK5
PF02577	Bifunctional nuclease	1	A0A498HZC2
PF02581	Thiamine monophosphate synthase	1	A0A498ISE4
PF02636	Putative S-adenosyl-L-methionine-dependent methyltransferase	1	A0A498J6P2
PF02666	Phosphatidylserine decarboxylase	1	A0A498JC88
PF02672	CP12 domain	1	A0A498JLG1
PF02679	(2R)-phospho-3-sulfolactate synthase (ComA)	1	A0A498IW66
PF02696	Uncharacterized ACR, YdiU/UPF0061 family	1	A0A498KE91
PF02704	Gibberellin regulated protein	1	A0A540N966
PF02713	Domain of unknown function DUF220	1	A0A498HJR7
PF02727	Copper amine oxidase, N2 domain	1	A0A096ZNR5
PF02728	Copper amine oxidase, N3 domain	1	A0A096ZNR5
PF02729	Aspartate/ornithine carbamoyltransferase, carbamoyl-P binding domain	1	A0A498HW62
PF02731	SKIP/SNW domain	1	A0A498HWU2
PF02736	Myosin N-terminal SH3-like domain	1	A0A498IUY1
PF02737	3-hydroxyacyl-CoA dehydrogenase, NAD binding domain	1	A0A498HSW6
PF02747	Proliferating cell nuclear antigen, C-terminal domain	1	A0A498INA5
PF02771	Acyl-CoA dehydrogenase, N-terminal domain	1	A0A498K671
PF02782	FGGY family of carbohydrate kinases, C-terminal domain	1	A0A498HST3
PF02785	Biotin carboxylase C-terminal domain	1	A0A498HKZ9
PF02787	Carbamoyl-phosphate synthetase large chain, oligomerisation domain	1	A0A498IKM2
PF02788	Ribulose bisphosphate carboxylase large chain, N-terminal domain	1	A0A1C8YB73
PF02789	Cytosol aminopeptidase family, N-terminal domain	1	A0A498KDF0
PF02797	Chalcone and stilbene synthases, C-terminal domain	1	A0A498JZD1
PF02799	Myristoyl-CoA:protein N-myristoyltransferase, C-terminal domain	1	A0A540MRD0
PF02801	Beta-ketoacyl synthase, C-terminal domain	1	A0A498JU29
PF02806	Alpha amylase, C-terminal all-beta domain	1	A0A498IDP8
PF02824	TGS domain	1	A0A498HHK6
PF02836	Glycosyl hydrolases family 2, TIM barrel domain	1	A0A498KCW4
PF02837	Glycosyl hydrolases family 2, sugar binding domain	1	A0A498KCW4
PF02852	Pyridine nucleotide-disulphide oxidoreductase, dimerisation domain	1	A0A498JX55
PF02882	Tetrahydrofolate dehydrogenase/cyclohydrolase, NAD(P)-binding domain	1	A0A498K514
PF02883	Adaptin C-terminal domain	1	A0A498IJJ3
PF02885	Glycosyl transferase family, helical bundle domain	1	A0A498JRJ9
PF02897	Prolyl oligopeptidase, N-terminal beta-propeller domain	1	A0A540KE08
PF02921	Ubiquinol cytochrome reductase transmembrane region	1	A0A498IFG8
PF02929	Beta galactosidase small chain	1	A0A498KCW4
PF02938	GAD domain	1	A0A498IVZ7
PF02996	Prefoldin subunit	1	A0A498IF10
PF03016	Exostosin family	1	A0A498HVE0
PF03018	Dirigent-like protein	1	A0A498KE92
PF03029	Conserved hypothetical ATP binding protein	1	A0A498IE20
PF03030	Inorganic H+ pyrophosphatase	1	A0A498IJL8
PF03055	Retinal pigment epithelial membrane protein	1	A0A498JL71
PF03069	Acetamidase/Formamidase family	1	A0A540NMC9
PF03070	TENA/THI-4/PQQC family	1	A0A540MXV0
PF03080	Neprosin	1	A0A498INP7
PF03099	Biotin/lipoate A/B protein ligase family	1	A0A498KE91
PF03104	DNA polymerase family B, exonuclease domain	1	A0A498KN34
PF03106	WRKY DNA -binding domain	1	A0A540MGR7
PF03143	Elongation factor Tu C-terminal domain	1	A0A498INL1
PF03144	Elongation factor Tu domain 2	1	A0A498INL1
PF03145	Seven in absentia protein family	1	A0A540LPY0
PF03153	Transcription factor IIA, alpha/beta subunit	1	A0A498KAD9
PF03179	Vacuolar (H+)-ATPase G subunit	1	A0A498K4T7
PF03188	Eukaryotic cytochrome b561	1	A0A540LTK0
PF03190	Protein of unknown function, DUF255	1	A0A540LEB5
PF03194	LUC7 N_terminus	1	A0A498JIT4
PF03200	Glycosyl hydrolase family 63 C-terminal domain	1	A0A498IAC7
PF03214	Reversibly glycosylated polypeptide	1	A0A498JSD7
PF03255	Acetyl co-enzyme A carboxylase carboxyltransferase alpha subunit	1	A0A498K9J4
PF03283	Pectinacetylesterase	1	A0A540M5B8
PF03330	Lytic transglycolase	1	A0A498HEU8
PF03357	Snf7	1	A0A498IN30
PF03358	NADPH-dependent FMN reductase	1	A0A498IW71
PF03364	Polyketide cyclase / dehydrase and lipid transport	1	A0A498HUE0
PF03367	ZPR1 zinc-finger domain	1	A0A498JS21
PF03371	PRP38 family	1	A0A498K2H5
PF03378	CAS/CSE protein, C-terminus	1	A0A498JHI8
PF03381	LEM3 (ligand-effect modulator 3) family / CDC50 family	1	A0A498JTW6
PF03398	Regulator of Vps4 activity in the MVB pathway	1	A0A540NJ27
PF03405	Fatty acid desaturase	1	A0A498IMB4
PF03435	Saccharopine dehydrogenase NADP binding domain	1	A0A498J204
PF03446	NAD binding domain of 6-phosphogluconate dehydrogenase	1	A0A498KJP4
PF03460	Nitrite/Sulfite reductase ferredoxin-like half domain	1	A0A498IL84
PF03463	eRF1 domain 1	1	A0A540KVE3
PF03464	eRF1 domain 2	1	A0A540KVE3
PF03465	eRF1 domain 3	1	A0A540KVE3
PF03468	XS domain	1	A0A498KCS6
PF03470	XS zinc finger domain	1	A0A498KCS6
PF03485	Arginyl tRNA synthetase N terminal domain	1	A0A540KXL3
PF03492	SAM dependent carboxyl methyltransferase	1	A0A498I5N9
PF03571	Peptidase family M49	1	A0A498HG11
PF03587	EMG1/NEP1 methyltransferase	1	A0A498I1M1
PF03619	Organic solute transporter Ostalpha	1	A0A498K0K1
PF03635	Vacuolar protein sorting-associated protein 35	1	A0A498HYD6
PF03638	Tesmin/TSO1-like CXC domain, cysteine-rich domain	1	A0A498J832
PF03643	Vacuolar protein sorting-associated protein 26	1	A0A540M781
PF03647	Transmembrane proteins 14C	1	A0A498IJ41
PF03656	Pam16	1	A0A498K4V6
PF03662	Glycosyl hydrolase family 79, N-terminal domain	1	A0A540LPH7
PF03671	Ubiquitin fold modifier 1 protein	1	A0A498HWS0
PF03676	Uncharacterised protein family (UPF0183)	1	A0A498HTY3
PF03690	Uncharacterised protein family (UPF0160)	1	A0A498JPN0
PF03727	Hexokinase	1	A0A498KCU6
PF03765	CRAL/TRIO, N-terminal domain	1	A0A498JFD6
PF03770	Inositol polyphosphate kinase	1	A0A498JJL1
PF03798	TLC domain	1	A0A498KE48
PF03839	Translocation protein Sec62	1	A0A498IP33
PF03878	YIF1	1	A0A498HB49
PF03900	Porphobilinogen deaminase, C-terminal domain	1	A0A498HJF6
PF03924	CHASE domain	1	A0A498HR24
PF03939	Ribosomal protein L23, N-terminal domain	1	A0A498IRG4
PF03947	Ribosomal Proteins L2, C-terminal domain	1	A0A498JUI1
PF03948	Ribosomal protein L9, C-terminal domain	1	A0A498KB17
PF03950	tRNA synthetases class I (E and Q), anti-codon binding domain	1	A0A498HLB2
PF03951	Glutamine synthetase, beta-Grasp domain	1	A0A498J770
PF03959	Serine hydrolase (FSH1)	1	A0A498IFB3
PF03981	Ubiquinol-cytochrome C chaperone	1	A0A498JMN8
PF04006	Mpp10 protein	1	A0A498JQQ9
PF04030	D-arabinono-1,4-lactone oxidase	1	C0LQA3
PF04065	Not1 N-terminal domain, CCR4-Not complex component	1	A0A498I6L5
PF04080	Per1-like family	1	A0A498JM77
PF04086	Signal recognition particle, alpha subunit, N-terminal	1	A0A498HRS6
PF04113	Gpi16 subunit, GPI transamidase component	1	A0A498I8R5
PF04116	Fatty acid hydroxylase superfamily	1	A0A498KHP0
PF04135	Nucleolar RNA-binding protein, Nop10p family	1	A0A540NFP8
PF04199	Putative cyclase	1	A0A498JXQ2
PF04212	MIT (microtubule interacting and transport) domain	1	A0A540KHI0
PF04278	Tic22-like family	1	A0A498HR52
PF04281	Mitochondrial import receptor subunit Tom22	1	A0A498I4I1
PF04321	RmlD substrate binding domain	1	A0A498J948
PF04367	Protein of unknown function (DUF502)	1	A0A498HUB1
PF04389	Peptidase family M28	1	A0A498HMW5
PF04398	Protein of unknown function, DUF538	1	A0A498IT30
PF04410	Gar1/Naf1 RNA binding region	1	A0A498IX19
PF04424	MINDY deubiquitinase	1	A0A498JI72
PF04427	Brix domain	1	A0A498I2S5
PF04431	Pectate lyase, N terminus	1	A0A498HGM8
PF04450	Peptidase of plants and bacteria	1	A0A498K2F2
PF04499	SIT4 phosphatase-associated protein	1	A0A498IUF0
PF04525	LURP-one-related	1	A0A498IIG4
PF04535	Domain of unknown function (DUF588)	1	A0A498JXY1
PF04548	AIG1 family	1	A0A498HFC9
PF04557	Glutaminyl-tRNA synthetase, non-specific RNA binding region part 2	1	A0A498HLB2
PF04558	Glutaminyl-tRNA synthetase, non-specific RNA binding region part 1	1	A0A498HLB2
PF04588	Hypoxia induced protein conserved region	1	A0A498ILX0
PF04603	Ran-interacting Mog1 protein	1	A0A498HEK7
PF04628	Sedlin, N-terminal conserved region	1	A0A498IWV4
PF04652	Vta1 like	1	A0A498IM50
PF04678	Mitochondrial calcium uniporter	1	A0A498KE48
PF04696	pinin/SDK/memA/ protein conserved region	1	A0A540MNJ9
PF04725	Photosystem II 10 kDa polypeptide PsbR	1	A0A498ITG2
PF04774	Hyaluronan / mRNA binding family	1	A0A498JCF1
PF04811	Sec23/Sec24 trunk domain	1	A0A540NK43
PF04815	Sec23/Sec24 helical domain	1	A0A540NK43
PF04845	PurA ssDNA and RNA-binding protein	1	A0A540MD22
PF04893	Yip1 domain	1	A0A498K8Z3
PF04898	Glutamate synthase central domain	1	A0A498I437
PF04935	Surfeit locus protein 6	1	A0A498HKP9
PF04949	Transcriptional activator	1	A0A498JE40
PF04950	40S ribosome biogenesis protein Tsr1 and BMS1 C-terminal	1	A0A498I0H0
PF04979	Protein phosphatase inhibitor 2 (IPP-2)	1	A0A498KL29
PF04983	RNA polymerase Rpb1, domain 3	1	A0A498JKK9
PF04997	RNA polymerase Rpb1, domain 1	1	A0A498JKK9
PF04998	RNA polymerase Rpb1, domain 5	1	A0A498JKK9
PF05008	Vesicle transport v-SNARE protein N-terminus	1	A0A540LLM5
PF05071	NADH ubiquinone oxidoreductase subunit NDUFA12	1	A0A498JHN3
PF05178	KRI1-like family	1	A0A498KA94
PF05241	Emopamil binding protein	1	A0A540KV96
PF05347	Complex 1 protein (LYR family)	1	A0A540N5Q9
PF05362	Lon protease (S16) C-terminal proteolytic domain	1	A0A498IF12
PF05383	La domain	1	A0A498HT40
PF05486	Signal recognition particle 9 kDa protein (SRP9)	1	A0A498IWJ8
PF05495	CHY zinc finger	1	A0A498IAS4
PF05577	Serine carboxypeptidase S28	1	A0A498HV77
PF05603	Protein of unknown function (DUF775)	1	A0A498HAT8
PF05615	Tho complex subunit 7	1	A0A498ITW1
PF05659	Arabidopsis broad-spectrum mildew resistance protein RPW8	1	A0A540MEQ3
PF05676	NADH-ubiquinone oxidoreductase B18 subunit (NDUFB7)	1	A0A498I6P2
PF05687	BES1/BZR1 plant transcription factor, N-terminal	1	A0A498HUB1
PF05691	Raffinose synthase or seed imbibition protein Sip1	1	A0A498KEV6
PF05700	Breast carcinoma amplified sequence 2 (BCAS2)	1	A0A498I0V9
PF05746	DALR anticodon binding domain	1	A0A540KXL3
PF05753	Translocon-associated protein beta (TRAPB)	1	A0A540KXH9
PF05755	Rubber elongation factor protein (REF)	1	A0A498HLA6
PF05843	Suppressor of forked protein (Suf)	1	A0A498J8T1
PF05890	Eukaryotic rRNA processing protein EBP2	1	A0A540KPV6
PF05899	Protein of unknown function (DUF861)	1	A0A540LEF6
PF05903	PPPDE putative peptidase domain	1	A0A498HVJ2
PF06012	Domain of Unknown Function (DUF908)	1	A0A498JCL7
PF06025	Domain of Unknown Function (DUF913)	1	A0A498JCL7
PF06026	Ribose 5-phosphate isomerase A (phosphoriboisomerase A)	1	A0A498IFR4
PF06101	Vacuolar protein sorting-associated protein 62	1	A0A498JUA7
PF06159	Protein of unknown function (DUF974)	1	A0A540KEM4
PF06172	Cupin superfamily (DUF985)	1	A0A540M4N6
PF06179	Surfeit locus protein 5 subunit 22 of Mediator complex	1	A0A498HUE8
PF06212	GRIM-19 protein	1	A0A498HIN9
PF06246	Isy1-like splicing family	1	A0A498ILC9
PF06351	Allene oxide cyclase	1	A0A498I7X2
PF06405	Red chlorophyll catabolite reductase (RCC reductase)	1	A0A498HXI5
PF06426	Serine acetyltransferase, N-terminal	1	A0A498K769
PF06427	UDP-glucose:Glycoprotein Glucosyltransferase	1	A0A540L326
PF06552	Plant specific mitochondrial import receptor subunit TOM20	1	A0A498HRN7
PF06592	Protein of unknown function (DUF1138)	1	A0A540KRS1
PF06628	Catalase-related immune-responsive	1	A0A498JSJ7
PF06650	SHR-binding domain of vacuolar-sorting associated protein 13	1	A0A498JUA7
PF06695	Putative small multi-drug export protein	1	A0A498HK36
PF06703	Microsomal signal peptidase 25 kDa subunit (SPC25)	1	A0A498J996
PF06708	Protein of unknown function (DUF1195)	1	A0A498J7T3
PF06747	CHCH domain	1	A0A498IGB9
PF06814	Lung seven transmembrane receptor	1	A0A498HUG3
PF06858	Nucleolar GTP-binding protein 1 (NOG1)	1	A0A498HQ88
PF06911	Senescence-associated protein	1	A0A498IZ66
PF06916	Protein of unknown function (DUF1279)	1	A0A498JW17
PF06964	Alpha-L-arabinofuranosidase C-terminal domain	1	A0A498IG03
PF07002	Copine	1	A0A498I6U6
PF07035	Colon cancer-associated protein Mic1-like	1	A0A498IGI6
PF07039	SGF29 tudor-like domain	1	A0A498J3Z5
PF07063	Domain of unknown function (DUF1338)	1	A0A498HKF8
PF07250	Glyoxal oxidase N-terminus	1	A0A498HUU4
PF07287	Acyclic terpene utilisation family protein AtuA	1	A0A498KQK2
PF07491	Protein phosphatase inhibitor	1	A0A498JNU2
PF07572	Bucentaur or craniofacial development	1	A0A540MWP1
PF07575	Nup85 Nucleoporin	1	A0A498HP61
PF07646	Kelch motif	1	A0A498KHC5
PF07650	KH domain	1	A0A498JDN5
PF07683	Cobalamin synthesis protein cobW C-terminal domain	1	A0A540L7C7
PF07687	Peptidase dimerisation domain	1	A0A498I3C9
PF07712	Stress up-regulated Nod 19	1	A0A498JLH5
PF07766	LETM1-like protein	1	A0A498KGK6
PF07887	Calmodulin binding protein-like	1	A0A498HVH8
PF07897	Ethylene-responsive binding factor-associated repression	1	A0A498J2G9
PF07918	CAP160 repeat	1	A0A498JJ12
PF07977	FabA-like domain	1	A0A540NSS5
PF08059	SEP domain	1	A0A498HCG5
PF08069	Ribosomal S13/S15 N-terminal domain	1	A0A498JCH0
PF08079	Ribosomal L30 N-terminal domain	1	A0A498HF23
PF08142	AARP2CN (NUC121) domain	1	A0A498I0H0
PF08146	BP28CT (NUC211) domain	1	A0A498JMN8
PF08155	NOGCT (NUC087) domain	1	A0A498HQ88
PF08167	rRNA processing/ribosome biogenesis	1	A0A498HBD7
PF08212	Lipocalin-like domain	1	A0A498HZE2
PF08217	Fungal domain of unknown function (DUF1712)	1	A0A498I5X3
PF08294	TIM21	1	A0A498IUY1
PF08321	PPP5 TPR repeat region	1	A0A498J861
PF08327	Activator of Hsp90 ATPase homolog 1-like protein	1	A0A498IJ12
PF08355	EF hand associated	1	A0A498K2N6
PF08356	EF hand associated	1	A0A498K2N6
PF08367	Peptidase M16C associated	1	A0A498JWP0
PF08372	Plant phosphoribosyltransferase C-terminal	1	A0A498KQL1
PF08387	FBD	1	A0A498J4M9
PF08389	Exportin 1-like protein	1	A0A498KT40
PF08392	FAE1/Type III polyketide synthase-like protein	1	A0A540MRQ7
PF08442	ATP-grasp domain	1	A0A498IY12
PF08446	PAS fold	1	A0A498JFA7
PF08472	Sucrose-6-phosphate phosphohydrolase C-terminal	1	A0A498IJ76
PF08502	LeuA allosteric (dimerisation) domain	1	A0A498KQL4
PF08506	Cse1	1	A0A498JHI8
PF08507	COPI associated protein	1	A0A498IQB1
PF08513	LisH	1	A0A498I021
PF08540	Hydroxymethylglutaryl-coenzyme A synthase C terminal	1	A0A498JNJ2
PF08541	3-Oxoacyl-[acyl-carrier-protein (ACP)] synthase III C terminal	1	A0A540MRQ7
PF08542	Replication factor C C-terminal domain	1	A0A498HWN5
PF08577	PI31 proteasome regulator	1	A0A498K3P7
PF08590	Domain of unknown function (DUF1771)	1	A0A498IWK7
PF08597	Translation initiation factor eIF3 subunit	1	A0A498JST9
PF08623	TATA-binding protein interacting (TIP20)	1	A0A498JIG3
PF08626	Transport protein Trs120 or TRAPPC9, TRAPP II complex subunit	1	A0A498HR05
PF08669	Glycine cleavage T-protein C-terminal barrel domain	1	A0A498IVP2
PF08700	Vps51/Vps67	1	A0A540MND2
PF08718	Glycolipid transfer protein (GLTP)	1	A0A498I8P4
PF08719	Domain of unknown function (DUF1768)	1	A0A498K2G9
PF08752	Coatomer gamma subunit appendage platform subdomain	1	A0A498J142
PF08767	CRM1 C terminal	1	A0A498KT40
PF08768	Domain of unknown function (DUF1794)	1	A0A498JYS7
PF08777	RNA binding motif	1	A0A498HT40
PF08802	Cytochrome B6-F complex Fe-S subunit	1	A0A498H9K3
PF08825	E2 binding domain	1	A0A540MFN1
PF09088	MIF4G like	1	A0A498IP68
PF09090	MIF4G like	1	A0A498IP68
PF09110	HAND	1	A0A498HMU8
PF09111	SLIDE	1	A0A498HMU8
PF09118	Domain of unknown function (DUF1929)	1	A0A498HUU4
PF09177	Syntaxin 6, N-terminal	1	A0A498HRC7
PF09229	Activator of Hsp90 ATPase, N-terminal	1	A0A498IJ12
PF09298	Fumarylacetoacetase N-terminal	1	A0A498IR78
PF09324	Domain of unknown function (DUF1981)	1	A0A498JFB5
PF09325	Vps5 C terminal like	1	A0A498IH48
PF09326	NADH-ubiquinone oxidoreductase subunit G, C-terminal	1	A0A498HBT5
PF09334	tRNA synthetases class I (M)	1	A0A498K4F1
PF09336	Vps4 C terminal oligomerisation domain	1	A0A540KHI0
PF09360	Iron-binding zinc finger CDGSH type	1	A0A498KS60
PF09402	Man1-Src1p-C-terminal domain	1	A0A498JPL5
PF09409	PUB domain	1	A0A540MXN4
PF09430	Protein of unknown function (DUF2012)	1	A0A498HQ14
PF09532	FDF domain	1	A0A498IB22
PF09598	Stm1	1	A0A498JCF1
PF09668	Aspartyl protease	1	A0A498K981
PF09767	Predicted membrane protein (DUF2053)	1	A0A498HQK4
PF09793	Anticodon-binding domain	1	A0A498ICD4
PF10058	Predicted integral membrane zinc-ribbon metal-binding protein	1	A0A498HM24
PF10200	NADH:ubiquinone oxidoreductase, NDUFS5-15kDa	1	A0A498IMK7
PF10213	Mitochondrial ribosomal subunit protein	1	A0A498I509
PF10225	NEMP family	1	A0A498IK48
PF10248	Myelodysplasia-myeloid leukemia factor 1-interacting protein	1	A0A498K4C1
PF10270	Membrane magnesium transporter	1	A0A498K4P8
PF10509	Galactokinase galactose-binding signature	1	A0A498HK45
PF10516	SHNi-TPR	1	A0A498I026
PF10536	Plant mobile domain	1	A0A498J861
PF10588	NADH-ubiquinone oxidoreductase-G iron-sulfur binding region	1	A0A498HBT5
PF10602	26S proteasome subunit RPN7	1	A0A498JKH6
PF11264	Thylakoid formation protein	1	A0A498J5F9
PF11566	PI31 proteasome regulator N-terminal	1	A0A498K3P7
PF11833	Protein CHAPERONE-LIKE PROTEIN OF POR1-like	1	A0A498HTY3
PF11875	Domain of unknown function (DUF3395)	1	A0A498JTV8
PF11891	Protein RETICULATA-related	1	A0A498K4N8
PF11919	Domain of unknown function (DUF3437)	1	A0A540KC20
PF11940	Domain of unknown function (DUF3458) Ig-like fold	1	A0A498I253
PF11965	Domain of unknown function (DUF3479)	1	A0A498I6G7
PF11976	Ubiquitin-2 like Rad60 SUMO-like	1	A0A498HCF5
PF11987	Translation-initiation factor 2	1	A0A498I6H9
PF12043	Domain of unknown function (DUF3527)	1	A0A498IA36
PF12076	WAX2 C-terminal domain	1	A0A498KHP0
PF12142	Polyphenol oxidase middle domain	1	A0A238GSS3
PF12143	Protein of unknown function (DUF_B2219)	1	A0A238GSS3
PF12146	Serine aminopeptidase, S33	1	A0A498KKD5
PF12165	Alfin	1	A0A498HT74
PF12220	U1 small nuclear ribonucleoprotein of 70kDa MW N terminal	1	A0A498KIU3
PF12222	Peptide N-acetyl-beta-D-glucosaminyl asparaginase amidase A	1	A0A498KBP3
PF12263	Protein of unknown function (DUF3611)	1	A0A498JXH9
PF12315	Protein DA1	1	A0A498IQI4
PF12352	Snare region anchored in the vesicle membrane C-terminus	1	A0A540LLM5
PF12397	U3 small nucleolar RNA-associated protein 10	1	A0A498JMN8
PF12515	Ca2+-ATPase N terminal autoinhibitory domain	1	A0A498HPY2
PF12569	NMDA receptor-regulated protein 1	1	A0A540KRH9
PF12572	Protein of unknown function (DUF3752)	1	A0A498JZD1
PF12576	Protein of unknown function (DUF3754)	1	A0A498J2N7
PF12589	Methyltransferase involved in Williams-Beuren syndrome	1	A0A540K854
PF12619	Mini-chromosome maintenance protein 2	1	A0A498IDC4
PF12624	N-terminal region of Chorein or VPS13	1	A0A498JUA7
PF12646	Domain of unknown function (DUF3783)	1	A0A498KJB9
PF12701	Scd6-like Sm domain	1	A0A498IB22
PF12710	haloacid dehalogenase-like hydrolase	1	A0A498JCW9
PF12764	Glycine-rich region of argonaut	1	A0A498JT12
PF12783	Guanine nucleotide exchange factor in Golgi transport N-terminal	1	A0A498JFB5
PF12812	PDZ-like domain	1	A0A498HAU8
PF12848	ABC transporter	1	A0A498INS1
PF12871	Pre-mRNA-splicing factor 38-associated hydrophilic C-term	1	A0A498K2H5
PF12906	RING-variant domain	1	A0A498IS72
PF12931	Sec23-binding domain of Sec16	1	A0A498KAG3
PF12936	KRI1-like family C-terminal	1	A0A498KA94
PF12937	F-box-like	1	A0A498KIW6
PF13085	2Fe-2S iron-sulfur cluster binding domain	1	A0A498HDN1
PF13086	AAA domain	1	A0A540LQ14
PF13087	AAA domain	1	A0A540LQ14
PF13098	Thioredoxin-like domain	1	A0A498KCZ0
PF13177	DNA polymerase III, delta subunit	1	A0A540MZP8
PF13242	HAD-hyrolase-like	1	A0A498IQY2
PF13301	Protein of unknown function (DUF4079)	1	A0A498IF74
PF13320	Domain of unknown function (DUF4091)	1	A0A498HUC2
PF13326	Photosystem II Pbs27	1	A0A498HFR4
PF13393	Histidyl-tRNA synthetase	1	A0A540NBG7
PF13409	Glutathione S-transferase, N-terminal domain	1	A0A498ITS5
PF13414	TPR repeat	1	A0A540KRH9
PF13415	Galactose oxidase, central domain	1	A0A498K0Z4
PF13456	Reverse transcriptase-like	1	A0A498J6N5
PF13462	Thioredoxin	1	A0A498HRE2
PF13510	2Fe-2S iron-sulfur cluster binding domain	1	A0A498HBT5
PF13513	HEAT-like repeat	1	A0A498I948
PF13522	Glutamine amidotransferase domain	1	A0A498KA94
PF13534	4Fe-4S dicluster domain	1	A0A498HDN1
PF13639	Ring finger domain	1	A0A498JC90
PF13668	Ferritin-like domain	1	A0A498K363
PF13764	E3 ubiquitin-protein ligase UBR4	1	A0A498J7D0
PF13774	Regulated-SNARE-like domain	1	A0A498IJP7
PF13793	N-terminal domain of ribose phosphate pyrophosphokinase	1	A0A498IDW2
PF13837	Myb/SANT-like DNA-binding domain	1	A0A498IVY4
PF13892	DNA-binding domain	1	A0A498HMU8
PF13893	RNA recognition motif. (a.k.a. RRM, RBD, or RNP domain)	1	A0A540K6L8
PF13899	Thioredoxin-like	1	A0A498HG22
PF13902	R3H-associated N-terminal domain	1	A0A498IKZ5
PF13911	AhpC/TSA antioxidant enzyme	1	A0A498KHW4
PF13943	WPP domain	1	A0A498HGD7
PF14144	Seed dormancy control	1	A0A498K981
PF14159	CAAD domains of cyanobacterial aminoacyl-tRNA synthetase	1	A0A498JDZ9
PF14237	Domain of unknown function (DUF4339)	1	A0A498IIE4
PF14260	C4-type zinc-finger of DNA polymerase delta	1	A0A498KN34
PF14303	No apical meristem-associated C-terminal domain	1	A0A498JFQ9
PF14306	PUA-like domain	1	A0A498HRC5
PF14365	Neprosin activation peptide	1	A0A498INP7
PF14377	Domain of unknown function (DUF4414)	1	A0A498JCL7
PF14432	DYW family of nucleic acid deaminases	1	A0A498J5P8
PF14580	Leucine-rich repeat	1	A0A498HYD7
PF14602	Hexapeptide repeat of succinyl-transferase	1	A0A498J6A6
PF14632	Acidic N-terminal SPT6	1	A0A498II64
PF14633	SH2 domain	1	A0A498II64
PF14635	Helix-hairpin-helix motif	1	A0A498II64
PF14639	Holliday-junction resolvase-like of SPT6	1	A0A498II64
PF14641	Helix-turn-helix DNA-binding domain of SPT6	1	A0A498II64
PF14681	Uracil phosphoribosyltransferase	1	A0A498IG19
PF14693	Ribosomal protein TL5, C-terminal domain	1	A0A498IK48
PF14749	Acyl-coenzyme A oxidase N-terminal	1	A0A498ICT1
PF14833	NAD-binding of NADP-dependent 3-hydroxyisobutyrate dehydrogenase	1	A0A498KJP4
PF14870	Photosynthesis system II assembly factor YCF48	1	A0A498IA23
PF14878	Death-like domain of SPT6	1	A0A498II64
PF15459	60S ribosome biogenesis protein Rrp14	1	A0A498HKP9
PF16045	LisH	1	A0A498KRJ2
PF16053	Mitochondrial 28S ribosomal protein S34	1	A0A498IRC2
PF16123	Hydroxyacylglutathione hydrolase C-terminus	1	A0A498KSK6
PF16136	Putative nuclear localisation signal	1	A0A498J2G9
PF16166	Chloroplast import apparatus Tic20-like	1	A0A540L203
PF16177	Acetyl-coenzyme A synthetase N-terminus	1	A0A498J0Z7
PF16188	C-terminal region of peptidase_M24	1	A0A498KG35
PF16199	Radical_SAM C-terminal domain	1	A0A498I1U0
PF16205	Ribosomal_S17 N-terminal	1	A0A498HXN9
PF16206	C-terminal region of Mon2 protein	1	A0A498JFB5
PF16213	Dimerisation and cyclophilin-binding domain of Mon2	1	A0A498JFB5
PF16353	Domain of unknown function(DUF4981)	1	A0A498KCW4
PF16381	Coatomer subunit gamma-1 C-terminal appendage platform	1	A0A498J142
PF16399	Intron-binding protein aquarius N-terminus	1	A0A540LQ14
PF16507	Proteasome-substrate-size regulator, mid region	1	A0A540KC20
PF16529	WD40 region of Ge1, enhancer of mRNA-decapping protein	1	A0A498K8Y8
PF16845	Aspartic acid proteinase inhibitor	1	A0A498KFH3
PF16863	N-terminal barrel of NtMGAM and CtMGAM, maltase-glucoamylase	1	A0A498HIK0
PF16865	Glutathione S-transferase, C-terminal domain	1	A0A498K512
PF16906	Ribosomal proteins L26 eukaryotic, L24P archaeal	1	A0A498JM53
PF16908	Vacuolar sorting-associated protein 13, N-terminal	1	A0A498JUA7
PF16910	Repeating coiled region of VPS13	1	A0A498JUA7
PF16913	Purine nucleobase transmembrane transport	1	A0A498JIX2
PF16923	Glycosyl hydrolase family 63 N-terminal domain	1	A0A498IAC7
PF16940	Chloroplast envelope transporter	1	A0A498IN14
PF17177	Pentacotripeptide-repeat region of PRORP	1	A0A498I185
PF17284	Spermidine synthase tetramerisation domain	1	A0A498HKU7
PF17432	Domain of unknown function (DUF3458_C) ARM repeats	1	A0A498I253
PF17450	Alpha galactosidase A C-terminal beta sandwich domain	1	A0A498JUV5

## Sheet: HC2 vs HC1
Domain_id	Name	Seqs_Num	Seqs
PF00504	Chlorophyll A-B binding protein	9	A0A540LDV9, A0A498I7N5, A0A498K541, A0A498J8F9, A0A498JT30, A0A498J7M4, A0A498IQI3, A0A498JLT8, A0A498IAN3
PF00076	RNA recognition motif. (a.k.a. RRM, RBD, or RNP domain)	7	A0A498HEW2, A0A498I812, A0A498JQK7, A0A498JLT5, A0A498K784, A0A498IL75, A0A498JR19
PF00201	UDP-glucoronosyl and UDP-glucosyl transferase	6	A0A498K016, A0A498J662, A0A540MHL4, A0A498KMT8, A0A498IN03, A0A540KHJ7
PF00012	Hsp70 protein	5	A0A498ILE3, A0A498J408, A0A540LG47, A0A498HDA9, A0A498IDI1
PF00069	Protein kinase domain	5	A0A498HYT3, A0A498IFD8, A0A498HGH5, A0A498IAV7, A0A498IKE4
PF00394	Multicopper oxidase	5	A0A498JI23, A0A540NER5, A0A498JV96, A0A498HQU3, A0A498KSS9
PF07731	Multicopper oxidase	5	A0A498JI23, A0A540NER5, A0A498JV96, A0A498HQU3, A0A498KSS9
PF07732	Multicopper oxidase	5	A0A498JI23, A0A540NER5, A0A498JV96, A0A498HQU3, A0A498KSS9
PF00082	Subtilase family	4	A0A540MNV7, A0A540M4W4, A0A540NI67, A0A498JFA7
PF00149	Calcineurin-like phosphoesterase	4	A0A498JX87, A0A540LD27, A0A498IBW8, A0A498JJC2
PF00210	Ferritin-like domain	4	A0A498K282, A0A498IF99, A0A498JM62, A0A498KMM6
PF00270	DEAD/DEAH box helicase	4	A0A498IH57, A0A498HHD5, A0A498HQL3, A0A498JFN3
PF00271	Helicase conserved C-terminal domain	4	A0A498IH57, A0A498HHD5, A0A498HQL3, A0A498JFN3
PF00400	WD domain, G-beta repeat	4	A0A498HY38, A0A498JJ63, A0A540LVT5, A0A498J142
PF00657	GDSL-like Lipase/Acylhydrolase	4	A0A498INP0, A0A540LD18, A0A498JV96, A0A540KGL3
PF01602	Adaptin N terminal region	4	A0A498IJJ3, A0A498J321, A0A498ICS7, A0A498J142
PF02466	Tim17/Tim22/Tim23/Pmp24 family	4	A0A498HNP2, A0A540NLG6, A0A540LHR9, A0A498K9V6
PF05922	Peptidase inhibitor I9	4	A0A540MNV7, A0A540M4W4, A0A540NI67, A0A498JFA7
PF14008	Iron/zinc purple acid phosphatase-like protein C	4	A0A498JX87, A0A540LD27, A0A498IBW8, A0A498JJC2
PF14541	Xylanase inhibitor C-terminal	4	A0A540NQW3, A0A540L0L3, A0A498HKR1, A0A498IX66
PF14543	Xylanase inhibitor N-terminal	4	A0A540NQW3, A0A540L0L3, A0A498HKR1, A0A498IX66
PF16656	Purple acid Phosphatase, N-terminal domain	4	A0A498JX87, A0A540LD27, A0A498IBW8, A0A498JJC2
PF00004	ATPase family associated with various cellular activities (AAA)	3	A0A498KB98, A0A498IC09, A0A498HHD2
PF00011	Hsp20/alpha crystallin family	3	A0A498KL33, A0A498JNX4, A0A498JB98
PF00071	Ras family	3	A0A498HAP2, A0A540N1P8, A0A540LZL8
PF00122	E1-E2 ATPase	3	A0A498HPY2, A0A498HSC0, A0A498J8F9
PF00171	Aldehyde dehydrogenase family	3	Q9ZPB7, A0A540M4P5, A0A498I194
PF00257	Dehydrin	3	A0A385MI74, A0A498KJN4, J9Q0P7
PF00305	Lipoxygenase	3	A0A498I9M9, S4U6N6, A0A498KDP5
PF00332	Glycosyl hydrolases family 17	3	A0A498IGT3, A0A498IMJ2, A0A498I6V6
PF00407	Pathogenesis-related protein Bet v I family	3	Q4VPI3, A0A498HFK8, E4Z8P8
PF00415	Regulator of chromosome condensation (RCC1) repeat	3	A0A498HPL2, A0A498HVU2, A0A498H9U4
PF00534	Glycosyl transferases group 1	3	A0A540MAR4, A0A498JBU0, B2LUN5
PF00702	haloacid dehalogenase-like hydrolase	3	A0A498HPY2, A0A498HSC0, A0A498IWS0
PF00933	Glycosyl hydrolase family 3 N terminal domain	3	A0A498KKH0, A0A498KF50, A0A498I2A3
PF01031	Dynamin central region	3	A0A540KIX1, A0A498KAH5, A0A540NA61
PF01915	Glycosyl hydrolase family 3 C-terminal domain	3	A0A498KKH0, A0A498KF50, A0A498I2A3
PF02212	Dynamin GTPase effector domain	3	A0A540KIX1, A0A498KAH5, A0A540NA61
PF02225	PA domain	3	A0A540MNV7, A0A540M4W4, A0A540NI67
PF02854	MIF4G domain	3	A0A498IPA6, A0A498KLS7, A0A498IP68
PF03171	2OG-Fe(II) oxygenase superfamily	3	A0A498IPB6, A0A0K0PXP9, A0A498HYM2
PF03208	PRA1 family protein	3	A0A498HBZ4, A0A498K5H0, A0A498IKE4
PF07983	X8 domain	3	A0A498IGT3, A0A498IMJ2, A0A498I6V6
PF13417	Glutathione S-transferase, N-terminal domain	3	A0A498K512, A0A498J9V4, A0A498IFA6
PF13855	Leucine rich repeat	3	A0A540N626, A0A498K5H0, A0A498IKE4
PF14226	non-haem dioxygenase in morphine synthesis N-terminal	3	A0A498IPB6, A0A0K0PXP9, A0A498HYM2
PF00005	ABC transporter	2	A0A498KBC0, A0A498INS1
PF00022	Actin	2	A0A498K658, A0A498IDU8
PF00026	Eukaryotic aspartyl protease	2	A0A540K8Y1, A0A498HN93
PF00043	Glutathione S-transferase, C-terminal domain	2	A0A540KDC3, A0A498KG32
PF00085	Thioredoxin	2	A0A498K1P5, A0A498K0B1
PF00107	Zinc-binding dehydrogenase	2	A0A498KDU6, A0A498JQD7
PF00141	Peroxidase	2	A0A498I2P0, A0A498KCP1
PF00156	Phosphoribosyl transferase domain	2	A0A498JD09, A0A498HN25
PF00173	Cytochrome b5-like Heme/Steroid binding domain	2	A0A540NRZ6, A0A498ID32
PF00188	Cysteine-rich secretory protein family	2	G5CTX7, A0A498JR44
PF00226	DnaJ domain	2	A0A498JJE2, A0A498JZD1
PF00234	Protease inhibitor/seed storage/LTP family	2	B7VFP0, A0A498K2M5
PF00244	14-3-3 protein	2	A0A498H9U4, A0A498K432
PF00264	Common central domain of tyrosinase	2	A0A238GSS3, A0A238GSN3
PF00293	NUDIX domain	2	A0A540M5Z0, A0A498ISL3
PF00295	Glycosyl hydrolases family 28	2	A0A498JJD3, A0A540NIN0
PF00326	Prolyl oligopeptidase family	2	A0A540MFM8, A0A498K5E8
PF00343	Carbohydrate phosphorylase	2	A0A498KD22, A0A498IMZ4
PF00350	Dynamin family	2	A0A540KIX1, A0A540NA61
PF00416	Ribosomal protein S13/S18	2	A0A498HGI3, A0A498IKU2
PF00428	60s Acidic ribosomal protein	2	A0A498JAW8, A0A498KPJ5
PF00443	Ubiquitin carboxyl-terminal hydrolase	2	A0A498JH70, A0A540NIG5
PF00550	Phosphopantetheine attachment site	2	A0A498KLQ7, A0A540M5Y1
PF00561	alpha/beta hydrolase fold	2	A0A540LG53, A0A498JUS5
PF00612	IQ calmodulin-binding motif	2	A0A498HVU2, A0A498HX87
PF00637	Region in Clathrin and VPS	2	A0A498JG68, A0A498JV34
PF00686	Starch binding domain	2	A0A498IFG9, A0A498IFH4
PF00689	Cation transporting ATPase, C-terminus	2	A0A498HPY2, A0A498J8F9
PF00704	Glycosyl hydrolases family 18	2	A0A498JDC3, A0A498JMU2
PF00719	Inorganic pyrophosphatase	2	A0A498IPZ3, A0A498IC68
PF00724	NADH:flavin oxidoreductase / NADH oxidase family	2	A0A540MCV1, A0A540KDU6
PF00917	MATH domain	2	A0A498JH70, A0A540NIG5
PF01145	SPFH domain / Band 7 family	2	A0A498I9K2, A0A498HEI4
PF01187	Macrophage migration inhibitory factor (MIF)	2	A0A498K5H0, A0A498IKE4
PF01477	PLAT/LH2 domain	2	S4U6N6, A0A498KDP5
PF01565	FAD binding domain	2	A0A498IIH8, A0A498JSS5
PF01920	Prefoldin subunit	2	A0A498HNA3, A0A498JY86
PF02359	Cell division protein 48 (CDC48), N-terminal domain	2	A0A498KB98, A0A498IC09
PF02581	Thiamine monophosphate synthase	2	A0A498ISE4, A0A540L2M1
PF02798	Glutathione S-transferase, N-terminal domain	2	A0A540KDC3, A0A498KG32
PF02847	MA3 domain	2	A0A498IPA6, A0A498KLS7
PF02889	Sec63 Brl domain	2	A0A498IH57, A0A498JJE2
PF02893	GRAM domain	2	A0A498HQ12, A0A498KK71
PF02933	Cell division protein 48 (CDC48), domain 2	2	A0A498KB98, A0A498IC09
PF02953	Tim10/DDP family zinc finger	2	A0A498I8U7, A0A498IN95
PF02996	Prefoldin subunit	2	A0A498HSJ6, A0A498IF10
PF03330	Lytic transglycolase	2	A0A498JUY6, A0A498KJ62
PF03489	Saposin-like type B, region 2	2	A0A540K8Y1, A0A498HN93
PF04811	Sec23/Sec24 trunk domain	2	A0A498I4P8, A0A540NK43
PF04815	Sec23/Sec24 helical domain	2	A0A498I4P8, A0A540NK43
PF04832	SOUL heme-binding protein	2	A0A498IJQ5, A0A498K1Q6
PF05184	Saposin-like type B, region 1	2	A0A540K8Y1, A0A498HN93
PF05757	Oxygen evolving enhancer protein 3 (PsbQ)	2	A0A498IS27, A0A498K071
PF07714	Protein tyrosine kinase	2	A0A498I9K2, A0A498K5H0
PF07718	Coatomer beta C-terminal region	2	A0A498J321, A0A498ICS7
PF08031	Berberine and berberine like	2	A0A498JSS5, A0A498JUL0
PF08263	Leucine rich repeat N-terminal domain	2	A0A498K5H0, A0A498IKE4
PF08323	Starch synthase catalytic domain	2	A0A498JBU0, B2LUN5
PF12142	Polyphenol oxidase middle domain	2	A0A238GSS3, A0A238GSN3
PF12143	Protein of unknown function (DUF_B2219)	2	A0A238GSS3, A0A238GSN3
PF12436	ICP0-binding domain of Ubiquitin-specific protease 7	2	A0A498JH70, A0A540NIG5
PF12848	ABC transporter	2	A0A498KBC0, A0A498INS1
PF13499	EF-hand domain pair	2	A0A498JNV7, A0A498JU59
PF13639	Ring finger domain	2	A0A498JI23, A0A498HPL2
PF13668	Ferritin-like domain	2	A0A498IPU7, A0A498K363
PF14368	Probable lipid transfer	2	A0A540KTU0, A0A498IT09
PF14533	Ubiquitin-specific protease C-terminal	2	A0A498JH70, A0A540NIG5
PF14681	Uracil phosphoribosyltransferase	2	A0A498IUP7, A0A498K432
PF14806	Coatomer beta subunit appendage platform	2	A0A498J321, A0A498ICS7
PF16845	Aspartic acid proteinase inhibitor	2	A0A059VIJ7, A0A540K700
PF00009	Elongation factor Tu GTP binding domain	1	A0A498I074
PF00013	KH domain	1	A0A498K8X9
PF00042	Globin	1	C8CMH6
PF00044	Glyceraldehyde 3-phosphate dehydrogenase, NAD binding domain	1	A0A540KTG1
PF00063	Myosin head (motor domain)	1	A0A498HX87
PF00067	Cytochrome P450	1	A0A498HCI5
PF00080	Copper/zinc superoxide dismutase (SODC)	1	A0A540L294
PF00091	Tubulin/FtsZ family, GTPase domain	1	A0A540NNH8
PF00111	2Fe-2S iron-sulfur cluster binding domain	1	A0A498IMB5
PF00113	Enolase, C-terminal TIM barrel domain	1	A0A498JSH1
PF00124	Photosynthetic reaction centre protein	1	A0A1C8YB81
PF00125	Core histone H2A/H2B/H3/H4	1	A0A498JDC3
PF00137	ATP synthase subunit C	1	A0A498HWI4
PF00155	Aminotransferase class I and II	1	A0A498J0T3
PF00166	Chaperonin 10 Kd subunit	1	A0A498HMY9
PF00169	PH domain	1	A0A540NA61
PF00175	Oxidoreductase NAD-binding domain	1	A0A498KJ75
PF00177	Ribosomal protein S7p/S5e	1	A0A498HXX0
PF00180	Isocitrate/isopropylmalate dehydrogenase	1	A0A498HDM2
PF00191	Annexin	1	A0A498KQC7
PF00195	Chalcone and stilbene synthases, N-terminal domain	1	A0A498JZD1
PF00197	Trypsin and protease inhibitor	1	A0A498K5S6
PF00204	DNA gyrase B	1	A0A498IFJ2
PF00208	Glutamate/Leucine/Phenylalanine/Valine dehydrogenase	1	A0A498K3P5
PF00213	ATP synthase delta (OSCP) subunit	1	A0A498JYF9
PF00218	Indole-3-glycerol phosphate synthase	1	A0A498HEW2
PF00221	Aromatic amino acid lyase	1	A0A498IGU7
PF00224	Pyruvate kinase, barrel domain	1	A0A498K862
PF00227	Proteasome subunit	1	A0A498IWS0
PF00237	Ribosomal protein L22p/L17e	1	A0A498I010
PF00241	Cofilin/tropomyosin-type actin-binding protein	1	A0A498K2A1
PF00248	Aldo/keto reductase family	1	A0A540L330
PF00254	FKBP-type peptidyl-prolyl cis-trans isomerase	1	A0A498IFD8
PF00274	Fructose-bisphosphate aldolase class-I	1	A0A498IUP7
PF00291	Pyridoxal-phosphate dependent enzyme	1	A0A540ML94
PF00297	Ribosomal protein L3	1	A0A540NKR3
PF00300	Histidine phosphatase superfamily (branch 1)	1	A0A498IWD6
PF00311	Phosphoenolpyruvate carboxylase	1	A0A498HME3
PF00335	Tetraspanin family	1	A0A498HIL5
PF00365	Phosphofructokinase	1	A0A498JZR9
PF00378	Enoyl-CoA hydratase/isomerase	1	A0A498KES9
PF00397	WW domain	1	A0A498HZ78
PF00432	Prenyltransferase and squalene oxidase repeat	1	A0A498HGR5
PF00462	Glutaredoxin	1	A0A540MXJ4
PF00464	Serine hydroxymethyltransferase	1	A0A498JAR5
PF00479	Glucose-6-phosphate dehydrogenase, NAD binding domain	1	A0A498K7U8
PF00483	Nucleotidyl transferase	1	A0A498JXG5
PF00484	Carbonic anhydrase	1	A0A498IQN9
PF00485	Phosphoribulokinase / Uridine kinase family	1	A0A498IUP7
PF00490	Delta-aminolevulinic acid dehydratase	1	A0A498J6Z1
PF00501	AMP-binding enzyme	1	A0A498HEW2
PF00515	Tetratricopeptide repeat	1	A0A498JX87
PF00560	Leucine Rich Repeat	1	A0A498IFH4
PF00562	RNA polymerase Rpb2, domain 6	1	A0A498IVF2
PF00564	PB1 domain	1	A0A498IPF9
PF00565	Staphylococcal nuclease homologue	1	A0A498I7I3
PF00567	Tudor domain	1	A0A498I7I3
PF00574	Clp protease	1	A0A540MNF5
PF00582	Universal stress protein family	1	A0A498ITN0
PF00626	Gelsolin repeat	1	A0A498I4P8
PF00635	MSP (Major sperm protein) domain	1	A0A498JQE8
PF00641	Zn-finger in Ran binding protein and others	1	A0A498HQL3
PF00642	Zinc finger C-x8-C-x5-C-x3-H type (and similar)	1	A0A498K8X9
PF00646	F-box domain	1	A0A498HYV8
PF00650	CRAL/TRIO domain	1	A0A498JFD6
PF00675	Insulinase (Peptidase family M16)	1	A0A498HBS6
PF00690	Cation transporter/ATPase, N-terminus	1	A0A498HPY2
PF00692	dUTPase	1	A0A498HNZ5
PF00696	Amino acid kinase family	1	A0A498JHE0
PF00722	Glycosyl hydrolases family 16	1	A0A498H9G5
PF00732	GMC oxidoreductase	1	A0A498IRR5
PF00827	Ribosomal L15	1	A0A498JUM3
PF00856	SET domain	1	A0A498HEW2
PF00861	Ribosomal L18 of archaea, bacteria, mitoch. and chloroplast	1	A0A498HQL3
PF00862	Sucrose synthase	1	A0A540MAR4
PF00892	EamA-like transporter family	1	A0A498K7U8
PF00899	ThiF family	1	A0A498IFT5
PF00920	Dehydratase family	1	A0A540MXK1
PF00925	GTP cyclohydrolase II	1	A0A498I0Z1
PF00926	3,4-dihydroxy-2-butanone 4-phosphate synthase	1	A0A498I0Z1
PF00941	FAD binding domain in molybdopterin dehydrogenase	1	A0A498IMB5
PF00986	DNA gyrase B subunit, carboxyl terminus	1	A0A498IFJ2
PF00999	Sodium/hydrogen exchanger family	1	A0A498HQL3
PF01000	RNA polymerase Rpb3/RpoA insert domain	1	A0A1C8YB82
PF01070	FMN-dependent dehydrogenase	1	A0A540L8A4
PF01078	Magnesium chelatase, subunit ChlI	1	A0A498JUG7
PF01111	Cyclin-dependent kinase regulatory subunit	1	A0A540N0G9
PF01190	Pollen proteins Ole e I like	1	A0A498HL52
PF01191	RNA polymerase Rpb5, C-terminal domain	1	A0A498KLH1
PF01193	RNA polymerase Rpb3/Rpb11 dimerisation domain	1	A0A1C8YB82
PF01200	Ribosomal protein S28e	1	A0A498HXX0
PF01241	Photosystem I psaG / psaK	1	A0A498IS83
PF01268	Formate--tetrahydrofolate ligase	1	A0A498K6H0
PF01282	Ribosomal protein S24e	1	A0A498KAB4
PF01315	Aldehyde oxidase and xanthine dehydrogenase, a/b hammerhead domain	1	A0A498IMB5
PF01357	Pollen allergen	1	A0A498JUY6
PF01370	NAD dependent epimerase/dehydratase family	1	A0A498K3J2
PF01373	Glycosyl hydrolase family 14	1	A0A498HPH5
PF01394	Clathrin propeller repeat	1	A0A498JG68
PF01398	JAB1/Mov34/MPN/PAD-1 ubiquitin protease	1	A0A498KP08
PF01399	PCI domain	1	A0A540L9X0
PF01412	Putative GTPase activating protein for Arf	1	A0A498IIN1
PF01423	LSM domain	1	A0A498IXT0
PF01433	Peptidase family M1 domain	1	A0A498I253
PF01434	Peptidase family M41	1	A0A498HHD2
PF01474	Class-II DAHP synthetase family	1	A0A498HT53
PF01545	Cation efflux family	1	A0A498IPU7
PF01546	Peptidase family M20/M25/M40	1	A0A498KL06
PF01592	NifU-like N terminal domain	1	A0A498JSK5
PF01593	Flavin containing amine oxidoreductase	1	A0A498HWI4
PF01595	Domain of unknown function DUF21	1	A0A498IQI6
PF01597	Glycine cleavage H-protein	1	A0A498HQ88
PF01627	Hpt domain	1	A0A498IAV7
PF01641	SelR domain	1	A0A498K658
PF01694	Rhomboid family	1	A0A498HQL3
PF01722	BolA-like protein	1	A0A498IUP7
PF01725	Ham1 family	1	A0A498I4Q9
PF01738	Dienelactone hydrolase family	1	A0A540MRX1
PF01751	Toprim domain	1	A0A498IFJ2
PF01756	Acyl-CoA oxidase	1	A0A498ICT1
PF01789	PsbP	1	A0A498K428
PF01799	[2Fe-2S] binding domain	1	A0A498IMB5
PF01843	DIL domain	1	A0A498HX87
PF01849	NAC domain	1	A0A498I0J7
PF01918	Alba	1	A0A540L4A3
PF01926	50S ribosome-binding GTPase	1	A0A498ISE4
PF01929	Ribosomal protein L14	1	A0A498HKH9
PF01946	Thi4 family	1	A0A498KDL2
PF01964	Radical SAM ThiC family	1	A0A498IMG5
PF01984	Double-stranded DNA-binding domain	1	A0A498IT06
PF02065	Melibiase	1	A0A498JIP7
PF02238	Cytochrome c oxidase subunit VII	1	A0A540N5A9
PF02296	Alpha adaptin AP2, C-terminal domain	1	A0A498IJJ3
PF02298	Plastocyanin-like domain	1	A0A498HWA0
PF02330	Mitochondrial glycoprotein	1	A0A540L0A3
PF02364	1,3-beta-glucan synthase component	1	A0A540KXT0
PF02383	SacI homology domain	1	A0A498HZ78
PF02427	Photosystem I reaction centre subunit IV / PsaE	1	A0A540MB23
PF02446	4-alpha-glucanotransferase	1	A0A498IFG9
PF02458	Transferase family	1	A0A498JMX2
PF02507	Photosystem I reaction centre subunit III	1	A0A498JV34
PF02516	Oligosaccharyl transferase STT3 subunit	1	A0A498I0G2
PF02518	Histidine kinase-, DNA gyrase B-, and HSP90-like ATPase	1	A0A498IFJ2
PF02657	Fe-S metabolism associated domain	1	A0A498IUP7
PF02736	Myosin N-terminal SH3-like domain	1	A0A498HX87
PF02738	Molybdopterin-binding domain of aldehyde dehydrogenase	1	A0A498IMB5
PF02770	Acyl-CoA dehydrogenase, middle domain	1	A0A498ICT1
PF02781	Glucose-6-phosphate dehydrogenase, C-terminal domain	1	A0A498K7U8
PF02797	Chalcone and stilbene synthases, C-terminal domain	1	A0A498JZD1
PF02800	Glyceraldehyde 3-phosphate dehydrogenase, C-terminal domain	1	A0A540KTG1
PF02812	Glu/Leu/Phe/Val dehydrogenase, dimerisation domain	1	A0A498K3P5
PF02883	Adaptin C-terminal domain	1	A0A498IJJ3
PF02887	Pyruvate kinase, alpha/beta domain	1	A0A498K862
PF02913	FAD linked oxidases, C-terminal domain	1	A0A498IIH8
PF02987	Late embryogenesis abundant protein	1	A0A498J5Y6
PF02990	Endomembrane protein 70	1	A0A498IAW8
PF03016	Exostosin family	1	A0A498K428
PF03018	Dirigent-like protein	1	A0A498I577
PF03069	Acetamidase/Formamidase family	1	A0A540NMC9
PF03091	CutA1 divalent ion tolerance protein	1	A0A498JB40
PF03107	C1 domain	1	A0A498HE63
PF03118	Bacterial RNA polymerase, alpha chain C terminal domain	1	A0A1C8YB82
PF03140	Plant protein of unknown function	1	A0A498JY99
PF03143	Elongation factor Tu C-terminal domain	1	A0A498I074
PF03144	Elongation factor Tu domain 2	1	A0A498I074
PF03145	Seven in absentia protein family	1	A0A540LPY0
PF03168	Late embryogenesis abundant protein	1	A0A498J9A4
PF03178	CPSF A subunit region	1	A0A498KLH9
PF03188	Eukaryotic cytochrome b561	1	A0A540LTK0
PF03190	Protein of unknown function, DUF255	1	A0A540LEB5
PF03283	Pectinacetylesterase	1	A0A498JBQ3
PF03297	S25 ribosomal protein	1	A0A498KI60
PF03405	Fatty acid desaturase	1	A0A498IMB4
PF03450	CO dehydrogenase flavoprotein C-terminal domain	1	A0A498IMB5
PF03501	Plectin/S10 domain	1	A0A498I4D7
PF03629	Carbohydrate esterase, sialic acid-specific acetylesterase	1	A0A498JCV6
PF03676	Uncharacterised protein family (UPF0183)	1	A0A498HTY3
PF03765	CRAL/TRIO, N-terminal domain	1	A0A498JFD6
PF03767	HAD superfamily, subfamily IIIB (Acid phosphatase)	1	A0A498IZI6
PF03871	RNA polymerase Rpb5, N-terminal domain	1	A0A498KLH1
PF03908	Sec20	1	A0A498HSB5
PF03952	Enolase, N-terminal domain	1	A0A498JSH1
PF03953	Tubulin C-terminal domain	1	A0A540NNH8
PF03966	Trm112p-like protein	1	A0A498JB95
PF04053	Coatomer WD associated region	1	A0A540LVT5
PF04107	Glutamate-cysteine ligase family 2(GCS2)	1	A0A540KXZ0
PF04129	Vps52 / Sac2 family	1	A0A498HU19
PF04145	Ctr copper transporter family	1	A0A498HU73
PF04188	Mannosyltransferase (PIG-V)	1	A0A498IGT0
PF04258	Signal peptide peptidase	1	A0A498JJ41
PF04281	Mitochondrial import receptor subunit Tom22	1	A0A498IXY0
PF04408	Helicase associated domain (HA2)	1	A0A498HHD5
PF04424	MINDY deubiquitinase	1	A0A498JI72
PF04433	SWIRM domain	1	A0A498HWI4
PF04434	SWIM zinc finger	1	A0A498HPL2
PF04450	Peptidase of plants and bacteria	1	A0A498IVM1
PF04499	SIT4 phosphatase-associated protein	1	A0A498IUF0
PF04525	LURP-one-related	1	A0A498IIG4
PF04535	Domain of unknown function (DUF588)	1	A0A498IJ52
PF04548	AIG1 family	1	A0A540MCX1
PF04560	RNA polymerase Rpb2, domain 7	1	A0A498IVF2
PF04561	RNA polymerase Rpb2, domain 2	1	A0A498IVF2
PF04563	RNA polymerase beta subunit	1	A0A498IVF2
PF04565	RNA polymerase Rpb2, domain 3	1	A0A498IVF2
PF04566	RNA polymerase Rpb2, domain 4	1	A0A498IVF2
PF04567	RNA polymerase Rpb2, domain 5	1	A0A498IVF2
PF04576	Zein-binding	1	A0A498KBK0
PF04597	Ribophorin I	1	A0A498KH20
PF04802	Component of IIS longevity pathway SMK-1	1	A0A498HNP2
PF04810	Sec23/Sec24 zinc finger	1	A0A498I4P8
PF04900	Fcf1	1	A0A498J9V4
PF04969	CS domain	1	A0A540KQ04
PF05021	NPL4 family	1	A0A498IS43
PF05047	Mitochondrial ribosomal protein L51 / S25 / CI-B8 domain	1	A0A540LIW9
PF05116	Sucrose-6F-phosphate phosphohydrolase	1	A0A540MAR4
PF05193	Peptidase M16 inactive domain	1	A0A498HBS6
PF05199	GMC oxidoreductase	1	A0A498IRR5
PF05347	Complex 1 protein (LYR family)	1	A0A498IPL8
PF05365	Ubiquinol-cytochrome C reductase, UQCRX/QCR9 like	1	A0A498HR73
PF05479	Photosystem I reaction centre subunit N (PSAN or PSI-N)	1	A0A498HRS4
PF05676	NADH-ubiquinone oxidoreductase B18 subunit (NDUFB7)	1	A0A498I6P2
PF05691	Raffinose synthase or seed imbibition protein Sip1	1	A0A498HDE1
PF05755	Rubber elongation factor protein (REF)	1	A0A498K319
PF05873	ATP synthase D chain, mitochondrial (ATP5H)	1	A0A498KNH1
PF06045	Rhamnogalacturonate lyase family	1	A0A540M5C6
PF06258	Mitochondrial fission ELM1	1	A0A498IJ52
PF06549	Protein of unknown function (DUF1118)	1	A0A498JMM9
PF06747	CHCH domain	1	A0A498IGB9
PF06858	Nucleolar GTP-binding protein 1 (NOG1)	1	A0A498HQ88
PF06911	Senescence-associated protein	1	A0A498IZ66
PF06916	Protein of unknown function (DUF1279)	1	A0A498JW17
PF06955	Xyloglucan endo-transglycosylase (XET) C-terminus	1	A0A498H9G5
PF06957	Coatomer (COPI) alpha subunit C-terminus	1	A0A540LVT5
PF06964	Alpha-L-arabinofuranosidase C-terminal domain	1	A0A498IG03
PF07145	Ataxin-2 C-terminal region	1	A0A498JR19
PF07250	Glyoxal oxidase N-terminus	1	A0A498J5T2
PF07521	Zn-dependent metallo-hydrolase RNA specificity domain	1	A0A498JJ41
PF07676	WD40-like Beta Propeller Repeat	1	A0A540MRD5
PF07687	Peptidase dimerisation domain	1	A0A498KL06
PF07717	Oligonucleotide/oligosaccharide-binding (OB)-fold	1	A0A498HHD5
PF07918	CAP160 repeat	1	A0A498JJ12
PF08033	Sec23/Sec24 beta-sandwich domain	1	A0A498I4P8
PF08155	NOGCT (NUC087) domain	1	A0A498HQ88
PF08212	Lipocalin-like domain	1	A0A498HZE2
PF08240	Alcohol dehydrogenase GroES-like domain	1	A0A498JQD7
PF08268	F-box associated domain	1	A0A498HYV8
PF08446	PAS fold	1	A0A498JFA7
PF08534	Redoxin	1	A0A540N1A2
PF08543	Phosphomethylpyrimidine kinase	1	A0A540L2M1
PF08623	TATA-binding protein interacting (TIP20)	1	A0A498JIG3
PF08752	Coatomer gamma subunit appendage platform subdomain	1	A0A498J142
PF08766	DEK C terminal domain	1	A0A498I4N1
PF09032	Siah interacting protein, N terminal	1	A0A540KQ04
PF09088	MIF4G like	1	A0A498IP68
PF09090	MIF4G like	1	A0A498IP68
PF09118	Domain of unknown function (DUF1929)	1	A0A498J5T2
PF09268	Clathrin, heavy-chain linker	1	A0A498JG68
PF09273	Rubisco LSMT substrate-binding	1	A0A498HEW2
PF09358	Ubiquitin fold domain	1	A0A498IFT5
PF09412	Endoribonuclease XendoU	1	A0A498K0N1
PF09747	Coiled-coil domain containing protein (DUF2052)	1	A0A498K4K2
PF10075	CSN8/PSMD8/EIF3K family	1	A0A498J9A4
PF10366	Vacuolar sorting protein 39 domain 1	1	A0A498JV34
PF10367	Vacuolar sorting protein 39 domain 2	1	A0A498JV34
PF10433	Mono-functional DNA-alkylating methyl methanesulfonate N-term	1	A0A498KLH9
PF10584	Proteasome subunit A N-terminal signature	1	A0A498IWS0
PF10585	Ubiquitin-activating enzyme active site	1	A0A498IFT5
PF10890	Cytochrome b-c1 complex subunit 8	1	A0A498HK22
PF10996	Beta-Casp domain	1	A0A498JJ41
PF11145	Protein of unknown function (DUF2921)	1	A0A498HDA9
PF11543	Nuclear pore localisation protein NPL4	1	A0A498IS43
PF11833	Protein CHAPERONE-LIKE PROTEIN OF POR1-like	1	A0A498HTY3
PF11891	Protein RETICULATA-related	1	A0A498K4N8
PF11938	TLR4 regulator and MIR-interacting MSAP	1	A0A498JMK4
PF11940	Domain of unknown function (DUF3458) Ig-like fold	1	A0A498I253
PF12202	Oxidative-stress-responsive kinase 1 C-terminal domain	1	A0A498HGH5
PF12222	Peptide N-acetyl-beta-D-glucosaminyl asparaginase amidase A	1	A0A498HQU3
PF12515	Ca2+-ATPase N terminal autoinhibitory domain	1	A0A498HPY2
PF12572	Protein of unknown function (DUF3752)	1	A0A498JZD1
PF12931	Sec23-binding domain of Sec16	1	A0A498JJ63
PF12937	F-box-like	1	A0A498HYV8
PF12998	Inhibitor of growth proteins N-terminal histone-binding	1	A0A498I4P8
PF13001	Proteasome stabiliser	1	A0A498K6W1
PF13012	Maintenance of mitochondrial structure and function	1	A0A498KP08
PF13098	Thioredoxin-like domain	1	A0A498KCZ0
PF13181	Tetratricopeptide repeat	1	A0A498JX87
PF13249	Squalene-hopene cyclase N-terminal domain	1	A0A498HGR5
PF13299	Cleavage and polyadenylation factor 2 C-terminal	1	A0A498JJ41
PF13405	EF-hand domain	1	A0A498JU59
PF13410	Glutathione S-transferase, C-terminal domain	1	A0A498IFA6
PF13460	NAD(P)H-binding	1	A0A498IR01
PF13561	Enoyl-(Acyl carrier protein) reductase	1	A0A540LJ29
PF13640	2OG-Fe(II) oxygenase superfamily	1	A0A498IAV7
PF13793	N-terminal domain of ribose phosphate pyrophosphokinase	1	A0A498JEI5
PF13838	Clathrin-H-link	1	A0A498JG68
PF13905	Thioredoxin-like	1	A0A498HE63
PF13947	Wall-associated receptor kinase galacturonan-binding	1	A0A498IFD8
PF14159	CAAD domains of cyanobacterial aminoacyl-tRNA synthetase	1	A0A498JDZ9
PF14204	Ribosomal L18 C-terminal region	1	A0A498HZ78
PF14288	1,3-beta-glucan synthase subunit FKS1, domain-1	1	A0A540KXT0
PF14310	Fibronectin type III-like domain	1	A0A498KKH0
PF14559	Tetratricopeptide repeat	1	A0A498K2C0
PF14572	Phosphoribosyl synthetase-associated domain	1	A0A498JEI5
PF14608	RNA-binding, Nab2-type zinc finger	1	A0A498K8X9
PF14622	Ribonuclease-III-like	1	A0A498I697
PF14683	Polysaccharide lyase family 4, domain III	1	A0A540M5C6
PF14686	Polysaccharide lyase family 4, domain II	1	A0A540M5C6
PF14749	Acyl-coenzyme A oxidase N-terminal	1	A0A498ICT1
PF14852	Fis1 N-terminal tetratricopeptide repeat	1	A0A498IL37
PF14853	Fis1 C-terminal tetratricopeptide repeat	1	A0A498IL37
PF15511	Centromere kinetochore component CENP-T histone fold	1	A0A498K0F3
PF16113	Enoyl-CoA hydratase/isomerase	1	A0A498KES9
PF16135	TPL-binding domain in jasmonate signalling	1	A0A498IKU2
PF16190	Ubiquitin-activating enzyme E1 FCCH domain	1	A0A498IFT5
PF16191	Ubiquitin-activating enzyme E1 four-helix bundle	1	A0A498IFT5
PF16363	GDP-mannose 4,6 dehydratase	1	A0A498JQ88
PF16381	Coatomer subunit gamma-1 C-terminal appendage platform	1	A0A498J142
PF16499	Alpha galactosidase A	1	A0A498JIP7
PF16561	Glycogen recognition site of AMP-activated protein kinase	1	A0A540LPY0
PF16661	Metallo-beta-lactamase superfamily domain	1	A0A498JJ41
PF16865	Glutathione S-transferase, C-terminal domain	1	A0A498K512
PF16884	N-terminal domain of oxidoreductase	1	A0A498KDU6
PF16916	Dimerisation domain of Zinc Transporter	1	A0A498IPU7
PF17067	Ribosomal protein S31e	1	A0A498ITK6
PF17144	Ribosomal large subunit proteins 60S L5, and 50S L18	1	A0A498HZ78
PF17432	Domain of unknown function (DUF3458_C) ARM repeats	1	A0A498I253

## Sheet: HC3 vs HC1
Domain_id	Name	Seqs_Num	Seqs
PF00076	RNA recognition motif. (a.k.a. RRM, RBD, or RNP domain)	31	A0A498HM34, A0A540LVI4, A0A498HZC2, A0A498JD94, A0A540MAN9, A0A498KIU3, A0A498JQK7, A0A498I5Q1, A0A498JS70, A0A498JQG5, A0A498K4Z5, A0A498I4L9, A0A498JYV6, A0A498JDJ8, A0A540NI12, A0A498K5N0, A0A498IY42, A0A498HYZ8, A0A498I874, A0A498J7M1, A0A498K828, A0A498KNN1, A0A498J5S9, A0A498IET7, A0A498K059, A0A498HAT8, A0A498JRH1, A0A498HT40, A0A498K6P4, A0A498HJ90, A0A498HZ82
PF00141	Peroxidase	14	A0A498IIU4, A0A498IPD7, A0A498JUL4, A0A498J1K4, A0A498KBR4, A0A498KP51, A0A498KLW3, A0A498I2P0, A0A498HWA3, A0A498HNV5, A0A498IGV2, A0A498IQ62, A0A498KCP1, A0A498K6I3
PF00069	Protein kinase domain	12	A0A498JKQ6, A0A498JTZ0, A0A498HRP9, A0A498I3B5, A0A498JMN8, A0A498IAC7, A0A498J0J9, A0A498HJE5, A0A498I8H6, A0A076V9V9, A0A498JB33, A0A498HGH5
PF00400	WD domain, G-beta repeat	12	A0A498HFB9, A0A498I4Y0, A0A498JG98, A0A498HY38, A0A498J784, A0A498KAG3, A0A498HKB2, A0A498HNY4, A0A498IVJ7, A0A498K9Y7, A0A498JB33, A0A498HM87
PF08240	Alcohol dehydrogenase GroES-like domain	11	A0A498JQG6, A0A498KQA3, A0A540NMZ5, A0A498I9Z7, A0A540KCG7, A0A498J2N1, A0A498K0K1, A0A498J437, A0A498ITX2, A0A498JIW8, A0A540MIC2
PF00011	Hsp20/alpha crystallin family	10	A0A540MIC8, A0A540KLP6, A0A498JB98, A0A498HTU5, A0A540KLJ5, A0A498HBI0, A0A498JL77, A0A540M6Z8, A0A498KL33, A0A498JNX4
PF00004	ATPase family associated with various cellular activities (AAA)	9	A0A498HM34, A0A498I5Q1, A0A498IRG0, A0A498HHD2, A0A498JKA0, A0A498HJU5, A0A498I2Q7, A0A498HI44, A0A498JLJ0
PF00091	Tubulin/FtsZ family, GTPase domain	9	A0A498J2Z2, A0A540NNH8, A0A498J9Z9, A0A498JJ93, A0A540LMN9, A0A498K907, A0A498IRC2, A0A498II20, A0A498JZG0
PF00107	Zinc-binding dehydrogenase	9	A0A498KQA3, A0A540LW02, A0A498I9Z7, A0A498HXA0, A0A498KIF3, A0A498K0K1, A0A498ITX2, A0A498JIW8, A0A540MIC2
PF00407	Pathogenesis-related protein Bet v I family	9	E4Z8P8, Q4VPJ7, Q40280, A0A540KQM4, A0AUF7, Q941P6, A0A498HPU8, P43211, A0A498HFK8
PF00504	Chlorophyll A-B binding protein	9	A0A498HTF6, A0A498JCA9, A0A498IQI3, A0A498JT30, A0A498K541, A0A498J7M4, A0A498ISH0, A0A498J8F9, A0A498JLT8
PF00657	GDSL-like Lipase/Acylhydrolase	9	A0A540KWW3, A0A498ISW2, A0A540MGM0, A0A498JV96, A0A540LD18, A0A498J630, A0A540LQR7, A0A498I0Y4, A0A498INP0
PF03953	Tubulin C-terminal domain	9	A0A498J2Z2, A0A540NNH8, A0A498J9Z9, A0A498JJ93, A0A540LMN9, A0A498K907, A0A498IRC2, A0A498II20, A0A498JZG0
PF13041	PPR repeat family	9	A0A498HTF6, A0A498KBN1, A0A498K6P4, A0A498J5P8, A0A498ITK5, A0A498IWY7, A0A498ITS5, A0A498HNY3, A0A540MFD6
PF14541	Xylanase inhibitor C-terminal	9	A0A540M5H6, A0A498J3F6, A0A498JNB7, A0A498IX66, A0A498I0G0, A0A498HRS1, A0A498JJH1, A0A498KA74, A0A498HV69
PF14543	Xylanase inhibitor N-terminal	9	A0A540M5H6, A0A498J3F6, A0A498JNB7, A0A498IX66, A0A498I0G0, A0A498HRS1, A0A498JJH1, A0A498KA74, A0A498HV69
PF00071	Ras family	8	A0A498HAP2, A0A540M7J5, A0A498KKE0, A0A498IBK2, A0A498IVT4, A0A498I1K6, A0A498HRU4, A0A540N1P8
PF00085	Thioredoxin	8	A0A498IWK7, A0A498K2Q7, A0A498IF23, A0A540MPD0, A0A498IK35, A0A540KSQ6, A0A540KU40, A0A498IKN5
PF00201	UDP-glucoronosyl and UDP-glucosyl transferase	8	D3UAG0, A0A498HXP3, Q9XES4, A0A540KHJ7, A0A540M917, A0A540KAJ6, A0A540L547, A0A498HFE8
PF00248	Aldo/keto reductase family	8	A0A540M2Q7, A0A498K047, Q6V8S4, A0A540N742, A0A498IBJ6, A0A498J8S7, A0A498IEB2, A0A498IJW4
PF00291	Pyridoxal-phosphate dependent enzyme	8	A0A498K1A4, A0A498IFU7, A0A540MHT1, A0A498JNV6, A0A498HHW2, A0A498K349, A0A540ML94, Q1KLZ2
PF02798	Glutathione S-transferase, N-terminal domain	8	A0A498HVE0, A0A540KDC3, A0A498K9Y7, A0A498KG32, A0A540N911, A0A540KFG3, A0A498JMR2, A0A498HEK0
PF00012	Hsp70 protein	7	A0A498K409, A0A498ILE3, A0A498HWF0, A0A540N7V9, A0A540N9G5, A0A540N9H8, A0A498IDI1
PF00043	Glutathione S-transferase, C-terminal domain	7	A0A498HVE0, A0A540KDC3, A0A498K9Y7, A0A498KG32, A0A540N911, A0A498JMR2, A0A498HEK0
PF00128	Alpha amylase, catalytic domain	7	A0A498K3I6, A0A498J784, A0A498IDP8, Q5BLY3, A0A498I1X7, A0A498JBF0, A0A498HMN6
PF00168	C2 domain	7	A0A498HZC2, A0A498JP32, A0A498HRF4, A0A498HZM1, A0A498KQL1, A0A540K4P9, A0A498HD33
PF00179	Ubiquitin-conjugating enzyme	7	A0A498KAU6, A0A498HRW2, A0A498IFB3, A0A498IDI3, A0A498KG03, A0A498IKN5, A0A498ISW3
PF00226	DnaJ domain	7	A0A498K9Q5, A0A498JZD1, A0A498IGR8, A0A498JSC9, A0A498KES8, A0A498JB13, A0A498JH87
PF00227	Proteasome subunit	7	A0A498HZM2, A0A498J7N8, A0A498KDT3, A0A498IAG1, A0A498HNY4, A0A498IWY7, A0A498IWS0
PF00332	Glycosyl hydrolases family 17	7	A0A498HWW6, A0A540MJG6, A0A498IMJ2, A0A498HUB1, A0A498J8E2, A0A498I4B5, A0A498I0Z4
PF01535	PPR repeat	7	A0A498HTF6, A0A498KBN1, A0A498J5P8, A0A498ITK5, A0A498ITS5, A0A498HNY3, A0A540MFD6
PF00294	pfkB family carbohydrate kinase	6	A0A498JKD4, A0A540MFX3, A0A540NKT9, A0A498KGM5, A0A498JZM1, A0A498IS39
PF00394	Multicopper oxidase	6	A0A498JV96, A0A498HSX4, A0A498KSS9, A0A498HQU3, A0A498IB64, A0A540NER5
PF00702	haloacid dehalogenase-like hydrolase	6	A0A498J7F4, A0A498K4M7, A0A498HPY2, A0A540N1M2, A0A498IWS0, A0A498I164
PF00933	Glycosyl hydrolase family 3 N terminal domain	6	A0A498KHH0, A0A498HVK5, A0A498KF50, A0A498I2A3, A0A498IN04, A0A498JVK6
PF01565	FAD binding domain	6	A0A498HMQ1, A0A540LVH5, A0A540NK18, A0A498IIH8, A0A540LJJ5, A0A498JSS5
PF01915	Glycosyl hydrolase family 3 C-terminal domain	6	A0A498KHH0, A0A498HVK5, A0A498KF50, A0A498I2A3, A0A498IN04, A0A498JVK6
PF07731	Multicopper oxidase	6	A0A498JV96, A0A498HSX4, A0A498KSS9, A0A498HQU3, A0A498IB64, A0A540NER5
PF07732	Multicopper oxidase	6	A0A498JV96, A0A498HSX4, A0A498KSS9, A0A498HQU3, A0A498IB64, A0A540NER5
PF14368	Probable lipid transfer	6	A0A540KTU0, A0A498IT09, A0A540KJG8, A0A498HQC6, A0A498I793, A0A540LT48
PF00026	Eukaryotic aspartyl protease	5	A0A540KDD0, A0A498ILH2, A0A498HN93, A0A498K8I1, A0A540K8Y1
PF00122	E1-E2 ATPase	5	A0A498J7F4, A0A498K4M7, A0A498HPY2, A0A498J8F9, A0A498I164
PF00171	Aldehyde dehydrogenase family	5	A0A540L4G5, A0A0E3T3B5, A0A540MV91, A0A498HXH8, A0A498JQT7
PF00173	Cytochrome b5-like Heme/Steroid binding domain	5	A0A498KPR2, A0A540NRZ6, A0A540MXN1, A0A498HQR4, A0A540MYS8
PF00262	Calreticulin family	5	A0A498ILS3, A0A498I2Z7, A0A498JQN8, A0A498K8P5, A0A498IMA7
PF00270	DEAD/DEAH box helicase	5	A0A498K7P9, A0A498HV97, A0A498HFJ0, A0A498JK58, A0A498I8H6
PF00271	Helicase conserved C-terminal domain	5	A0A498K7P9, A0A498HV97, A0A498HFJ0, A0A498JK58, A0A498I8H6
PF00557	Metallopeptidase family M24	5	A0A498KI68, A0A498HUQ2, A0A498I7X2, A0A498KG35, A0A498IE01
PF00561	alpha/beta hydrolase fold	5	A0A498KGB8, A0A498HS56, A0A498JUS5, A0A498IMI8, A0A498HIC5
PF01370	NAD dependent epimerase/dehydratase family	5	C3UZH2, A0A540KQS7, A0A498K5T4, A0A498K3J2, A0A540NQZ6
PF01764	Lipase (class 3)	5	A0A540LJ27, A0A498J1K4, A0A498JSY6, A0A540LJ28, A0A498I1Y1
PF03141	Putative S-adenosyl-L-methionine-dependent methyltransferase	5	A0A540LK36, A0A498IBX7, A0A498JY31, A0A540KYS0, A0A498KI85
PF03489	Saposin-like type B, region 2	5	A0A540KDD0, A0A498ILH2, A0A498HN93, A0A498K8I1, A0A540K8Y1
PF05184	Saposin-like type B, region 1	5	A0A540KDD0, A0A498ILH2, A0A498HN93, A0A498K8I1, A0A540K8Y1
PF07714	Protein tyrosine kinase	5	A0A540LT00, A0A498I667, A0A498IRK6, A0A498JXX1, A0A498I9K2
PF07983	X8 domain	5	A0A498HWW6, A0A540MJG6, A0A498IMJ2, A0A498HUB1, A0A498J8E2
PF13417	Glutathione S-transferase, N-terminal domain	5	A0A498JP32, A0A540NFY9, Q0ZNW5, A0A498IFA6, A0A498K512
PF13602	Zinc-binding dehydrogenase	5	A0A498JQG6, A0A540NMZ5, A0A540KCG7, A0A498J2N1, A0A498J437
PF00067	Cytochrome P450	4	C5IGQ5, A0A498KFH3, A0A498J3E1, A0A540NE24
PF00112	Papain family cysteine protease	4	A0A498I0E8, A0A498JVI1, A0A498HS58, A0A498JD61
PF00155	Aminotransferase class I and II	4	A0A498IJW7, A0A498HI41, A0A540NTW6, A0A498J059
PF00293	NUDIX domain	4	A0A498K4C8, A0A498ISL3, A0A498HG11, A0A498HDE7
PF00295	Glycosyl hydrolases family 28	4	A0A498KIF3, A0A498KJH9, A0A498HRL5, A0A498JJD3
PF00428	60s Acidic ribosomal protein	4	A0A498KPJ5, A0A498JAW8, A0A498I572, A0A498K8Z8
PF00689	Cation transporting ATPase, C-terminus	4	A0A498J7F4, A0A498K4M7, A0A498HPY2, A0A498J8F9
PF00690	Cation transporter/ATPase, N-terminus	4	A0A498J7F4, A0A498K4M7, A0A498HPY2, A0A498I164
PF01145	SPFH domain / Band 7 family	4	A0A498J3Q5, A0A498IQL5, A0A498I9K2, A0A498HJC6
PF01398	JAB1/Mov34/MPN/PAD-1 ubiquitin protease	4	A0A498K9H6, A0A498HDS4, A0A498JID0, A0A498KP08
PF01425	Amidase	4	A0A498JP32, A0A498K122, A0A540KVW9, A0A498IK00
PF01433	Peptidase family M1 domain	4	A0A498JGR2, A0A540NKF3, A0A498KTL9, A0A498J715
PF01546	Peptidase family M20/M25/M40	4	A0A498I8F4, A0A498JPI0, A0A540NTG0, A0A498IU27
PF02847	MA3 domain	4	A0A498KLS7, A0A498IPA6, A0A498I6A6, A0A498KII5
PF02861	Clp amino terminal domain, pathogenicity island component	4	A0A498HJU5, A0A498I2Q7, A0A540M971, A0A498JLJ0
PF03168	Late embryogenesis abundant protein	4	A0A540KX15, A0A498JES3, A0A498JIY1, A0A498KJY3
PF04862	Protein of unknown function (DUF642)	4	A0A540LYM9, A0A498JYV6, A0A498IW15, A0A498JDV9
PF04969	CS domain	4	A0A498KRM5, A0A540KM77, A0A540KE78, A0A540KQ04
PF07724	AAA domain (Cdc48 subfamily)	4	A0A498HJU5, A0A498I2Q7, A0A498JLJ0, A0A540MTP7
PF08246	Cathepsin propeptide inhibitor domain (I29)	4	A0A498I0E8, A0A498JVI1, A0A498HS58, A0A498JD61
PF08263	Leucine rich repeat N-terminal domain	4	A0A498JTZ0, A0A540LT00, A0A498K3Z4, A0A498HT15
PF10431	C-terminal, D2-small domain, of ClpB protein	4	A0A498HJU5, A0A498I2Q7, A0A498JLJ0, A0A540MTP7
PF12697	Alpha/beta hydrolase family	4	A0A498J784, A0A498HUW8, A0A498HIC5, A0A498J9Y1
PF13410	Glutathione S-transferase, C-terminal domain	4	Q0ZNW5, A0A498IFA6, A0A498ITS5, A0A540KFG3
PF13855	Leucine rich repeat	4	A0A498JKQ6, A0A498J6I2, A0A498K3Z4, A0A498HT15
PF16845	Aspartic acid proteinase inhibitor	4	A0A498KFH3, A0A059VEH4, A0A498JFD9, A0A540K700
PF00005	ABC transporter	3	A0A498KBD9, A0A498KBC0, A0A498KIF3
PF00013	KH domain	3	A0A498KXU1, A0A540NEE2, A0A498K8X9
PF00080	Copper/zinc superoxide dismutase (SODC)	3	A0A540MYZ9, A0A498IFL7, A0A498K3F2
PF00097	Zinc finger, C3HC4 type (RING finger)	3	A0A498IAS4, A0A498J5P8, A0A498K122
PF00117	Glutamine amidotransferase class-I	3	A0A498I1M3, A0A540KKS2, A0A498KEH6
PF00118	TCP-1/cpn60 chaperonin family	3	A0A498J0W5, A0A498JSG8, A0A540KCC1
PF00125	Core histone H2A/H2B/H3/H4	3	A0A498I9Z2, A0A498IAW0, A0A498IRZ0
PF00149	Calcineurin-like phosphoesterase	3	A0A498KEC8, A0A498KBH2, A0A498IDP8
PF00150	Cellulase (glycosyl hydrolase family 5)	3	A0A498HRD8, C7A7X7, A0A498J5Y8
PF00153	Mitochondrial carrier protein	3	A0A498KBJ3, A0A498HJW3, A0A498JG24
PF00160	Cyclophilin type peptidyl-prolyl cis-trans isomerase/CLD	3	A0A540NGU7, A0A498JUY7, A0A498J0X5
PF00188	Cysteine-rich secretory protein family	3	A0A498HV77, A0A498JR44, G5CTX7
PF00190	Cupin	3	A0A540KSM3, A0A498JZG0, A0A540LBA9
PF00198	2-oxoacid dehydrogenases acyltransferase (catalytic domain)	3	A0A498J2J5, A0A498J460, A0A498HSW8
PF00237	Ribosomal protein L22p/L17e	3	A0A1C8YBA5, A0A498ICM1, A0A498HJE4
PF00249	Myb-like DNA-binding domain	3	A0A498JSC9, A0A498IGL9, A0A498JSN3
PF00257	Dehydrin	3	A0A385MI74, A0A498KQG3, J9Q0P7
PF00297	Ribosomal protein L3	3	A0A540NKR3, A0A540NDE1, A0A498KGZ1
PF00343	Carbohydrate phosphorylase	3	A0A498IMZ4, A0A498KD22, A0A498J394
PF00364	Biotin-requiring enzyme	3	A0A498J2J5, A0A498J460, A0A498HSW8
PF00390	Malic enzyme, N-terminal domain	3	A0A498KJU5, A0A023IRR3, A0A540KXM9
PF00396	Granulin	3	A0A498JVI1, A0A498HS58, A0A498JD61
PF00406	Adenylate kinase	3	A0A498K0M6, A0A498I4H8, A0A540MFD6
PF00462	Glutaredoxin	3	A0A498IWK7, A0A540MXJ4, A0A498J449
PF00534	Glycosyl transferases group 1	3	A0A498IP83, K4HUT4, B2LUN5
PF00550	Phosphopantetheine attachment site	3	A0A498IMA7, A0A540LYH9, A0A498KLQ7
PF00684	DnaJ central domain	3	A0A498K9Q5, A0A498KES8, A0A498JH87
PF00828	Ribosomal proteins 50S-L15, 50S-L18e, 60S-L27A	3	A0A498J2H8, A0A498HQE2, A0A498IAR4
PF01201	Ribosomal protein S8e	3	A0A498K3U3, A0A498KAL2, A0A498IHU3
PF01230	HIT domain	3	A0A498I733, A0A540KP13, A0A540MI38
PF01294	Ribosomal protein L13e	3	A0A498K5A3, A0A540L5T3, A0A498IM06
PF01301	Glycosyl hydrolases family 35	3	A0A498IK04, A0A498IV89, A0A498J4I9
PF01399	PCI domain	3	A0A540KHM2, A0A540LS22, A0A540L0K3
PF01487	Type I 3-dehydroquinase	3	A0A540N3M7, A0A498IJU1, A0A498I2S0
PF01488	Shikimate / quinate 5-dehydrogenase	3	A0A540N3M7, A0A498IJU1, A0A498I2S0
PF01556	DnaJ C terminal domain	3	A0A498K9Q5, A0A498KES8, A0A498JH87
PF01597	Glycine cleavage H-protein	3	A0A498HQ88, A0A498JU58, A0A498IWY7
PF02136	Nuclear transport factor 2 (NTF2) domain	3	A0A498ICZ8, A0A498JS70, A0A498JQG5
PF02466	Tim17/Tim22/Tim23/Pmp24 family	3	A0A498KHU6, A0A540NLH1, A0A498K7X5
PF02518	Histidine kinase-, DNA gyrase B-, and HSP90-like ATPase	3	A0A498ICZ8, A0A498HK30, A0A498IUQ7
PF02854	MIF4G domain	3	A0A498KLS7, A0A498IPA6, A0A498KII5
PF02922	Carbohydrate-binding module 48 (Isoamylase N-terminal domain)	3	A0A498IDP8, A0A498I1X7, A0A498JBF0
PF03171	2OG-Fe(II) oxygenase superfamily	3	A0A0K0PXP9, A0A498HYM2, A0A498J555
PF03446	NAD binding domain of 6-phosphogluconate dehydrogenase	3	A0A540MNB1, A0A498I4V5, A0A498KJP4
PF03949	Malic enzyme, NAD binding domain	3	A0A498KJU5, A0A023IRR3, A0A540KXM9
PF05368	NmrA-like family	3	A0A1W5S9D0, A0A1W5S341, A0A1W5S4A5
PF07821	Alpha-amylase C-terminal beta-sheet domain	3	A0A498K3I6, A0A498J784, Q5BLY3
PF07992	Pyridine nucleotide-disulphide oxidoreductase	3	A0A498JX55, A0A540KSX4, A0A540M9H6
PF08241	Methyltransferase domain	3	A0A498I255, A0A540K854, A0A498J5L2
PF08501	Shikimate dehydrogenase substrate binding domain	3	A0A540N3M7, A0A498IJU1, A0A498I2S0
PF08534	Redoxin	3	A0A498IE43, A0A540N1A2, A0A498ID23
PF10584	Proteasome subunit A N-terminal signature	3	A0A498J7N8, A0A498IWY7, A0A498IWS0
PF13012	Maintenance of mitochondrial structure and function	3	A0A498K9H6, A0A498JID0, A0A498KP08
PF13499	EF-hand domain pair	3	A0A540LWG5, A0A498IP07, A0A498JNV7
PF13561	Enoyl-(Acyl carrier protein) reductase	3	A0A540LJ29, A0A498K5T4, A0A498HYX9
PF14226	non-haem dioxygenase in morphine synthesis N-terminal	3	A0A0K0PXP9, A0A498HYM2, A0A498J555
PF14555	UBA-like domain	3	A0A498JS40, A0A498HG22, A0A540NNL0
PF16884	N-terminal domain of oxidoreductase	3	A0A540LW02, A0A498HXA0, A0A498KIF3
PF00006	ATP synthase alpha/beta family, nucleotide-binding domain	2	A0A1C8YB68, A0A498HL38
PF00009	Elongation factor Tu GTP binding domain	2	A0A498K2J5, A0A498I489
PF00031	Cystatin domain	2	A0A498K3U3, A0A498JFD9
PF00044	Glyceraldehyde 3-phosphate dehydrogenase, NAD binding domain	2	A0A498HRI0, A0A498JQC8
PF00046	Homeobox domain	2	A0A498IVT4, A0A498I8H6
PF00079	Serpin (serine protease inhibitor)	2	A0A540N2D9, A0A540N289
PF00082	Subtilase family	2	A0A498KJN7, A0A498JFA7
PF00083	Sugar (and other) transporter	2	A0A498IM89, Q6PN68
PF00098	Zinc knuckle	2	A0A498K7P9, A0A498JPE2
PF00106	short chain dehydrogenase	2	A0A540MDD5, A0A498JKJ7
PF00120	Glutamine synthetase, catalytic domain	2	A0A498HM34, A0A498I5Q1
PF00121	Triosephosphate isomerase	2	A0A498JHS7, A0A498ITD4
PF00124	Photosynthetic reaction centre protein	2	A0A1C8YB81, A0A1C8YB95
PF00152	tRNA synthetases class II (D, K and N)	2	A0A540K535, A0A540MWA2
PF00161	Ribosome inactivating protein	2	A0A498J952, A0A498JL44
PF00175	Oxidoreductase NAD-binding domain	2	A0A498HL38, A0A498KJ75
PF00180	Isocitrate/isopropylmalate dehydrogenase	2	A0A498HDM2, A0A498J449
PF00182	Chitinase class I	2	A0A498K5B5, A0A540KQ19
PF00187	Chitin recognition protein	2	A0A498K5B5, A0A540KQ19
PF00203	Ribosomal protein S19	2	A0A498IJW8, A0A1C8YBB0
PF00210	Ferritin-like domain	2	A0A498IF99, A0A540LBT4
PF00213	ATP synthase delta (OSCP) subunit	2	A0A540MXE2, A0A540K569
PF00223	Photosystem I psaA/psaB protein	2	A0A1C8YB69, A0A1C8YB64
PF00234	Protease inhibitor/seed storage/LTP family	2	A0A498K6P8, Q2V6D8
PF00254	FKBP-type peptidyl-prolyl cis-trans isomerase	2	A0A343U709, A0A498JYX4
PF00255	Glutathione peroxidase	2	A0A498JNW6, A0A498JPL7
PF00264	Common central domain of tyrosinase	2	A0A238GSN3, A0A498JWA5
PF00274	Fructose-bisphosphate aldolase class-I	2	A0A498IUP7, A0A498IHE9
PF00288	GHMP kinases N terminal domain	2	A0A498JBG1, A0A498IK00
PF00335	Tetraspanin family	2	A0A498IQK8, A0A498HIL5
PF00342	Phosphoglucose isomerase	2	A0A498HUB1, A0A540LJY9
PF00348	Polyprenyl synthetase	2	A0A498IT21, A0A498KEK0
PF00365	Phosphofructokinase	2	A0A498J293, A0A498HCY6
PF00408	Phosphoglucomutase/phosphomannomutase, C-terminal domain	2	A0A498KJV5, A0A540KDJ9
PF00421	Photosystem II protein	2	A0A1C8YB75, A0A1C8YB77
PF00438	S-adenosylmethionine synthetase, N-terminal domain	2	A0A498HFV2, A0A498HSC3
PF00450	Serine carboxypeptidase	2	A0A498HVB8, A0A498I8H6
PF00481	Protein phosphatase 2C	2	A0A498IDT5, A0A498J946
PF00485	Phosphoribulokinase / Uridine kinase family	2	A0A498IUP7, A0A540L7N6
PF00501	AMP-binding enzyme	2	A0A498J2T1, A0A498HH42
PF00512	His Kinase A (phospho-acceptor) domain	2	A0A498ICZ8, A0A498HK30
PF00564	PB1 domain	2	A0A2L0EH53, A0A498IPF9
PF00571	CBS domain	2	A0A2L0EH53, A0A498KE48
PF00575	S1 RNA binding domain	2	A0A498KKS6, A0A498JP92
PF00581	Rhodanese-like domain	2	A0A498ITK5, A0A498JZF4
PF00587	tRNA synthetase class II core domain (G, H, P, S and T)	2	A0A498HJU6, A0A498JTU3
PF00612	IQ calmodulin-binding motif	2	A0A498HVU2, A0A498IR78
PF00614	Phospholipase D Active site motif	2	A0A498HZC2, A0A498HD33
PF00658	Poly-adenylate binding protein, unique domain	2	A0A540NI12, A0A498J7M1
PF00687	Ribosomal protein L1p/L10e family	2	A0A498J545, A0A498H8H2
PF00696	Amino acid kinase family	2	A0A498IQT6, A0A498JHE0
PF00704	Glycosyl hydrolases family 18	2	A0A498KRN6, A0A498KPG4
PF00722	Glycosyl hydrolases family 16	2	A0A498HJM6, A0A498JXH5
PF00742	Homoserine dehydrogenase	2	A0A498IQT6, A0A540LGP9
PF00789	UBX domain	2	A0A498HG22, A0A540NNL0
PF00883	Cytosol aminopeptidase family, catalytic domain	2	A0A498HW63, A0A498KDF0
PF00928	Adaptor complexes medium subunit family	2	A0A498HRP9, A0A498JMP6
PF00931	NB-ARC domain	2	A0A540MEQ3, A0A498JYS4
PF00958	GMP synthase C terminal domain	2	A0A498I1M3, A0A540KKS2
PF01090	Ribosomal protein S19e	2	A0A498J4M9, A0A498JS90
PF01092	Ribosomal protein S6e	2	A0A498HWM9, A0A498JH93
PF01105	emp24/gp25L/p24 family/GOLD	2	A0A498HIU6, A0A498HUD8
PF01180	Dihydroorotate dehydrogenase	2	A0A498I4T3, A0A498JLQ6
PF01182	Glucosamine-6-phosphate isomerases/6-phosphogluconolactonase	2	A0A540M7Q1, A0A540M707
PF01263	Aldose 1-epimerase	2	A0A498JRY2, A0A498HK68
PF01280	Ribosomal protein L19e	2	A0A540KPK9, A0A540N7Q1
PF01282	Ribosomal protein S24e	2	A0A498HTX2, A0A498KAB4
PF01321	Creatinase/Prolidase N-terminal domain	2	A0A498HUQ2, A0A498KG35
PF01326	Pyruvate phosphate dikinase, PEP/pyruvate binding domain	2	A0A498JZV9, A0A498HQC2
PF01411	tRNA synthetases class II (A)	2	A0A498IDT5, A0A498HJE5
PF01453	D-mannose binding lectin	2	A0A498K6D4, A0A498K417
PF01459	Eukaryotic porin	2	A0A498HFU1, A0A498I9P6
PF01467	Cytidylyltransferase-like	2	A0A498I118, A0A498HM06
PF01472	PUA domain	2	A0A498HHF4, A0A540KPT5
PF01474	Class-II DAHP synthetase family	2	A0A498I014, A0A498HT53
PF01509	TruB family pseudouridylate synthase (N terminal domain)	2	A0A498HHF4, A0A540KPT5
PF01557	Fumarylacetoacetate (FAA) hydrolase family	2	A0A498HSW8, A0A498IR78
PF01593	Flavin containing amine oxidoreductase	2	A0A540MHA9, A0A498HWI4
PF01596	O-methyltransferase	2	A0A498KCY7, A0A498KFQ7
PF01602	Adaptin N terminal region	2	A0A498I4L9, A0A540KK68
PF01704	UTP--glucose-1-phosphate uridylyltransferase	2	A0A498KGZ1, A0A498J4G9
PF01717	Cobalamin-independent synthase, Catalytic domain	2	A0A498I2K2, A0A498IF69
PF01738	Dienelactone hydrolase family	2	A0A498IE17, A0A498HDQ4
PF01756	Acyl-CoA oxidase	2	A0A498JYM0, G8XNW7
PF01775	Ribosomal proteins 50S-L18Ae/60S-L20/60S-L18A	2	A0A540L414, A0A498J3F6
PF01920	Prefoldin subunit	2	A0A498HNA3, A0A498HL02
PF01929	Ribosomal protein L14	2	A0A498IY23, A0A498HKH9
PF01965	DJ-1/PfpI family	2	A0A498JA63, A0A498IPK7
PF02020	eIF4-gamma/eIF5/eIF2-epsilon	2	A0A540LTL5, A0A498K2G9
PF02140	Galactose binding lectin domain	2	A0A498IK04, A0A498IV89
PF02271	Ubiquinol-cytochrome C reductase complex 14kD subunit	2	A0A540L8R3, A0A540KIA4
PF02298	Plastocyanin-like domain	2	A0A498HE12, A0A540KWW8
PF02431	Chalcone-flavanone isomerase	2	A0A498JIG4, A0A498KVS4
PF02492	CobW/HypB/UreG, nucleotide-binding domain	2	A0A540L7C7, A0A498IXJ8
PF02770	Acyl-CoA dehydrogenase, middle domain	2	A0A498JYM0, G8XNW7
PF02772	S-adenosylmethionine synthetase, central domain	2	A0A498HFV2, A0A498HSC3
PF02773	S-adenosylmethionine synthetase, C-terminal domain	2	A0A498HFV2, A0A498HSC3
PF02779	Transketolase, pyrimidine binding domain	2	A0A498KFD8, A0A498HJJ7
PF02780	Transketolase, C-terminal domain	2	A0A498KFD8, A0A498HJJ7
PF02789	Cytosol aminopeptidase family, N-terminal domain	2	A0A498HW63, A0A498KDF0
PF02800	Glyceraldehyde 3-phosphate dehydrogenase, C-terminal domain	2	A0A498HRI0, A0A498JQC8
PF02806	Alpha amylase, C-terminal all-beta domain	2	A0A498IDP8, A0A498I1X7
PF02817	e3 binding domain	2	A0A498J2J5, A0A498HSW8
PF02874	ATP synthase alpha/beta family, beta-barrel domain	2	A0A1C8YB68, A0A498HL38
PF02878	Phosphoglucomutase/phosphomannomutase, alpha/beta/alpha domain I	2	A0A498KJV5, A0A540KDJ9
PF02879	Phosphoglucomutase/phosphomannomutase, alpha/beta/alpha domain II	2	A0A498KJV5, A0A540KDJ9
PF02880	Phosphoglucomutase/phosphomannomutase, alpha/beta/alpha domain III	2	A0A498KJV5, A0A540KDJ9
PF02953	Tim10/DDP family zinc finger	2	A0A498KAL0, A0A498I8U7
PF02996	Prefoldin subunit	2	A0A498I837, A0A498HSJ6
PF03016	Exostosin family	2	A0A498HVE0, A0A498K428
PF03018	Dirigent-like protein	2	A0A498KE92, A0A540MJT9
PF03107	C1 domain	2	A0A498HGA1, A0A498HE63
PF03129	Anticodon binding domain	2	A0A498HJU6, A0A498JTU3
PF03143	Elongation factor Tu C-terminal domain	2	A0A498K2J5, A0A498I489
PF03144	Elongation factor Tu domain 2	2	A0A498K2J5, A0A498I489
PF03151	Triose-phosphate Transporter family	2	A0A498KMI9, A0A498K5P5
PF03283	Pectinacetylesterase	2	A0A498JBQ3, A0A540M5B8
PF03330	Lytic transglycolase	2	A0A498KJ62, A0A498JN31
PF03447	Homoserine dehydrogenase, NAD binding domain	2	A0A498IQT6, A0A540LGP9
PF03571	Peptidase family M49	2	A0A498HG11, A0A498HDE7
PF03665	Uncharacterised protein family (UPF0172)	2	A0A540N0Y3, A0A498K6P4
PF03767	HAD superfamily, subfamily IIIB (Acid phosphatase)	2	A0A498JMN8, A0A498IZI6
PF03798	TLC domain	2	A0A498K3I6, A0A498KE48
PF04043	Plant invertase/pectin methylesterase inhibitor	2	A0A498JIV2, A0A498I0A4
PF04146	YT521-B-like domain	2	A0A498HPN2, A0A540LLZ5
PF04281	Mitochondrial import receptor subunit Tom22	2	A0A498I4I1, A0A498IXY0
PF04398	Protein of unknown function, DUF538	2	A0A498K326, A0A498IT30
PF04734	Neutral/alkaline non-lysosomal ceramidase, N-terminal	2	A0A498IE71, A0A498KD32
PF04755	PAP_fibrillin	2	A0A498IUN9, A0A540K7B9
PF04832	SOUL heme-binding protein	2	A0A498ICV0, A0A498IJQ5
PF04852	Protein of unknown function (DUF640)	2	A0A498K795, A0A498IRX9
PF04863	Alliinase EGF-like domain	2	A0A540N342, A0A498JWF1
PF04864	Allinase	2	A0A540N342, A0A498JWF1
PF05002	SGS domain	2	A0A498KRM5, A0A540KM77
PF05093	Cytokine-induced anti-apoptosis inhibitor 1, Fe-S biogenesis	2	A0A498HMQ1, A0A540LVH5
PF05347	Complex 1 protein (LYR family)	2	A0A498IPL8, A0A498HRL5
PF05694	56kDa selenium binding protein (SBP56)	2	A0A540KPC5, A0A498K3Q4
PF05918	Apoptosis inhibitory protein 5 (API5)	2	A0A540LNZ5, A0A498IXP8
PF06101	Vacuolar protein sorting-associated protein 62	2	A0A498JT06, A0A498JUA7
PF06911	Senescence-associated protein	2	A0A498HVE4, A0A498IZ66
PF06955	Xyloglucan endo-transglycosylase (XET) C-terminus	2	A0A498HJM6, A0A498JXH5
PF06964	Alpha-L-arabinofuranosidase C-terminal domain	2	A0A498IG03, A0A498I1B3
PF06972	Protein of unknown function (DUF1296)	2	A0A498IXG4, A0A498JZV2
PF07748	Glycosyl hydrolases family 38 C-terminal domain	2	A0A498J5P8, A0A498J6W9
PF07887	Calmodulin binding protein-like	2	A0A498HVH8, A0A498JUX8
PF07973	Threonyl and Alanyl tRNA synthetase second additional domain	2	A0A498IDT5, A0A498HJE5
PF08031	Berberine and berberine like	2	A0A540LJJ5, A0A498JSS5
PF08068	DKCLD (NUC011) domain	2	A0A498HHF4, A0A540KPT5
PF08267	Cobalamin-independent synthase, N-terminal domain	2	A0A498I2K2, A0A498IF69
PF08372	Plant phosphoribosyltransferase C-terminal	2	A0A498KQL1, A0A540K4P9
PF08446	PAS fold	2	A0A498HK30, A0A498JFA7
PF09127	Leukotriene A4 hydrolase, C-terminal	2	A0A498JGR2, A0A498KTL9
PF09180	Prolyl-tRNA synthetase, C-terminal	2	A0A498HJU6, A0A498JTU3
PF09261	Alpha mannosidase middle domain	2	A0A498J5P8, A0A498J6W9
PF11838	ERAP1-like C-terminal domain	2	A0A540NKF3, A0A498J715
PF12142	Polyphenol oxidase middle domain	2	A0A238GSN3, A0A498JWA5
PF12143	Protein of unknown function (DUF_B2219)	2	A0A238GSN3, A0A498JWA5
PF12146	Serine aminopeptidase, S33	2	A0A498KKD5, A0A498HGN5
PF12222	Peptide N-acetyl-beta-D-glucosaminyl asparaginase amidase A	2	A0A498HQU3, A0A498KBP3
PF12357	Phospholipase D C terminal	2	A0A498HZC2, A0A498HD33
PF12515	Ca2+-ATPase N terminal autoinhibitory domain	2	A0A498J7F4, A0A498HPY2
PF12799	Leucine Rich repeats (2 copies)	2	A0A498J6I2, A0A540LT00
PF12819	Carbohydrate-binding protein of the ER	2	A0A498IMA1, A0A498KVS4
PF12854	PPR repeat	2	A0A498J5P8, A0A498ITS5
PF12906	RING-variant domain	2	A0A498IS72, A0A498JLE2
PF12937	F-box-like	2	A0A498KIW6, A0A498HYV8
PF13180	PDZ domain	2	A0A498HHR9, A0A498K2Z3
PF13181	Tetratricopeptide repeat	2	A0A498KRM5, A0A498HSU4
PF13193	AMP-binding enzyme C-terminal domain	2	A0A498J2T1, A0A498HH42
PF13202	EF hand	2	A0A498IB95, A0A498JUW5
PF13266	Protein of unknown function (DUF4057)	2	A0A498JAA6, A0A498KU89
PF13355	Protein of unknown function (DUF4101)	2	A0A540MGW9, A0A498JP92
PF13365	Trypsin-like peptidase domain	2	A0A498HHR9, A0A498K2Z3
PF13419	Haloacid dehalogenase-like hydrolase	2	A0A540LYK2, A0A498JT51
PF13516	Leucine Rich repeat	2	A0A498KIW6, A0A498K3Z4
PF13519	von Willebrand factor type A domain	2	A0A498KDK8, A0A498IWR3
PF13668	Ferritin-like domain	2	A0A498IPU7, A0A498K363
PF13812	Pentatricopeptide repeat domain	2	A0A498KBN1, A0A498IWY7
PF13848	Thioredoxin-like domain	2	A0A540MPD0, A0A540KU40
PF13905	Thioredoxin-like	2	A0A498HGA1, A0A498HE63
PF14008	Iron/zinc purple acid phosphatase-like protein C	2	A0A498KEC8, A0A498KBH2
PF14159	CAAD domains of cyanobacterial aminoacyl-tRNA synthetase	2	A0A498HR89, A0A498JDZ9
PF14310	Fibronectin type III-like domain	2	A0A498HVK5, A0A498JVK6
PF14833	NAD-binding of NADP-dependent 3-hydroxyisobutyrate dehydrogenase	2	A0A498I4V5, A0A498KJP4
PF16113	Enoyl-CoA hydratase/isomerase	2	A0A498J3F6, A0A498KES9
PF16189	Creatinase/Prolidase N-terminal domain	2	A0A498HUQ2, A0A498KG35
PF16198	tRNA pseudouridylate synthase B C-terminal domain	2	A0A498HHF4, A0A540KPT5
PF16211	C-terminus of histone H2A	2	A0A540MGR7, A0A498IAW0
PF16363	GDP-mannose 4,6 dehydratase	2	A0A498JKW6, A0A540NMJ0
PF16499	Alpha galactosidase A	2	A0A498JIP7, A0A498JUV5
PF16561	Glycogen recognition site of AMP-activated protein kinase	2	A0A540NT99, A0A540LPY0
PF16656	Purple acid Phosphatase, N-terminal domain	2	A0A498KEC8, A0A498KBH2
PF17047	Synaptotagmin-like mitochondrial-lipid-binding domain	2	A0A498HRF4, A0A498HZM1
PF17048	Neutral/alkaline non-lysosomal ceramidase, C-terminal	2	A0A498IE71, A0A498KD32
PF17177	Pentacotripeptide-repeat region of PRORP	2	A0A498HI40, A0A498IWY7
PF00016	Ribulose bisphosphate carboxylase large chain, catalytic domain	1	A0A1C8YB73
PF00025	ADP-ribosylation factor family	1	A0A498HNY9
PF00042	Globin	1	C8CMH6
PF00056	lactate/malate dehydrogenase, NAD binding domain	1	A0A498I601
PF00072	Response regulator receiver domain	1	A0A498ICZ8
PF00081	Iron/manganese superoxide dismutases, alpha-hairpin domain	1	A0A498IA23
PF00113	Enolase, C-terminal TIM barrel domain	1	A0A498KN40
PF00132	Bacterial transferase hexapeptide (six repeats)	1	A0A498KGR9
PF00137	ATP synthase subunit C	1	A0A498HWI4
PF00156	Phosphoribosyl transferase domain	1	A0A498ITD5
PF00164	Ribosomal protein S12/S23	1	A0A498IK64
PF00166	Chaperonin 10 Kd subunit	1	A0A498JGV5
PF00169	PH domain	1	A0A498JUA7
PF00183	Hsp90 protein	1	A0A498IUQ7
PF00189	Ribosomal protein S3, C-terminal domain	1	A0A498KI91
PF00191	Annexin	1	A0A498KQC7
PF00195	Chalcone and stilbene synthases, N-terminal domain	1	A0A498JZD1
PF00197	Trypsin and protease inhibitor	1	A0A498K5S6
PF00199	Catalase	1	A0A498JSJ7
PF00202	Aminotransferase class-III	1	A0A540N800
PF00205	Thiamine pyrophosphate enzyme, central domain	1	A0A498IVM7
PF00221	Aromatic amino acid lyase	1	A0A498IGU7
PF00231	ATP synthase	1	A0A498IUY3
PF00238	Ribosomal protein L14p/L23e	1	A0A498IA36
PF00244	14-3-3 protein	1	A0A540NNN8
PF00252	Ribosomal protein L16p/L10e	1	A0A1C8YB86
PF00275	EPSP synthase (3-phosphoshikimate 1-carboxyvinyltransferase)	1	A0A498KI81
PF00281	Ribosomal protein L5	1	A0A498IS72
PF00282	Pyridoxal-dependent decarboxylase conserved domain	1	A0A540NFP9
PF00283	Cytochrome b559, alpha (gene psbE) and beta (gene psbF)subunits	1	A0A1C8YBB6
PF00284	Lumenal portion of Cytochrome b559, alpha (gene psbE) subunit	1	A0A1C8YBB6
PF00285	Citrate synthase, C-terminal domain	1	A0A498HE04
PF00290	Tryptophan synthase alpha chain	1	A0A498JSE7
PF00298	Ribosomal protein L11, RNA binding domain	1	A0A498KB60
PF00300	Histidine phosphatase superfamily (branch 1)	1	A0A498IWD6
PF00304	Gamma-thionin family	1	A0A498HG22
PF00305	Lipoxygenase	1	S4U6N6
PF00306	ATP synthase alpha/beta chain, C terminal domain	1	A0A1C8YB68
PF00311	Phosphoenolpyruvate carboxylase	1	A0A498HFY1
PF00313	'Cold-shock' DNA-binding domain	1	A0A498JPE2
PF00314	Thaumatin family	1	A0A540L1H1
PF00316	Fructose-1-6-bisphosphatase, N-terminal domain	1	A0A498JYR3
PF00318	Ribosomal protein S2	1	A0A498KGZ1
PF00327	Ribosomal protein L30p/L7e	1	A0A540M9V2
PF00328	Histidine phosphatase superfamily (branch 2)	1	A0A498KKS6
PF00330	Aconitase family (aconitate hydratase)	1	A0A540LHG8
PF00333	Ribosomal protein S5, N-terminal domain	1	A0A498IK74
PF00334	Nucleoside diphosphate kinase	1	A0A498JLV9
PF00360	Phytochrome region	1	A0A498HK30
PF00378	Enoyl-CoA hydratase/isomerase	1	A0A498KES9
PF00380	Ribosomal protein S9/S16	1	A0A540M0I2
PF00382	Transcription factor TFIIB repeat	1	A0A498J784
PF00384	Molybdopterin oxidoreductase	1	A0A498HBT5
PF00393	6-phosphogluconate dehydrogenase, C-terminal domain	1	A0A540MNB1
PF00397	WW domain	1	A0A498J9P2
PF00403	Heavy-metal-associated domain	1	A0A498ITS5
PF00410	Ribosomal protein S8	1	A0A1C8YBA0
PF00411	Ribosomal protein S11	1	A0A1C8YBA9
PF00415	Regulator of chromosome condensation (RCC1) repeat	1	A0A498HVU2
PF00416	Ribosomal protein S13/S18	1	A0A498IKU2
PF00432	Prenyltransferase and squalene oxidase repeat	1	A0A498HGR5
PF00441	Acyl-CoA dehydrogenase, C-terminal domain	1	G8XNW7
PF00456	Transketolase, thiamine diphosphate binding domain	1	A0A498KFD8
PF00458	WHEP-TRS domain	1	A0A540MWA2
PF00459	Inositol monophosphatase family	1	A0A498KLZ5
PF00464	Serine hydroxymethyltransferase	1	A0A498JAR5
PF00466	Ribosomal protein L10	1	A0A498IY43
PF00467	KOW motif	1	A0A498JM53
PF00483	Nucleotidyl transferase	1	A0A498J684
PF00491	Arginase family	1	A0A498JD99
PF00514	Armadillo/beta-catenin-like repeat	1	A0A498K0U6
PF00535	Glycosyl transferase family 2	1	A0A498JLE2
PF00542	Ribosomal protein L7/L12 C-terminal domain	1	A0A498HWA3
PF00544	Pectate lyase	1	A0A498HN97
PF00549	CoA-ligase	1	A0A498JP92
PF00565	Staphylococcal nuclease homologue	1	A0A498I7I3
PF00566	Rab-GTPase-TBC domain	1	A0A540KWW8
PF00567	Tudor domain	1	A0A498I7I3
PF00572	Ribosomal protein L13	1	A0A498ICY4
PF00573	Ribosomal protein L4/L1 family	1	A0A498IGL9
PF00574	Clp protease	1	A0A540MNF5
PF00582	Universal stress protein family	1	A0A498HK42
PF00585	C-terminal regulatory domain of Threonine dehydratase	1	A0A498IFU7
PF00586	AIR synthase related protein, N-terminal domain	1	A0A498JCY8
PF00596	Class II Aldolase and Adducin N-terminal domain	1	A0A540N1M2
PF00627	UBA/TS-N domain	1	A0A540M4A5
PF00630	Filamin/ABP280 repeat	1	A0A498HSW8
PF00632	HECT-domain (ubiquitin-transferase)	1	A0A540M4A5
PF00639	PPIC-type PPIASE domain	1	A0A498JY82
PF00642	Zinc finger C-x8-C-x5-C-x3-H type (and similar)	1	A0A498K8X9
PF00646	F-box domain	1	A0A498HYV8
PF00647	Elongation factor 1 gamma, conserved domain	1	A0A498HVE0
PF00652	Ricin-type beta-trefoil lectin domain	1	A0A498J952
PF00656	Caspase domain	1	A0A498JUL4
PF00673	ribosomal L5P family C-terminus	1	A0A498IS72
PF00677	Lumazine binding domain	1	A0A498J9F8
PF00686	Starch binding domain	1	A0A498JZV9
PF00692	dUTPase	1	A0A498HNZ5
PF00694	Aconitase C-terminal domain	1	A0A540LHG8
PF00724	NADH:flavin oxidoreductase / NADH oxidase family	1	A0A540MCV1
PF00732	GMC oxidoreductase	1	A0A498IRR5
PF00736	EF-1 guanine nucleotide exchange domain	1	A0A498JJC0
PF00737	Photosystem II 10 kDa phosphoprotein	1	A0A1C8YBD0
PF00743	Flavin-binding monooxygenase-like	1	A0A498JV11
PF00749	tRNA synthetases class I (E and Q), catalytic domain	1	A0A498K2Q7
PF00753	Metallo-beta-lactamase superfamily	1	A0A498KSK6
PF00754	F5/8 type C domain	1	A0A498KFX3
PF00759	Glycosyl hydrolase family 9	1	A0A498J8R0
PF00777	Glycosyltransferase family 29 (sialyltransferase)	1	A0A498J5P8
PF00782	Dual specificity phosphatase, catalytic domain	1	A0A540NT99
PF00790	VHS domain	1	A0A498JKJ2
PF00795	Carbon-nitrogen hydrolase	1	A0A540N3X2
PF00806	Pumilio-family RNA binding repeat	1	A0A498IQT5
PF00810	ER lumen protein retaining receptor	1	A0A498JUX6
PF00827	Ribosomal L15	1	A0A498JUM3
PF00834	Ribulose-phosphate 3 epimerase family	1	A0A498I2V1
PF00856	SET domain	1	A0A498J311
PF00862	Sucrose synthase	1	K4HUT4
PF00884	Sulfatase	1	A0A540LJ28
PF00888	Cullin family	1	A0A060PJX1
PF00899	ThiF family	1	A0A498J133
PF00903	Glyoxalase/Bleomycin resistance protein/Dioxygenase superfamily	1	A0A540KKQ0
PF00957	Synaptobrevin	1	A0A540NCA6
PF00967	Barwin family	1	A0A540MVB4
PF00988	Carbamoyl-phosphate synthase small chain, CPSase domain	1	A0A498KEH6
PF00989	PAS fold	1	A0A498HK30
PF01014	Uricase	1	A0A498JI11
PF01015	Ribosomal S3Ae family	1	A0A498IAL3
PF01042	Endoribonuclease L-PSP	1	A0A498K7K5
PF01048	Phosphorylase superfamily	1	A0A498HUU4
PF01053	Cys/Met metabolism PLP-dependent enzyme	1	A0A498IFP4
PF01061	ABC-2 type transporter	1	A0A498KBD9
PF01070	FMN-dependent dehydrogenase	1	A0A540KRC8
PF01074	Glycosyl hydrolases family 38 N-terminal domain	1	A0A498J6W9
PF01078	Magnesium chelatase, subunit ChlI	1	A0A498JUG7
PF01084	Ribosomal protein S18	1	A0A498IU33
PF01087	Galactose-1-phosphate uridyl transferase, N-terminal domain	1	A0A498IJM2
PF01088	Ubiquitin carboxyl-terminal hydrolase, family 1	1	A0A540M8Y4
PF01096	Transcription factor S-II (TFIIS)	1	A0A540MG34
PF01111	Cyclin-dependent kinase regulatory subunit	1	A0A540N0G9
PF01113	Dihydrodipicolinate reductase, N-terminus	1	A0A498HRK8
PF01116	Fructose-bisphosphate aldolase class-II	1	A0A498I4V5
PF01120	Alpha-L-fucosidase	1	A0A498KFX3
PF01125	G10 protein	1	A0A498IJW7
PF01170	Putative RNA methylase family UPF0020	1	A0A498IFG6
PF01179	Copper amine oxidase, enzyme domain	1	A0A096ZNR5
PF01190	Pollen proteins Ole e I like	1	A0A498HL52
PF01191	RNA polymerase Rpb5, C-terminal domain	1	A0A498KLH1
PF01208	Uroporphyrinogen decarboxylase (URO-D)	1	A0A498KBP3
PF01210	NAD-dependent glycerol-3-phosphate dehydrogenase N-terminus	1	A0A498JFQ9
PF01212	Beta-eliminating lyase	1	A0A540M2E0
PF01217	Clathrin adaptor complex small chain	1	A0A498HRP9
PF01218	Coproporphyrinogen III oxidase	1	A0A498HEL8
PF01222	Ergosterol biosynthesis ERG4/ERG24 family	1	A0A498IZZ8
PF01247	Ribosomal protein L35Ae	1	A0A498JHK2
PF01249	Ribosomal protein S21e	1	A0A498IDT5
PF01251	Ribosomal protein S7e	1	A0A498JSN3
PF01264	Chorismate synthase	1	A0A540MK11
PF01268	Formate--tetrahydrofolate ligase	1	A0A498ISZ4
PF01269	Fibrillarin	1	A0A540L8Z4
PF01281	Ribosomal protein L9, N-terminal domain	1	A0A498KB17
PF01287	Eukaryotic elongation factor 5A hypusine, DNA-binding OB fold	1	A0A498I9B2
PF01323	DSBA-like thioredoxin domain	1	A0A498HG34
PF01327	Polypeptide deformylase	1	A0A498HBZ8
PF01336	OB-fold nucleic acid binding domain	1	A0A540MWA2
PF01357	Pollen allergen	1	A0A498JN31
PF01373	Glycosyl hydrolase family 14	1	A0A498J2F9
PF01386	Ribosomal L25p family	1	A0A498IK48
PF01397	Terpene synthase, N-terminal domain	1	A0A498IIB3
PF01408	Oxidoreductase family, NAD-binding Rossmann fold	1	A0A498IXR3
PF01412	Putative GTPase activating protein for Arf	1	A0A498IIN1
PF01429	Methyl-CpG binding domain	1	A0A540MEM6
PF01432	Peptidase family M3	1	A0A498KNE2
PF01434	Peptidase family M41	1	A0A498HHD2
PF01470	Pyroglutamyl peptidase	1	A0A498K8J9
PF01476	LysM domain	1	A0A498JV02
PF01477	PLAT/LH2 domain	1	S4U6N6
PF01545	Cation efflux family	1	A0A498IPU7
PF01554	MatE	1	A0A498JV02
PF01564	Spermine/spermidine synthase domain	1	A0A498HKU7
PF01582	TIR domain	1	A0A498JYS4
PF01590	GAF domain	1	A0A498HK30
PF01627	Hpt domain	1	A0A498IGN2
PF01650	Peptidase C13 family	1	A0A498JXL7
PF01652	Eukaryotic initiation factor 4E	1	A0A540MR43
PF01655	Ribosomal protein L32	1	A0A498IW70
PF01661	Macro domain	1	A0A498KMI9
PF01678	Diaminopimelate epimerase	1	A0A498JIV4
PF01680	SOR/SNZ family	1	A0A498HDG8
PF01693	Caulimovirus viroplasmin	1	A0A498J6N5
PF01716	Manganese-stabilising protein / photosystem II polypeptide	1	A0A498I1D6
PF01722	BolA-like protein	1	A0A498IUP7
PF01747	ATP-sulfurylase	1	A0A498HI21
PF01749	Importin beta binding domain	1	A0A498K0U6
PF01753	MYND finger	1	A0A498J311
PF01761	3-dehydroquinate synthase	1	A0A498I1K6
PF01765	Ribosome recycling factor	1	A0A498K612
PF01778	Ribosomal L28e protein family	1	A0A498IZL6
PF01780	Ribosomal L37ae protein family	1	A0A498JJ16
PF01786	Alternative oxidase	1	A0A498IVJ7
PF01789	PsbP	1	A0A498K428
PF01808	AICARFT/IMPCHase bienzyme	1	A0A498IJJ7
PF01813	ATP synthase subunit D	1	A0A498HE04
PF01841	Transglutaminase-like superfamily	1	A0A540LM40
PF01842	ACT domain	1	A0A498IQT6
PF01846	FF domain	1	A0A498J9P2
PF01851	Proteasome/cyclosome repeat	1	A0A498K582
PF01871	AMMECR1	1	A0A498JB33
PF01872	RibD C-terminal domain	1	A0A498K2G9
PF01873	Domain found in IF2B/IF5	1	A0A540LTL5
PF01907	Ribosomal protein L37e	1	A0A498HT31
PF01918	Alba	1	A0A498HRE2
PF01946	Thi4 family	1	A0A498KDL2
PF01956	Integral membrane protein DUF106	1	A0A540MKZ3
PF01960	ArgJ family	1	A0A498K8X4
PF01963	TraB family	1	A0A498J311
PF01979	Amidohydrolase family	1	A0A498K9W9
PF01997	Translin family	1	A0A540KFT4
PF02036	SCP-2 sterol transfer family	1	A0A498HMN6
PF02065	Melibiase	1	A0A498JIP7
PF02127	Aminopeptidase I zinc metalloprotease (M18)	1	A0A498I1X0
PF02142	MGS-like domain	1	A0A498IJJ7
PF02150	RNA polymerases M/15 Kd subunit	1	A0A540MG34
PF02179	BAG domain	1	A0A498IR78
PF02183	Homeobox associated leucine zipper	1	A0A498I8H6
PF02219	Methylenetetrahydrofolate reductase	1	A0A498HW02
PF02221	ML domain	1	A0A498I301
PF02272	DHHA1 domain	1	A0A498HJE5
PF02297	Cytochrome oxidase c subunit VIb	1	A0A498JAF9
PF02330	Mitochondrial glycoprotein	1	A0A498JHW7
PF02364	1,3-beta-glucan synthase component	1	A0A540KXT0
PF02390	Putative methyltransferase	1	A0A498JDS1
PF02427	Photosystem I reaction centre subunit IV / PsaE	1	A0A540MB23
PF02450	Lecithin:cholesterol acyltransferase	1	A0A498JTG9
PF02458	Transferase family	1	A0A498HZE5
PF02516	Oligosaccharyl transferase STT3 subunit	1	A0A498I0G2
PF02536	mTERF	1	A0A498ITK5
PF02574	Homocysteine S-methyltransferase	1	A0A498I2X5
PF02577	Bifunctional nuclease	1	A0A498HZC2
PF02581	Thiamine monophosphate synthase	1	A0A540L2M1
PF02582	Uncharacterised ACR, YagE family COG1723	1	A0A498JLY4
PF02605	Photosystem I reaction centre subunit XI	1	A0A498K958
PF02629	CoA binding domain	1	A0A498JP92
PF02657	Fe-S metabolism associated domain	1	A0A498IUP7
PF02704	Gibberellin regulated protein	1	A0A540N966
PF02714	Calcium-dependent channel, 7TM region, putative phosphate	1	A0A498JYQ4
PF02727	Copper amine oxidase, N2 domain	1	A0A096ZNR5
PF02728	Copper amine oxidase, N3 domain	1	A0A096ZNR5
PF02769	AIR synthase related protein, C-terminal domain	1	A0A498JCY8
PF02774	Semialdehyde dehydrogenase, dimerisation domain	1	A0A498IAR4
PF02775	Thiamine pyrophosphate enzyme, C-terminal TPP binding domain	1	A0A498IVM7
PF02776	Thiamine pyrophosphate enzyme, N-terminal TPP binding domain	1	A0A498IVM7
PF02777	Iron/manganese superoxide dismutases, C-terminal domain	1	A0A498IA23
PF02788	Ribulose bisphosphate carboxylase large chain, N-terminal domain	1	A0A1C8YB73
PF02797	Chalcone and stilbene synthases, C-terminal domain	1	A0A498JZD1
PF02809	Ubiquitin interaction motif	1	A0A498IWR3
PF02852	Pyridine nucleotide-disulphide oxidoreductase, dimerisation domain	1	A0A498JX55
PF02866	lactate/malate dehydrogenase, alpha/beta C-terminal domain	1	A0A498I601
PF02883	Adaptin C-terminal domain	1	A0A498I4L9
PF02893	GRAM domain	1	A0A498JH91
PF02913	FAD linked oxidases, C-terminal domain	1	A0A498IIH8
PF02985	HEAT repeat	1	A0A498JB33
PF02990	Endomembrane protein 70	1	A0A498IAW8
PF02991	Autophagy protein Atg8 ubiquitin like	1	A0A498IRK6
PF03024	Folate receptor family	1	A0A498K8T5
PF03055	Retinal pigment epithelial membrane protein	1	A0A540NB46
PF03069	Acetamidase/Formamidase family	1	A0A540NMC9
PF03088	Strictosidine synthase	1	A0A498KET8
PF03091	CutA1 divalent ion tolerance protein	1	A0A498JB40
PF03106	WRKY DNA -binding domain	1	A0A540MGR7
PF03109	ABC1 family	1	A0A498J946
PF03127	GAT domain	1	A0A498JKJ2
PF03145	Seven in absentia protein family	1	A0A540LPY0
PF03188	Eukaryotic cytochrome b561	1	A0A540LTK0
PF03200	Glycosyl hydrolase family 63 C-terminal domain	1	A0A498IAC7
PF03214	Reversibly glycosylated polypeptide	1	A0A498JSD7
PF03223	V-ATPase subunit C	1	A0A498J3F9
PF03358	NADPH-dependent FMN reductase	1	A0A498IW71
PF03398	Regulator of Vps4 activity in the MVB pathway	1	A0A498HGN5
PF03405	Fatty acid desaturase	1	A0A498IMB4
PF03435	Saccharopine dehydrogenase NADP binding domain	1	A0A498J204
PF03492	SAM dependent carboxyl methyltransferase	1	A0A498I5N9
PF03501	Plectin/S10 domain	1	A0A498JQS9
PF03556	Cullin binding	1	A0A498JS40
PF03619	Organic solute transporter Ostalpha	1	A0A498K0K1
PF03635	Vacuolar protein sorting-associated protein 35	1	A0A498HYD6
PF03647	Transmembrane proteins 14C	1	A0A498HZ36
PF03650	Uncharacterised protein family (UPF0041)	1	A0A540KWP3
PF03719	Ribosomal protein S5, C-terminal domain	1	A0A498IK74
PF03737	Aldolase/RraA	1	A0A498K4C8
PF03763	Remorin, C-terminal region	1	A0A498KKN3
PF03766	Remorin, N-terminal region	1	A0A498KKN3
PF03871	RNA polymerase Rpb5, N-terminal domain	1	A0A498KLH1
PF03876	SHS2 domain found in N terminus of Rpb7p/Rpc25p/MJ0397	1	A0A498JP92
PF03878	YIF1	1	A0A498HB49
PF03896	Translocon-associated protein (TRAP), alpha subunit	1	A0A498IZS0
PF03911	Sec61beta family	1	A0A498INC0
PF03924	CHASE domain	1	A0A498ICZ8
PF03936	Terpene synthase family, metal binding domain	1	A0A498IIB3
PF03946	Ribosomal protein L11, N-terminal domain	1	A0A498KB60
PF03948	Ribosomal protein L9, C-terminal domain	1	A0A498KB17
PF03952	Enolase, N-terminal domain	1	A0A498KN40
PF03959	Serine hydrolase (FSH1)	1	A0A498IFB3
PF03966	Trm112p-like protein	1	A0A498JB95
PF03981	Ubiquinol-cytochrome C chaperone	1	A0A498JMN8
PF04003	Dip2/Utp12 Family	1	A0A498HFB9
PF04006	Mpp10 protein	1	A0A498JQQ9
PF04051	Transport protein particle (TRAPP) component	1	A0A498INA8
PF04073	Aminoacyl-tRNA editing domain	1	A0A498I212
PF04091	Exocyst complex subunit Sec15-like	1	A0A498HEP4
PF04106	Autophagy protein Apg5	1	A0A498HWF0
PF04116	Fatty acid hydroxylase superfamily	1	A0A498KHP0
PF04140	Isoprenylcysteine carboxyl methyltransferase (ICMT) family	1	A0A498I837
PF04153	NOT2 / NOT3 / NOT5 family	1	A0A498IMA1
PF04179	Rit1 DUSP-like domain	1	A0A498HVE4
PF04199	Putative cyclase	1	A0A498JXQ2
PF04241	Protein of unknown function (DUF423)	1	A0A498HEL6
PF04258	Signal peptide peptidase	1	A0A498JJ41
PF04367	Protein of unknown function (DUF502)	1	A0A498HUB1
PF04410	Gar1/Naf1 RNA binding region	1	A0A498IX19
PF04427	Brix domain	1	A0A498I2S5
PF04433	SWIRM domain	1	A0A498HWI4
PF04450	Peptidase of plants and bacteria	1	A0A498K2F2
PF04511	Der1-like family	1	A0A498HYK5
PF04515	Plasma-membrane choline transporter	1	A0A498IWR3
PF04551	GcpE protein	1	A0A498KAV7
PF04654	Protein of unknown function, DUF599	1	A0A498IRZ0
PF04674	Phosphate-induced protein 1 conserved region	1	A0A498IXH9
PF04678	Mitochondrial calcium uniporter	1	A0A498KE48
PF04725	Photosystem II 10 kDa polypeptide PsbR	1	A0A498ITG2
PF04733	Coatomer epsilon subunit	1	A0A540NLU3
PF04770	ZF-HD protein dimerisation region	1	A0A540NFR4
PF04939	Ribosome biogenesis regulatory protein (RRS1)	1	A0A498HSP1
PF04979	Protein phosphatase inhibitor 2 (IPP-2)	1	A0A498KL29
PF05047	Mitochondrial ribosomal protein L51 / S25 / CI-B8 domain	1	A0A540LIW9
PF05064	Nsp1-like C-terminal region	1	A0A498JCG1
PF05147	Lanthionine synthetase C-like protein	1	A0A498HVS8
PF05173	Dihydrodipicolinate reductase, C-terminus	1	A0A498HRK8
PF05179	RNA pol II accessory factor, Cdc73 family, C-terminal	1	A0A498HGK2
PF05183	RNA dependent RNA polymerase	1	A0A498IAR4
PF05185	PRMT5 arginine-N-methyltransferase	1	A0A498JEY9
PF05191	Adenylate kinase, active site lid	1	A0A498I4H8
PF05199	GMC oxidoreductase	1	A0A498IRR5
PF05270	Alpha-L-arabinofuranosidase B (ABFB) domain	1	A0A540L6A9
PF05292	Malonyl-CoA decarboxylase C-terminal domain	1	A0A498K2A6
PF05365	Ubiquinol-cytochrome C reductase, UQCRX/QCR9 like	1	A0A540LA69
PF05383	La domain	1	A0A498HT40
PF05470	Eukaryotic translation initiation factor 3 subunit 8 N-terminus	1	A0A540L0K3
PF05495	CHY zinc finger	1	A0A498IAS4
PF05512	AWPM-19-like family	1	A0A498I5E5
PF05514	HR-like lesion-inducing	1	A0A540KBY8
PF05529	B-cell receptor-associated protein 31-like	1	A0A498H9B7
PF05577	Serine carboxypeptidase S28	1	A0A498HV77
PF05603	Protein of unknown function (DUF775)	1	A0A498HAT8
PF05659	Arabidopsis broad-spectrum mildew resistance protein RPW8	1	A0A540MEQ3
PF05687	BES1/BZR1 plant transcription factor, N-terminal	1	A0A498HUB1
PF05700	Breast carcinoma amplified sequence 2 (BCAS2)	1	A0A498I0V9
PF05755	Rubber elongation factor protein (REF)	1	A0A498HLA6
PF05757	Oxygen evolving enhancer protein 3 (PsbQ)	1	A0A498IS27
PF05770	Inositol 1, 3, 4-trisphosphate 5/6-kinase	1	A0A498JP66
PF05873	ATP synthase D chain, mitochondrial (ATP5H)	1	A0A498KNH1
PF05899	Protein of unknown function (DUF861)	1	A0A540LEF6
PF05922	Peptidase inhibitor I9	1	A0A498JFA7
PF06012	Domain of Unknown Function (DUF908)	1	A0A540M4A5
PF06025	Domain of Unknown Function (DUF913)	1	A0A540M4A5
PF06094	Gamma-glutamyl cyclotransferase, AIG2-like	1	A0A498HNY4
PF06172	Cupin superfamily (DUF985)	1	A0A540M4N6
PF06351	Allene oxide cyclase	1	A0A498I7X2
PF06364	Protein of unknown function (DUF1068)	1	A0A498HVH8
PF06592	Protein of unknown function (DUF1138)	1	A0A540KL04
PF06628	Catalase-related immune-responsive	1	A0A498JSJ7
PF06644	ATP11 protein	1	A0A498IXP8
PF06645	Microsomal signal peptidase 12 kDa subunit (SPC12)	1	A0A498ICM1
PF06650	SHR-binding domain of vacuolar-sorting associated protein 13	1	A0A498JUA7
PF06814	Lung seven transmembrane receptor	1	A0A540N630
PF06858	Nucleolar GTP-binding protein 1 (NOG1)	1	A0A498HQ88
PF07005	Putative sugar-binding N-terminal domain	1	A0A498I4V5
PF07063	Domain of unknown function (DUF1338)	1	A0A498HKF8
PF07168	Ureide permease	1	A0A498HJC6
PF07250	Glyoxal oxidase N-terminus	1	A0A498HUU4
PF07479	NAD-dependent glycerol-3-phosphate dehydrogenase C-terminus	1	A0A498JFQ9
PF07521	Zn-dependent metallo-hydrolase RNA specificity domain	1	A0A498JJ41
PF07541	Eukaryotic translation initiation factor 2 alpha subunit	1	A0A498KKS6
PF07572	Bucentaur or craniofacial development	1	A0A540MWP1
PF07650	KH domain	1	A0A498KI91
PF07676	WD40-like Beta Propeller Repeat	1	A0A498I1A6
PF07683	Cobalamin synthesis protein cobW C-terminal domain	1	A0A540L7C7
PF07718	Coatomer beta C-terminal region	1	A0A540KK68
PF07719	Tetratricopeptide repeat	1	A0A498IGR8
PF07722	Peptidase C26	1	A0A540MWK7
PF07749	Endoplasmic reticulum protein ERp29, C-terminal domain	1	A0A498IF23
PF07765	KIP1-like protein	1	A0A498JJ35
PF07859	alpha/beta hydrolase fold	1	Q0ZPW3
PF07876	Stress responsive A/B Barrel Domain	1	A0A498KEB4
PF07899	Frigida-like protein	1	A0A498HHW2
PF07918	CAP160 repeat	1	A0A498JJ12
PF07944	Beta-L-arabinofuranosidase, GH127	1	A0A540L6A9
PF08079	Ribosomal L30 N-terminal domain	1	A0A540M9V2
PF08082	PRO8NT (NUC069), PrP8 N-terminal domain	1	A0A498HDS4
PF08083	PROCN (NUC071) domain	1	A0A498HDS4
PF08084	PROCT (NUC072) domain	1	A0A498HDS4
PF08122	NADH-ubiquinone oxidoreductase B12 subunit family	1	A0A498HV85
PF08146	BP28CT (NUC211) domain	1	A0A498JMN8
PF08152	GUCT (NUC152) domain	1	A0A498K7P9
PF08154	NLE (NUC135) domain	1	A0A498J784
PF08155	NOGCT (NUC087) domain	1	A0A498HQ88
PF08212	Lipocalin-like domain	1	A0A498HZE2
PF08268	F-box associated domain	1	A0A498HYV8
PF08323	Starch synthase catalytic domain	1	B2LUN5
PF08370	Plant PDR ABC transporter associated	1	A0A498KBD9
PF08387	FBD	1	A0A498J4M9
PF08450	SMP-30/Gluconolaconase/LRE-like region	1	A0A498K2X3
PF08498	Sterol methyltransferase C-terminal	1	A0A498J5L2
PF08507	COPI associated protein	1	A0A498IQB1
PF08511	COQ9	1	A0A498KF19
PF08536	Whirly transcription factor	1	D9ZJE7
PF08543	Phosphomethylpyrimidine kinase	1	A0A540L2M1
PF08544	GHMP kinases C terminal	1	A0A498IK00
PF08547	Complex I intermediate-associated protein 30 (CIA30)	1	A0A498JZB6
PF08553	VID27 cytoplasmic protein	1	A0A498HTF6
PF08577	PI31 proteasome regulator	1	A0A498K3P7
PF08590	Domain of unknown function (DUF1771)	1	A0A498IWK7
PF08597	Translation initiation factor eIF3 subunit	1	A0A498JST9
PF08626	Transport protein Trs120 or TRAPPC9, TRAPP II complex subunit	1	A0A498HR05
PF08661	Replication factor A protein 3	1	A0A498IET7
PF08719	Domain of unknown function (DUF1768)	1	A0A498K2G9
PF08766	DEK C terminal domain	1	A0A498JK97
PF08768	Domain of unknown function (DUF1794)	1	A0A498JYS7
PF08777	RNA binding motif	1	A0A498HT40
PF08806	Sep15/SelM redox domain	1	A0A498K4F5
PF09032	Siah interacting protein, N terminal	1	A0A540KQ04
PF09066	Beta2-adaptin appendage, C-terminal sub-domain	1	A0A498I4L9
PF09118	Domain of unknown function (DUF1929)	1	A0A498HUU4
PF09177	Syntaxin 6, N-terminal	1	A0A498HRC7
PF09298	Fumarylacetoacetase N-terminal	1	A0A498IR78
PF09326	NADH-ubiquinone oxidoreductase subunit G, C-terminal	1	A0A498HBT5
PF09585	Conserved hypothetical protein (Lin0512_fam)	1	A0A498IX35
PF09728	Myosin-like coiled-coil protein	1	A0A498JKZ5
PF09767	Predicted membrane protein (DUF2053)	1	A0A498HQK4
PF10213	Mitochondrial ribosomal subunit protein	1	A0A498I509
PF10225	NEMP family	1	A0A498IK48
PF10250	GDP-fucose protein O-fucosyltransferase	1	A0A498J5B1
PF10255	RNA polymerase I-associated factor PAF67	1	A0A498HPI5
PF10557	Cullin protein neddylation domain	1	A0A060PJX1
PF10588	NADH-ubiquinone oxidoreductase-G iron-sulfur binding region	1	A0A498HBT5
PF10596	U6-snRNA interacting domain of PrP8	1	A0A498HDS4
PF10597	U5-snRNA binding site 2 of PrP8	1	A0A498HDS4
PF10598	RNA recognition motif of the spliceosomal PrP8	1	A0A498HDS4
PF10615	Protein of unknown function (DUF2470)	1	A0A498IHN9
PF10785	NADH-ubiquinone oxidoreductase complex I, 21 kDa subunit	1	A0A540MUJ6
PF10890	Cytochrome b-c1 complex subunit 8	1	A0A498HK22
PF10996	Beta-Casp domain	1	A0A498JJ41
PF11421	ATP synthase F1 beta subunit	1	A0A498HL38
PF11566	PI31 proteasome regulator N-terminal	1	A0A498K3P7
PF11805	Protein of unknown function (DUF3326)	1	A0A498IB64
PF11891	Protein RETICULATA-related	1	A0A498K1Z2
PF11931	Domain of unknown function (DUF3449)	1	A0A498JMZ5
PF11938	TLR4 regulator and MIR-interacting MSAP	1	A0A498JMK4
PF12043	Domain of unknown function (DUF3527)	1	A0A498IA36
PF12076	WAX2 C-terminal domain	1	A0A498KHP0
PF12108	Splicing factor SF3a60 binding domain	1	A0A498JMZ5
PF12134	PRP8 domain IV core	1	A0A498HDS4
PF12202	Oxidative-stress-responsive kinase 1 C-terminal domain	1	A0A498HGH5
PF12220	U1 small nuclear ribonucleoprotein of 70kDa MW N terminal	1	A0A498KIU3
PF12263	Protein of unknown function (DUF3611)	1	A0A498JXH9
PF12397	U3 small nucleolar RNA-associated protein 10	1	A0A498JMN8
PF12481	Aluminium induced protein	1	A0A498I4Q5
PF12569	NMDA receptor-regulated protein 1	1	A0A540KRH9
PF12572	Protein of unknown function (DUF3752)	1	A0A498JZD1
PF12580	Tripeptidyl peptidase II	1	A0A498KJN7
PF12589	Methyltransferase involved in Williams-Beuren syndrome	1	A0A540K854
PF12624	N-terminal region of Chorein or VPS13	1	A0A498JUA7
PF12796	Ankyrin repeats (3 copies)	1	A0A498HZC2
PF12848	ABC transporter	1	A0A498KBC0
PF12872	OST-HTH/LOTUS domain	1	A0A498J784
PF12899	Alkaline and neutral invertase	1	A0A498JUX6
PF12931	Sec23-binding domain of Sec16	1	A0A498KAG3
PF13085	2Fe-2S iron-sulfur cluster binding domain	1	A0A498HDN1
PF13091	PLD-like domain	1	A0A498HZC2
PF13246	Cation transport ATPase (P-type)	1	A0A498J7F4
PF13249	Squalene-hopene cyclase N-terminal domain	1	A0A498HGR5
PF13297	Telomere stability C-terminal	1	A0A498JMZ5
PF13299	Cleavage and polyadenylation factor 2 C-terminal	1	A0A498JJ41
PF13326	Photosystem II Pbs27	1	A0A498HFR4
PF13405	EF-hand domain	1	A0A498IB95
PF13409	Glutathione S-transferase, N-terminal domain	1	A0A498ITS5
PF13414	TPR repeat	1	A0A540KRH9
PF13432	Tetratricopeptide repeat	1	A0A498IGR8
PF13439	Glycosyltransferase Family 4	1	A0A498IP83
PF13456	Reverse transcriptase-like	1	A0A498J6N5
PF13460	NAD(P)H-binding	1	A0A498JZB6
PF13462	Thioredoxin	1	A0A498HRE2
PF13489	Methyltransferase domain	1	A0A498HE04
PF13510	2Fe-2S iron-sulfur cluster binding domain	1	A0A498HBT5
PF13534	4Fe-4S dicluster domain	1	A0A498HDN1
PF13537	Glutamine amidotransferase domain	1	A0A498ITD5
PF13620	Carboxypeptidase regulatory-like domain	1	A0A498HAC1
PF13621	Cupin-like domain	1	A0A498KEH6
PF13646	HEAT repeats	1	A0A498K582
PF13774	Regulated-SNARE-like domain	1	A0A540NCA6
PF13837	Myb/SANT-like DNA-binding domain	1	A0A498HDV0
PF13839	GDSL/SGNH-like Acyl-Esterase family found in Pmr5 and Cas1p	1	A0A498ISZ4
PF13840	ACT domain	1	A0A498IQT6
PF13847	Methyltransferase domain	1	A0A498I255
PF13865	C-terminal duplication domain of Friend of PRMT1	1	A0A498HAT8
PF13883	Pyridoxamine 5'-phosphate oxidase	1	A0A498IHN9
PF13899	Thioredoxin-like	1	A0A498HG22
PF13923	Zinc finger, C3HC4 type (RING finger)	1	A0A498IVJ7
PF13967	Late exocytosis, associated with Golgi transport	1	A0A498JYQ4
PF14249	Tocopherol cyclase	1	A0A498HRS7
PF14288	1,3-beta-glucan synthase subunit FKS1, domain-1	1	A0A540KXT0
PF14303	No apical meristem-associated C-terminal domain	1	A0A498JFQ9
PF14306	PUA-like domain	1	A0A498HI21
PF14374	60S ribosomal protein L4 C-terminal domain	1	A0A498IGL9
PF14377	Domain of unknown function (DUF4414)	1	A0A540M4A5
PF14416	PMR5 N terminal Domain	1	A0A498ISZ4
PF14432	DYW family of nucleic acid deaminases	1	A0A498J5P8
PF14443	DBC1	1	A0A498HEP4
PF14510	ABC-transporter extracellular N-terminal	1	A0A498KBD9
PF14523	Syntaxin-like protein	1	A0A498HHA5
PF14559	Tetratricopeptide repeat	1	A0A498K2C0
PF14608	RNA-binding, Nab2-type zinc finger	1	A0A498K8X9
PF14622	Ribonuclease-III-like	1	A0A498I697
PF14681	Uracil phosphoribosyltransferase	1	A0A498IUP7
PF14693	Ribosomal protein TL5, C-terminal domain	1	A0A498IK48
PF14703	Cytosolic domain of 10TM putative phosphate transporter	1	A0A498JYQ4
PF14732	Ubiquitin/SUMO-activating enzyme ubiquitin-like domain	1	A0A498J133
PF14749	Acyl-coenzyme A oxidase N-terminal	1	A0A498JYM0
PF14806	Coatomer beta subunit appendage platform	1	A0A540KK68
PF14870	Photosynthesis system II assembly factor YCF48	1	A0A498IA23
PF15511	Centromere kinetochore component CENP-T histone fold	1	A0A498IMS8
PF15704	Mitochondrial ATP synthase subunit	1	A0A540KER6
PF15801	zf-MYND-like zinc finger, mRNA-binding	1	A0A498KI68
PF16016	Domain of unknown function (DUF4782)	1	A0A498JH91
PF16045	LisH	1	A0A498KRJ2
PF16050	Paf1 complex subunit CDC73 N-terminal	1	A0A498HGK2
PF16053	Mitochondrial 28S ribosomal protein S34	1	A0A498IRC2
PF16123	Hydroxyacylglutathione hydrolase C-terminus	1	A0A498KSK6
PF16135	TPL-binding domain in jasmonate signalling	1	A0A498IKU2
PF16188	C-terminal region of peptidase_M24	1	A0A498KG35
PF16320	Ribosomal protein L7/L12 dimerisation domain	1	A0A498HWA3
PF16661	Metallo-beta-lactamase superfamily domain	1	A0A498JJ41
PF16837	Pre-mRNA-splicing factor SF3A3, of SF3a complex, Prp9	1	A0A498JMZ5
PF16865	Glutathione S-transferase, C-terminal domain	1	A0A498K512
PF16906	Ribosomal proteins L26 eukaryotic, L24P archaeal	1	A0A498JM53
PF16908	Vacuolar sorting-associated protein 13, N-terminal	1	A0A498JUA7
PF16910	Repeating coiled region of VPS13	1	A0A498JUA7
PF16916	Dimerisation domain of Zinc Transporter	1	A0A498IPU7
PF16923	Glycosyl hydrolase family 63 N-terminal domain	1	A0A498IAC7
PF17042	Putative nucleotide-binding of sugar-metabolising enzyme	1	A0A498I4V5
PF17181	Epidermal patterning factor proteins	1	A0A498HGF0
PF17184	Rit1 N-terminal domain	1	A0A498HVE4
PF17284	Spermidine synthase tetramerisation domain	1	A0A498HKU7
PF17285	PRMT5 TIM barrel domain	1	A0A498JEY9
PF17286	PRMT5 oligomerisation domain	1	A0A498JEY9
PF17408	Malonyl-CoA decarboxylase N-terminal domain	1	A0A498K2A6
PF17450	Alpha galactosidase A C-terminal beta sandwich domain	1	A0A498JUV5

## Sheet: HC3 vs HC2
Domain_id	Name	Seqs_Num	Seqs
PF00076	RNA recognition motif. (a.k.a. RRM, RBD, or RNP domain)	48	A0A498HM34, A0A498JQK7, A0A540LVI4, A0A498JXM3, A0A498IJ75, A0A498JR19, A0A498J5Z7, A0A498I4L9, A0A498I5Q1, A0A498JD94, A0A498JYV6, A0A498JS70, A0A498KIU3, A0A498JLT5, A0A498JDJ8, A0A498I874, A0A498JQG5, A0A498IY42, A0A498K059, A0A498IR42, A0A498K8N8, A0A498IH08, A0A498JRH1, A0A498I0S0, A0A498HT40, A0A498K4Z5, A0A498KAL8, A0A498KNN1, A0A540M1X9, A0A498J5S9, A0A498J7M1, A0A498KHJ7, A0A498ICB4, A0A…
PF00400	WD domain, G-beta repeat	18	A0A498JBH8, A0A498HIQ0, A0A498I4Y0, A0A498J1A3, A0A498HFB9, A0A498J784, A0A498HT29, A0A498HMJ4, A0A498JVL4, A0A498J142, A0A498KFF8, A0A498JJ63, A0A498KD75, A0A498HNY4, A0A498HM87, A0A498KAG3, A0A498HWP9, A0A498JT39
PF00069	Protein kinase domain	16	A0A498K458, A0A076JYZ4, A0A540L6W6, A0A540L0C4, A0A498JTZ0, A0A498JE40, A0A498I3B5, A0A498KI07, A0A498JMN8, A0A498HRP9, A0A498IAC7, A0A498HYT3, A0A076V9V9, A0A498HJE5, A0A498HGH5, A0A498HW04
PF00270	DEAD/DEAH box helicase	16	A0A498K7P9, A0A498J620, A0A498JFN3, A0A498HV97, A0A498KS87, A0A498HLI7, A0A498J362, A0A498JM22, A0A498HFJ0, A0A498KH83, A0A498JE45, A0A498JK58, A0A498IPZ0, A0A498HLP1, A0A540LF80, A0A498I854
PF00271	Helicase conserved C-terminal domain	16	A0A498K7P9, A0A498J620, A0A498JFN3, A0A498HV97, A0A498KS87, A0A498HLI7, A0A498J362, A0A498JM22, A0A498HFJ0, A0A498KH83, A0A498JE45, A0A498JK58, A0A498IPZ0, A0A498HLP1, A0A540LF80, A0A498I854
PF00004	ATPase family associated with various cellular activities (AAA)	15	A0A498HM34, A0A498I5Q1, A0A498HHD2, A0A498IFT7, A0A498IRG0, A0A498IRP8, A0A498JKA0, A0A498HI44, A0A498IF12, A0A498J883, A0A498J996, A0A498HD41, A0A498I2Q7, A0A498KB98, A0A498JLJ0
PF00085	Thioredoxin	15	A0A498JNK9, A0A498K2Q7, A0A498IF23, A0A540MPD0, A0A498K1P5, A0A498J667, A0A540KA72, A0A498J9G7, A0A498JGA8, A0A498IK35, A0A498K6V4, A0A540KSQ6, A0A498I1Z9, A0A498IKN5, A0A540KU40
PF00141	Peroxidase	15	A0A498HLN1, A0A498JNZ6, A0A498HWA3, A0A498J1K4, A0A498KP51, A0A498JUL4, A0A498KLW3, A0A498JIE3, A0A498KCP1, A0A498KAI9, A0A498HNV5, A0A498K6I3, A0A498K271, A0A498IQ62, A0A540LHP9
PF08240	Alcohol dehydrogenase GroES-like domain	14	A0A498JQG6, A0A498HPG0, A0A540NMZ2, A0A498II06, A0A540KCG7, A0A498J437, A0A498I9Z7, G0Z9K4, A0A498J2N1, A0A498JQD7, A0A498K0K1, A0A498IQ78, A0A540MIC2, A0A498ITX2
PF00149	Calcineurin-like phosphoesterase	13	A0A498KBH2, A0A498KEC8, A0A498JJC2, A0A540KIG4, A0A498IFR9, A0A498IML5, A0A498IDP8, A0A540LD27, A0A498IIA6, A0A498KPD3, A0A540LL52, A0A498JX87, A0A498I6H2
PF00201	UDP-glucoronosyl and UDP-glucosyl transferase	12	A0A498IN03, A0A498HXP3, A0A498J662, D3UAG0, A0A498HRZ7, A0A498KMT8, A0A498K016, Q9XES4, A0A540L547, A0A540M917, A0A540KAJ6, A0A498HFE8
PF00067	Cytochrome P450	11	A0A498HIC2, A0A540KFM5, A0A498HCI5, A0A498KEU3, A0A498KFH3, A0A540LK03, A0A498JUT2, A0A498ICN4, A0A540NE24, A0A498J3E1, A0A540NP75
PF00107	Zinc-binding dehydrogenase	11	A0A498HPG0, A0A498KDU6, A0A498I9Z7, G0Z9K4, A0A498HXA0, A0A498KIF3, A0A498JQD7, A0A498K0K1, A0A498IQ78, A0A540MIC2, A0A498ITX2
PF13041	PPR repeat family	11	A0A498HTF6, A0A498IKR7, A0A498HSZ9, A0A498HS21, A0A498K6P4, A0A498HNY3, A0A498ITK5, A0A498IWY7, A0A498ITS5, A0A540MFD6, A0A498HW04
PF00407	Pathogenesis-related protein Bet v I family	10	E4Z8P8, Q40280, Q4VPJ7, A0A540KQM4, A0AUF7, Q4VPI3, A0A498HFP2, A0A498IAJ2, P43211, A0A498HQS7
PF00657	GDSL-like Lipase/Acylhydrolase	10	A0A540KWW3, A0A540MGM0, A0A498J3U3, A0A498ISW2, I0ISM8, A0A498ISN8, A0A540LQR7, A0A498IJV7, A0A540LD18, A0A498INP0
PF01399	PCI domain	10	A0A540KHM2, A0A498JCU6, A0A540LS22, A0A498JKH6, A0A540L9X0, A0A498J6S7, A0A540ML33, A0A498J2I0, A0A498HSX2, A0A540L0K3
PF01535	PPR repeat	10	A0A498HTF6, A0A498IKR7, A0A498HSZ9, A0A498HS21, A0A498HNY3, A0A498ITK5, A0A498ITS5, A0A540MFD6, A0A498HPA8, A0A498HW04
PF00248	Aldo/keto reductase family	9	A0A540L330, A0A540M2Q7, A0A498K047, Q6V8S4, A0A540N742, A0A498J8S7, G3FZ80, A0A498IJW4, A0A498IEB2
PF00332	Glycosyl hydrolases family 17	9	A0A498HWW6, A0A540MJG6, A0A498K8N8, A0A498JZB1, A0A498IGT3, A0A498J8E2, A0A498IJN1, A0A498I4B5, A0A498I0Z4
PF07714	Protein tyrosine kinase	9	A0A498KE37, A0A498K5H0, A0A498HSM6, A0A498HH89, A0A498HJW4, A0A1Q1NIC1, A0A498J5K9, A0A498JXX1, A0A498I667
PF13499	EF-hand domain pair	9	A0A498JS77, A0A540L0C4, A0A498JU59, A0A498INF0, A0A498IWM0, A0A498IK21, A0A540LWG5, A0A498JNV7, A0A498HW04
PF00012	Hsp70 protein	8	A0A498K409, A0A498K274, Q9M6R1, A0A498J408, A0A540N9H8, A0A540KBD9, A0A498IDI1, A0A540N9G5
PF00118	TCP-1/cpn60 chaperonin family	8	A0A498J0W5, A0A498JSG8, A0A498HD59, A0A498INK5, A0A540N9X4, A0A498JM25, A0A498HMM4, A0A540KCC1
PF00227	Proteasome subunit	8	A0A498HZM2, A0A498I3J5, A0A498KDT3, A0A498HT11, A0A498J7N8, A0A498IAG1, A0A498HNY4, A0A498IWY7
PF01602	Adaptin N terminal region	8	A0A498I4L9, A0A540L4U8, A0A498JXK7, A0A498J142, A0A498JQR0, A0A498J321, A0A498ICS7, A0A540KK68
PF02798	Glutathione S-transferase, N-terminal domain	8	A0A498HW30, A0A540MCW3, A0A540N911, A0A498JY45, A0A498ITM4, A0A540KFG3, A0A498JMR2, A0A498HEK0
PF13855	Leucine rich repeat	8	A0A498KE37, A0A498K5H0, A0A498J6I2, A0A498H8H4, A0A540NA46, A0A498JX43, A0A498IPT3, A0A498JT39
PF14008	Iron/zinc purple acid phosphatase-like protein C	8	A0A498KBH2, A0A498KEC8, A0A498JJC2, A0A540KIG4, A0A540LD27, A0A540LL52, A0A498JX87, A0A498I6H2
PF16656	Purple acid Phosphatase, N-terminal domain	8	A0A498KBH2, A0A498KEC8, A0A498JJC2, A0A540KIG4, A0A540LD27, A0A540LL52, A0A498JX87, A0A498I6H2
PF00009	Elongation factor Tu GTP binding domain	7	A0A2S0RRX4, A0A498K2J5, A0A498I6H9, A0A498I489, A0A498I074, A0A498INL1, A0A498J2D5
PF00011	Hsp20/alpha crystallin family	7	A0A540MIC8, A0A540KLP6, A0A540KLJ5, A0A498HTU5, A0A498JHJ1, A0A498JNX4, A0A498KL33
PF00071	Ras family	7	A0A540M7J5, A0A498IVT4, A0A498I1K6, A0A498J951, A0A498K6C4, A0A498IBK2, A0A540N8H9
PF00091	Tubulin/FtsZ family, GTPase domain	7	A0A498J2Z2, A0A540NNH8, A0A498J9Z9, A0A498JJ93, A0A498K907, A0A540LMN9, A0A498JZG0
PF00153	Mitochondrial carrier protein	7	A0A498JDI5, A0A498JIK1, A0A498IQI4, A0A498KBJ3, A0A498JG24, A0A498JW09, A0A498J4M8
PF00168	C2 domain	7	A0A498JP32, A0A498JNZ6, A0A498KQL1, A0A498KJS2, A0A498HZM1, A0A540K4P9, A0A498HD33
PF00171	Aldehyde dehydrogenase family	7	A0A498J835, A0A0E3T3B5, A0A498JU91, A0A540KR78, A0A498JQT7, A0A498HXH8, Q9ZPB7
PF00294	pfkB family carbohydrate kinase	7	A0A540NKT9, A0A498JKD4, A0A540MFX3, A0A498JZM1, A0A498KGM5, A0A498IBQ5, A0A498IS39
PF00295	Glycosyl hydrolases family 28	7	A0A498JLI8, A0A540NIN0, A0A498HMJ4, A0A498KJH9, A0A498JJD3, A0A498HRL5, A0A498KIF3
PF00428	60s Acidic ribosomal protein	7	A0A498KPJ5, A0A498JAW8, A0A498HLF4, A0A498I8W0, A0A498I572, A0A498KQU4, A0A498K8Z8
PF00504	Chlorophyll A-B binding protein	7	A0A498IAN3, A0A498JCA9, A0A498HTF6, A0A498HQ51, A0A498I7N5, A0A498JLT8, A0A540LDV9
PF03953	Tubulin C-terminal domain	7	A0A498J2Z2, A0A540NNH8, A0A498J9Z9, A0A498JJ93, A0A498K907, A0A540LMN9, A0A498JZG0
PF07983	X8 domain	7	A0A498HWW6, A0A540MJG6, A0A498K8N8, A0A498JZB1, A0A498IGT3, A0A498J8E2, A0A498IJN1
PF08263	Leucine rich repeat N-terminal domain	7	A0A498KE37, A0A498K5H0, A0A498JTZ0, A0A540NA46, A0A498JX43, A0A540MU67, A0A498IPT3
PF12697	Alpha/beta hydrolase family	7	A0A498J784, A0A498IJG7, A0A498J2I0, A0A498HUW8, A0A540LMI7, A0A498HUI6, A0A498HIC5
PF14541	Xylanase inhibitor C-terminal	7	A0A498HKR1, A0A540L0L3, A0A540M5H6, A0A498HRS1, A0A498KA74, A0A498JJH1, A0A498HV69
PF14543	Xylanase inhibitor N-terminal	7	A0A498HKR1, A0A540L0L3, A0A540M5H6, A0A498HRS1, A0A498KA74, A0A498JJH1, A0A498HV69
PF00082	Subtilase family	6	A0A540NI67, A0A498I534, A0A498JFA7, A0A498KJN7, A0A540MNV7, A0A498KFV9
PF00128	Alpha amylase, catalytic domain	6	A0A498J784, A0A498HR51, A0A498IDP8, A0A498I1X7, Q5BLY3, A0A498JBF0
PF00160	Cyclophilin type peptidyl-prolyl cis-trans isomerase/CLD	6	A0A0D4CZ52, A0A540NGU7, A0A498IDP7, A0A498J0X5, A0A498JUY7, A0A498JQ21
PF00179	Ubiquitin-conjugating enzyme	6	A0A498KAU6, A0A498IFB3, A0A498IR96, A0A498IWM2, A0A498ISW3, A0A498IKN5
PF00481	Protein phosphatase 2C	6	A0A498IDT5, A0A540N1Q1, A0A498JMW3, A0A498HS21, A0A498IHW6, A0A498J946
PF00501	AMP-binding enzyme	6	A0A498IFU1, A0A498J2T1, A0A498HH42, A0A498HEW2, A0A498HQA5, A0A498J9S9
PF02466	Tim17/Tim22/Tim23/Pmp24 family	6	A0A498HD90, A0A498KHU6, A0A498KJ22, A0A498HNP2, A0A540NLH1, A0A498K7X5
PF02518	Histidine kinase-, DNA gyrase B-, and HSP90-like ATPase	6	A0A498ICZ8, A0A498HK30, A0A498H911, A0A498IFJ2, A0A498HUI6, A0A498IUQ7
PF03141	Putative S-adenosyl-L-methionine-dependent methyltransferase	6	A0A540KNC3, A0A498IBX7, A0A540KYS0, A0A2S0RRY5, A0A498KI85, A0A498JY31
PF03143	Elongation factor Tu C-terminal domain	6	A0A2S0RRX4, A0A498K2J5, A0A498I489, A0A498I074, A0A498INL1, A0A498J2D5
PF03144	Elongation factor Tu domain 2	6	A0A2S0RRX4, A0A498K2J5, A0A498I489, A0A498I074, A0A498INL1, A0A498J2D5
PF03171	2OG-Fe(II) oxygenase superfamily	6	A0A0K0PXP9, A0A498HYM2, A0A498KMC7, A0A498IPB6, A0A540MAR1, A0A498J555
PF04862	Protein of unknown function (DUF642)	6	A0A540K6D9, A0A498IW15, A0A498JYV6, A0A540LYM9, A0A498HNK7, A0A498JDV9
PF04969	CS domain	6	A0A498JUV8, A0A498KRM5, A0A540KE78, A0A540KM77, A0A540K2I6, A0A540KQ04
PF05922	Peptidase inhibitor I9	6	A0A540NI67, A0A498I534, A0A498K1Z1, A0A498JFA7, A0A540MNV7, A0A498KFV9
PF13410	Glutathione S-transferase, C-terminal domain	6	A0A498JHL3, A0A498JY45, Q0ZNW5, A0A498ITM4, A0A540KFG3, A0A498ITS5
PF13602	Zinc-binding dehydrogenase	6	A0A498JQG6, A0A540NMZ2, A0A498II06, A0A540KCG7, A0A498J437, A0A498J2N1
PF14226	non-haem dioxygenase in morphine synthesis N-terminal	6	A0A0K0PXP9, A0A498HYM2, A0A498KMC7, A0A498IPB6, A0A540MAR1, A0A498J555
PF16363	GDP-mannose 4,6 dehydratase	6	A0A498IEQ8, A0A498JYP1, A0A498J948, A0A498JKW6, A0A540NMJ0, A0A498J7P4
PF00005	ABC transporter	5	A0A498K8E4, A0A498INS1, A0A540NGW8, A0A498KJF7, A0A498KIF3
PF00043	Glutathione S-transferase, C-terminal domain	5	A0A498HW30, A0A540MCW3, A0A540N911, A0A498JMR2, A0A498HEK0
PF00044	Glyceraldehyde 3-phosphate dehydrogenase, NAD binding domain	5	A0A540KTG1, A0A498HG67, A0A498JLG1, A0A498HRI0, A0A498JQC8
PF00122	E1-E2 ATPase	5	A0A498J7F4, A0A498I1F4, A0A540KM16, A0A498I164, A0A498HPY2
PF00155	Aminotransferase class I and II	5	A0A498HI41, A0A498J0T3, A0A498IJW7, A0A540NTW6, A0A498HMJ1
PF00190	Cupin	5	A0A498JZG0, A0A498I1F9, A0A498K0J1, A0A540LBA9, A0A540LBK1
PF00226	DnaJ domain	5	A0A498JZD1, A0A498IXF1, A0A540N117, A0A498KES8, A0A498JJE2
PF00244	14-3-3 protein	5	A0A540NNN8, A0A498JA58, A0A498JD96, A0A498J1G0, A0A498H9U4
PF00257	Dehydrin	5	A0A385MI99, A0A385MI74, A0A498KJN4, A0A498KQG3, J9PZB0
PF00314	Thaumatin family	5	A0A498JTX5, A0A498J8Q1, A0A498HB00, A0A540L1H1, A0A498J9T7
PF00394	Multicopper oxidase	5	A0A498KGB7, A0A498KSS9, A0A540L8C6, A0A498IB64, A0A540NER5
PF00690	Cation transporter/ATPase, N-terminus	5	A0A498J7F4, A0A498I1F4, A0A540KM16, A0A498I164, A0A498HPY2
PF00933	Glycosyl hydrolase family 3 N terminal domain	5	A0A498KHH0, A0A498J9G1, A0A498KKH0, A0A498IN04, A0A498JVK6
PF01145	SPFH domain / Band 7 family	5	A0A498J3Q5, A0A498IQL5, A0A498JHY4, A0A540MFF9, A0A498HJC6
PF01370	NAD dependent epimerase/dehydratase family	5	A0A498K2A4, C3UZH2, A0A498JWF8, A0A540KQS7, A0A540NQZ6
PF01915	Glycosyl hydrolase family 3 C-terminal domain	5	A0A498KHH0, A0A498J9G1, A0A498KKH0, A0A498IN04, A0A498JVK6
PF02800	Glyceraldehyde 3-phosphate dehydrogenase, C-terminal domain	5	A0A540KTG1, A0A498HG67, A0A498JLG1, A0A498HRI0, A0A498JQC8
PF07732	Multicopper oxidase	5	A0A498KGB7, A0A498KSS9, A0A540L8C6, A0A498IB64, A0A540NER5
PF13417	Glutathione S-transferase, N-terminal domain	5	A0A498JP32, A0A498JB80, A0A498JHL3, Q0ZNW5, A0A498K512
PF13905	Thioredoxin-like	5	A0A498HE56, A0A498HGA1, A0A498HJR7, A0A498HE63, A0A498HW04
PF00006	ATP synthase alpha/beta family, nucleotide-binding domain	4	A0A1C8YB68, A0A498I8L0, A0A498HL38, A0A0U2N8T4
PF00013	KH domain	4	A0A498HKQ2, A0A498HQC3, A0A498KXU1, A0A498KJJ4
PF00026	Eukaryotic aspartyl protease	4	A0A498ILH2, A0A540KDD0, A0A540K8Y1, A0A498K8I1
PF00098	Zinc knuckle	4	A0A498K7P9, A0A498JPE2, A0A498ICB4, A0A498IEZ3
PF00169	PH domain	4	A0A540NA61, A0A540M946, A0A498J8U8, A0A498JUA7
PF00198	2-oxoacid dehydrogenases acyltransferase (catalytic domain)	4	A0A498HL85, A0A498J460, A0A498HAV3, A0A498HSW8
PF00237	Ribosomal protein L22p/L17e	4	A0A498HMW5, A0A498I010, A0A498ICM1, A0A498HJE4
PF00240	Ubiquitin family	4	A0A498HV43, A0A498K9G4, A0A498I985, A0A540M2W8
PF00255	Glutathione peroxidase	4	A0A540M8X4, A0A498JNW6, A0A498JPL7, A0A498JQJ8
PF00282	Pyridoxal-dependent decarboxylase conserved domain	4	A0A344X474, A0A498I7V5, V9SJB6, A0A540NFP9
PF00291	Pyridoxal-phosphate dependent enzyme	4	A0A498K1A4, A0A540MHT1, A0A498IFU7, Q1KLZ2
PF00330	Aconitase family (aconitate hydratase)	4	A0A540LM58, A0A540LKS2, A0A540LHG8, A0A498J7X4
PF00343	Carbohydrate phosphorylase	4	A0A498HCN5, A0A498J394, A0A498IMZ4, A0A498KD22
PF00364	Biotin-requiring enzyme	4	A0A498HL85, A0A498J460, A0A498HAV3, A0A498HSW8
PF00365	Phosphofructokinase	4	A0A498KF27, A0A498J293, A0A498JZR9, A0A498HCY6
PF00380	Ribosomal protein S9/S16	4	A0A540MFQ1, A0A540M9N7, A0A540M0I2, A0A498HGD7
PF00406	Adenylate kinase	4	A0A498K0M6, A0A498I4H8, A0A498JLW1, A0A540MFD6
PF00415	Regulator of chromosome condensation (RCC1) repeat	4	A0A498J8H1, A0A498HVU2, A0A498H9U4, A0A166AJ07
PF00450	Serine carboxypeptidase	4	A0A498HVB8, A0A498HLL2, A0A498JVZ4, A0A498KJB9
PF00462	Glutaredoxin	4	A0A540NBZ1, A0A540KA72, A0A540MXJ4, A0A498J449
PF00557	Metallopeptidase family M24	4	A0A498I7X2, A0A498HUQ2, A0A498IE01, A0A498KG35
PF00560	Leucine Rich Repeat	4	A0A498K9G4, A0A498IFH4, A0A540NA46, A0A498JX43
PF00561	alpha/beta hydrolase fold	4	A0A498K8Y1, A0A498HS56, A0A498HIC5, A0A498IMI8
PF00687	Ribosomal protein L1p/L10e family	4	A0A498H8H2, A0A498KAV9, A0A540NPN4, A0A498J5R3
PF00689	Cation transporting ATPase, C-terminus	4	A0A498J7F4, A0A498I1F4, A0A540KM16, A0A498HPY2
PF00702	haloacid dehalogenase-like hydrolase	4	A0A498J7F4, A0A540N1M2, A0A498I164, A0A498HPY2
PF00856	SET domain	4	A0A498J311, A0A498KC49, A0A498HZ38, A0A498HEW2
PF01301	Glycosyl hydrolases family 35	4	A0A498IK04, A0A498IV89, A0A498KG22, A0A498J4I9
PF01357	Pollen allergen	4	A0A498HEU8, A0A1G8, A0A498JUY6, A0A498JN31
PF01433	Peptidase family M1 domain	4	A0A498I253, A0A498HN88, A0A498KTL9, A0A498J715
PF01546	Peptidase family M20/M25/M40	4	A0A498KR67, A0A498I3C9, A0A540NTG0, A0A498JPI0
PF01565	FAD binding domain	4	A0A540LVH5, A0A498HMQ1, A0A498JSS5, A0A540LJJ5
PF02431	Chalcone-flavanone isomerase	4	A0A498JIG4, A0A498KVS4, A0A498KRC7, A0A498KUQ4
PF02847	MA3 domain	4	A0A498HS21, A0A540LEN6, A0A498I6A6, A0A498KII5
PF02861	Clp amino terminal domain, pathogenicity island component	4	A0A498J996, A0A498I2Q7, A0A540M971, A0A498JLJ0
PF02874	ATP synthase alpha/beta family, beta-barrel domain	4	A0A1C8YB68, A0A498I8L0, A0A498HL38, A0A0U2N8T4
PF02922	Carbohydrate-binding module 48 (Isoamylase N-terminal domain)	4	A0A498HR51, A0A498IDP8, A0A498I1X7, A0A498JBF0
PF03168	Late embryogenesis abundant protein	4	A0A498J9A4, A0A498JES3, A0A498KJY3, A0A498IJ13
PF03330	Lytic transglycolase	4	A0A498HEU8, A0A1G8, A0A498JUY6, A0A498JN31
PF03489	Saposin-like type B, region 2	4	A0A498ILH2, A0A540KDD0, A0A540K8Y1, A0A498K8I1
PF03810	Importin-beta N-terminal domain	4	A0A498HH73, A0A498JQB9, A0A498HXA5, A0A498JHI8
PF05184	Saposin-like type B, region 1	4	A0A498ILH2, A0A540KDD0, A0A540K8Y1, A0A498K8I1
PF07718	Coatomer beta C-terminal region	4	A0A498JXK7, A0A498J321, A0A498ICS7, A0A540KK68
PF07724	AAA domain (Cdc48 subfamily)	4	A0A498J996, A0A498I2Q7, A0A498JLJ0, A0A540MTP7
PF07731	Multicopper oxidase	4	A0A498KGB7, A0A498KSS9, A0A498IB64, A0A540NER5
PF08241	Methyltransferase domain	4	A0A540K854, A0A498I255, A0A498J5L2, A0A498IHG1
PF10431	C-terminal, D2-small domain, of ClpB protein	4	A0A498J996, A0A498I2Q7, A0A498JLJ0, A0A540MTP7
PF12515	Ca2+-ATPase N terminal autoinhibitory domain	4	A0A498J7F4, A0A498I1F4, A0A540KM16, A0A498HPY2
PF12819	Carbohydrate-binding protein of the ER	4	A0A498KVS4, A0A498IMA1, A0A498KRC7, A0A1Q1NIC1
PF13848	Thioredoxin-like domain	4	A0A540MPD0, A0A498JGA8, A0A498I1Z9, A0A540KU40
PF14368	Probable lipid transfer	4	A0A540KJG8, A0A540KTU0, A0A498HQC6, A0A540LT48
PF14806	Coatomer beta subunit appendage platform	4	A0A498JXK7, A0A498J321, A0A498ICS7, A0A540KK68
PF00056	lactate/malate dehydrogenase, NAD binding domain	3	A0A498I601, A0A540KIX2, A0A498JKB1
PF00079	Serpin (serine protease inhibitor)	3	A0A540N2D9, A0A540N3Q3, A0A540N289
PF00083	Sugar (and other) transporter	3	A0A498JNT6, A0A498IM89, Q6PN68
PF00106	short chain dehydrogenase	3	A0A540MDD5, A0A498K430, A0A540M8R8
PF00152	tRNA synthetases class II (D, K and N)	3	A0A540K535, A0A498JB21, A0A540MWA2
PF00156	Phosphoribosyl transferase domain	3	A0A498J510, A0A498ITD5, A0A498HRZ8
PF00175	Oxidoreductase NAD-binding domain	3	A0A498KJ75, A0A498I8L0, A0A498HL38
PF00195	Chalcone and stilbene synthases, N-terminal domain	3	A0A498JZD1, A0A540MYR5, A0A498HTZ4
PF00202	Aminotransferase class-III	3	A0A498IIT4, A0A540NCI7, A0A540N800
PF00241	Cofilin/tropomyosin-type actin-binding protein	3	A0A498K2A1, A0A498IRJ8, A0A540KT49
PF00262	Calreticulin family	3	A0A498ILS3, A0A498JQN8, A0A498K8P5
PF00264	Common central domain of tyrosinase	3	A0A238GSS3, A0A238GT27, A0A498JWA5
PF00275	EPSP synthase (3-phosphoshikimate 1-carboxyvinyltransferase)	3	A0A498KI81, A0A498JHI7, A0A540MX42
PF00288	GHMP kinases N terminal domain	3	A0A498JBG1, A0A498HK72, A0A498IK00
PF00293	NUDIX domain	3	A0A540M5Z0, A0A498HG11, A0A498HDE7
PF00390	Malic enzyme, N-terminal domain	3	A0A498IZG2, A0A023IRR3, A0A540KXM9
PF00403	Heavy-metal-associated domain	3	A0A498K9M6, A0A498KR67, A0A498ITS5
PF00408	Phosphoglucomutase/phosphomannomutase, C-terminal domain	3	A0A498HLQ5, A0A498KJV5, A0A540LLC4
PF00438	S-adenosylmethionine synthetase, N-terminal domain	3	A0A498HFV2, A0A498IAU4, A0A498HSC3
PF00483	Nucleotidyl transferase	3	A0A540L083, A0A498JXG5, A0A540N587
PF00493	MCM2/3/5 family	3	A0A498KE37, A0A498IDC4, A0A540MND2
PF00512	His Kinase A (phospho-acceptor) domain	3	A0A498ICZ8, A0A498HK30, A0A498HUI6
PF00534	Glycosyl transferases group 1	3	A0A540MAR4, A0A498KPC1, K4HUT4
PF00549	CoA-ligase	3	A0A498IB18, A0A498IY12, A0A498JP92
PF00571	CBS domain	3	A0A498IFU1, A0A2L0EH53, A0A498KE48
PF00582	Universal stress protein family	3	A0A498HSM6, A0A498KAU3, A0A540M114
PF00587	tRNA synthetase class II core domain (G, H, P, S and T)	3	A0A498HJU6, A0A498K6F6, A0A498HHK6
PF00612	IQ calmodulin-binding motif	3	A0A498HVU2, A0A498KPC1, A0A498IR78
PF00627	UBA/TS-N domain	3	A0A540MXN4, A0A498JCL7, A0A540M2W8
PF00686	Starch binding domain	3	A0A498IFH4, A0A498IFG9, A0A498JZV9
PF00694	Aconitase C-terminal domain	3	A0A540LKS2, A0A540LHG8, A0A498J7X4
PF00696	Amino acid kinase family	3	A0A498KN10, A0A540KR78, A0A498JHE0
PF00759	Glycosyl hydrolase family 9	3	A0A498HRN4, A0A498J8R0, A0A498J8G2
PF00828	Ribosomal proteins 50S-L15, 50S-L18e, 60S-L27A	3	A0A498J2H8, A0A498HLA2, A0A498HQE2
PF00899	ThiF family	3	A0A498I790, A0A540MFN1, A0A498K7Z0
PF00931	NB-ARC domain	3	A0A498IQI4, A0A540MEQ3, A0A498HUJ6
PF01078	Magnesium chelatase, subunit ChlI	3	A0A498JUG7, A0A498IX23, A0A498K709
PF01088	Ubiquitin carboxyl-terminal hydrolase, family 1	3	A0A498HLG0, A0A498JNR8, A0A540M8Y4
PF01103	Surface antigen	3	A0A498IR82, A0A498IPR4, A0A498KSU5
PF01201	Ribosomal protein S8e	3	A0A498K3U3, A0A498IHU3, A0A498KAL2
PF01217	Clathrin adaptor complex small chain	3	A0A498JU62, A0A498HRP9, A0A498KF27
PF01248	Ribosomal protein L7Ae/L30e/S12e/Gadd45 family	3	A0A498JKN6, A0A498I1B2, A0A498HS62
PF01294	Ribosomal protein L13e	3	A0A540L5T3, A0A498IM06, A0A498K5A3
PF01326	Pyruvate phosphate dikinase, PEP/pyruvate binding domain	3	A0A498I998, A0A498JZV9, A0A498HQC2
PF01398	JAB1/Mov34/MPN/PAD-1 ubiquitin protease	3	A0A498JFG9, A0A498K9H6, A0A498HHZ9
PF01425	Amidase	3	A0A498JP32, A0A540KVW9, A0A498IK00
PF01434	Peptidase family M41	3	A0A498HHD2, A0A498IRP8, A0A498J883
PF01453	D-mannose binding lectin	3	A0A498IRV0, A0A498K6D4, A0A498HLN1
PF01459	Eukaryotic porin	3	A0A498I9P6, A0A498HFU1, A0A540KJ32
PF01593	Flavin containing amine oxidoreductase	3	A0A498HWI4, A0A498JW26, A0A540MHA9
PF01596	O-methyltransferase	3	A0A498JXD0, A0A498KCY7, A0A498KFQ7
PF01597	Glycine cleavage H-protein	3	A0A498HQ88, A0A498JU58, A0A498IWY7
PF01764	Lipase (class 3)	3	A0A498J1K4, A0A498I1Y1, A0A540LJ28
PF01918	Alba	3	A0A498IVB3, A0A498HRE2, A0A540L4A3
PF02020	eIF4-gamma/eIF5/eIF2-epsilon	3	A0A540LTL5, A0A498K2G9, A0A498IHK8
PF02136	Nuclear transport factor 2 (NTF2) domain	3	A0A498JS70, A0A498JQG5, A0A498ICZ8
PF02140	Galactose binding lectin domain	3	A0A498IK04, A0A498IV89, A0A498KG22
PF02536	mTERF	3	A0A498JG32, A0A498KCR9, A0A498ITK5
PF02714	Calcium-dependent channel, 7TM region, putative phosphate	3	A0A498HIR9, A0A498IT80, A0A498JYQ4
PF02772	S-adenosylmethionine synthetase, central domain	3	A0A498HFV2, A0A498IAU4, A0A498HSC3
PF02773	S-adenosylmethionine synthetase, C-terminal domain	3	A0A498HFV2, A0A498IAU4, A0A498HSC3
PF02797	Chalcone and stilbene synthases, C-terminal domain	3	A0A498JZD1, A0A540MYR5, A0A498HTZ4
PF02817	e3 binding domain	3	A0A498HL85, A0A498HAV3, A0A498HSW8
PF02854	MIF4G domain	3	A0A498HS21, A0A498IP68, A0A498KII5
PF02866	lactate/malate dehydrogenase, alpha/beta C-terminal domain	3	A0A498I601, A0A540KIX2, A0A498JKB1
PF02878	Phosphoglucomutase/phosphomannomutase, alpha/beta/alpha domain I	3	A0A498HLQ5, A0A498KJV5, A0A540LLC4
PF02880	Phosphoglucomutase/phosphomannomutase, alpha/beta/alpha domain III	3	A0A498HLQ5, A0A498KJV5, A0A540LLC4
PF03018	Dirigent-like protein	3	A0A498IT20, A0A498KE92, A0A540MJT9
PF03107	C1 domain	3	A0A498HE56, A0A498HGA1, A0A498HE63
PF03129	Anticodon binding domain	3	A0A498HJU6, A0A498HHK6, A0A540NBG7
PF03178	CPSF A subunit region	3	A0A498KLH9, A0A498JSV5, A0A498JFS6
PF03208	PRA1 family protein	3	A0A498K5H0, A0A498HP46, A0A498HBZ4
PF03949	Malic enzyme, NAD binding domain	3	A0A498IZG2, A0A023IRR3, A0A540KXM9
PF04043	Plant invertase/pectin methylesterase inhibitor	3	A0A498JIV2, A0A0B5W3U1, A0A498I0A4
PF04146	YT521-B-like domain	3	A0A540LLZ5, A0A498HLI7, A0A498HPN2
PF04755	PAP_fibrillin	3	A0A540MJF4, A0A540K7B9, A0A498IUN9
PF05116	Sucrose-6F-phosphate phosphohydrolase	3	A0A540KI23, A0A498KDP8, A0A540MAR4
PF05383	La domain	3	A0A498HU54, A0A498KKW0, A0A498HT40
PF05470	Eukaryotic translation initiation factor 3 subunit 8 N-terminus	3	A0A498JCU6, A0A498HSX2, A0A540L0K3
PF05529	B-cell receptor-associated protein 31-like	3	A0A498IUR6, A0A498JQ24, A0A498H9B7
PF06101	Vacuolar protein sorting-associated protein 62	3	A0A540M946, A0A498JT06, A0A498JUA7
PF06972	Protein of unknown function (DUF1296)	3	A0A498KEQ6, A0A498JZV2, A0A498IXG4
PF07973	Threonyl and Alanyl tRNA synthetase second additional domain	3	A0A498IDT5, A0A498HHK6, A0A498HJE5
PF07992	Pyridine nucleotide-disulphide oxidoreductase	3	A0A498I1Z6, A0A540M9H6, A0A540KSX4
PF08152	GUCT (NUC152) domain	3	A0A498K7P9, A0A498KS87, A0A498JM22
PF08534	Redoxin	3	A0A498HGC4, A0A498IE43, A0A498ID23
PF10250	GDP-fucose protein O-fucosyltransferase	3	A0A498J5B1, A0A540NGE1, A0A540MXR2
PF10433	Mono-functional DNA-alkylating methyl methanesulfonate N-term	3	A0A498KLH9, A0A498JSV5, A0A498JFS6
PF11891	Protein RETICULATA-related	3	A0A498K4N8, A0A498KDD1, A0A498K9R6
PF12142	Polyphenol oxidase middle domain	3	A0A238GSS3, A0A238GT27, A0A498JWA5
PF12143	Protein of unknown function (DUF_B2219)	3	A0A238GSS3, A0A238GT27, A0A498JWA5
PF13181	Tetratricopeptide repeat	3	A0A498KRM5, A0A498HSU4, A0A498JX87
PF13193	AMP-binding enzyme C-terminal domain	3	A0A498IFU1, A0A498J2T1, A0A498HH42
PF13246	Cation transport ATPase (P-type)	3	A0A498J7F4, A0A498I1F4, A0A540KM16
PF13460	NAD(P)H-binding	3	A0A498K3W5, A0A498JZB6, A0A498JD76
PF13519	von Willebrand factor type A domain	3	A0A498K709, A0A498KDK8, A0A498IWR3
PF13646	HEAT repeats	3	A0A540LM19, A0A498ICM9, A0A498JLD6
PF13967	Late exocytosis, associated with Golgi transport	3	A0A498HIR9, A0A498IT80, A0A498JYQ4
PF14310	Fibronectin type III-like domain	3	A0A498J9G1, A0A498KKH0, A0A498JVK6
PF14551	MCM N-terminal domain	3	A0A498KE37, A0A498IDC4, A0A540MND2
PF14703	Cytosolic domain of 10TM putative phosphate transporter	3	A0A498HIR9, A0A498IT80, A0A498JYQ4
PF16845	Aspartic acid proteinase inhibitor	3	A0A498JFD9, A0A059VIJ7, A0A498KFH3
PF16884	N-terminal domain of oxidoreductase	3	A0A498KDU6, A0A498HXA0, A0A498KIF3
PF17207	MCM OB domain	3	A0A498KE37, A0A498IDC4, A0A540MND2
PF00022	Actin	2	A0A498IDU8, A0A540KNV2
PF00025	ADP-ribosylation factor family	2	A0A498HNY9, A0A498KR12
PF00031	Cystatin domain	2	A0A498K3U3, A0A498JFD9
PF00046	Homeobox domain	2	A0A498JBA1, A0A498IVT4
PF00072	Response regulator receiver domain	2	A0A498ICZ8, A0A498HUI6
PF00080	Copper/zinc superoxide dismutase (SODC)	2	A0A498IFL7, A0A498K3F2
PF00113	Enolase, C-terminal TIM barrel domain	2	A0A540LGM5, A0A498KN40
PF00117	Glutamine amidotransferase class-I	2	A0A498I1M3, A0A540KKS2
PF00120	Glutamine synthetase, catalytic domain	2	A0A498HM34, A0A498I5Q1
PF00124	Photosynthetic reaction centre protein	2	A0A1C8YB81, A0A1C8YB95
PF00132	Bacterial transferase hexapeptide (six repeats)	2	A0A498KGR9, A0A540N587
PF00133	tRNA synthetases class I (I, L, M and V)	2	A0A498JAQ7, A0A540NM34
PF00150	Cellulase (glycosyl hydrolase family 5)	2	C7A7X7, A0A498J5Y8
PF00161	Ribosome inactivating protein	2	A0A498J952, A0A498JL44
PF00180	Isocitrate/isopropylmalate dehydrogenase	2	A0A498IX41, A0A498J449
PF00182	Chitinase class I	2	A0A540KQ19, A0A498KG52
PF00183	Hsp90 protein	2	A0A498H911, A0A498IUQ7
PF00187	Chitin recognition protein	2	A0A540KQ19, A0A498KG52
PF00189	Ribosomal protein S3, C-terminal domain	2	A0A498KI91, A0A498JDN5
PF00205	Thiamine pyrophosphate enzyme, central domain	2	A0A498IF57, A0A498J790
PF00221	Aromatic amino acid lyase	2	A0A498IGU7, A0A540NBG7
PF00224	Pyruvate kinase, barrel domain	2	A0A498IKR9, A0A498I419
PF00232	Glycosyl hydrolase family 1	2	A0A498KAQ6, A0A498IJA0
PF00234	Protease inhibitor/seed storage/LTP family	2	Q2V6D8, A0A498K6P8
PF00238	Ribosomal protein L14p/L23e	2	A0A498IA36, A0A1C8YBA4
PF00249	Myb-like DNA-binding domain	2	A0A498IXF1, A0A498IGL9
PF00254	FKBP-type peptidyl-prolyl cis-trans isomerase	2	A0A498IUN2, A0A498HP66
PF00274	Fructose-bisphosphate aldolase class-I	2	A0A498JVZ3, A0A498IHE9
PF00297	Ribosomal protein L3	2	A0A540NDE1, A0A540NKR3
PF00306	ATP synthase alpha/beta chain, C terminal domain	2	A0A1C8YB68, A0A0U2N8T4
PF00326	Prolyl oligopeptidase family	2	A0A498HMK1, A0A498K5E8
PF00333	Ribosomal protein S5, N-terminal domain	2	A0A498JNG6, A0A498IK74
PF00348	Polyprenyl synthetase	2	A0A498IT21, A0A498KEK0
PF00350	Dynamin family	2	A0A540NA61, A0A540KIX1
PF00382	Transcription factor TFIIB repeat	2	A0A498IC91, A0A498J784
PF00397	WW domain	2	A0A498HLI7, A0A498J9P2
PF00410	Ribosomal protein S8	2	A0A1C8YBA0, A0A498KD33
PF00416	Ribosomal protein S13/S18	2	A0A498IKU2, A0A498HGI3
PF00466	Ribosomal protein L10	2	A0A498IY43, A0A498KQU4
PF00485	Phosphoribulokinase / Uridine kinase family	2	A0A540KZW8, A0A540L7N6
PF00505	HMG (high mobility group) box	2	A0A498HZ76, A0A498KNX3
PF00514	Armadillo/beta-catenin-like repeat	2	A0A498K0U6, A0A540LGZ8
PF00542	Ribosomal protein L7/L12 C-terminal domain	2	A0A498HKH5, A0A498HWA3
PF00550	Phosphopantetheine attachment site	2	A0A540M5Y1, A0A540L2D7
PF00564	PB1 domain	2	A0A2L0EH53, A0A498ICB4
PF00573	Ribosomal protein L4/L1 family	2	A0A498INM3, A0A498IGL9
PF00574	Clp protease	2	A0A540MNF5, A0A498J0I7
PF00575	S1 RNA binding domain	2	A0A540LBU8, A0A498JP92
PF00581	Rhodanese-like domain	2	A0A498JZF4, A0A498ITK5
PF00583	Acetyltransferase (GNAT) family	2	A0A498I1U0, A0A498KM30
PF00632	HECT-domain (ubiquitin-transferase)	2	A0A498JCL7, A0A498IEZ3
PF00647	Elongation factor 1 gamma, conserved domain	2	A0A498HW30, A0A540MCW3
PF00658	Poly-adenylate binding protein, unique domain	2	A0A498J7M1, A0A540NI12
PF00664	ABC transporter transmembrane region	2	A0A498K8E4, A0A498KJF7
PF00684	DnaJ central domain	2	A0A540N117, A0A498KES8
PF00704	Glycosyl hydrolases family 18	2	A0A498JMU2, A0A498KRN6
PF00722	Glycosyl hydrolases family 16	2	A0A498HJM6, A0A498JXH5
PF00724	NADH:flavin oxidoreductase / NADH oxidase family	2	A0A540KDU6, A0A540N2I0
PF00749	tRNA synthetases class I (E and Q), catalytic domain	2	A0A498K2Q7, A0A498HLB2
PF00753	Metallo-beta-lactamase superfamily	2	A0A498JZP2, A0A498HS29
PF00789	UBX domain	2	A0A498JKU0, A0A498JPM1
PF00862	Sucrose synthase	2	A0A540MAR4, K4HUT4
PF00883	Cytosol aminopeptidase family, catalytic domain	2	A0A498HW63, A0A498KDF0
PF00923	Transaldolase/Fructose-6-phosphate aldolase	2	A0A498HP66, A0A498ID53
PF00958	GMP synthase C terminal domain	2	A0A498I1M3, A0A540KKS2
PF00995	Sec1 family	2	A0A498JYB5, A0A498J2U7
PF01000	RNA polymerase Rpb3/RpoA insert domain	2	A0A1C8YB82, A0A498KDN7
PF01031	Dynamin central region	2	A0A540NA61, A0A540KIX1
PF01061	ABC-2 type transporter	2	A0A540NGW8, A0A498KGY4
PF01090	Ribosomal protein S19e	2	A0A498J4M9, A0A498JS90
PF01092	Ribosomal protein S6e	2	A0A498HWM9, A0A498JH93
PF01180	Dihydroorotate dehydrogenase	2	A0A498JLQ6, A0A498I4T3
PF01182	Glucosamine-6-phosphate isomerases/6-phosphogluconolactonase	2	A0A540M7Q1, A0A540M707
PF01187	Macrophage migration inhibitory factor (MIF)	2	A0A498K5H0, A0A498HKQ2
PF01193	RNA polymerase Rpb3/Rpb11 dimerisation domain	2	A0A1C8YB82, A0A498KDN7
PF01249	Ribosomal protein S21e	2	A0A498IDT5, A0A498HQZ3
PF01253	Translation initiation factor SUI1	2	A0A498HVP2, A0A498IH66
PF01263	Aldose 1-epimerase	2	A0A498HK68, A0A498JRY2
PF01266	FAD dependent oxidoreductase	2	A0A498KE37, A0A498KI74
PF01280	Ribosomal protein L19e	2	A0A540KPK9, A0A540N7Q1
PF01282	Ribosomal protein S24e	2	A0A498KAB4, A0A498HTX2
PF01287	Eukaryotic elongation factor 5A hypusine, DNA-binding OB fold	2	A0A498HXG9, A0A498I9B2
PF01321	Creatinase/Prolidase N-terminal domain	2	A0A498HUQ2, A0A498KG35
PF01336	OB-fold nucleic acid binding domain	2	A0A498IAV2, A0A540MWA2
PF01411	tRNA synthetases class II (A)	2	A0A498IDT5, A0A498HJE5
PF01472	PUA domain	2	A0A540KPT5, A0A498HHF4
PF01474	Class-II DAHP synthetase family	2	A0A498HT53, A0A498I014
PF01477	PLAT/LH2 domain	2	A0A498KDP5, A0A498HXS1
PF01487	Type I 3-dehydroquinase	2	A0A498IJU1, A0A540N3M7
PF01488	Shikimate / quinate 5-dehydrogenase	2	A0A498IJU1, A0A540N3M7
PF01509	TruB family pseudouridylate synthase (N terminal domain)	2	A0A540KPT5, A0A498HHF4
PF01553	Acyltransferase	2	A0A498JCW9, A0A498II19
PF01556	DnaJ C terminal domain	2	A0A540N117, A0A498KES8
PF01557	Fumarylacetoacetate (FAA) hydrolase family	2	A0A498HSW8, A0A498IR78
PF01582	TIR domain	2	A0A498IQI4, A0A498JW09
PF01590	GAF domain	2	A0A498HK30, A0A498HUI6
PF01657	Salt stress response/antifungal	2	A0A498IAB5, A0A498HID3
PF01667	Ribosomal protein S27	2	A0A498K0V9, A0A540KBX8
PF01693	Caulimovirus viroplasmin	2	A0A498J6N5, A0A498HEF9
PF01717	Cobalamin-independent synthase, Catalytic domain	2	A0A498I2K2, A0A498IF69
PF01738	Dienelactone hydrolase family	2	A0A498IE17, A0A498HDQ4
PF01747	ATP-sulfurylase	2	A0A498HI21, A0A498HRC5
PF01749	Importin beta binding domain	2	A0A498K0U6, A0A540LGZ8
PF01756	Acyl-CoA oxidase	2	A0A498ICT1, G8XNW7
PF01926	50S ribosome-binding GTPase	2	A0A498ISE4, A0A498IV45
PF01965	DJ-1/PfpI family	2	A0A498JA63, A0A498IPK7
PF01991	ATP synthase (E/31 kDa) subunit	2	A0A498JQZ7, A0A498I6H9
PF02096	60Kd inner membrane protein	2	A0A498JDG1, A0A498JPE8
PF02212	Dynamin GTPase effector domain	2	A0A540NA61, A0A540KIX1
PF02225	PA domain	2	A0A540NI67, A0A540MNV7
PF02298	Plastocyanin-like domain	2	A0A498HE12, A0A498HZS1
PF02330	Mitochondrial glycoprotein	2	A0A540L0A3, A0A498KMY9
PF02453	Reticulon	2	A0A498IES7, A0A498KMY2
PF02492	CobW/HypB/UreG, nucleotide-binding domain	2	A0A540L7C7, A0A498IXJ8
PF02516	Oligosaccharyl transferase STT3 subunit	2	A0A498I0G2, A0A498JNU2
PF02770	Acyl-CoA dehydrogenase, middle domain	2	A0A498ICT1, G8XNW7
PF02775	Thiamine pyrophosphate enzyme, C-terminal TPP binding domain	2	A0A498IF57, A0A498J790
PF02776	Thiamine pyrophosphate enzyme, N-terminal TPP binding domain	2	A0A498IF57, A0A498J790
PF02779	Transketolase, pyrimidine binding domain	2	A0A498HJJ7, A0A498KFD8
PF02780	Transketolase, C-terminal domain	2	A0A498HJJ7, A0A498KFD8
PF02789	Cytosol aminopeptidase family, N-terminal domain	2	A0A498HW63, A0A498KDF0
PF02806	Alpha amylase, C-terminal all-beta domain	2	A0A498IDP8, A0A498I1X7
PF02879	Phosphoglucomutase/phosphomannomutase, alpha/beta/alpha domain II	2	A0A498HLQ5, A0A498KJV5
PF02883	Adaptin C-terminal domain	2	A0A498I4L9, A0A498JQR0
PF02887	Pyruvate kinase, alpha/beta domain	2	A0A498IKR9, A0A498I419
PF02893	GRAM domain	2	A0A498KK71, A0A498JH91
PF02985	HEAT repeat	2	A0A540LM19, A0A498ICM9
PF02996	Prefoldin subunit	2	A0A498HM42, A0A498IF10
PF03016	Exostosin family	2	A0A498HP66, A0A498ID53
PF03055	Retinal pigment epithelial membrane protein	2	A0A540NB46, A0A498JL71
PF03283	Pectinacetylesterase	2	A0A498J4U8, A0A540M5B8
PF03358	NADPH-dependent FMN reductase	2	A0A498IW71, A0A498K0R4
PF03571	Peptidase family M49	2	A0A498HG11, A0A498HDE7
PF03647	Transmembrane proteins 14C	2	A0A498KFX6, A0A498IJ41
PF03665	Uncharacterised protein family (UPF0172)	2	A0A540N0Y3, A0A498K6P4
PF03719	Ribosomal protein S5, C-terminal domain	2	A0A498JNG6, A0A498IK74
PF03767	HAD superfamily, subfamily IIIB (Acid phosphatase)	2	A0A498JMN8, A0A498J286
PF03952	Enolase, N-terminal domain	2	A0A540LGM5, A0A498KN40
PF04003	Dip2/Utp12 Family	2	A0A498HFB9, A0A498HMJ4
PF04153	NOT2 / NOT3 / NOT5 family	2	A0A498IMA1, A0A498KFU0
PF04321	RmlD substrate binding domain	2	A0A540NNH0, A0A498J948
PF04398	Protein of unknown function, DUF538	2	A0A498IIM9, A0A498IT30
PF04427	Brix domain	2	A0A498I2S5, A0A540NHH5
PF04499	SIT4 phosphatase-associated protein	2	A0A498K0L0, A0A498IUF0
PF04548	AIG1 family	2	A0A498HFC9, A0A540MCX1
PF04674	Phosphate-induced protein 1 conserved region	2	A0A498IZJ8, A0A498JM80
PF04727	ELMO/CED-12 family	2	A0A498I1U8, A0A498JHA2
PF04733	Coatomer epsilon subunit	2	A0A498JXY1, A0A540NLU3
PF04734	Neutral/alkaline non-lysosomal ceramidase, N-terminal	2	A0A498IE71, A0A498KD32
PF04832	SOUL heme-binding protein	2	A0A498IWM2, A0A498IJQ5
PF04979	Protein phosphatase inhibitor 2 (IPP-2)	2	A0A498KL29, A0A498JJ58
PF05002	SGS domain	2	A0A498KRM5, A0A540KM77
PF05093	Cytokine-induced anti-apoptosis inhibitor 1, Fe-S biogenesis	2	A0A540LVH5, A0A498HMQ1
PF05191	Adenylate kinase, active site lid	2	A0A498I4H8, A0A498JLW1
PF05347	Complex 1 protein (LYR family)	2	A0A498IPL8, A0A498HRL5
PF05368	NmrA-like family	2	A0A1W5S9D0, A0A1W5S341
PF05514	HR-like lesion-inducing	2	A0A540KBY8, A0A498I455
PF05691	Raffinose synthase or seed imbibition protein Sip1	2	A0A498I443, A0A498HDE1
PF05694	56kDa selenium binding protein (SBP56)	2	A0A540KPC5, A0A498K3Q4
PF05770	Inositol 1, 3, 4-trisphosphate 5/6-kinase	2	A0A498JTA5, A0A498JP66
PF06364	Protein of unknown function (DUF1068)	2	A0A498HVH8, A0A498J2L4
PF06645	Microsomal signal peptidase 12 kDa subunit (SPC12)	2	A0A498HMW5, A0A498ICM1
PF06650	SHR-binding domain of vacuolar-sorting associated protein 13	2	A0A540M946, A0A498JUA7
PF06911	Senescence-associated protein	2	A0A498HVE4, A0A498IZ66
PF06955	Xyloglucan endo-transglycosylase (XET) C-terminus	2	A0A498HJM6, A0A498JXH5
PF07521	Zn-dependent metallo-hydrolase RNA specificity domain	2	A0A498JJ41, A0A498HS29
PF07650	KH domain	2	A0A498KI91, A0A498JDN5
PF07687	Peptidase dimerisation domain	2	A0A498KR67, A0A498I3C9
PF07821	Alpha-amylase C-terminal beta-sheet domain	2	A0A498J784, Q5BLY3
PF07859	alpha/beta hydrolase fold	2	Q0ZPW3, A0A498J9J4
PF08031	Berberine and berberine like	2	A0A498JSS5, A0A540LJJ5
PF08068	DKCLD (NUC011) domain	2	A0A540KPT5, A0A498HHF4
PF08264	Anticodon-binding domain of tRNA	2	A0A498JAQ7, A0A540NM34
PF08267	Cobalamin-independent synthase, N-terminal domain	2	A0A498I2K2, A0A498IF69
PF08370	Plant PDR ABC transporter associated	2	A0A540NGW8, A0A498KGY4
PF08372	Plant phosphoribosyltransferase C-terminal	2	A0A498KQL1, A0A540K4P9
PF08387	FBD	2	A0A498J4M9, A0A498KG52
PF08446	PAS fold	2	A0A498HK30, A0A498JFA7
PF08501	Shikimate dehydrogenase substrate binding domain	2	A0A498IJU1, A0A540N3M7
PF08536	Whirly transcription factor	2	D9ZJE7, A0A498K2I0
PF08669	Glycine cleavage T-protein C-terminal barrel domain	2	A0A498K105, A0A498IVP2
PF08752	Coatomer gamma subunit appendage platform subdomain	2	A0A540L4U8, A0A498J142
PF08766	DEK C terminal domain	2	A0A498JK97, A0A498I4N1
PF08777	RNA binding motif	2	A0A498HT40, A0A540M1X9
PF09066	Beta2-adaptin appendage, C-terminal sub-domain	2	A0A498I4L9, A0A498JQR0
PF09177	Syntaxin 6, N-terminal	2	A0A498IL42, A0A498HRC7
PF09273	Rubisco LSMT substrate-binding	2	A0A498HFV5, A0A498HEW2
PF10075	CSN8/PSMD8/EIF3K family	2	A0A498KFQ8, A0A498J9A4
PF10151	TMEM214, C-terminal, caspase 4 activator	2	A0A498HFR1, A0A498IC78
PF10584	Proteasome subunit A N-terminal signature	2	A0A498J7N8, A0A498IWY7
PF10996	Beta-Casp domain	2	A0A498JJ41, A0A498HS29
PF11421	ATP synthase F1 beta subunit	2	A0A498I8L0, A0A498HL38
PF11838	ERAP1-like C-terminal domain	2	A0A498HN88, A0A498J715
PF12043	Domain of unknown function (DUF3527)	2	A0A498IA36, A0A498JQM1
PF12481	Aluminium induced protein	2	A0A498I4Q5, A0A498HLV1
PF12624	N-terminal region of Chorein or VPS13	2	A0A540M946, A0A498JUA7
PF12799	Leucine Rich repeats (2 copies)	2	A0A498J6I2, A0A498H8H4
PF12931	Sec23-binding domain of Sec16	2	A0A498JJ63, A0A498KAG3
PF13012	Maintenance of mitochondrial structure and function	2	A0A498JFG9, A0A498K9H6
PF13202	EF hand	2	A0A498JUW5, A0A498IB95
PF13266	Protein of unknown function (DUF4057)	2	A0A498KU89, A0A498HYL6
PF13405	EF-hand domain	2	A0A498JU59, A0A498IB95
PF13419	Haloacid dehalogenase-like hydrolase	2	A0A540LYK2, A0A498JT51
PF13456	Reverse transcriptase-like	2	A0A498J6N5, A0A498HEF9
PF13537	Glutamine amidotransferase domain	2	A0A498IND6, A0A498ITD5
PF13561	Enoyl-(Acyl carrier protein) reductase	2	A0A498IJK8, A0A540M8R8
PF13812	Pentatricopeptide repeat domain	2	A0A498IWY7, A0A498HPA8
PF14306	PUA-like domain	2	A0A498HI21, A0A498HRC5
PF14510	ABC-transporter extracellular N-terminal	2	A0A540NGW8, A0A498KGY4
PF14555	UBA-like domain	2	A0A498JKU0, A0A498JPM1
PF16189	Creatinase/Prolidase N-terminal domain	2	A0A498HUQ2, A0A498KG35
PF16198	tRNA pseudouridylate synthase B C-terminal domain	2	A0A540KPT5, A0A498HHF4
PF16199	Radical_SAM C-terminal domain	2	A0A498I1U0, A0A498JLX8
PF16211	C-terminus of histone H2A	2	A0A540MGR7, A0A498IAW0
PF16320	Ribosomal protein L7/L12 dimerisation domain	2	A0A498HKH5, A0A498HWA3
PF16381	Coatomer subunit gamma-1 C-terminal appendage platform	2	A0A540L4U8, A0A498J142
PF16891	Serine-threonine protein phosphatase N-terminal domain	2	A0A498IFR9, A0A498IML5
PF16908	Vacuolar sorting-associated protein 13, N-terminal	2	A0A540M946, A0A498JUA7
PF16910	Repeating coiled region of VPS13	2	A0A540M946, A0A498JUA7
PF17047	Synaptotagmin-like mitochondrial-lipid-binding domain	2	A0A498JNZ6, A0A498HZM1
PF17048	Neutral/alkaline non-lysosomal ceramidase, C-terminal	2	A0A498IE71, A0A498KD32
PF00016	Ribulose bisphosphate carboxylase large chain, catalytic domain	1	A0A1C8YB73
PF00081	Iron/manganese superoxide dismutases, alpha-hairpin domain	1	A0A498IA23
PF00097	Zinc finger, C3HC4 type (RING finger)	1	A0A498IAS4
PF00112	Papain family cysteine protease	1	A0A498JVI1
PF00125	Core histone H2A/H2B/H3/H4	1	A0A498IAW0
PF00134	Cyclin, N-terminal domain	1	A0A498IFU1
PF00136	DNA polymerase family B	1	A0A498KN34
PF00137	ATP synthase subunit C	1	A0A498HWI4
PF00163	Ribosomal protein S4/S9 N-terminal domain	1	A0A498HEJ2
PF00166	Chaperonin 10 Kd subunit	1	A0A498J4Z2
PF00170	bZIP transcription factor	1	A0A498JBA1
PF00173	Cytochrome b5-like Heme/Steroid binding domain	1	A0A540MYS8
PF00191	Annexin	1	A0A540NJP9
PF00199	Catalase	1	A0A498JSJ7
PF00203	Ribosomal protein S19	1	A0A498IJW8
PF00204	DNA gyrase B	1	A0A498IFJ2
PF00210	Ferritin-like domain	1	A0A498IF99
PF00213	ATP synthase delta (OSCP) subunit	1	A0A498JYF9
PF00215	Orotidine 5'-phosphate decarboxylase / HUMPS family	1	A0A498J510
PF00218	Indole-3-glycerol phosphate synthase	1	A0A498HEW2
PF00230	Major intrinsic protein	1	A0A0S2PIB5
PF00252	Ribosomal protein L16p/L10e	1	A0A1C8YB86
PF00276	Ribosomal protein L23	1	A0A498KS79
PF00281	Ribosomal protein L5	1	A0A498IS72
PF00285	Citrate synthase, C-terminal domain	1	A0A498IB18
PF00298	Ribosomal protein L11, RNA binding domain	1	A0A498KB60
PF00305	Lipoxygenase	1	A0A498KDP5
PF00311	Phosphoenolpyruvate carboxylase	1	A0A498HFY1
PF00313	'Cold-shock' DNA-binding domain	1	A0A498JPE2
PF00316	Fructose-1-6-bisphosphatase, N-terminal domain	1	A0A498JYR3
PF00335	Tetraspanin family	1	A0A498IQK8
PF00346	Respiratory-chain NADH dehydrogenase, 49 Kd subunit	1	A0A0U2PCG6
PF00349	Hexokinase	1	A0A068EPI9
PF00360	Phytochrome region	1	A0A498HK30
PF00370	FGGY family of carbohydrate kinases, N-terminal domain	1	A0A498HST3
PF00378	Enoyl-CoA hydratase/isomerase	1	A0A498I924
PF00384	Molybdopterin oxidoreductase	1	A0A498HBT5
PF00385	Chromo (CHRromatin Organisation MOdifier) domain	1	A0A540NH74
PF00393	6-phosphogluconate dehydrogenase, C-terminal domain	1	A0A540MNB1
PF00396	Granulin	1	A0A498JVI1
PF00411	Ribosomal protein S11	1	A0A1C8YBA9
PF00441	Acyl-CoA dehydrogenase, C-terminal domain	1	G8XNW7
PF00443	Ubiquitin carboxyl-terminal hydrolase	1	A0A498JH70
PF00448	SRP54-type protein, GTPase domain	1	A0A498IHJ4
PF00456	Transketolase, thiamine diphosphate binding domain	1	A0A498KFD8
PF00458	WHEP-TRS domain	1	A0A540MWA2
PF00459	Inositol monophosphatase family	1	A0A540MUJ1
PF00464	Serine hydroxymethyltransferase	1	A0A498HWB8
PF00467	KOW motif	1	A0A498JM53
PF00490	Delta-aminolevulinic acid dehydratase	1	A0A498J6Z1
PF00515	Tetratricopeptide repeat	1	A0A498JX87
PF00533	BRCA1 C Terminus (BRCT) domain	1	A0A498HDD9
PF00538	linker histone H1 and H5 family	1	A0A498HFQ9
PF00544	Pectate lyase	1	A0A498HN97
PF00566	Rab-GTPase-TBC domain	1	A0A498IBN7
PF00572	Ribosomal protein L13	1	A0A498ICY4
PF00578	AhpC/TSA family	1	A0A498KDG6
PF00585	C-terminal regulatory domain of Threonine dehydratase	1	A0A498IFU7
PF00586	AIR synthase related protein, N-terminal domain	1	A0A498JCY8
PF00596	Class II Aldolase and Adducin N-terminal domain	1	A0A540N1M2
PF00614	Phospholipase D Active site motif	1	A0A498HD33
PF00623	RNA polymerase Rpb1, domain 2	1	A0A1C8YB67
PF00630	Filamin/ABP280 repeat	1	A0A498HSW8
PF00635	MSP (Major sperm protein) domain	1	A0A498JJJ2
PF00637	Region in Clathrin and VPS	1	A0A498JG68
PF00639	PPIC-type PPIASE domain	1	A0A498JY82
PF00641	Zn-finger in Ran binding protein and others	1	A0A498HHZ9
PF00646	F-box domain	1	A0A498KG52
PF00650	CRAL/TRIO domain	1	A0A498JFD6
PF00652	Ricin-type beta-trefoil lectin domain	1	A0A498J952
PF00654	Voltage gated chloride channel	1	A0A498IFU1
PF00656	Caspase domain	1	A0A498JUL4
PF00673	ribosomal L5P family C-terminus	1	A0A498IS72
PF00677	Lumazine binding domain	1	A0A498J9F8
PF00682	HMGL-like	1	A0A498IFM3
PF00692	dUTPase	1	A0A498HNZ5
PF00709	Adenylosuccinate synthetase	1	A0A498HWE0
PF00733	Asparagine synthase	1	A0A498IND6
PF00736	EF-1 guanine nucleotide exchange domain	1	A0A498JJC0
PF00742	Homoserine dehydrogenase	1	A0A540LGP9
PF00743	Flavin-binding monooxygenase-like	1	A0A498JV11
PF00754	F5/8 type C domain	1	A0A498KFX3
PF00763	Tetrahydrofolate dehydrogenase/cyclohydrolase, catalytic domain	1	A0A498K514
PF00764	Arginosuccinate synthase	1	A0A540NFR5
PF00782	Dual specificity phosphatase, catalytic domain	1	A0A540NT99
PF00786	P21-Rho-binding domain	1	A0A498IKR7
PF00795	Carbon-nitrogen hydrolase	1	A0A540N3X2
PF00800	Prephenate dehydratase	1	A0A540KYD9
PF00806	Pumilio-family RNA binding repeat	1	A0A498JHU6
PF00827	Ribosomal L15	1	A0A498JUM3
PF00831	Ribosomal L29 protein	1	A0A498KTJ3
PF00833	Ribosomal S17	1	A0A498IJK8
PF00834	Ribulose-phosphate 3 epimerase family	1	A0A498I2V1
PF00847	AP2 domain	1	A0A498IAV2
PF00854	POT family	1	A0A498K9R6
PF00861	Ribosomal L18 of archaea, bacteria, mitoch. and chloroplast	1	A0A498IJR9
PF00884	Sulfatase	1	A0A540LJ28
PF00892	EamA-like transporter family	1	A0A498HQ14
PF00903	Glyoxalase/Bleomycin resistance protein/Dioxygenase superfamily	1	A0A540KKQ0
PF00917	MATH domain	1	A0A498JH70
PF00925	GTP cyclohydrolase II	1	A0A498KQ61
PF00926	3,4-dihydroxy-2-butanone 4-phosphate synthase	1	A0A498KQ61
PF00928	Adaptor complexes medium subunit family	1	A0A498HRP9
PF00953	Glycosyl transferase family 4	1	A0A498I3X0
PF00957	Synaptobrevin	1	A0A498IUR5
PF00967	Barwin family	1	A0A540MVB4
PF00977	Histidine biosynthesis protein	1	A0A498I4A5
PF00986	DNA gyrase B subunit, carboxyl terminus	1	A0A498IFJ2
PF00989	PAS fold	1	A0A498HK30
PF00996	GDP dissociation inhibitor	1	A0A498HZ38
PF00999	Sodium/hydrogen exchanger family	1	A0A498KKM3
PF01014	Uricase	1	A0A498JI11
PF01015	Ribosomal S3Ae family	1	A0A498IAL3
PF01016	Ribosomal L27 protein	1	A0A498HIC2
PF01042	Endoribonuclease L-PSP	1	A0A498K7K5
PF01048	Phosphorylase superfamily	1	A0A498HUU4
PF01053	Cys/Met metabolism PLP-dependent enzyme	1	A0A498IFP4
PF01063	Amino-transferase class IV	1	A0A498K8C1
PF01070	FMN-dependent dehydrogenase	1	A0A498IXX6
PF01071	Phosphoribosylglycinamide synthetase, ATP-grasp (A) domain	1	A0A498HX57
PF01074	Glycosyl hydrolases family 38 N-terminal domain	1	A0A498J6W9
PF01084	Ribosomal protein S18	1	A0A498IU33
PF01086	Clathrin light chain	1	A0A498JVV3
PF01087	Galactose-1-phosphate uridyl transferase, N-terminal domain	1	A0A498IJM2
PF01095	Pectinesterase	1	A0A0B5W3U1
PF01096	Transcription factor S-II (TFIIS)	1	A0A540MG34
PF01111	Cyclin-dependent kinase regulatory subunit	1	A0A540N0G9
PF01120	Alpha-L-fucosidase	1	A0A498KFX3
PF01125	G10 protein	1	A0A498IJW7
PF01135	Protein-L-isoaspartate(D-aspartate) O-methyltransferase (PCMT)	1	A0A498I699
PF01138	3' exoribonuclease family, domain 1	1	A0A498ICA3
PF01159	Ribosomal protein L6e	1	A0A498I146
PF01169	Uncharacterized protein family UPF0016	1	A0A498IKR7
PF01170	Putative RNA methylase family UPF0020	1	A0A498IFG6
PF01171	PP-loop family	1	A0A498HV43
PF01179	Copper amine oxidase, enzyme domain	1	A0A096ZNR5
PF01190	Pollen proteins Ole e I like	1	A0A498HL52
PF01197	Ribosomal protein L31	1	A0A540MBH4
PF01202	Shikimate kinase	1	A0A498JUV8
PF01208	Uroporphyrinogen decarboxylase (URO-D)	1	A0A498KBP3
PF01210	NAD-dependent glycerol-3-phosphate dehydrogenase N-terminus	1	A0A498JFQ9
PF01218	Coproporphyrinogen III oxidase	1	A0A498HEL8
PF01230	HIT domain	1	A0A540KP13
PF01237	Oxysterol-binding protein	1	A0A498HRE6
PF01239	Protein prenyltransferase alpha subunit repeat	1	A0A498JF07
PF01241	Photosystem I psaG / psaK	1	A0A498JSV5
PF01247	Ribosomal protein L35Ae	1	A0A498JHK2
PF01264	Chorismate synthase	1	A0A540MK11
PF01268	Formate--tetrahydrofolate ligase	1	A0A498K6H0
PF01281	Ribosomal protein L9, N-terminal domain	1	A0A498KB17
PF01323	DSBA-like thioredoxin domain	1	A0A498HG34
PF01327	Polypeptide deformylase	1	A0A498HBZ8
PF01329	Pterin 4 alpha carbinolamine dehydratase	1	A0A498JGW6
PF01381	Helix-turn-helix	1	A0A540MY29
PF01386	Ribosomal L25p family	1	A0A498IK48
PF01388	ARID/BRIGHT DNA binding domain	1	A0A498JPB8
PF01394	Clathrin propeller repeat	1	A0A498JG68
PF01408	Oxidoreductase family, NAD-binding Rossmann fold	1	A0A498IXR3
PF01412	Putative GTPase activating protein for Arf	1	A0A498IH40
PF01423	LSM domain	1	A0A498IQ74
PF01424	R3H domain	1	A0A498IKZ5
PF01426	BAH domain	1	A0A498JQM1
PF01432	Peptidase family M3	1	A0A498KNE2
PF01435	Peptidase family M48	1	A0A498KS87
PF01467	Cytidylyltransferase-like	1	A0A540LEL0
PF01470	Pyroglutamyl peptidase	1	A0A498K8J9
PF01476	LysM domain	1	A0A498JV02
PF01479	S4 domain	1	A0A498HEJ2
PF01494	FAD binding domain	1	A0A498IF52
PF01521	Iron-sulphur cluster biosynthesis	1	A0A498IHA5
PF01554	MatE	1	A0A498JV02
PF01564	Spermine/spermidine synthase domain	1	A0A498HKU7
PF01571	Aminomethyltransferase folate-binding domain	1	A0A498IVP2
PF01595	Domain of unknown function DUF21	1	A0A498IQI6
PF01603	Protein phosphatase 2A regulatory B subunit (B56 family)	1	A0A498HJB0
PF01625	Peptide methionine sulfoxide reductase	1	A0A498KUJ6
PF01627	Hpt domain	1	A0A498IGN2
PF01632	Ribosomal protein L35	1	A0A498K3K6
PF01634	ATP phosphoribosyltransferase	1	A0A498K2Q1
PF01636	Phosphotransferase enzyme family	1	A0A498IVK4
PF01650	Peptidase C13 family	1	A0A498JXL7
PF01656	CobQ/CobB/MinD/ParA nucleotide binding domain	1	A0A498JP59
PF01704	UTP--glucose-1-phosphate uridylyltransferase	1	A0A540MHZ6
PF01716	Manganese-stabilising protein / photosystem II polypeptide	1	A0A498I1D6
PF01725	Ham1 family	1	A0A498I4Q9
PF01733	Nucleoside transporter	1	A0A498HE85
PF01751	Toprim domain	1	A0A498IFJ2
PF01753	MYND finger	1	A0A498J311
PF01761	3-dehydroquinate synthase	1	A0A498I1K6
PF01775	Ribosomal proteins 50S-L18Ae/60S-L20/60S-L18A	1	A0A540L414
PF01778	Ribosomal L28e protein family	1	A0A498IZL6
PF01780	Ribosomal L37ae protein family	1	A0A498JJ16
PF01789	PsbP	1	A0A498JKT5
PF01794	Ferric reductase like transmembrane component	1	A0A498KDG6
PF01798	snoRNA binding domain, fibrillarin	1	A0A540KCG8
PF01805	Surp module	1	A0A498I985
PF01812	5-formyltetrahydrofolate cyclo-ligase family	1	A0A498JRT8
PF01841	Transglutaminase-like superfamily	1	A0A540LM40
PF01846	FF domain	1	A0A498J9P2
PF01849	NAC domain	1	A0A498I0J7
PF01851	Proteasome/cyclosome repeat	1	A0A498HHB0
PF01872	RibD C-terminal domain	1	A0A498K2G9
PF01873	Domain found in IF2B/IF5	1	A0A540LTL5
PF01883	Iron-sulfur cluster assembly protein	1	A0A498IMA5
PF01907	Ribosomal protein L37e	1	A0A498HGU8
PF01928	CYTH domain	1	A0A540KZW8
PF01929	Ribosomal protein L14	1	A0A498IY23
PF01937	Protein of unknown function DUF89	1	A0A540NEM8
PF01946	Thi4 family	1	A0A498KDL2
PF01956	Integral membrane protein DUF106	1	A0A540MKZ3
PF01960	ArgJ family	1	A0A498K8X4
PF01963	TraB family	1	A0A498J311
PF01979	Amidohydrolase family	1	A0A498K9W9
PF01987	Mitochondrial biogenesis AIM24	1	A0A498K5L8
PF02033	Ribosome-binding factor A	1	A0A498JWS6
PF02042	RWP-RK domain	1	A0A498ICB4
PF02099	Josephin	1	A0A498IES7
PF02115	RHO protein GDP dissociation inhibitor	1	A0A498JR38
PF02127	Aminopeptidase I zinc metalloprotease (M18)	1	A0A498I1X0
PF02150	RNA polymerases M/15 Kd subunit	1	A0A540MG34
PF02153	Prephenate dehydrogenase	1	A0A498HCY9
PF02170	PAZ domain	1	A0A498IN40
PF02171	Piwi domain	1	A0A498IN40
PF02178	AT hook motif	1	A0A498HFQ9
PF02179	BAG domain	1	A0A498IR78
PF02182	SAD/SRA domain	1	A0A498KC49
PF02190	ATP-dependent protease La (LON) substrate-binding domain	1	A0A498IF12
PF02201	SWIB/MDM2 domain	1	A0A498IVN3
PF02221	ML domain	1	A0A498I301
PF02254	TrkA-N domain	1	A0A498KKM3
PF02263	Guanylate-binding protein, N-terminal domain	1	A0A540LV31
PF02271	Ubiquinol-cytochrome C reductase complex 14kD subunit	1	A0A540KIA4
PF02272	DHHA1 domain	1	A0A498HJE5
PF02338	OTU-like cysteine protease	1	A0A498IES7
PF02348	Cytidylyltransferase	1	A0A540NHF2
PF02359	Cell division protein 48 (CDC48), N-terminal domain	1	A0A498KB98
PF02365	No apical meristem (NAM) protein	1	A0A498KR67
PF02374	Anion-transporting ATPase	1	A0A498KJ43
PF02401	LytB protein	1	A0A498IY05
PF02403	Seryl-tRNA synthetase N-terminal domain	1	A0A498K6F6
PF02405	Permease MlaE	1	A0A498IZ07
PF02446	4-alpha-glucanotransferase	1	A0A498IFG9
PF02450	Lecithin:cholesterol acyltransferase	1	A0A498JTG9
PF02458	Transferase family	1	A0A498HZE5
PF02469	Fasciclin domain	1	A0A540LHS8
PF02514	CobN/Magnesium Chelatase	1	A0A498I6G7
PF02574	Homocysteine S-methyltransferase	1	A0A498I2X5
PF02581	Thiamine monophosphate synthase	1	A0A498ISE4
PF02629	CoA binding domain	1	A0A498JP92
PF02672	CP12 domain	1	A0A498JLG1
PF02696	Uncharacterized ACR, YdiU/UPF0061 family	1	A0A498KE91
PF02704	Gibberellin regulated protein	1	A0A540N966
PF02713	Domain of unknown function DUF220	1	A0A498HJR7
PF02727	Copper amine oxidase, N2 domain	1	A0A096ZNR5
PF02728	Copper amine oxidase, N3 domain	1	A0A096ZNR5
PF02733	Dak1 domain	1	A0A498JS13
PF02734	DAK2 domain	1	A0A498JS13
PF02769	AIR synthase related protein, C-terminal domain	1	A0A498JCY8
PF02777	Iron/manganese superoxide dismutases, C-terminal domain	1	A0A498IA23
PF02782	FGGY family of carbohydrate kinases, C-terminal domain	1	A0A498HST3
PF02786	Carbamoyl-phosphate synthase L chain, ATP binding domain	1	A0A540KE05
PF02788	Ribulose bisphosphate carboxylase large chain, N-terminal domain	1	A0A1C8YB73
PF02792	Mago nashi protein	1	A0A498JD17
PF02809	Ubiquitin interaction motif	1	A0A498IWR3
PF02824	TGS domain	1	A0A498HHK6
PF02836	Glycosyl hydrolases family 2, TIM barrel domain	1	A0A498KCW4
PF02837	Glycosyl hydrolases family 2, sugar binding domain	1	A0A498KCW4
PF02841	Guanylate-binding protein, C-terminal domain	1	A0A540LV31
PF02843	Phosphoribosylglycinamide synthetase, C domain	1	A0A498HX57
PF02844	Phosphoribosylglycinamide synthetase, N domain	1	A0A498HX57
PF02862	DDHD domain	1	A0A498JDH5
PF02881	SRP54-type protein, helical bundle domain	1	A0A498IHJ4
PF02882	Tetrahydrofolate dehydrogenase/cyclohydrolase, NAD(P)-binding domain	1	A0A498K514
PF02889	Sec63 Brl domain	1	A0A498JJE2
PF02915	Rubrerythrin	1	A0A498IHA2
PF02929	Beta galactosidase small chain	1	A0A498KCW4
PF02933	Cell division protein 48 (CDC48), domain 2	1	A0A498KB98
PF02953	Tim10/DDP family zinc finger	1	A0A498IN95
PF02978	Signal peptide binding domain	1	A0A498IHJ4
PF03009	Glycerophosphoryl diester phosphodiesterase family	1	A0A540N9E7
PF03030	Inorganic H+ pyrophosphatase	1	A0A498IJL8
PF03069	Acetamidase/Formamidase family	1	A0A540NMC9
PF03071	GNT-I family	1	A0A498JWE5
PF03081	Exo70 exocyst complex subunit	1	A0A498INM2
PF03088	Strictosidine synthase	1	A0A498KET8
PF03091	CutA1 divalent ion tolerance protein	1	A0A498JB40
PF03099	Biotin/lipoate A/B protein ligase family	1	A0A498KE91
PF03104	DNA polymerase family B, exonuclease domain	1	A0A498KN34
PF03106	WRKY DNA -binding domain	1	A0A540MGR7
PF03109	ABC1 family	1	A0A498J946
PF03118	Bacterial RNA polymerase, alpha chain C terminal domain	1	A0A1C8YB82
PF03134	TB2/DP1, HVA22 family	1	A0A498I9R1
PF03140	Plant protein of unknown function	1	A0A498HTG6
PF03151	Triose-phosphate Transporter family	1	A0A498K5P5
PF03152	Ubiquitin fusion degradation protein UFD1	1	A0A540N5P8
PF03153	Transcription factor IIA, alpha/beta subunit	1	A0A498IRY2
PF03169	OPT oligopeptide transporter protein	1	A0A498HLP1
PF03190	Protein of unknown function, DUF255	1	A0A540LEB5
PF03200	Glycosyl hydrolase family 63 C-terminal domain	1	A0A498IAC7
PF03214	Reversibly glycosylated polypeptide	1	A0A498JSD7
PF03372	Endonuclease/Exonuclease/phosphatase family	1	A0A540L859
PF03378	CAS/CSE protein, C-terminus	1	A0A498JHI8
PF03386	Early nodulin 93 ENOD93 protein	1	A0A498J8J1
PF03398	Regulator of Vps4 activity in the MVB pathway	1	A0A540NJ27
PF03405	Fatty acid desaturase	1	A0A498IMB4
PF03435	Saccharopine dehydrogenase NADP binding domain	1	A0A498J204
PF03446	NAD binding domain of 6-phosphogluconate dehydrogenase	1	A0A540MNB1
PF03447	Homoserine dehydrogenase, NAD binding domain	1	A0A540LGP9
PF03468	XS domain	1	A0A498KCS6
PF03470	XS zinc finger domain	1	A0A498KCS6
PF03473	MOSC domain	1	A0A498IZL3
PF03476	MOSC N-terminal beta barrel domain	1	A0A498IZL3
PF03501	Plectin/S10 domain	1	A0A498JQS9
PF03552	Cellulose synthase	1	A0A498JT39
PF03587	EMG1/NEP1 methyltransferase	1	A0A498I1M1
PF03619	Organic solute transporter Ostalpha	1	A0A498K0K1
PF03629	Carbohydrate esterase, sialic acid-specific acetylesterase	1	A0A498JCV6
PF03634	TCP family transcription factor	1	A0A498J986
PF03635	Vacuolar protein sorting-associated protein 35	1	A0A498HYD6
PF03656	Pam16	1	A0A498K4V6
PF03671	Ubiquitin fold modifier 1 protein	1	A0A498J9T7
PF03676	Uncharacterised protein family (UPF0183)	1	A0A498HTY3
PF03715	Noc2p family	1	A0A498IQ07
PF03727	Hexokinase	1	A0A068EPI9
PF03763	Remorin, C-terminal region	1	A0A498KKN3
PF03765	CRAL/TRIO, N-terminal domain	1	A0A498JFD6
PF03766	Remorin, N-terminal region	1	A0A498KKN3
PF03770	Inositol polyphosphate kinase	1	A0A498JJL1
PF03798	TLC domain	1	A0A498KE48
PF03813	Nrap protein domain 1	1	A0A498KI19
PF03839	Translocation protein Sec62	1	A0A498IP33
PF03868	Ribosomal protein L6, N-terminal domain	1	A0A498I146
PF03876	SHS2 domain found in N terminus of Rpb7p/Rpc25p/MJ0397	1	A0A498JP92
PF03896	Translocon-associated protein (TRAP), alpha subunit	1	A0A498IZS0
PF03909	BSD domain	1	A0A498IM27
PF03912	Psb28 protein	1	A0A498IVD3
PF03914	CBF/Mak21 family	1	A0A498HEY6
PF03924	CHASE domain	1	A0A498ICZ8
PF03946	Ribosomal protein L11, N-terminal domain	1	A0A498KB60
PF03948	Ribosomal protein L9, C-terminal domain	1	A0A498KB17
PF03950	tRNA synthetases class I (E and Q), anti-codon binding domain	1	A0A498HLB2
PF03959	Serine hydrolase (FSH1)	1	A0A498IFB3
PF03981	Ubiquinol-cytochrome C chaperone	1	A0A498JMN8
PF04006	Mpp10 protein	1	A0A498JQQ9
PF04037	Domain of unknown function (DUF382)	1	A0A540M024
PF04046	PSP	1	A0A540M024
PF04048	Sec8 exocyst complex component specific domain	1	A0A540L7A6
PF04053	Coatomer WD associated region	1	A0A498HWP9
PF04055	Radical SAM superfamily	1	A0A498I1U0
PF04107	Glutamate-cysteine ligase family 2(GCS2)	1	A0A540KXZ0
PF04116	Fatty acid hydroxylase superfamily	1	A0A498KHP0
PF04124	Dor1-like family	1	A0A498HSM6
PF04140	Isoprenylcysteine carboxyl methyltransferase (ICMT) family	1	A0A498HM42
PF04142	Nucleotide-sugar transporter	1	A0A498K458
PF04179	Rit1 DUSP-like domain	1	A0A498HVE4
PF04188	Mannosyltransferase (PIG-V)	1	A0A498IGT0
PF04199	Putative cyclase	1	A0A498JXQ2
PF04258	Signal peptide peptidase	1	A0A498JJ41
PF04281	Mitochondrial import receptor subunit Tom22	1	A0A498I4I1
PF04357	TamB, inner membrane protein subunit of TAM complex	1	A0A498HSS1
PF04367	Protein of unknown function (DUF502)	1	A0A498JY88
PF04389	Peptidase family M28	1	A0A498HMW5
PF04410	Gar1/Naf1 RNA binding region	1	A0A498IX19
PF04424	MINDY deubiquitinase	1	A0A498JI72
PF04433	SWIRM domain	1	A0A498HWI4
PF04437	RINT-1 / TIP-1 family	1	A0A540MFJ9
PF04511	Der1-like family	1	A0A498HYK5
PF04515	Plasma-membrane choline transporter	1	A0A498IWR3
PF04526	Protein of unknown function (DUF568)	1	A0A498IXH5
PF04535	Domain of unknown function (DUF588)	1	A0A498JXY1
PF04551	GcpE protein	1	A0A498KAV7
PF04557	Glutaminyl-tRNA synthetase, non-specific RNA binding region part 2	1	A0A498HLB2
PF04558	Glutaminyl-tRNA synthetase, non-specific RNA binding region part 1	1	A0A498HLB2
PF04564	U-box domain	1	A0A498JCP6
PF04646	Protein of unknown function, DUF604	1	A0A498KP79
PF04678	Mitochondrial calcium uniporter	1	A0A498KE48
PF04696	pinin/SDK/memA/ protein conserved region	1	A0A540MNJ9
PF04725	Photosystem II 10 kDa polypeptide PsbR	1	A0A498ITG2
PF04770	ZF-HD protein dimerisation region	1	A0A540NFR4
PF04802	Component of IIS longevity pathway SMK-1	1	A0A498HNP2
PF04818	RNA polymerase II-binding domain.	1	A0A498I1U8
PF04851	Type III restriction enzyme, res subunit	1	A0A498JNI8
PF04852	Protein of unknown function (DUF640)	1	A0A498IX57
PF04863	Alliinase EGF-like domain	1	A0A540N342
PF04864	Allinase	1	A0A540N342
PF04869	Uso1 / p115 like vesicle tethering protein, head region	1	A0A498J530
PF04871	Uso1 / p115 like vesicle tethering protein, C terminal region	1	A0A498J530
PF04884	Vitamin B6 photo-protection and homoeostasis	1	A0A498HM49
PF04910	Transcriptional repressor TCF25	1	A0A498JEB5
PF04939	Ribosome biogenesis regulatory protein (RRS1)	1	A0A498HSP1
PF04949	Transcriptional activator	1	A0A498JE40
PF04950	40S ribosome biogenesis protein Tsr1 and BMS1 C-terminal	1	A0A498I0H0
PF04983	RNA polymerase Rpb1, domain 3	1	A0A1C8YB67
PF04997	RNA polymerase Rpb1, domain 1	1	A0A1C8YB67
PF05030	SSXT protein (N-terminal region)	1	A0A498JDK0
PF05033	Pre-SET motif	1	A0A498KC49
PF05179	RNA pol II accessory factor, Cdc73 family, C-terminal	1	A0A498HGK2
PF05292	Malonyl-CoA decarboxylase C-terminal domain	1	A0A498K2A6
PF05362	Lon protease (S16) C-terminal proteolytic domain	1	A0A498IF12
PF05495	CHY zinc finger	1	A0A498IAS4
PF05512	AWPM-19-like family	1	A0A498I5E5
PF05602	Cleft lip and palate transmembrane protein 1 (CLPTM1)	1	A0A498HRI8
PF05615	Tho complex subunit 7	1	A0A498ITW1
PF05648	Peroxisomal biogenesis factor 11 (PEX11)	1	A0A498KKM1
PF05659	Arabidopsis broad-spectrum mildew resistance protein RPW8	1	A0A540MEQ3
PF05670	Domain of unknown function (DUF814)	1	A0A498IEZ3
PF05697	Bacterial trigger factor protein (TF)	1	A0A343U717
PF05698	Bacterial trigger factor protein (TF) C-terminus	1	A0A343U717
PF05700	Breast carcinoma amplified sequence 2 (BCAS2)	1	A0A498I0V9
PF05739	SNARE domain	1	A0A540NQ37
PF05753	Translocon-associated protein beta (TRAPB)	1	A0A540KXH9
PF05755	Rubber elongation factor protein (REF)	1	A0A498HLA6
PF05768	Glutaredoxin-like domain (DUF836)	1	A0A498J609
PF05773	RWD domain	1	A0A498H952
PF05817	Oligosaccharyltransferase subunit Ribophorin II	1	A0A498JQN1
PF05832	Eukaryotic protein of unknown function (DUF846)	1	A0A498HVQ4
PF05833	Fibronectin-binding protein A N-terminus (FbpA)	1	A0A498IEZ3
PF05843	Suppressor of forked protein (Suf)	1	A0A498HRM6
PF05890	Eukaryotic rRNA processing protein EBP2	1	A0A540KPV6
PF05918	Apoptosis inhibitory protein 5 (API5)	1	A0A540LNZ5
PF06012	Domain of Unknown Function (DUF908)	1	A0A498JCL7
PF06025	Domain of Unknown Function (DUF913)	1	A0A498JCL7
PF06094	Gamma-glutamyl cyclotransferase, AIG2-like	1	A0A498HNY4
PF06172	Cupin superfamily (DUF985)	1	A0A540M4N6
PF06179	Surfeit locus protein 5 subunit 22 of Mediator complex	1	A0A498HUE8
PF06201	PITH domain	1	A0A498IH59
PF06232	Embryo-specific protein 3, (ATS3)	1	A0A498JM22
PF06280	Fn3-like domain	1	A0A498I534
PF06325	Ribosomal protein L11 methyltransferase (PrmA)	1	A0A498HYN8
PF06351	Allene oxide cyclase	1	A0A498I7X2
PF06427	UDP-glucose:Glycoprotein Glucosyltransferase	1	A0A540L326
PF06480	FtsH Extracellular	1	A0A498IRP8
PF06495	Fruit fly transformer protein	1	A0A498HLI7
PF06549	Protein of unknown function (DUF1118)	1	A0A498I4L3
PF06592	Protein of unknown function (DUF1138)	1	A0A540KL04
PF06628	Catalase-related immune-responsive	1	A0A498JSJ7
PF06703	Microsomal signal peptidase 25 kDa subunit (SPC25)	1	A0A498J996
PF06747	CHCH domain	1	A0A498IGB9
PF06858	Nucleolar GTP-binding protein 1 (NOG1)	1	A0A498HQ88
PF06916	Protein of unknown function (DUF1279)	1	A0A498JW17
PF06966	Protein of unknown function (DUF1295)	1	A0A540NFY7
PF07145	Ataxin-2 C-terminal region	1	A0A498JR19
PF07168	Ureide permease	1	A0A498HJC6
PF07228	Stage II sporulation protein E (SpoIIE)	1	A0A498HR26
PF07250	Glyoxal oxidase N-terminus	1	A0A498HUU4
PF07479	NAD-dependent glycerol-3-phosphate dehydrogenase C-terminus	1	A0A498JFQ9
PF07491	Protein phosphatase inhibitor	1	A0A498JNU2
PF07500	Transcription factor S-II (TFIIS), central domain	1	A0A498JQM1
PF07534	TLD	1	A0A498J373
PF07541	Eukaryotic translation initiation factor 2 alpha subunit	1	A0A540LBU8
PF07572	Bucentaur or craniofacial development	1	A0A540MWP1
PF07646	Kelch motif	1	A0A498IIA6
PF07683	Cobalamin synthesis protein cobW C-terminal domain	1	A0A540L7C7
PF07748	Glycosyl hydrolases family 38 C-terminal domain	1	A0A498J6W9
PF07749	Endoplasmic reticulum protein ERp29, C-terminal domain	1	A0A498IF23
PF07765	KIP1-like protein	1	A0A498JJ35
PF07766	LETM1-like protein	1	A0A498KGK6
PF07851	TMPIT-like protein	1	A0A498I787
PF07887	Calmodulin binding protein-like	1	A0A498HVH8
PF07910	Peptidase family C78	1	A0A498I6Q0
PF07918	CAP160 repeat	1	A0A498JJ12
PF07990	Nucleic acid binding protein NABP	1	A0A498JHU6
PF08022	FAD-binding domain	1	A0A498KDG6
PF08029	HisG, C-terminal domain	1	A0A498K2Q1
PF08030	Ferric reductase NAD binding domain	1	A0A498KDG6
PF08122	NADH-ubiquinone oxidoreductase B12 subunit family	1	A0A498HV85
PF08142	AARP2CN (NUC121) domain	1	A0A498I0H0
PF08145	BOP1NT (NUC169) domain	1	A0A498J1A3
PF08146	BP28CT (NUC211) domain	1	A0A498JMN8
PF08147	DBP10CT (NUC160) domain	1	A0A498JE45
PF08149	BING4CT (NUC141) domain	1	A0A498JBH8
PF08154	NLE (NUC135) domain	1	A0A498J784
PF08155	NOGCT (NUC087) domain	1	A0A498HQ88
PF08156	NOP5NT (NUC127) domain	1	A0A540KCG8
PF08167	rRNA processing/ribosome biogenesis	1	A0A498JAE5
PF08212	Lipocalin-like domain	1	A0A498HZE2
PF08246	Cathepsin propeptide inhibitor domain (I29)	1	A0A498JVI1
PF08271	TFIIB zinc-binding	1	A0A498IC91
PF08318	COG4 transport protein	1	A0A540MFJ9
PF08323	Starch synthase catalytic domain	1	A0A498KPC1
PF08327	Activator of Hsp90 ATPase homolog 1-like protein	1	A0A540L8W8
PF08389	Exportin 1-like protein	1	A0A498HXA5
PF08392	FAE1/Type III polyketide synthase-like protein	1	A0A540MRQ7
PF08414	Respiratory burst NADPH oxidase	1	A0A498KDG6
PF08442	ATP-grasp domain	1	A0A498IY12
PF08450	SMP-30/Gluconolaconase/LRE-like region	1	A0A498K2X3
PF08472	Sucrose-6-phosphate phosphohydrolase C-terminal	1	A0A540KI23
PF08498	Sterol methyltransferase C-terminal	1	A0A498J5L2
PF08506	Cse1	1	A0A498JHI8
PF08507	COPI associated protein	1	A0A498IQB1
PF08523	Multiprotein bridging factor 1	1	A0A540MY29
PF08541	3-Oxoacyl-[acyl-carrier-protein (ACP)] synthase III C terminal	1	A0A540MRQ7
PF08543	Phosphomethylpyrimidine kinase	1	A0A498IIM5
PF08544	GHMP kinases C terminal	1	A0A498IK00
PF08547	Complex I intermediate-associated protein 30 (CIA30)	1	A0A498JZB6
PF08553	VID27 cytoplasmic protein	1	A0A498HTF6
PF08577	PI31 proteasome regulator	1	A0A498K3P7
PF08597	Translation initiation factor eIF3 subunit	1	A0A498JST9
PF08612	TATA-binding related factor (TRF) of subunit 20 of Mediator complex	1	A0A498HYW2
PF08623	TATA-binding protein interacting (TIP20)	1	A0A498JIG3
PF08626	Transport protein Trs120 or TRAPPC9, TRAPP II complex subunit	1	A0A540M7L1
PF08661	Replication factor A protein 3	1	A0A498IET7
PF08699	Argonaute linker 1 domain	1	A0A498IN40
PF08700	Vps51/Vps67	1	A0A540MND2
PF08701	GNL3L/Grn1 putative GTPase	1	A0A498IV45
PF08719	Domain of unknown function (DUF1768)	1	A0A498K2G9
PF08825	E2 binding domain	1	A0A540MFN1
PF09032	Siah interacting protein, N terminal	1	A0A540KQ04
PF09072	Translation machinery associated TMA7	1	A0A498HCA3
PF09088	MIF4G like	1	A0A498IP68
PF09090	MIF4G like	1	A0A498IP68
PF09118	Domain of unknown function (DUF1929)	1	A0A498HUU4
PF09127	Leukotriene A4 hydrolase, C-terminal	1	A0A498KTL9
PF09180	Prolyl-tRNA synthetase, C-terminal	1	A0A498HJU6
PF09229	Activator of Hsp90 ATPase, N-terminal	1	A0A540L8W8
PF09261	Alpha mannosidase middle domain	1	A0A498J6W9
PF09268	Clathrin, heavy-chain linker	1	A0A498JG68
PF09280	XPC-binding domain	1	A0A540M2W8
PF09298	Fumarylacetoacetase N-terminal	1	A0A498IR78
PF09326	NADH-ubiquinone oxidoreductase subunit G, C-terminal	1	A0A498HBT5
PF09358	Ubiquitin fold domain	1	A0A498K7Z0
PF09402	Man1-Src1p-C-terminal domain	1	A0A498JPL5
PF09409	PUB domain	1	A0A540MXN4
PF09412	Endoribonuclease XendoU	1	A0A498K0N1
PF09416	RNA helicase (UPF2 interacting domain)	1	A0A498JNI8
PF09420	Ribosome biogenesis protein Nop16	1	A0A498K8E4
PF09430	Protein of unknown function (DUF2012)	1	A0A498HQ14
PF09532	FDF domain	1	A0A498IB22
PF09585	Conserved hypothetical protein (Lin0512_fam)	1	A0A498IX35
PF09728	Myosin-like coiled-coil protein	1	A0A498JKZ5
PF10200	NADH:ubiquinone oxidoreductase, NDUFS5-15kDa	1	A0A498IMK7
PF10213	Mitochondrial ribosomal subunit protein	1	A0A498I509
PF10225	NEMP family	1	A0A498IK48
PF10255	RNA polymerase I-associated factor PAF67	1	A0A498HPI5
PF10270	Membrane magnesium transporter	1	A0A498K4P8
PF10585	Ubiquitin-activating enzyme active site	1	A0A498K7Z0
PF10588	NADH-ubiquinone oxidoreductase-G iron-sulfur binding region	1	A0A498HBT5
PF10602	26S proteasome subunit RPN7	1	A0A498JKH6
PF11523	Protein of unknown function (DUF3223)	1	A0A498HTG6
PF11566	PI31 proteasome regulator N-terminal	1	A0A498K3P7
PF11718	Pre-mRNA 3'-end-processing endonuclease polyadenylation factor C-term	1	A0A498HS29
PF11805	Protein of unknown function (DUF3326)	1	A0A498IB64
PF11833	Protein CHAPERONE-LIKE PROTEIN OF POR1-like	1	A0A498HTY3
PF11894	Nuclear pore complex scaffold, nucleoporins 186/192/205	1	A0A540MU70
PF11923	Domain of unknown function (DUF3441)	1	A0A498IEZ3
PF11931	Domain of unknown function (DUF3449)	1	A0A498JMZ5
PF11938	TLR4 regulator and MIR-interacting MSAP	1	A0A498JMK4
PF11940	Domain of unknown function (DUF3458) Ig-like fold	1	A0A498I253
PF11965	Domain of unknown function (DUF3479)	1	A0A498I6G7
PF11987	Translation-initiation factor 2	1	A0A498I6H9
PF12076	WAX2 C-terminal domain	1	A0A498KHP0
PF12108	Splicing factor SF3a60 binding domain	1	A0A498JMZ5
PF12146	Serine aminopeptidase, S33	1	A0A498KKD5
PF12202	Oxidative-stress-responsive kinase 1 C-terminal domain	1	A0A498HGH5
PF12220	U1 small nuclear ribonucleoprotein of 70kDa MW N terminal	1	A0A498KIU3
PF12222	Peptide N-acetyl-beta-D-glucosaminyl asparaginase amidase A	1	A0A498KBP3
PF12230	Pre-mRNA splicing factor PRP21 like protein	1	A0A498I985
PF12263	Protein of unknown function (DUF3611)	1	A0A498JXH9
PF12315	Protein DA1	1	A0A498IQI4
PF12353	Eukaryotic translation initiation factor 3 subunit G	1	A0A498KAD0
PF12357	Phospholipase D C terminal	1	A0A498HD33
PF12397	U3 small nucleolar RNA-associated protein 10	1	A0A498JMN8
PF12436	ICP0-binding domain of Ubiquitin-specific protease 7	1	A0A498JH70
PF12569	NMDA receptor-regulated protein 1	1	A0A540KRH9
PF12572	Protein of unknown function (DUF3752)	1	A0A498JZD1
PF12576	Protein of unknown function (DUF3754)	1	A0A498J2N7
PF12580	Tripeptidyl peptidase II	1	A0A498KJN7
PF12589	Methyltransferase involved in Williams-Beuren syndrome	1	A0A540K854
PF12619	Mini-chromosome maintenance protein 2	1	A0A498IDC4
PF12646	Domain of unknown function (DUF3783)	1	A0A498KJB9
PF12701	Scd6-like Sm domain	1	A0A498IB22
PF12710	haloacid dehalogenase-like hydrolase	1	A0A498JCW9
PF12755	Vacuolar 14 Fab1-binding region	1	A0A498JLD6
PF12796	Ankyrin repeats (3 copies)	1	A0A540MTV2
PF12848	ABC transporter	1	A0A498INS1
PF12850	Calcineurin-like phosphoesterase superfamily domain	1	A0A498JT47
PF12854	PPR repeat	1	A0A498ITS5
PF12872	OST-HTH/LOTUS domain	1	A0A498J784
PF12874	Zinc-finger of C2H2 type	1	A0A498IHG1
PF12906	RING-variant domain	1	A0A498IS72
PF13023	HD domain	1	A0A540LN48
PF13086	AAA domain	1	A0A498JNI8
PF13087	AAA domain	1	A0A498JNI8
PF13098	Thioredoxin-like domain	1	A0A498KCZ0
PF13178	Protein of unknown function (DUF4005)	1	A0A498KPC1
PF13297	Telomere stability C-terminal	1	A0A498JMZ5
PF13299	Cleavage and polyadenylation factor 2 C-terminal	1	A0A498JJ41
PF13301	Protein of unknown function (DUF4079)	1	A0A498KPN1
PF13326	Photosystem II Pbs27	1	A0A498HFR4
PF13355	Protein of unknown function (DUF4101)	1	A0A498JP92
PF13393	Histidyl-tRNA synthetase	1	A0A540NBG7
PF13409	Glutathione S-transferase, N-terminal domain	1	A0A498ITS5
PF13414	TPR repeat	1	A0A540KRH9
PF13418	Galactose oxidase, central domain	1	A0A498IIA6
PF13462	Thioredoxin	1	A0A498HRE2
PF13510	2Fe-2S iron-sulfur cluster binding domain	1	A0A498HBT5
PF13513	HEAT-like repeat	1	A0A498JQB9
PF13516	Leucine Rich repeat	1	A0A498HGD7
PF13632	Glycosyl transferase family group 2	1	A0A498HEF9
PF13640	2OG-Fe(II) oxygenase superfamily	1	A0A498I1H7
PF13668	Ferritin-like domain	1	A0A498K363
PF13774	Regulated-SNARE-like domain	1	A0A498IUR5
PF13833	EF-hand domain pair	1	A0A498JS77
PF13837	Myb/SANT-like DNA-binding domain	1	A0A498IVY4
PF13838	Clathrin-H-link	1	A0A498JG68
PF13847	Methyltransferase domain	1	A0A498I255
PF13865	C-terminal duplication domain of Friend of PRMT1	1	A0A498IR42
PF13902	R3H-associated N-terminal domain	1	A0A498IKZ5
PF13921	Myb-like DNA-binding domain	1	A0A498K458
PF13943	WPP domain	1	A0A498HGD7
PF14260	C4-type zinc-finger of DNA polymerase delta	1	A0A498KN34
PF14303	No apical meristem-associated C-terminal domain	1	A0A498JFQ9
PF14363	Domain associated at C-terminal with AAA	1	A0A498HD41
PF14374	60S ribosomal protein L4 C-terminal domain	1	A0A498IGL9
PF14377	Domain of unknown function (DUF4414)	1	A0A498JCL7
PF14432	DYW family of nucleic acid deaminases	1	A0A498HW04
PF14533	Ubiquitin-specific protease C-terminal	1	A0A498JH70
PF14569	Zinc-binding RING-finger	1	A0A498JT39
PF14622	Ribonuclease-III-like	1	A0A498I697
PF14661	HAUS augmin-like complex subunit 6 N-terminus	1	A0A498HJB0
PF14681	Uracil phosphoribosyltransferase	1	A0A498IG19
PF14693	Ribosomal protein TL5, C-terminal domain	1	A0A498IK48
PF14705	Costars	1	A0A498IVG7
PF14749	Acyl-coenzyme A oxidase N-terminal	1	A0A498ICT1
PF14852	Fis1 N-terminal tetratricopeptide repeat	1	A0A498IL37
PF14853	Fis1 C-terminal tetratricopeptide repeat	1	A0A498IL37
PF14870	Photosynthesis system II assembly factor YCF48	1	A0A498IA23
PF15413	Pleckstrin homology domain	1	A0A498HRE6
PF16016	Domain of unknown function (DUF4782)	1	A0A498JH91
PF16050	Paf1 complex subunit CDC73 N-terminal	1	A0A498HGK2
PF16076	Acyltransferase C-terminus	1	A0A498II19
PF16123	Hydroxyacylglutathione hydrolase C-terminus	1	A0A498JZP2
PF16135	TPL-binding domain in jasmonate signalling	1	A0A498IKU2
PF16166	Chloroplast import apparatus Tic20-like	1	A0A540L203
PF16186	Atypical Arm repeat	1	A0A540LGZ8
PF16188	C-terminal region of peptidase_M24	1	A0A498KG35
PF16190	Ubiquitin-activating enzyme E1 FCCH domain	1	A0A498K7Z0
PF16191	Ubiquitin-activating enzyme E1 four-helix bundle	1	A0A498K7Z0
PF16200	C-terminal region of band_7	1	A0A498JHY4
PF16353	Domain of unknown function(DUF4981)	1	A0A498KCW4
PF16486	N-terminal domain of argonaute	1	A0A498IN40
PF16487	Mid domain of argonaute	1	A0A498IN40
PF16488	Argonaute linker 2 domain	1	A0A498IN40
PF16499	Alpha galactosidase A	1	A0A498JUV5
PF16503	Zinc-ribbon	1	A0A498HV43
PF16529	WD40 region of Ge1, enhancer of mRNA-decapping protein	1	A0A498K8Y8
PF16561	Glycogen recognition site of AMP-activated protein kinase	1	A0A540NT99
PF16661	Metallo-beta-lactamase superfamily domain	1	A0A498JJ41
PF16837	Pre-mRNA-splicing factor SF3A3, of SF3a complex, Prp9	1	A0A498JMZ5
PF16865	Glutathione S-transferase, C-terminal domain	1	A0A498K512
PF16906	Ribosomal proteins L26 eukaryotic, L24P archaeal	1	A0A498JM53
PF16923	Glycosyl hydrolase family 63 N-terminal domain	1	A0A498IAC7
PF17067	Ribosomal protein S31e	1	A0A498ITK6
PF17135	Ribosomal protein 60S L18 and 50S L18e	1	A0A498IFR9
PF17177	Pentacotripeptide-repeat region of PRORP	1	A0A498IWY7
PF17184	Rit1 N-terminal domain	1	A0A498HVE4
PF17244	Cell division control protein 24, OB domain 3	1	A0A498IDP7
PF17245	Cell division control protein 24, OB domain 2	1	A0A498IDP7
PF17246	Cell division control protein 24, OB domain 1	1	A0A498IDP7
PF17284	Spermidine synthase tetramerisation domain	1	A0A498HKU7
PF17403	Nrap protein PAP/OAS-like domain	1	A0A498KI19
PF17404	Nrap protein domain 3	1	A0A498KI19
PF17405	Nrap protein nucleotidyltransferase domain 4	1	A0A498KI19
PF17406	Nrap protein PAP/OAS1-like domain 5	1	A0A498KI19
PF17407	Nrap protein domain 6	1	A0A498KI19
PF17408	Malonyl-CoA decarboxylase N-terminal domain	1	A0A498K2A6
PF17432	Domain of unknown function (DUF3458_C) ARM repeats	1	A0A498I253
PF17450	Alpha galactosidase A C-terminal beta sandwich domain	1	A0A498JUV5

## Sheet: HC1 vs GL1
Domain_id	Name	Seqs_Num	Seqs
PF00011	Hsp20/alpha crystallin family	6	A0A498JNX4, A0A498KL33, A0A540KLJ5, A0A498HBI0, A0A540KLP6, A0A498JB98
PF00076	RNA recognition motif. (a.k.a. RRM, RBD, or RNP domain)	5	A0A498HEW2, A0A498HMA3, A0A498K4Z5, A0A498JLT5, A0A498HZC2
PF00012	Hsp70 protein	3	A0A498IDI1, A0A540KJX0, A0A540N9H8
PF00141	Peroxidase	3	A0A498IIU4, A0A498KCP1, A0A498I2P0
PF00168	C2 domain	3	A0A498HRF4, A0A2L0EH46, A0A498HZC2
PF00234	Protease inhibitor/seed storage/LTP family	3	B7VFP0, Q5J011, A0A540N4F1
PF00248	Aldo/keto reductase family	3	A0A540N742, Q6V8S4, A0A498KCH8
PF00270	DEAD/DEAH box helicase	3	A0A498I4U0, A0A498KS87, A0A498K7P9
PF00271	Helicase conserved C-terminal domain	3	A0A498I4U0, A0A498KS87, A0A498K7P9
PF00561	alpha/beta hydrolase fold	3	A0A540LFM4, A0A540LZC0, A0A498HS56
PF00657	GDSL-like Lipase/Acylhydrolase	3	A0A498IJ16, A0A498J630, A0A498HXY3
PF02798	Glutathione S-transferase, N-terminal domain	3	A0A498I9M0, A0A540KFG3, A0A540NRI0
PF08240	Alcohol dehydrogenase GroES-like domain	3	A0A498J437, A0A540KE13, A0A540KCG7
PF13602	Zinc-binding dehydrogenase	3	A0A498J437, A0A540KE13, A0A540KCG7
PF14541	Xylanase inhibitor C-terminal	3	A0A498I2H9, A0A540L3C6, A0A498JNB7
PF14543	Xylanase inhibitor N-terminal	3	A0A498I2H9, A0A540L3C6, A0A498JNB7
PF00009	Elongation factor Tu GTP binding domain	2	A0A498I489, A0A498K2J5
PF00026	Eukaryotic aspartyl protease	2	A0A540K8Y1, A0A498HN93
PF00044	Glyceraldehyde 3-phosphate dehydrogenase, NAD binding domain	2	A0A498JQC8, A0A540KTG1
PF00069	Protein kinase domain	2	A0A498HGH5, A0A498IAV7
PF00098	Zinc knuckle	2	A0A498HMA3, A0A498K7P9
PF00112	Papain family cysteine protease	2	A0A498JXC6, A0A540K4B7
PF00201	UDP-glucoronosyl and UDP-glucosyl transferase	2	A0A498HXP3, C9K224
PF00400	WD domain, G-beta repeat	2	A0A498HXY3, A0A498HPW3
PF00407	Pathogenesis-related protein Bet v I family	2	Q941P6, Q40280
PF00756	Putative esterase	2	A0A498I3J4, A0A540N5H4
PF01918	Alba	2	A0A498HRE2, A0A540L4A3
PF02800	Glyceraldehyde 3-phosphate dehydrogenase, C-terminal domain	2	A0A498JQC8, A0A540KTG1
PF03143	Elongation factor Tu C-terminal domain	2	A0A498I489, A0A498K2J5
PF03144	Elongation factor Tu domain 2	2	A0A498I489, A0A498K2J5
PF03489	Saposin-like type B, region 2	2	A0A540K8Y1, A0A498HN93
PF03767	HAD superfamily, subfamily IIIB (Acid phosphatase)	2	A0A498J286, A0A498IZI6
PF04674	Phosphate-induced protein 1 conserved region	2	A0A498KLF1, A0A540MHY5
PF05184	Saposin-like type B, region 1	2	A0A540K8Y1, A0A498HN93
PF08152	GUCT (NUC152) domain	2	A0A498KS87, A0A498K7P9
PF13410	Glutathione S-transferase, C-terminal domain	2	A0A540KFG3, A0A540NRI0
PF00004	ATPase family associated with various cellular activities (AAA)	1	A0A498K083
PF00005	ABC transporter	1	A0A498KJF7
PF00022	Actin	1	A0A498K658
PF00027	Cyclic nucleotide-binding domain	1	A0A498HMA3
PF00035	Double-stranded RNA binding motif	1	A0A498IG91
PF00043	Glutathione S-transferase, C-terminal domain	1	A0A498I9M0
PF00056	lactate/malate dehydrogenase, NAD binding domain	1	A0A498I8M1
PF00067	Cytochrome P450	1	A0A498ICN4
PF00079	Serpin (serine protease inhibitor)	1	A0A540N289
PF00082	Subtilase family	1	A0A498KCW0
PF00113	Enolase, C-terminal TIM barrel domain	1	A0A498JSH1
PF00120	Glutamine synthetase, catalytic domain	1	A0A498J770
PF00150	Cellulase (glycosyl hydrolase family 5)	1	A0A540LM70
PF00155	Aminotransferase class I and II	1	A0A2K9VP07
PF00156	Phosphoribosyl transferase domain	1	A0A498JD09
PF00160	Cyclophilin type peptidyl-prolyl cis-trans isomerase/CLD	1	A0A498I2H9
PF00175	Oxidoreductase NAD-binding domain	1	A0A498JBW8
PF00185	Aspartate/ornithine carbamoyltransferase, Asp/Orn binding domain	1	A0A498HW62
PF00203	Ribosomal protein S19	1	A0A1C8YBB0
PF00218	Indole-3-glycerol phosphate synthase	1	A0A498HEW2
PF00226	DnaJ domain	1	A0A498ITY7
PF00238	Ribosomal protein L14p/L23e	1	A0A498IA36
PF00255	Glutathione peroxidase	1	A0A498JNW6
PF00257	Dehydrin	1	J9Q0P7
PF00258	Flavodoxin	1	A0A498JBW8
PF00264	Common central domain of tyrosinase	1	A0A238GSS3
PF00297	Ribosomal protein L3	1	A0A498KGZ1
PF00304	Gamma-thionin family	1	A0A498I886
PF00314	Thaumatin family	1	A0A540L1H1
PF00318	Ribosomal protein S2	1	A0A498KGZ1
PF00332	Glycosyl hydrolases family 17	1	A0A498JWZ7
PF00378	Enoyl-CoA hydratase/isomerase	1	A0A498K019
PF00380	Ribosomal protein S9/S16	1	A0A540MFQ1
PF00410	Ribosomal protein S8	1	A0A1C8YBA0
PF00436	Single-strand binding protein family	1	A0A498I2H9
PF00483	Nucleotidyl transferase	1	A0A540L083
PF00501	AMP-binding enzyme	1	A0A498HEW2
PF00542	Ribosomal protein L7/L12 C-terminal domain	1	A0A498J2K9
PF00614	Phospholipase D Active site motif	1	A0A498HZC2
PF00650	CRAL/TRIO domain	1	A0A498JGD0
PF00664	ABC transporter transmembrane region	1	A0A498KJF7
PF00667	FAD binding domain	1	A0A498JBW8
PF00675	Insulinase (Peptidase family M16)	1	A0A540K9K9
PF00704	Glycosyl hydrolases family 18	1	A0A498KPG4
PF00719	Inorganic pyrophosphatase	1	A0A498JWZ4
PF00781	Diacylglycerol kinase catalytic domain	1	A0A498JCU5
PF00789	UBX domain	1	A0A498I886
PF00795	Carbon-nitrogen hydrolase	1	A0A540N3X2
PF00828	Ribosomal proteins 50S-L15, 50S-L18e, 60S-L27A	1	A0A498IAR4
PF00854	POT family	1	A0A498JGD0
PF00856	SET domain	1	A0A498HEW2
PF00883	Cytosol aminopeptidase family, catalytic domain	1	A0A498KDF0
PF00931	NB-ARC domain	1	A0A498JYS4
PF01095	Pectinesterase	1	A0A540K2H8
PF01182	Glucosamine-6-phosphate isomerases/6-phosphogluconolactonase	1	A0A540M707
PF01215	Cytochrome c oxidase subunit Vb	1	A0A540KHW1
PF01246	Ribosomal protein L24e	1	A0A498K083
PF01301	Glycosyl hydrolases family 35	1	A0A498J5W0
PF01398	JAB1/Mov34/MPN/PAD-1 ubiquitin protease	1	A0A498KP08
PF01399	PCI domain	1	A0A498J2I0
PF01435	Peptidase family M48	1	A0A498KS87
PF01453	D-mannose binding lectin	1	A0A498K417
PF01472	PUA domain	1	A0A498HHF4
PF01502	Phosphoribosyl-AMP cyclohydrolase	1	A0A498INE0
PF01503	Phosphoribosyl-ATP pyrophosphohydrolase	1	A0A498INE0
PF01509	TruB family pseudouridylate synthase (N terminal domain)	1	A0A498HHF4
PF01582	TIR domain	1	A0A498JYS4
PF01592	NifU-like N terminal domain	1	A0A498JSK5
PF01597	Glycine cleavage H-protein	1	A0A498JU58
PF01627	Hpt domain	1	A0A498IAV7
PF01641	SelR domain	1	A0A498K658
PF01663	Type I phosphodiesterase / nucleotide pyrophosphatase	1	A0A498HTE9
PF01704	UTP--glucose-1-phosphate uridylyltransferase	1	A0A498KGZ1
PF01798	snoRNA binding domain, fibrillarin	1	A0A498IG91
PF02140	Galactose binding lectin domain	1	A0A498J5W0
PF02298	Plastocyanin-like domain	1	A0A498HE12
PF02320	Ubiquinol-cytochrome C reductase hinge protein	1	A0A498HS84
PF02453	Reticulon	1	A0A498JDM1
PF02458	Transferase family	1	A0A498HEU3
PF02518	Histidine kinase-, DNA gyrase B-, and HSP90-like ATPase	1	A0A498HRH9
PF02577	Bifunctional nuclease	1	A0A498HZC2
PF02581	Thiamine monophosphate synthase	1	A0A540L2M1
PF02729	Aspartate/ornithine carbamoyltransferase, carbamoyl-P binding domain	1	A0A498HW62
PF02774	Semialdehyde dehydrogenase, dimerisation domain	1	A0A498IAR4
PF02789	Cytosol aminopeptidase family, N-terminal domain	1	A0A498KDF0
PF02866	lactate/malate dehydrogenase, alpha/beta C-terminal domain	1	A0A498I8M1
PF02990	Endomembrane protein 70	1	A0A498IAW8
PF03009	Glycerophosphoryl diester phosphodiesterase family	1	A0A498K7L8
PF03018	Dirigent-like protein	1	A0A540MJT9
PF03188	Eukaryotic cytochrome b561	1	A0A498K2E5
PF03283	Pectinacetylesterase	1	A0A498JBQ3
PF03297	S25 ribosomal protein	1	A0A498IJ67
PF03330	Lytic transglycolase	1	A0A498KJ62
PF03639	Glycosyl hydrolase family 81	1	A0A498HIN2
PF03765	CRAL/TRIO, N-terminal domain	1	A0A498JGD0
PF03951	Glutamine synthetase, beta-Grasp domain	1	A0A498J770
PF03952	Enolase, N-terminal domain	1	A0A498JSH1
PF04043	Plant invertase/pectin methylesterase inhibitor	1	A0A540K2H8
PF04281	Mitochondrial import receptor subunit Tom22	1	A0A498I4I1
PF04371	Porphyromonas-type peptidyl-arginine deiminase	1	A0A498I0L5
PF04398	Protein of unknown function, DUF538	1	A0A498K6D1
PF04526	Protein of unknown function (DUF568)	1	A0A498K2E5
PF04548	AIG1 family	1	A0A540MCX1
PF04734	Neutral/alkaline non-lysosomal ceramidase, N-terminal	1	A0A498KD32
PF04800	ETC complex I subunit conserved region	1	A0A498KI10
PF04811	Sec23/Sec24 trunk domain	1	A0A540NK43
PF04815	Sec23/Sec24 helical domain	1	A0A540NK43
PF04900	Fcf1	1	A0A498J9V4
PF05147	Lanthionine synthetase C-like protein	1	A0A498HVS8
PF05183	RNA dependent RNA polymerase	1	A0A498IAR4
PF05185	PRMT5 arginine-N-methyltransferase	1	A0A498JEY9
PF05193	Peptidase M16 inactive domain	1	A0A540K9K9
PF05365	Ubiquinol-cytochrome C reductase, UQCRX/QCR9 like	1	A0A498HR73
PF05768	Glutaredoxin-like domain (DUF836)	1	A0A498J609
PF06212	GRIM-19 protein	1	A0A498HIN9
PF07859	alpha/beta hydrolase fold	1	A0A498J7T0
PF07983	X8 domain	1	A0A498JWZ7
PF07992	Pyridine nucleotide-disulphide oxidoreductase	1	A0A498K9N0
PF08068	DKCLD (NUC011) domain	1	A0A498HHF4
PF08156	NOP5NT (NUC127) domain	1	A0A498IG91
PF08246	Cathepsin propeptide inhibitor domain (I29)	1	A0A498JXC6
PF08372	Plant phosphoribosyltransferase C-terminal	1	A0A2L0EH46
PF08542	Replication factor C C-terminal domain	1	A0A498K083
PF08543	Phosphomethylpyrimidine kinase	1	A0A540L2M1
PF09273	Rubisco LSMT substrate-binding	1	A0A498HEW2
PF10436	Mitochondrial branched-chain alpha-ketoacid dehydrogenase kinase	1	A0A498HRH9
PF10615	Protein of unknown function (DUF2470)	1	A0A498IHN9
PF11715	Nucleoporin Nup120/160	1	A0A498IWJ1
PF12043	Domain of unknown function (DUF3527)	1	A0A498IA36
PF12142	Polyphenol oxidase middle domain	1	A0A238GSS3
PF12143	Protein of unknown function (DUF_B2219)	1	A0A238GSS3
PF12202	Oxidative-stress-responsive kinase 1 C-terminal domain	1	A0A498HGH5
PF12357	Phospholipase D C terminal	1	A0A498HZC2
PF12697	Alpha/beta hydrolase family	1	A0A498J2I0
PF12796	Ankyrin repeats (3 copies)	1	A0A498HZC2
PF13012	Maintenance of mitochondrial structure and function	1	A0A498KP08
PF13091	PLD-like domain	1	A0A498HZC2
PF13301	Protein of unknown function (DUF4079)	1	A0A498IF74
PF13320	Domain of unknown function (DUF4091)	1	A0A498J641
PF13417	Glutathione S-transferase, N-terminal domain	1	A0A498J9V4
PF13462	Thioredoxin	1	A0A498HRE2
PF13499	EF-hand domain pair	1	A0A540LWG5
PF13640	2OG-Fe(II) oxygenase superfamily	1	A0A498IAV7
PF13668	Ferritin-like domain	1	A0A498K363
PF13847	Methyltransferase domain	1	A0A540LTQ6
PF13883	Pyridoxamine 5'-phosphate oxidase	1	A0A498IHN9
PF13899	Thioredoxin-like	1	A0A498I886
PF14555	UBA-like domain	1	A0A498I886
PF14938	Soluble NSF attachment protein, SNAP	1	A0A498KMK9
PF16198	tRNA pseudouridylate synthase B C-terminal domain	1	A0A498HHF4
PF16320	Ribosomal protein L7/L12 dimerisation domain	1	A0A498J2K9
PF17047	Synaptotagmin-like mitochondrial-lipid-binding domain	1	A0A498HRF4
PF17048	Neutral/alkaline non-lysosomal ceramidase, C-terminal	1	A0A498KD32
PF17238	Family of unknown function (DUF5311)	1	A0A498IWJ1
PF17285	PRMT5 TIM barrel domain	1	A0A498JEY9
PF17286	PRMT5 oligomerisation domain	1	A0A498JEY9

## Sheet: HC2 vs GL2
Domain_id	Name	Seqs_Num	Seqs
PF00076	RNA recognition motif. (a.k.a. RRM, RBD, or RNP domain)	14	A0A498HEW2, A0A498ITV5, A0A498HZC2, A0A498KHW4, A0A498HT96, A0A540LVI4, A0A498K4Z5, A0A498IL75, A0A498JRX8, A0A498IMK7, A0A498JLT5, A0A540MHF0, A0A540MW70, A0A498JK88
PF14541	Xylanase inhibitor C-terminal	8	A0A540M5H6, A0A498J6R1, A0A498HV69, A0A540L3C6, A0A498JNB7, A0A540KNH6, A0A498J778, A0A498J6G0
PF14543	Xylanase inhibitor N-terminal	8	A0A540M5H6, A0A498J6R1, A0A498HV69, A0A540L3C6, A0A498JNB7, A0A540KNH6, A0A498J778, A0A498J6G0
PF00067	Cytochrome P450	7	A0A498ICN4, A0A540MB71, A0A498JZC0, H9U3A3, A0A540L817, A0A540NP75, A0A540M316
PF00149	Calcineurin-like phosphoesterase	6	A0A540LD27, A0A498HKH1, A0A498I6H2, A0A498IUT9, A0A498IHY6, A0A498KPD3
PF00201	UDP-glucoronosyl and UDP-glucosyl transferase	6	C9K224, A0A498HRZ7, A0A540MHL4, A0A498KKF3, A0A540L547, D3UAG0
PF00504	Chlorophyll A-B binding protein	6	A0A540KDE6, A0A498JLT8, A0A498K541, A0A498JCA9, A0A498HQ51, A0A498II15
PF02798	Glutathione S-transferase, N-terminal domain	6	A0A498IQI5, A0A540NRK1, A0A498HK25, A0A498JMR2, A0A498HEK0, A0A540NRI0
PF13499	EF-hand domain pair	6	A0A498IP07, A0A498JS77, A0A498IK21, A0A498I0D5, A0A540LW84, A0A498KDP2
PF00011	Hsp20/alpha crystallin family	5	A0A498KL33, A0A498HBI0, A0A498JNX4, A0A498JB98, A0A540KLJ5
PF00141	Peroxidase	5	A0A498KKN7, A0A498IN14, A0A498IIU4, A0A498I2P0, A0A498KCP1
PF00271	Helicase conserved C-terminal domain	5	A0A498HV97, A0A498I4U0, A0A540LF80, A0A498HMU8, A0A498K7P9
PF00407	Pathogenesis-related protein Bet v I family	5	A0A498HFK8, E4Z8P8, A0A498I8U2, Q40280, A0A498IB59
PF00004	ATPase family associated with various cellular activities (AAA)	4	A0A498I2Q7, A0A498IRG0, A0A498IFT7, A0A498JLJ0
PF00026	Eukaryotic aspartyl protease	4	A0A540K8Y1, A0A498K109, A0A498J3D2, A0A498HN93
PF00043	Glutathione S-transferase, C-terminal domain	4	A0A498IQI5, A0A498HK25, A0A498JMR2, A0A498HEK0
PF00069	Protein kinase domain	4	A0A498HGH5, A0A498HDY1, A0A498J210, A0A498IA06
PF00270	DEAD/DEAH box helicase	4	A0A498HV97, A0A498I4U0, A0A540LF80, A0A498K7P9
PF00314	Thaumatin family	4	A0A498J8Q1, A0A498HB00, A0A540L1H1, A0A498HLS7
PF00332	Glycosyl hydrolases family 17	4	A0A498HBV8, A0A498ITV5, A0A498K787, A0A498IP00
PF00343	Carbohydrate phosphorylase	4	A0A498IVD8, A0A498KD22, A0A498J394, A0A498HCN5
PF00400	WD domain, G-beta repeat	4	A0A498IQI5, A0A498HSJ8, A0A498IDD4, A0A498HXQ2
PF00657	GDSL-like Lipase/Acylhydrolase	4	A0A498INP0, A0A540LQR7, A0A498J776, I0ISM8
PF03489	Saposin-like type B, region 2	4	A0A540K8Y1, A0A498K109, A0A498J3D2, A0A498HN93
PF05184	Saposin-like type B, region 1	4	A0A540K8Y1, A0A498K109, A0A498J3D2, A0A498HN93
PF08263	Leucine rich repeat N-terminal domain	4	A0A498HDY1, A0A540MU67, H6V789, A0A498K5H0
PF13561	Enoyl-(Acyl carrier protein) reductase	4	A0A540M8R8, A0A498IGD0, A0A498K8H8, A0A498JZG5
PF00009	Elongation factor Tu GTP binding domain	3	A0A498K5Q8, A0A498I489, A0A498IY19
PF00098	Zinc knuckle	3	A0A498HZH0, A0A498K7P9, A0A498JK88
PF00101	Ribulose bisphosphate carboxylase, small chain	3	A0A498K730, A0A498HKX0, A0A498HCA8
PF00153	Mitochondrial carrier protein	3	A0A498JDI5, A0A498JG24, A0A498INQ7
PF00177	Ribosomal protein S7p/S5e	3	A0A540M3J4, A0A498HXX0, A0A1C8YB98
PF00179	Ubiquitin-conjugating enzyme	3	A0A498IFB3, A0A498IKN5, A0A498ISW3
PF00230	Major intrinsic protein	3	A0A0S2PIB5, A0A498IQR9, A0A498HGY6
PF00234	Protease inhibitor/seed storage/LTP family	3	B7VFP0, Q5J011, A0A540N4F1
PF00365	Phosphofructokinase	3	A0A540MIX1, A0A498KQA5, A0A540M0H0
PF00501	AMP-binding enzyme	3	A0A498HEW2, A0A498I4G9, A0A498J9S9
PF00627	UBA/TS-N domain	3	A0A498IT36, A0A498I7U4, A0A540MXN4
PF00675	Insulinase (Peptidase family M16)	3	A0A540K9K9, A0A498J0A0, A0A498HBS6
PF01031	Dynamin central region	3	A0A540KIX1, A0A498KAH5, A0A540NA61
PF01423	LSM domain	3	A0A498HYF5, A0A498IXT0, A0A498I6H0
PF01535	PPR repeat	3	A0A540MFD6, A0A498K730, A0A498KIM9
PF02212	Dynamin GTPase effector domain	3	A0A540KIX1, A0A498KAH5, A0A540NA61
PF02861	Clp amino terminal domain, pathogenicity island component	3	A0A498I2Q7, A0A498JYZ4, A0A498JLJ0
PF03018	Dirigent-like protein	3	A0A540MJT9, A0A498KE92, A0A498JQA4
PF03144	Elongation factor Tu domain 2	3	A0A498K5Q8, A0A498I489, A0A498IY19
PF05193	Peptidase M16 inactive domain	3	A0A540K9K9, A0A498J0A0, A0A498HBS6
PF07714	Protein tyrosine kinase	3	A0A498K8Z9, A0A498HHS6, A0A498K5H0
PF13041	PPR repeat family	3	A0A540MFD6, A0A498K730, A0A498KIM9
PF14008	Iron/zinc purple acid phosphatase-like protein C	3	A0A540LD27, A0A498I6H2, A0A498IUT9
PF14368	Probable lipid transfer	3	A0A498IT09, A0A498ID20, A0A540KTU0
PF16656	Purple acid Phosphatase, N-terminal domain	3	A0A540LD27, A0A498HKH1, A0A498I6H2
PF00012	Hsp70 protein	2	A0A498IDI1, A0A540KBD9
PF00013	KH domain	2	A0A498JD68, A0A540MT47
PF00071	Ras family	2	A0A540LZL8, A0A498HVT5
PF00079	Serpin (serine protease inhibitor)	2	A0A540N3Q3, A0A540N289
PF00085	Thioredoxin	2	A0A498IKN5, A0A540KSQ6
PF00112	Papain family cysteine protease	2	A0A498IWU4, A0A498HXC8
PF00128	Alpha amylase, catalytic domain	2	A0A498JB71, A0A498K3I6
PF00132	Bacterial transferase hexapeptide (six repeats)	2	A0A540N587, A0A498KLT3
PF00150	Cellulase (glycosyl hydrolase family 5)	2	A0A498J5Y8, A0A540LM70
PF00152	tRNA synthetases class II (D, K and N)	2	A0A498IVZ7, A0A498IAS8
PF00168	C2 domain	2	A0A498HZM1, A0A498HZC2
PF00171	Aldehyde dehydrogenase family	2	Q9ZPB7, A0A498I194
PF00173	Cytochrome b5-like Heme/Steroid binding domain	2	A0A498JHT1, A0A498ID32
PF00175	Oxidoreductase NAD-binding domain	2	A0A498JBW8, A0A498ITX0
PF00191	Annexin	2	A0A498JGJ0, A0A498IE20
PF00213	ATP synthase delta (OSCP) subunit	2	A0A540K569, A0A498KJ40
PF00226	DnaJ domain	2	A0A540L0L5, A0A498JTV8
PF00232	Glycosyl hydrolase family 1	2	A0A498INN2, A0A498IMZ2
PF00240	Ubiquitin family	2	A0A498IT36, A0A498I7U4
PF00244	14-3-3 protein	2	A0A498JD96, A0A498HRH1
PF00248	Aldo/keto reductase family	2	Q6V8S4, A0A498IEB2
PF00257	Dehydrin	2	J9Q0P7, J9PZB0
PF00264	Common central domain of tyrosinase	2	A0A238GSS3, A0A238GSN3
PF00282	Pyridoxal-dependent decarboxylase conserved domain	2	A0A540NFP9, A0A344X474
PF00285	Citrate synthase, C-terminal domain	2	A0A540NBC6, A0A498HE04
PF00291	Pyridoxal-phosphate dependent enzyme	2	A0A498K1A4, A0A540ML94
PF00293	NUDIX domain	2	A0A540M5Z0, A0A498ISL3
PF00305	Lipoxygenase	2	S4UL42, A0A498KDP5
PF00350	Dynamin family	2	A0A540KIX1, A0A540NA61
PF00428	60s Acidic ribosomal protein	2	A0A498I572, A0A498IJY2
PF00450	Serine carboxypeptidase	2	A0A498JBV6, A0A498JVZ4
PF00479	Glucose-6-phosphate dehydrogenase, NAD binding domain	2	A0A498HRZ9, A0A498J4J5
PF00483	Nucleotidyl transferase	2	A0A540N587, A0A540L083
PF00534	Glycosyl transferases group 1	2	A0A498JBU0, A0A540KIV9
PF00583	Acetyltransferase (GNAT) family	2	A0A498HYM4, A0A498KMY3
PF00696	Amino acid kinase family	2	A0A498JHE0, A0A498KMY3
PF01008	Initiation factor 2 subunit family	2	A0A498HVX8, A0A540NFG3
PF01145	SPFH domain / Band 7 family	2	A0A498J3Q5, A0A498IHY6
PF01301	Glycosyl hydrolases family 35	2	A0A540MBP1, A0A498J5W0
PF01336	OB-fold nucleic acid binding domain	2	A0A498IVZ7, A0A498IAS8
PF01370	NAD dependent epimerase/dehydratase family	2	A0A498JYF8, A0A498K2A4
PF01477	PLAT/LH2 domain	2	S4UL42, A0A498KDP5
PF01487	Type I 3-dehydroquinase	2	A0A498I2S0, A0A498IJU1
PF01488	Shikimate / quinate 5-dehydrogenase	2	A0A498I2S0, A0A498IJU1
PF01546	Peptidase family M20/M25/M40	2	A0A540LL24, A0A540NTG0
PF01565	FAD binding domain	2	A0A498JSS5, C0LQA3
PF01778	Ribosomal L28e protein family	2	A0A498IZL6, A0A498HYM4
PF01918	Alba	2	A0A498HRE2, A0A540L4A3
PF02140	Galactose binding lectin domain	2	A0A540MBP1, A0A498J5W0
PF02458	Transferase family	2	A0A498JMX2, A0A498JJT4
PF02466	Tim17/Tim22/Tim23/Pmp24 family	2	A0A498K9V6, A0A498K7X5
PF02492	CobW/HypB/UreG, nucleotide-binding domain	2	A0A498IXJ8, A0A498HLD9
PF02545	Maf-like protein	2	A0A498JAP6, A0A540K637
PF02781	Glucose-6-phosphate dehydrogenase, C-terminal domain	2	A0A498HRZ9, A0A498J4J5
PF02792	Mago nashi protein	2	A0A498JD17, A0A498KF67
PF03143	Elongation factor Tu C-terminal domain	2	A0A498K5Q8, A0A498I489
PF03767	HAD superfamily, subfamily IIIB (Acid phosphatase)	2	A0A498J286, A0A498IZI6
PF03959	Serine hydrolase (FSH1)	2	A0A498IFB3, A0A498HUH3
PF04281	Mitochondrial import receptor subunit Tom22	2	A0A498IXY0, A0A498JYE5
PF05368	NmrA-like family	2	A0A1W5S9D0, A0A1W5S4A5
PF05757	Oxygen evolving enhancer protein 3 (PsbQ)	2	A0A498IS27, A0A498K071
PF07724	AAA domain (Cdc48 subfamily)	2	A0A498I2Q7, A0A498JLJ0
PF07821	Alpha-amylase C-terminal beta-sheet domain	2	A0A498JB71, A0A498K3I6
PF07859	alpha/beta hydrolase fold	2	A0A498J7T0, A0A498JTE7
PF07992	Pyridine nucleotide-disulphide oxidoreductase	2	A0A498K9N0, A0A540KSX4
PF08240	Alcohol dehydrogenase GroES-like domain	2	A0A498J437, A0A540KCG7
PF08501	Shikimate dehydrogenase substrate binding domain	2	A0A498I2S0, A0A498IJU1
PF08766	DEK C terminal domain	2	A0A498JK97, A0A498I4N1
PF10075	CSN8/PSMD8/EIF3K family	2	A0A498HXZ6, A0A540KXY8
PF10431	C-terminal, D2-small domain, of ClpB protein	2	A0A498I2Q7, A0A498JLJ0
PF12142	Polyphenol oxidase middle domain	2	A0A238GSS3, A0A238GSN3
PF12143	Protein of unknown function (DUF_B2219)	2	A0A238GSS3, A0A238GSN3
PF12338	Ribulose-1,5-bisphosphate carboxylase small subunit	2	A0A498HKX0, A0A498HCA8
PF12697	Alpha/beta hydrolase family	2	A0A498J9Y1, A0A540LP26
PF12838	4Fe-4S dicluster domain	2	A0A540K7R9, A0A498K1S4
PF13410	Glutathione S-transferase, C-terminal domain	2	A0A540NRK1, A0A540NRI0
PF13460	NAD(P)H-binding	2	A0A540NAW4, A0A498IR01
PF13602	Zinc-binding dehydrogenase	2	A0A498J437, A0A540KCG7
PF13855	Leucine rich repeat	2	H6V789, A0A498K5H0
PF16845	Aspartic acid proteinase inhibitor	2	A0A540L439, A0A059VIJ7
PF00005	ABC transporter	1	A0A498JHY7
PF00006	ATP synthase alpha/beta family, nucleotide-binding domain	1	A0A0U2N8T4
PF00016	Ribulose bisphosphate carboxylase large chain, catalytic domain	1	A0A1C8YB73
PF00044	Glyceraldehyde 3-phosphate dehydrogenase, NAD binding domain	1	A0A498JQC8
PF00056	lactate/malate dehydrogenase, NAD binding domain	1	A0A540KR11
PF00080	Copper/zinc superoxide dismutase (SODC)	1	A0A540L294
PF00083	Sugar (and other) transporter	1	A0A498JWE9
PF00091	Tubulin/FtsZ family, GTPase domain	1	A0A498IRC2
PF00106	short chain dehydrogenase	1	A0A540M8R8
PF00107	Zinc-binding dehydrogenase	1	A0A498KDU6
PF00108	Thiolase, N-terminal domain	1	A0A498JX47
PF00118	TCP-1/cpn60 chaperonin family	1	A0A498K869
PF00120	Glutamine synthetase, catalytic domain	1	A0A498J770
PF00121	Triosephosphate isomerase	1	A0A498ITD4
PF00124	Photosynthetic reaction centre protein	1	A0A1C8YB95
PF00125	Core histone H2A/H2B/H3/H4	1	A0A498HTM2
PF00135	Carboxylesterase family	1	A0A498J210
PF00155	Aminotransferase class I and II	1	A0A540LM72
PF00156	Phosphoribosyl transferase domain	1	A0A498HN25
PF00161	Ribosome inactivating protein	1	A0A498JL44
PF00162	Phosphoglycerate kinase	1	A0A498JRL5
PF00166	Chaperonin 10 Kd subunit	1	A0A498I133
PF00169	PH domain	1	A0A540NA61
PF00170	bZIP transcription factor	1	A0A498HRB8
PF00176	SNF2 family N-terminal domain	1	A0A498HMU8
PF00180	Isocitrate/isopropylmalate dehydrogenase	1	A0A498HDM2
PF00188	Cysteine-rich secretory protein family	1	G5CTX7
PF00190	Cupin	1	A0A498KLE0
PF00199	Catalase	1	A0A498JSJ7
PF00202	Aminotransferase class-III	1	A0A498HFG0
PF00218	Indole-3-glycerol phosphate synthase	1	A0A498HEW2
PF00224	Pyruvate kinase, barrel domain	1	A0A540NAK7
PF00225	Kinesin motor domain	1	A0A498J3W9
PF00237	Ribosomal protein L22p/L17e	1	A0A498HMW5
PF00238	Ribosomal protein L14p/L23e	1	A0A1C8YBA4
PF00249	Myb-like DNA-binding domain	1	A0A498I5D4
PF00251	Glycosyl hydrolases family 32 N-terminal domain	1	A0A498KQ57
PF00254	FKBP-type peptidyl-prolyl cis-trans isomerase	1	A0A343U716
PF00255	Glutathione peroxidase	1	A0A498JQJ8
PF00258	Flavodoxin	1	A0A498JBW8
PF00262	Calreticulin family	1	A0A540KVE0
PF00274	Fructose-bisphosphate aldolase class-I	1	A0A498JVZ3
PF00288	GHMP kinases N terminal domain	1	A0A498IWM1
PF00294	pfkB family carbohydrate kinase	1	A0A498KGM5
PF00295	Glycosyl hydrolases family 28	1	A0A498JVK3
PF00306	ATP synthase alpha/beta chain, C terminal domain	1	A0A0U2N8T4
PF00313	'Cold-shock' DNA-binding domain	1	A0A498HZH0
PF00316	Fructose-1-6-bisphosphatase, N-terminal domain	1	A0A498JXM7
PF00333	Ribosomal protein S5, N-terminal domain	1	A0A540K674
PF00342	Phosphoglucose isomerase	1	A0A540LJY9
PF00344	SecY translocase	1	A0A540M7G7
PF00346	Respiratory-chain NADH dehydrogenase, 49 Kd subunit	1	A0A0U2PCG6
PF00348	Polyprenyl synthetase	1	A0A498JY64
PF00378	Enoyl-CoA hydratase/isomerase	1	A0A498KES9
PF00382	Transcription factor TFIIB repeat	1	A0A498IC91
PF00383	Cytidine and deoxycytidylate deaminase zinc-binding region	1	A0A498K7S0
PF00389	D-isomer specific 2-hydroxyacid dehydrogenase, catalytic domain	1	A0A498HBN0
PF00390	Malic enzyme, N-terminal domain	1	A0A540KXM9
PF00394	Multicopper oxidase	1	A0A498IB64
PF00406	Adenylate kinase	1	A0A540MFD6
PF00410	Ribosomal protein S8	1	A0A498KVN6
PF00430	ATP synthase B/B' CF(0)	1	A0A1C8YB78
PF00462	Glutaredoxin	1	A0A498IMV7
PF00464	Serine hydroxymethyltransferase	1	A0A498JAR5
PF00481	Protein phosphatase 2C	1	A0A498JMW3
PF00484	Carbonic anhydrase	1	A0A498IQN9
PF00487	Fatty acid desaturase	1	A0A498JHT1
PF00491	Arginase family	1	A0A498JD99
PF00505	HMG (high mobility group) box	1	A0A498KNX3
PF00515	Tetratricopeptide repeat	1	A0A343U716
PF00538	linker histone H1 and H5 family	1	A0A498HFQ9
PF00542	Ribosomal protein L7/L12 C-terminal domain	1	A0A498J2K9
PF00550	Phosphopantetheine attachment site	1	A0A540M5Y1
PF00561	alpha/beta hydrolase fold	1	A0A498HS56
PF00564	PB1 domain	1	A0A2L0EH53
PF00571	CBS domain	1	A0A2L0EH53
PF00572	Ribosomal protein L13	1	A0A498ICY4
PF00574	Clp protease	1	A0A540LJL9
PF00582	Universal stress protein family	1	A0A498K4C0
PF00614	Phospholipase D Active site motif	1	A0A498HZC2
PF00635	MSP (Major sperm protein) domain	1	A0A498JQE8
PF00637	Region in Clathrin and VPS	1	A0A498JV34
PF00638	RanBP1 domain	1	A0A498ISK3
PF00646	F-box domain	1	A0A498HS46
PF00667	FAD binding domain	1	A0A498JBW8
PF00679	Elongation factor G C-terminus	1	A0A498IY19
PF00704	Glycosyl hydrolases family 18	1	A0A498KRN6
PF00717	Peptidase S24-like	1	A0A498II15
PF00722	Glycosyl hydrolases family 16	1	A0A498H9G5
PF00728	Glycosyl hydrolase family 20, catalytic domain	1	A0A498JFT5
PF00736	EF-1 guanine nucleotide exchange domain	1	A0A540NB85
PF00737	Photosystem II 10 kDa phosphoprotein	1	A0A1C8YBD0
PF00756	Putative esterase	1	A0A540N5H4
PF00763	Tetrahydrofolate dehydrogenase/cyclohydrolase, catalytic domain	1	A0A498JI98
PF00787	PX domain	1	A0A498IH48
PF00789	UBX domain	1	A0A498HDP1
PF00805	Pentapeptide repeats (8 copies)	1	A0A498KM44
PF00856	SET domain	1	A0A498HEW2
PF00862	Sucrose synthase	1	A0A540KIV9
PF00888	Cullin family	1	A0A060PJX1
PF00890	FAD binding domain	1	A0A498KGN9
PF00924	Mechanosensitive ion channel	1	A0A498JFS0
PF00928	Adaptor complexes medium subunit family	1	A0A540L632
PF00931	NB-ARC domain	1	A0A498HUJ6
PF00939	Sodium:sulfate symporter transmembrane region	1	A0A498IPC6
PF00967	Barwin family	1	A0A540MVB4
PF00970	Oxidoreductase FAD-binding domain	1	A0A498ITX0
PF00982	Glycosyltransferase family 20	1	A0A498JZZ9
PF01000	RNA polymerase Rpb3/RpoA insert domain	1	A0A1C8YB82
PF01055	Glycosyl hydrolases family 31	1	A0A498HIK0
PF01074	Glycosyl hydrolases family 38 N-terminal domain	1	A0A498JRR5
PF01078	Magnesium chelatase, subunit ChlI	1	A0A498JUG7
PF01090	Ribosomal protein S19e	1	A0A498HEK8
PF01095	Pectinesterase	1	A0A498IQE5
PF01103	Surface antigen	1	A0A498KSU5
PF01105	emp24/gp25L/p24 family/GOLD	1	A0A498HER1
PF01111	Cyclin-dependent kinase regulatory subunit	1	A0A540N0G9
PF01118	Semialdehyde dehydrogenase, NAD binding domain	1	A0A498J3W9
PF01158	Ribosomal protein L36e	1	A0A498K4F8
PF01180	Dihydroorotate dehydrogenase	1	A0A498JLQ6
PF01182	Glucosamine-6-phosphate isomerases/6-phosphogluconolactonase	1	A0A540M707
PF01187	Macrophage migration inhibitory factor (MIF)	1	A0A498K5H0
PF01190	Pollen proteins Ole e I like	1	A0A540K457
PF01193	RNA polymerase Rpb3/Rpb11 dimerisation domain	1	A0A1C8YB82
PF01200	Ribosomal protein S28e	1	A0A498HXX0
PF01215	Cytochrome c oxidase subunit Vb	1	A0A498HI08
PF01218	Coproporphyrinogen III oxidase	1	A0A498HEL8
PF01230	HIT domain	1	A0A540MI38
PF01243	Pyridoxamine 5'-phosphate oxidase	1	A0A498HUH3
PF01249	Ribosomal protein S21e	1	A0A498HQZ3
PF01251	Ribosomal protein S7e	1	A0A498I5D4
PF01269	Fibrillarin	1	A0A540L8Z4
PF01281	Ribosomal protein L9, N-terminal domain	1	A0A498KB17
PF01293	Phosphoenolpyruvate carboxykinase	1	A0A1B1UZZ5
PF01344	Kelch motif	1	A0A498HS46
PF01357	Pollen allergen	1	A0A498HEU8
PF01369	Sec7 domain	1	A0A498KGD8
PF01381	Helix-turn-helix	1	A0A540MY29
PF01398	JAB1/Mov34/MPN/PAD-1 ubiquitin protease	1	A0A498JID0
PF01399	PCI domain	1	A0A498IIW9
PF01417	ENTH domain	1	A0A498HCF9
PF01425	Amidase	1	A0A498JJ19
PF01429	Methyl-CpG binding domain	1	A0A498HBV8
PF01435	Peptidase family M48	1	A0A498KK21
PF01453	D-mannose binding lectin	1	A0A498K8Z9
PF01466	Skp1 family, dimerisation domain	1	A0A498KGC4
PF01472	PUA domain	1	A0A498IL79
PF01474	Class-II DAHP synthetase family	1	A0A498I014
PF01476	LysM domain	1	A0A498JV02
PF01512	Respiratory-chain NADH dehydrogenase 51 Kd subunit	1	A0A498HTR2
PF01554	MatE	1	A0A498JV02
PF01596	O-methyltransferase	1	A0A498JXD0
PF01657	Salt stress response/antifungal	1	A0A498J0E3
PF01704	UTP--glucose-1-phosphate uridylyltransferase	1	A0A540K631
PF01765	Ribosome recycling factor	1	A0A540LHX9
PF01812	5-formyltetrahydrofolate cyclo-ligase family	1	A0A498JRT8
PF01813	ATP synthase subunit D	1	A0A498HE04
PF01842	ACT domain	1	A0A498HBN0
PF01920	Prefoldin subunit	1	A0A498HL02
PF01926	50S ribosome-binding GTPase	1	A0A498JYB9
PF01929	Ribosomal protein L14	1	A0A498HKH9
PF01937	Protein of unknown function DUF89	1	A0A498JVK3
PF02065	Melibiase	1	A0A498JIP7
PF02178	AT hook motif	1	A0A498HFQ9
PF02225	PA domain	1	A0A498IYN7
PF02238	Cytochrome c oxidase subunit VII	1	A0A540N5A9
PF02271	Ubiquinol-cytochrome C reductase complex 14kD subunit	1	A0A540KIA4
PF02298	Plastocyanin-like domain	1	A0A498HE12
PF02301	HORMA domain	1	A0A498IY19
PF02330	Mitochondrial glycoprotein	1	A0A540L0A3
PF02358	Trehalose-phosphatase	1	A0A498JZZ9
PF02368	Bacterial Ig-like domain (group 2)	1	A0A540MW65
PF02390	Putative methyltransferase	1	A0A498JDS1
PF02392	Ycf4	1	A0A1C8YB92
PF02427	Photosystem I reaction centre subunit IV / PsaE	1	A0A498J0X6
PF02431	Chalcone-flavanone isomerase	1	A0A498KUQ4
PF02453	Reticulon	1	A0A498JDM1
PF02469	Fasciclin domain	1	A0A540LHS8
PF02507	Photosystem I reaction centre subunit III	1	A0A498JV34
PF02516	Oligosaccharyl transferase STT3 subunit	1	A0A498I0G2
PF02518	Histidine kinase-, DNA gyrase B-, and HSP90-like ATPase	1	A0A498HRH9
PF02536	mTERF	1	A0A498JY64
PF02577	Bifunctional nuclease	1	A0A498HZC2
PF02733	Dak1 domain	1	A0A498JS13
PF02734	DAK2 domain	1	A0A498JS13
PF02774	Semialdehyde dehydrogenase, dimerisation domain	1	A0A498J3W9
PF02788	Ribulose bisphosphate carboxylase large chain, N-terminal domain	1	A0A1C8YB73
PF02800	Glyceraldehyde 3-phosphate dehydrogenase, C-terminal domain	1	A0A498JQC8
PF02803	Thiolase, C-terminal domain	1	A0A498JX47
PF02815	MIR domain	1	A0A498JC60
PF02826	D-isomer specific 2-hydroxyacid dehydrogenase, NAD binding domain	1	A0A498HBN0
PF02854	MIF4G domain	1	A0A498KTM8
PF02866	lactate/malate dehydrogenase, alpha/beta C-terminal domain	1	A0A540KR11
PF02874	ATP synthase alpha/beta family, beta-barrel domain	1	A0A0U2N8T4
PF02882	Tetrahydrofolate dehydrogenase/cyclohydrolase, NAD(P)-binding domain	1	A0A498JI98
PF02887	Pyruvate kinase, alpha/beta domain	1	A0A540NAK7
PF02893	GRAM domain	1	A0A498KK71
PF02910	Fumarate reductase flavoprotein C-term	1	A0A498KGN9
PF02938	GAD domain	1	A0A498IVZ7
PF02953	Tim10/DDP family zinc finger	1	A0A498IN95
PF02996	Prefoldin subunit	1	A0A498J3T6
PF03029	Conserved hypothetical ATP binding protein	1	A0A498IE20
PF03070	TENA/THI-4/PQQC family	1	A0A498HQN2
PF03088	Strictosidine synthase	1	A0A498KL49
PF03106	WRKY DNA -binding domain	1	A0A498J3D2
PF03118	Bacterial RNA polymerase, alpha chain C terminal domain	1	A0A1C8YB82
PF03140	Plant protein of unknown function	1	A0A498JY99
PF03141	Putative S-adenosyl-L-methionine-dependent methyltransferase	1	A0A498HT65
PF03171	2OG-Fe(II) oxygenase superfamily	1	A0A498IPB6
PF03208	PRA1 family protein	1	A0A498K5H0
PF03297	S25 ribosomal protein	1	A0A498KI60
PF03330	Lytic transglycolase	1	A0A498HEU8
PF03357	Snf7	1	A0A498IN30
PF03364	Polyketide cyclase / dehydrase and lipid transport	1	A0A498HUE0
PF03473	MOSC domain	1	A0A498IZL3
PF03476	MOSC N-terminal beta barrel domain	1	A0A498IZL3
PF03637	Mob1/phocein family	1	A0A498KLE0
PF03650	Uncharacterised protein family (UPF0041)	1	A0A498I6E8
PF03661	Uncharacterised protein family (UPF0121)	1	A0A498J210
PF03764	Elongation factor G, domain IV	1	A0A498IY19
PF03798	TLC domain	1	A0A498K3I6
PF03853	YjeF-related protein N-terminus	1	A0A498HUH3
PF03911	Sec61beta family	1	A0A498INC0
PF03914	CBF/Mak21 family	1	A0A498JXM7
PF03931	Skp1 family, tetramerisation domain	1	A0A498KGC4
PF03948	Ribosomal protein L9, C-terminal domain	1	A0A498KB17
PF03949	Malic enzyme, NAD binding domain	1	A0A540KXM9
PF03951	Glutamine synthetase, beta-Grasp domain	1	A0A498J770
PF03953	Tubulin C-terminal domain	1	A0A498IRC2
PF04030	D-arabinono-1,4-lactone oxidase	1	C0LQA3
PF04043	Plant invertase/pectin methylesterase inhibitor	1	A0A498IQE5
PF04046	PSP	1	A0A498J210
PF04050	Up-frameshift suppressor 2	1	A0A498KTM8
PF04091	Exocyst complex subunit Sec15-like	1	A0A498ISE2
PF04146	YT521-B-like domain	1	A0A540LLZ5
PF04188	Mannosyltransferase (PIG-V)	1	A0A498IGT0
PF04258	Signal peptide peptidase	1	A0A498J8P5
PF04278	Tic22-like family	1	A0A498HR52
PF04389	Peptidase family M28	1	A0A498HMW5
PF04398	Protein of unknown function, DUF538	1	A0A498ISE2
PF04410	Gar1/Naf1 RNA binding region	1	A0A498IX19
PF04414	D-aminoacyl-tRNA deacylase	1	A0A540M3R2
PF04418	Domain of unknown function (DUF543)	1	A0A498JF38
PF04511	Der1-like family	1	A0A540KXK2
PF04597	Ribophorin I	1	A0A498KH20
PF04603	Ran-interacting Mog1 protein	1	A0A498HEK7
PF04627	Mitochondrial ATP synthase epsilon chain	1	A0A498HA14
PF04628	Sedlin, N-terminal conserved region	1	A0A498IWV4
PF04674	Phosphate-induced protein 1 conserved region	1	A0A498KLF1
PF04683	Proteasome complex subunit Rpn13 ubiquitin receptor	1	A0A498HNB4
PF04727	ELMO/CED-12 family	1	A0A498JHA2
PF04733	Coatomer epsilon subunit	1	A0A540NLU3
PF04774	Hyaluronan / mRNA binding family	1	A0A540LXL2
PF04800	ETC complex I subunit conserved region	1	A0A498HSD4
PF04810	Sec23/Sec24 zinc finger	1	A0A498IEV5
PF04811	Sec23/Sec24 trunk domain	1	A0A498IEV5
PF04815	Sec23/Sec24 helical domain	1	A0A498IEV5
PF04852	Protein of unknown function (DUF640)	1	A0A498HEP8
PF04857	CAF1 family ribonuclease	1	A0A498HNQ9
PF04862	Protein of unknown function (DUF642)	1	A0A498JB83
PF04949	Transcriptional activator	1	A0A498ICZ6
PF05019	Coenzyme Q (ubiquinone) biosynthesis protein Coq4	1	A0A498I7N7
PF05047	Mitochondrial ribosomal protein L51 / S25 / CI-B8 domain	1	A0A540LIW9
PF05057	Putative serine esterase (DUF676)	1	A0A498KQA5
PF05116	Sucrose-6F-phosphate phosphohydrolase	1	A0A540KIV9
PF05212	Protein of unknown function (DUF707)	1	A0A498IRY0
PF05347	Complex 1 protein (LYR family)	1	A0A498IPL8
PF05365	Ubiquinol-cytochrome C reductase, UQCRX/QCR9 like	1	A0A540LA69
PF05479	Photosystem I reaction centre subunit N (PSAN or PSI-N)	1	A0A498HRS4
PF05564	Dormancy/auxin associated protein	1	Q9ATC9
PF05691	Raffinose synthase or seed imbibition protein Sip1	1	A0A498J6C2
PF05739	SNARE domain	1	A0A498HLY8
PF05768	Glutaredoxin-like domain (DUF836)	1	A0A498J609
PF05832	Eukaryotic protein of unknown function (DUF846)	1	A0A498HVQ4
PF06058	Dcp1-like decapping family	1	A0A498HXJ5
PF06071	Protein of unknown function (DUF933)	1	A0A498JYB9
PF06172	Cupin superfamily (DUF985)	1	A0A540M4N6
PF06201	PITH domain	1	A0A498K3M5
PF06273	Plant specific eukaryotic initiation factor 4B	1	A0A498JRE8
PF06405	Red chlorophyll catabolite reductase (RCC reductase)	1	A0A498HXI5
PF06426	Serine acetyltransferase, N-terminal	1	A0A498KLT3
PF06628	Catalase-related immune-responsive	1	A0A498JSJ7
PF06645	Microsomal signal peptidase 12 kDa subunit (SPC12)	1	A0A498HMW5
PF06747	CHCH domain	1	A0A498IGB9
PF06881	RNA polymerase II transcription factor SIII (Elongin) subunit A	1	A0A498K7S0
PF06955	Xyloglucan endo-transglycosylase (XET) C-terminus	1	A0A498H9G5
PF06964	Alpha-L-arabinofuranosidase C-terminal domain	1	A0A498IG03
PF07189	Splicing factor 3B subunit 10 (SF3b10)	1	A0A498IGY5
PF07250	Glyoxal oxidase N-terminus	1	A0A498J5T2
PF07287	Acyclic terpene utilisation family protein AtuA	1	A0A498KQK2
PF07534	TLD	1	A0A498J373
PF07540	Nucleolar complex-associated protein	1	A0A498JXM7
PF07572	Bucentaur or craniofacial development	1	A0A540MWP1
PF07651	ANTH domain	1	A0A498JE33
PF07683	Cobalamin synthesis protein cobW C-terminal domain	1	A0A498HLD9
PF07687	Peptidase dimerisation domain	1	A0A540LL24
PF07690	Major Facilitator Superfamily	1	A0A498IEV5
PF07712	Stress up-regulated Nod 19	1	A0A498JLH5
PF07731	Multicopper oxidase	1	A0A498IB64
PF07732	Multicopper oxidase	1	A0A498IB64
PF07748	Glycosyl hydrolases family 38 C-terminal domain	1	A0A498JRR5
PF07910	Peptidase family C78	1	A0A498I6Q0
PF07967	C3HC zinc finger-like	1	A0A498JY64
PF07983	X8 domain	1	A0A498ITV5
PF08031	Berberine and berberine like	1	A0A498JSS5
PF08033	Sec23/Sec24 beta-sandwich domain	1	A0A498IEV5
PF08152	GUCT (NUC152) domain	1	A0A498K7P9
PF08214	Histone acetylation protein	1	A0A498J210
PF08241	Methyltransferase domain	1	A0A498I1L6
PF08244	Glycosyl hydrolases family 32 C terminal	1	A0A498KQ57
PF08246	Cathepsin propeptide inhibitor domain (I29)	1	A0A498HXC8
PF08271	TFIIB zinc-binding	1	A0A498IC91
PF08323	Starch synthase catalytic domain	1	A0A498JBU0
PF08442	ATP-grasp domain	1	A0A498HN15
PF08523	Multiprotein bridging factor 1	1	A0A540MY29
PF08544	GHMP kinases C terminal	1	A0A498IWM1
PF08597	Translation initiation factor eIF3 subunit	1	A0A498JST9
PF08612	TATA-binding related factor (TRF) of subunit 20 of Mediator complex	1	A0A498HYW2
PF08617	Kinase binding protein CGI-121	1	A0A540N457
PF08768	Domain of unknown function (DUF1794)	1	A0A498JYS7
PF08799	pre-mRNA processing factor 4 (PRP4) like	1	A0A498IDD4
PF08806	Sep15/SelM redox domain	1	A0A498K4F5
PF09110	HAND	1	A0A498HMU8
PF09111	SLIDE	1	A0A498HMU8
PF09118	Domain of unknown function (DUF1929)	1	A0A498J5T2
PF09261	Alpha mannosidase middle domain	1	A0A498JRR5
PF09273	Rubisco LSMT substrate-binding	1	A0A498HEW2
PF09280	XPC-binding domain	1	A0A498I7U4
PF09324	Domain of unknown function (DUF1981)	1	A0A498KGD8
PF09325	Vps5 C terminal like	1	A0A498IH48
PF09360	Iron-binding zinc finger CDGSH type	1	A0A498KS60
PF09409	PUB domain	1	A0A540MXN4
PF09585	Conserved hypothetical protein (Lin0512_fam)	1	A0A498IX35
PF09598	Stm1	1	A0A540LXL2
PF09649	Histone chaperone domain CHZ	1	A0A498J8B1
PF09668	Aspartyl protease	1	A0A498IT36
PF10058	Predicted integral membrane zinc-ribbon metal-binding protein	1	A0A498J913
PF10200	NADH:ubiquinone oxidoreductase, NDUFS5-15kDa	1	A0A498IMK7
PF10275	Peptidase C65 Otubain	1	A0A498ID87
PF10366	Vacuolar sorting protein 39 domain 1	1	A0A498JV34
PF10367	Vacuolar sorting protein 39 domain 2	1	A0A498JV34
PF10394	Histone acetyl transferase HAT1 N-terminus	1	A0A498HYM4
PF10436	Mitochondrial branched-chain alpha-ketoacid dehydrogenase kinase	1	A0A498HRH9
PF10531	SLBB domain	1	A0A498HTR2
PF10557	Cullin protein neddylation domain	1	A0A060PJX1
PF10559	Plug domain of Sec61p	1	A0A540M7G7
PF10589	NADH-ubiquinone oxidoreductase-F iron-sulfur binding region	1	A0A498HTR2
PF10590	Pyridoxine 5'-phosphate oxidase C-terminal dimerisation region	1	A0A498HUH3
PF11016	Protein of unknown function (DUF2854)	1	A0A498J4Z9
PF11416	Syntaxin-5 N-terminal, Sly1p-binding domain	1	A0A498HLY8
PF11805	Protein of unknown function (DUF3326)	1	A0A498IB64
PF11837	Domain of unknown function (DUF3357)	1	A0A498KQ57
PF11875	Domain of unknown function (DUF3395)	1	A0A498JTV8
PF11919	Domain of unknown function (DUF3437)	1	A0A498K9E7
PF11938	TLR4 regulator and MIR-interacting MSAP	1	A0A498JMK4
PF12146	Serine aminopeptidase, S33	1	A0A498KKD5
PF12202	Oxidative-stress-responsive kinase 1 C-terminal domain	1	A0A498HGH5
PF12357	Phospholipase D C terminal	1	A0A498HZC2
PF12481	Aluminium induced protein	1	A0A498I4Q5
PF12662	Complement Clr-like EGF-like	1	A0A498IYN7
PF12752	SUZ domain	1	A0A498IMV7
PF12783	Guanine nucleotide exchange factor in Golgi transport N-terminal	1	A0A498KGD8
PF12796	Ankyrin repeats (3 copies)	1	A0A498HZC2
PF12854	PPR repeat	1	A0A498K730
PF12894	Anaphase-promoting complex subunit 4 WD40 domain	1	A0A498HXQ2
PF13012	Maintenance of mitochondrial structure and function	1	A0A498JID0
PF13085	2Fe-2S iron-sulfur cluster binding domain	1	A0A498HDN1
PF13091	PLD-like domain	1	A0A498HZC2
PF13177	DNA polymerase III, delta subunit	1	A0A540MZP8
PF13193	AMP-binding enzyme C-terminal domain	1	A0A498I4G9
PF13301	Protein of unknown function (DUF4079)	1	A0A498IF74
PF13326	Photosystem II Pbs27	1	A0A498HFR4
PF13419	Haloacid dehalogenase-like hydrolase	1	A0A498KGA1
PF13462	Thioredoxin	1	A0A498HRE2
PF13472	GDSL-like Lipase/Acylhydrolase family	1	A0A498K7Q7
PF13489	Methyltransferase domain	1	A0A498HE04
PF13516	Leucine Rich repeat	1	A0A540LVJ1
PF13534	4Fe-4S dicluster domain	1	A0A498HDN1
PF13616	PPIC-type PPIASE domain	1	A0A540MSY5
PF13668	Ferritin-like domain	1	A0A498HK34
PF13833	EF-hand domain pair	1	A0A498JS77
PF13837	Myb/SANT-like DNA-binding domain	1	A0A498IVY4
PF13874	Nucleoporin complex subunit 54	1	A0A498HS46
PF13892	DNA-binding domain	1	A0A498HMU8
PF13911	AhpC/TSA antioxidant enzyme	1	A0A498KHW4
PF13943	WPP domain	1	A0A540LVJ1
PF14159	CAAD domains of cyanobacterial aminoacyl-tRNA synthetase	1	A0A498JDZ9
PF14226	non-haem dioxygenase in morphine synthesis N-terminal	1	A0A498IPB6
PF14492	Elongation Factor G, domain II	1	A0A498IY19
PF14498	Glycosyl hydrolase family 65, N-terminal domain	1	A0A498IYJ2
PF14559	Tetratricopeptide repeat	1	A0A498IEM2
PF14845	beta-acetyl hexosaminidase like	1	A0A498JFT5
PF14852	Fis1 N-terminal tetratricopeptide repeat	1	A0A498IL37
PF14853	Fis1 C-terminal tetratricopeptide repeat	1	A0A498IL37
PF15519	linker between RRM2 and RRM3 domains in RBM39 protein	1	A0A498JRX8
PF16053	Mitochondrial 28S ribosomal protein S34	1	A0A498IRC2
PF16113	Enoyl-CoA hydratase/isomerase	1	A0A498KES9
PF16114	ATP citrate lyase citrate-binding	1	A0A498HN15
PF16206	C-terminal region of Mon2 protein	1	A0A498KGD8
PF16211	C-terminus of histone H2A	1	A0A498HTM2
PF16213	Dimerisation and cyclophilin-binding domain of Mon2	1	A0A498KGD8
PF16320	Ribosomal protein L7/L12 dimerisation domain	1	A0A498J2K9
PF16491	CAAX prenyl protease N-terminal, five membrane helices	1	A0A498KK21
PF16499	Alpha galactosidase A	1	A0A498JIP7
PF16507	Proteasome-substrate-size regulator, mid region	1	A0A498K9E7
PF16550	UCH-binding domain	1	A0A498HNB4
PF16863	N-terminal barrel of NtMGAM and CtMGAM, maltase-glucoamylase	1	A0A498HIK0
PF16884	N-terminal domain of oxidoreductase	1	A0A498KDU6
PF16940	Chloroplast envelope transporter	1	A0A498IN14
PF16969	RNA-binding signal recognition particle 68	1	A0A498JRR5
PF17047	Synaptotagmin-like mitochondrial-lipid-binding domain	1	A0A498HZM1

## Sheet: HC3 vs GL3
Domain_id	Name	Seqs_Num	Seqs
PF00076	RNA recognition motif. (a.k.a. RRM, RBD, or RNP domain)	18	A0A498JI25, A0A498HEW2, A0A498JEN0, A0A498IH08, A0A498HJ90, A0A498JAQ1, A0A540ML88, A0A498K4Z5, A0A498ICW1, A0A498K9D2, A0A498HMA3, A0A498JLT5, A0A540MAN9, A0A498K5N0, A0A498IS08, A0A498JXE2, A0A498IMK7, A0A498IQU5
PF00071	Ras family	7	A0A498IVT4, A0A498J951, A0A498K0B0, A0A498K6C4, A0A498IYR3, A0A498KU81, A0A540N1P8
PF00407	Pathogenesis-related protein Bet v I family	7	Q4VPJ7, E4Z8P8, Q4VPJ3, Q4VPI3, Q941P6, A0AUF7, A0A498HFP2
PF14541	Xylanase inhibitor C-terminal	7	A0A498JNB7, A0A498IX66, A0A498HZX2, A0A498IHB2, A0A540NQW3, A0A498J3F6, A0A540KNH6
PF14543	Xylanase inhibitor N-terminal	7	A0A498JNB7, A0A498IX66, A0A498HZX2, A0A498IHB2, A0A540NQW3, A0A498J3F6, A0A540KNH6
PF00011	Hsp20/alpha crystallin family	6	A0A498KL33, A0A498JB98, A0A498HBI0, A0A540KLJ5, A0A540KLP6, A0A540MIC8
PF00173	Cytochrome b5-like Heme/Steroid binding domain	6	A0A540NRZ6, A0A498KP65, A0A498KPR2, A0A540L0G7, A0A540LAA3, A0A498HQR4
PF00332	Glycosyl hydrolases family 17	5	A4IEB0, A0A498J0I0, A0A498HWW6, A0A498HWY7, A0A498JWZ7
PF00504	Chlorophyll A-B binding protein	5	A0A498IAN3, A0A498J7M4, A0A498HC20, A0A498I7N5, A0A498JCA9
PF01423	LSM domain	5	A0A498JKD8, A0A498HRJ5, A0A498I0I7, A0A540N3Z6, A0A498IXT0
PF07876	Stress responsive A/B Barrel Domain	5	A0A540MVF7, A0A540NQE4, A0A540MTK6, A0A498IK02, A0A498KEB4
PF08263	Leucine rich repeat N-terminal domain	5	A0A498K3Z4, A0A498HRA7, A0A540NB88, A0A498JX43, H6V789
PF13516	Leucine Rich repeat	5	A0A498K3Z4, A0A498HRA7, A0A540NB88, A0A498HGD7, A0A498IS08
PF13855	Leucine rich repeat	5	A0A498K3Z4, A0A498HRA7, A0A540NB88, A0A498JX43, H6V789
PF00067	Cytochrome P450	4	A0A498JUT2, A0A498IX50, C5IGQ5, A0A498I2M7
PF00141	Peroxidase	4	A0A498KKN7, A0A498KLW3, A0A498IN14, A0A498IRF1
PF00201	UDP-glucoronosyl and UDP-glucosyl transferase	4	A0A498JLN9, A0A540NF19, C9K224, A0A498KMT8
PF00237	Ribosomal protein L22p/L17e	4	A0A498ICM1, A0A1C8YBA5, A0A498HJE4, A0A498HMW5
PF00314	Thaumatin family	4	A0A498K137, A0A498J8Q1, A0A498JTX5, A0A498J9T7
PF00534	Glycosyl transferases group 1	4	A0A540N0M5, B2LUN5, A0A498HVP0, A0A498KKD2
PF00828	Ribosomal proteins 50S-L15, 50S-L18e, 60S-L27A	4	A0A498HDS9, A0A498HQE2, A0A498I7P6, A0A498HLA2
PF05922	Peptidase inhibitor I9	4	A0A498JFA7, A0A540NMB0, A0A540MF77, A0A498K1Z1
PF07983	X8 domain	4	A0A498J0I0, A0A498HWW6, A0A498HWY7, A0A498JWZ7
PF16211	C-terminus of histone H2A	4	A0A498IAW0, A0A540KNS3, A0A498K5T9, A0A540MGR7
PF00005	ABC transporter	3	A0A498KBD9, A0A540NQE9, A0A498JHY7
PF00079	Serpin (serine protease inhibitor)	3	A0A540N3Q3, A0A540N289, A0A540N2D9
PF00082	Subtilase family	3	A0A498JFA7, A0A540NMB0, A0A540MF77
PF00085	Thioredoxin	3	A0A498IK35, A0A498IZ39, A0A498KA94
PF00149	Calcineurin-like phosphoesterase	3	A0A540M8A0, A0A498K0W6, A0A498IFR9
PF00168	C2 domain	3	A0A498KQL1, A0A498KJS2, A0A498I2J6
PF00224	Pyruvate kinase, barrel domain	3	A0A498IKR9, A0A498K862, A0A498JQT3
PF00234	Protease inhibitor/seed storage/LTP family	3	Q2V6D8, A0A498K6P8, Q5J011
PF00248	Aldo/keto reductase family	3	Q6V8S4, A0A540M2J6, A0A540L330
PF00254	FKBP-type peptidyl-prolyl cis-trans isomerase	3	A0A343U705, A0A343U703, A0A343U712
PF00257	Dehydrin	3	A0A540MKN7, A0A498KQG3, J9PZB0
PF00288	GHMP kinases N terminal domain	3	A0A498K9L2, A0A498JBG1, A0A498IWM1
PF00295	Glycosyl hydrolases family 28	3	A0A540NIN0, A0A498JVK3, A0A498IES2
PF00305	Lipoxygenase	3	S4UL42, A0A498I9M9, S4UL39
PF00378	Enoyl-CoA hydratase/isomerase	3	A0A498K019, A0A498HSW6, A0A498IES2
PF00394	Multicopper oxidase	3	A0A498J2D3, A0A498K635, A0A498I2F4
PF00550	Phosphopantetheine attachment site	3	A0A498KLQ7, A0A540LYH9, A0A540L2D7
PF00560	Leucine Rich Repeat	3	A0A498HRA7, A0A540NB88, A0A498JX43
PF00657	GDSL-like Lipase/Acylhydrolase	3	A0A540KWW3, A0A540MGM0, A0A498IJV7
PF00933	Glycosyl hydrolase family 3 N terminal domain	3	A0A498J9G1, A0A498IIV3, A0A498IMR2
PF01090	Ribosomal protein S19e	3	A0A498JS90, A0A498J4M9, A0A540MMI6
PF01849	NAC domain	3	A0A540K4W2, A0A498I0J7, A0A498KS27
PF01915	Glycosyl hydrolase family 3 C-terminal domain	3	A0A498J9G1, A0A498IIV3, A0A498IMR2
PF02298	Plastocyanin-like domain	3	A0A540KWW8, A0A540MDF6, A0A498HE12
PF02453	Reticulon	3	A0A498I6F9, A0A498JDM1, A0A498J7W5
PF02861	Clp amino terminal domain, pathogenicity island component	3	A0A498I2Q7, A0A498HJU5, A0A498JYZ4
PF02887	Pyruvate kinase, alpha/beta domain	3	A0A498IKR9, A0A498K862, A0A498JQT3
PF07731	Multicopper oxidase	3	A0A498J2D3, A0A498K635, A0A498I2F4
PF07732	Multicopper oxidase	3	A0A498J2D3, A0A498K635, A0A498I2F4
PF08240	Alcohol dehydrogenase GroES-like domain	3	A0A498J437, G0Z9K4, A0A498J2N1
PF00004	ATPase family associated with various cellular activities (AAA)	2	A0A498I2Q7, A0A498HJU5
PF00043	Glutathione S-transferase, C-terminal domain	2	A0A498KG32, A0A540N911
PF00044	Glyceraldehyde 3-phosphate dehydrogenase, NAD binding domain	2	A0A498JQC8, A0A540KTG1
PF00056	lactate/malate dehydrogenase, NAD binding domain	2	A0A540KR11, A0A498I8M1
PF00072	Response regulator receiver domain	2	A0A498K556, A0A498HR24
PF00091	Tubulin/FtsZ family, GTPase domain	2	A0A498II20, A0A498J9Z9
PF00107	Zinc-binding dehydrogenase	2	G0Z9K4, A0A498HXC0
PF00122	E1-E2 ATPase	2	A0A498J104, A0A498J7F4
PF00125	Core histone H2A/H2B/H3/H4	2	A0A498IAW0, A0A498K5T9
PF00153	Mitochondrial carrier protein	2	A0A498K8Z3, A0A498JZG9
PF00155	Aminotransferase class I and II	2	A0A498HP32, A0A2K9VP07
PF00166	Chaperonin 10 Kd subunit	2	A0A498KKP9, A0A498HMY9
PF00171	Aldehyde dehydrogenase family	2	A0A540M4P5, A0A540KR78
PF00177	Ribosomal protein S7p/S5e	2	A0A540NIJ0, A0A498HXX0
PF00182	Chitinase class I	2	A0A498K5B5, A0A540KQ19
PF00187	Chitin recognition protein	2	A0A498K5B5, A0A540KQ19
PF00203	Ribosomal protein S19	2	A0A498IJW8, A0A498JC18
PF00252	Ribosomal protein L16p/L10e	2	A0A1C8YB86, A0A498K9D6
PF00270	DEAD/DEAH box helicase	2	A0A498HTS0, A0A498I854
PF00271	Helicase conserved C-terminal domain	2	A0A498HTS0, A0A498I854
PF00297	Ribosomal protein L3	2	A0A498KGZ1, A0A540NDE1
PF00311	Phosphoenolpyruvate carboxylase	2	A0A540MZW1, A0A498K615
PF00343	Carbohydrate phosphorylase	2	A0A498KD22, A0A498J394
PF00365	Phosphofructokinase	2	A0A540MIX1, A0A498JT62
PF00380	Ribosomal protein S9/S16	2	A0A498HGD7, A0A498JXK8
PF00400	WD domain, G-beta repeat	2	A0A498INP1, A0A059U7J8
PF00443	Ubiquitin carboxyl-terminal hydrolase	2	A0A498JH70, A0A540NIG5
PF00450	Serine carboxypeptidase	2	A0A498IQ15, A0A498IAR1
PF00462	Glutaredoxin	2	A0A498IXU9, A0A540NBZ1
PF00466	Ribosomal protein L10	2	A0A498JEA3, A0A498IY43
PF00483	Nucleotidyl transferase	2	A0A498JXG5, A0A498J684
PF00514	Armadillo/beta-catenin-like repeat	2	A0A498HRJ5, A0A498I2J6
PF00538	linker histone H1 and H5 family	2	A0A498JXY2, A0A498IB06
PF00574	Clp protease	2	A0A498JQG2, A0A540LJL9
PF00632	HECT-domain (ubiquitin-transferase)	2	A0A498JCL7, A0A498IW69
PF00639	PPIC-type PPIASE domain	2	A0A498J7V3, A0A498JY82
PF00675	Insulinase (Peptidase family M16)	2	A0A540K9K9, A0A540LMU1
PF00686	Starch binding domain	2	A0A498IFG9, A0A498JZV9
PF00690	Cation transporter/ATPase, N-terminus	2	A0A498J104, A0A498J7F4
PF00702	haloacid dehalogenase-like hydrolase	2	A0A498J104, A0A498J7F4
PF00736	EF-1 guanine nucleotide exchange domain	2	A0A540NB85, A0A498JLB6
PF00759	Glycosyl hydrolase family 9	2	A0A498J8G2, A0A498HLR5
PF00831	Ribosomal L29 protein	2	A0A498KAT3, A0A498KTJ3
PF00856	SET domain	2	A0A498HEW2, A0A498KC49
PF00861	Ribosomal L18 of archaea, bacteria, mitoch. and chloroplast	2	A0A498IJR9, A0A498HUM0
PF00862	Sucrose synthase	2	A0A498HVP0, A0A498KKD2
PF00887	Acyl CoA binding protein	2	A0A498JMC1, A0A498HQG7
PF00917	MATH domain	2	A0A498JH70, A0A540NIG5
PF00956	Nucleosome assembly protein (NAP)	2	A0A540M0J4, A0A540K6X2
PF01061	ABC-2 type transporter	2	A0A498KBD9, A0A540NQE9
PF01159	Ribosomal protein L6e	2	A0A498I146, A0A498JG53
PF01249	Ribosomal protein S21e	2	A0A498IDT5, A0A498HQZ3
PF01253	Translation initiation factor SUI1	2	A0A498HVP2, A0A498IH66
PF01282	Ribosomal protein S24e	2	A0A498KAB4, A0A498HTX2
PF01294	Ribosomal protein L13e	2	A0A498IM06, A0A540LHC5
PF01326	Pyruvate phosphate dikinase, PEP/pyruvate binding domain	2	A0A498I998, A0A498JZV9
PF01381	Helix-turn-helix	2	A0A498HHA9, A0A540MY29
PF01398	JAB1/Mov34/MPN/PAD-1 ubiquitin protease	2	A0A498HHZ9, A0A498HDS4
PF01477	PLAT/LH2 domain	2	S4UL42, S4UL39
PF01602	Adaptin N terminal region	2	A0A498JKA4, A0A498I7G1
PF01667	Ribosomal protein S27	2	A0A540KBX8, A0A498K0V9
PF01699	Sodium/calcium exchanger protein	2	A0A540N1Q6, A0A498K6G6
PF01722	BolA-like protein	2	A0A498HU01, A0A498I2W8
PF01851	Proteasome/cyclosome repeat	2	A0A498J6V9, A0A498K582
PF01907	Ribosomal protein L37e	2	A0A498HGU8, A0A498HT31
PF01918	Alba	2	A0A540L4A3, A0A498HRE2
PF02225	PA domain	2	A0A540NMB0, A0A540MF77
PF02466	Tim17/Tim22/Tim23/Pmp24 family	2	A0A498KJ22, A0A498I127
PF02518	Histidine kinase-, DNA gyrase B-, and HSP90-like ATPase	2	A0A498K556, A0A498HR24
PF02798	Glutathione S-transferase, N-terminal domain	2	A0A498KG32, A0A540N911
PF02800	Glyceraldehyde 3-phosphate dehydrogenase, C-terminal domain	2	A0A498JQC8, A0A540KTG1
PF02866	lactate/malate dehydrogenase, alpha/beta C-terminal domain	2	A0A540KR11, A0A498I8M1
PF02953	Tim10/DDP family zinc finger	2	A0A498IN95, A0A498I8U7
PF03141	Putative S-adenosyl-L-methionine-dependent methyltransferase	2	A0A540LK36, A0A2S0RRY5
PF03330	Lytic transglycolase	2	A0A498JUY6, A0A540KGI8
PF03357	Snf7	2	A0A498HXR3, A0A498HNM7
PF03671	Ubiquitin fold modifier 1 protein	2	A0A498HWS0, A0A498J9T7
PF03767	HAD superfamily, subfamily IIIB (Acid phosphatase)	2	A0A498J286, A0A498IZI6
PF03868	Ribosomal protein L6, N-terminal domain	2	A0A498I146, A0A498JG53
PF03953	Tubulin C-terminal domain	2	A0A498II20, A0A498J9Z9
PF04398	Protein of unknown function, DUF538	2	A0A498ISU0, A0A498K0N2
PF04564	U-box domain	2	A0A498HRJ5, A0A498JCP6
PF04862	Protein of unknown function (DUF642)	2	A0A498JDV9, A0A498IW15
PF05193	Peptidase M16 inactive domain	2	A0A540K9K9, A0A540LMU1
PF05641	Agenet domain	2	A0A498HGY2, A0A498IJ35
PF06212	GRIM-19 protein	2	A0A498I904, A0A498HIN9
PF06645	Microsomal signal peptidase 12 kDa subunit (SPC12)	2	A0A498ICM1, A0A498HMW5
PF07714	Protein tyrosine kinase	2	A0A498HRA7, A0A498IB06
PF07724	AAA domain (Cdc48 subfamily)	2	A0A498I2Q7, A0A498HJU5
PF08167	rRNA processing/ribosome biogenesis	2	A0A498JAE5, A0A498HBD7
PF08370	Plant PDR ABC transporter associated	2	A0A498KBD9, A0A540NQE9
PF08523	Multiprotein bridging factor 1	2	A0A498HHA9, A0A540MY29
PF08536	Whirly transcription factor	2	A0A498K2I0, D9ZJE7
PF08766	DEK C terminal domain	2	A0A498IMH2, A0A540LI93
PF10431	C-terminal, D2-small domain, of ClpB protein	2	A0A498I2Q7, A0A498HJU5
PF12436	ICP0-binding domain of Ubiquitin-specific protease 7	2	A0A498JH70, A0A540NIG5
PF13041	PPR repeat family	2	A0A498HGZ4, A0A498I2M7
PF13417	Glutathione S-transferase, N-terminal domain	2	A0A498JB80, A0A498JHL3
PF13418	Galactose oxidase, central domain	2	A0A540M8A0, A0A498IRF1
PF13499	EF-hand domain pair	2	A0A498JU59, A0A498JS77
PF13561	Enoyl-(Acyl carrier protein) reductase	2	A0A498ISX2, A0A498HXK3
PF13602	Zinc-binding dehydrogenase	2	A0A498J437, A0A498J2N1
PF13812	Pentatricopeptide repeat domain	2	A0A498HGZ4, A0A498I2M7
PF13837	Myb/SANT-like DNA-binding domain	2	A0A498IYR3, A0A498IVY4
PF14204	Ribosomal L18 C-terminal region	2	A0A498HVQ8, A0A498HZ78
PF14310	Fibronectin type III-like domain	2	A0A498J9G1, A0A498IMR2
PF14510	ABC-transporter extracellular N-terminal	2	A0A498KBD9, A0A540NQE9
PF14533	Ubiquitin-specific protease C-terminal	2	A0A498JH70, A0A540NIG5
PF16113	Enoyl-CoA hydratase/isomerase	2	A0A498HW03, A0A498J3F6
PF16845	Aspartic acid proteinase inhibitor	2	A0A540L439, A0A059VEH4
PF16891	Serine-threonine protein phosphatase N-terminal domain	2	A0A498K0W6, A0A498IFR9
PF17135	Ribosomal protein 60S L18 and 50S L18e	2	A0A498K0W6, A0A498IFR9
PF17144	Ribosomal large subunit proteins 60S L5, and 50S L18	2	A0A498HVQ8, A0A498HZ78
PF00009	Elongation factor Tu GTP binding domain	1	A0A2S0RRX4
PF00025	ADP-ribosylation factor family	1	A0A498IES2
PF00027	Cyclic nucleotide-binding domain	1	A0A498HMA3
PF00036	EF hand	1	A0A540M8L6
PF00046	Homeobox domain	1	A0A498IVT4
PF00069	Protein kinase domain	1	A0A498IAR1
PF00081	Iron/manganese superoxide dismutases, alpha-hairpin domain	1	A0A540LI74
PF00083	Sugar (and other) transporter	1	Q6PN68
PF00098	Zinc knuckle	1	A0A498HMA3
PF00101	Ribulose bisphosphate carboxylase, small chain	1	A0A498HKX0
PF00106	short chain dehydrogenase	1	A0A498INP1
PF00108	Thiolase, N-terminal domain	1	A0A540KNV5
PF00112	Papain family cysteine protease	1	A0A498JD61
PF00113	Enolase, C-terminal TIM barrel domain	1	A0A498KN40
PF00128	Alpha amylase, catalytic domain	1	A0A498HGM8
PF00150	Cellulase (glycosyl hydrolase family 5)	1	A0A498J5Y8
PF00160	Cyclophilin type peptidyl-prolyl cis-trans isomerase/CLD	1	A0A498HVQ7
PF00161	Ribosome inactivating protein	1	A0A498J952
PF00163	Ribosomal protein S4/S9 N-terminal domain	1	A0A1C8YBA3
PF00179	Ubiquitin-conjugating enzyme	1	A0A498HFS9
PF00180	Isocitrate/isopropylmalate dehydrogenase	1	A0A498HDM2
PF00181	Ribosomal Proteins L2, RNA binding domain	1	A0A498JUI1
PF00188	Cysteine-rich secretory protein family	1	A0A498JR44
PF00190	Cupin	1	A0A498I0Z5
PF00198	2-oxoacid dehydrogenases acyltransferase (catalytic domain)	1	A0A498K2Y9
PF00205	Thiamine pyrophosphate enzyme, central domain	1	A0A498IVM7
PF00210	Ferritin-like domain	1	A0A498IF99
PF00213	ATP synthase delta (OSCP) subunit	1	A0A540MXE2
PF00218	Indole-3-glycerol phosphate synthase	1	A0A498HEW2
PF00227	Proteasome subunit	1	A0A498ITR6
PF00232	Glycosyl hydrolase family 1	1	A0A498HJX8
PF00238	Ribosomal protein L14p/L23e	1	A0A1C8YBA4
PF00249	Myb-like DNA-binding domain	1	A0A498JSN3
PF00262	Calreticulin family	1	A0A498K8P5
PF00264	Common central domain of tyrosinase	1	A0A238GSS3
PF00276	Ribosomal protein L23	1	A0A498IRG4
PF00281	Ribosomal protein L5	1	A0A498JD84
PF00291	Pyridoxal-phosphate dependent enzyme	1	A0A498IFU7
PF00298	Ribosomal protein L11, RNA binding domain	1	A0A498I4Z4
PF00312	Ribosomal protein S15	1	A0A498JCH0
PF00316	Fructose-1-6-bisphosphatase, N-terminal domain	1	A0A498IWG4
PF00318	Ribosomal protein S2	1	A0A498KGZ1
PF00320	GATA zinc finger	1	A0A498HTZ6
PF00326	Prolyl oligopeptidase family	1	A0A498JH83
PF00327	Ribosomal protein L30p/L7e	1	A0A498HF23
PF00333	Ribosomal protein S5, N-terminal domain	1	A0A498IY35
PF00338	Ribosomal protein S10p/S20e	1	A0A498JIW1
PF00347	Ribosomal protein L6	1	A0A498HB28
PF00348	Polyprenyl synthetase	1	A0A0G2QS78
PF00355	Rieske [2Fe-2S] domain	1	A0A498IFG8
PF00364	Biotin-requiring enzyme	1	A0A498K2Y9
PF00389	D-isomer specific 2-hydroxyacid dehydrogenase, catalytic domain	1	A0A498HIW4
PF00390	Malic enzyme, N-terminal domain	1	A0A540KXM9
PF00396	Granulin	1	A0A498JD61
PF00397	WW domain	1	A0A498HZ78
PF00411	Ribosomal protein S11	1	A0A498IWB6
PF00441	Acyl-CoA dehydrogenase, C-terminal domain	1	A0A498HPX8
PF00454	Phosphatidylinositol 3- and 4-kinase	1	A0A498IES2
PF00458	WHEP-TRS domain	1	A0A498IFG8
PF00467	KOW motif	1	A0A498JM53
PF00481	Protein phosphatase 2C	1	A0A498IDT5
PF00484	Carbonic anhydrase	1	A0A498ICB0
PF00491	Arginase family	1	A0A498JD99
PF00501	AMP-binding enzyme	1	A0A498HEW2
PF00512	His Kinase A (phospho-acceptor) domain	1	A0A498HR24
PF00542	Ribosomal protein L7/L12 C-terminal domain	1	A0A498J2K9
PF00544	Pectate lyase	1	A0A498HGM8
PF00566	Rab-GTPase-TBC domain	1	A0A540KWW8
PF00569	Zinc finger, ZZ type	1	A0A498J7D0
PF00572	Ribosomal protein L13	1	A0A540MH65
PF00573	Ribosomal protein L4/L1 family	1	A0A498KD04
PF00575	S1 RNA binding domain	1	A0A498KK01
PF00585	C-terminal regulatory domain of Threonine dehydratase	1	A0A498IFU7
PF00587	tRNA synthetase class II core domain (G, H, P, S and T)	1	A0A498IFG8
PF00612	IQ calmodulin-binding motif	1	A0A498K4W3
PF00613	Phosphoinositide 3-kinase family, accessory domain (PIK domain)	1	A0A498IES2
PF00627	UBA/TS-N domain	1	A0A498JCL7
PF00638	RanBP1 domain	1	A0A498KCT1
PF00641	Zn-finger in Ran binding protein and others	1	A0A498HHZ9
PF00646	F-box domain	1	A0A498HS46
PF00652	Ricin-type beta-trefoil lectin domain	1	A0A498J952
PF00673	ribosomal L5P family C-terminus	1	A0A498JD84
PF00682	HMGL-like	1	A0A498KQL4
PF00685	Sulfotransferase domain	1	A0A498JLN4
PF00687	Ribosomal protein L1p/L10e family	1	A0A540LA38
PF00689	Cation transporting ATPase, C-terminus	1	A0A498J7F4
PF00696	Amino acid kinase family	1	A0A540KR78
PF00722	Glycosyl hydrolases family 16	1	A0A498IEK2
PF00725	3-hydroxyacyl-CoA dehydrogenase, C-terminal domain	1	A0A498HSW6
PF00728	Glycosyl hydrolase family 20, catalytic domain	1	A0A498JFT5
PF00756	Putative esterase	1	A0A540N5H4
PF00763	Tetrahydrofolate dehydrogenase/cyclohydrolase, catalytic domain	1	A0A498JI98
PF00782	Dual specificity phosphatase, catalytic domain	1	A0A540NT99
PF00786	P21-Rho-binding domain	1	A0A498I8P4
PF00792	Phosphoinositide 3-kinase C2	1	A0A498IES2
PF00808	Histone-like transcription factor (CBF/NF-Y) and archaeal histone	1	A0A498K6G6
PF00833	Ribosomal S17	1	A0A498HXK3
PF00883	Cytosol aminopeptidase family, catalytic domain	1	A0A498KDF0
PF00886	Ribosomal protein S16	1	A0A1C8YB89
PF00888	Cullin family	1	A0A060PJX1
PF00889	Elongation factor TS	1	A0A498KK01
PF00899	ThiF family	1	A0A498HCL9
PF00930	Dipeptidyl peptidase IV (DPP IV) N-terminal region	1	A0A498JH83
PF00982	Glycosyltransferase family 20	1	A0A498HMG6
PF00996	GDP dissociation inhibitor	1	A0A498K6G6
PF01042	Endoribonuclease L-PSP	1	A0A498K7K5
PF01070	FMN-dependent dehydrogenase	1	A0A540KRC8
PF01084	Ribosomal protein S18	1	A0A1C8YBB4
PF01088	Ubiquitin carboxyl-terminal hydrolase, family 1	1	A0A498I7C3
PF01092	Ribosomal protein S6e	1	A0A498JH93
PF01111	Cyclin-dependent kinase regulatory subunit	1	A0A540N0G9
PF01112	Asparaginase	1	A0A498JLN4
PF01145	SPFH domain / Band 7 family	1	A0A498J3Q5
PF01190	Pollen proteins Ole e I like	1	A0A498IVB5
PF01196	Ribosomal protein L17	1	A0A498HWC5
PF01198	Ribosomal protein L31e	1	A0A540LMU1
PF01200	Ribosomal protein S28e	1	A0A498HXX0
PF01201	Ribosomal protein S8e	1	A0A498IHU3
PF01218	Coproporphyrinogen III oxidase	1	A0A498HEL8
PF01230	HIT domain	1	A0A498I733
PF01248	Ribosomal protein L7Ae/L30e/S12e/Gadd45 family	1	A0A498HYY0
PF01251	Ribosomal protein S7e	1	A0A498JSN3
PF01263	Aldose 1-epimerase	1	A0A498HK68
PF01266	FAD dependent oxidoreductase	1	A0A540MP72
PF01280	Ribosomal protein L19e	1	A0A540N7Q1
PF01281	Ribosomal protein L9, N-terminal domain	1	A0A498KB17
PF01301	Glycosyl hydrolases family 35	1	A0A498J5W0
PF01344	Kelch motif	1	A0A498HS46
PF01357	Pollen allergen	1	A0A498JUY6
PF01367	5'-3' exonuclease, C-terminal SAM fold	1	A0A540KIM2
PF01369	Sec7 domain	1	A0A498KGD8
PF01373	Glycosyl hydrolase family 14	1	A0A498JFR5
PF01379	Porphobilinogen deaminase, dipyromethane cofactor binding domain	1	A0A498HJF6
PF01380	SIS domain	1	A0A498KA94
PF01411	tRNA synthetases class II (A)	1	A0A498IDT5
PF01433	Peptidase family M1 domain	1	A0A498JP24
PF01479	S4 domain	1	A0A1C8YBA3
PF01535	PPR repeat	1	A0A498I2M7
PF01557	Fumarylacetoacetate (FAA) hydrolase family	1	A0A540LZC5
PF01595	Domain of unknown function DUF21	1	A0A498IQI6
PF01596	O-methyltransferase	1	A0A498I8Y9
PF01597	Glycine cleavage H-protein	1	A0A498JU58
PF01632	Ribosomal protein L35	1	A0A498K3K6
PF01636	Phosphotransferase enzyme family	1	A0A498HPX8
PF01655	Ribosomal protein L32	1	A0A498IY16
PF01663	Type I phosphodiesterase / nucleotide pyrophosphatase	1	A0A498HTE9
PF01704	UTP--glucose-1-phosphate uridylyltransferase	1	A0A498KGZ1
PF01738	Dienelactone hydrolase family	1	A0A498HQA9
PF01764	Lipase (class 3)	1	A0A498I1Y1
PF01775	Ribosomal proteins 50S-L18Ae/60S-L20/60S-L18A	1	A0A498J3F6
PF01776	Ribosomal L22e protein family	1	A0A498JFA6
PF01777	Ribosomal L27e protein family	1	A0A498IR35
PF01778	Ribosomal L28e protein family	1	A0A498IZL6
PF01842	ACT domain	1	A0A498KBH8
PF01852	START domain	1	A0A540KXV8
PF01920	Prefoldin subunit	1	A0A498HNA3
PF01937	Protein of unknown function DUF89	1	A0A498JVK3
PF01984	Double-stranded DNA-binding domain	1	A0A498IT06
PF01990	ATP synthase (F/14-kDa) subunit	1	A0A498ILV3
PF02136	Nuclear transport factor 2 (NTF2) domain	1	A0A498HR24
PF02140	Galactose binding lectin domain	1	A0A498J5W0
PF02170	PAZ domain	1	A0A498IN40
PF02171	Piwi domain	1	A0A498IN40
PF02182	SAD/SRA domain	1	A0A498KC49
PF02263	Guanylate-binding protein, N-terminal domain	1	A0A498K086
PF02268	Transcription initiation factor IIA, gamma subunit, helical domain	1	A0A498JA49
PF02297	Cytochrome oxidase c subunit VIb	1	A0A498JAF9
PF02347	Glycine cleavage system P-protein	1	A0A498HTZ6
PF02358	Trehalose-phosphatase	1	A0A498HMG6
PF02368	Bacterial Ig-like domain (group 2)	1	A0A540MW65
PF02383	SacI homology domain	1	A0A498HZ78
PF02446	4-alpha-glucanotransferase	1	A0A498IFG9
PF02475	Met-10+ like-protein	1	A0A498IRF1
PF02575	YbaB/EbfC DNA-binding family	1	A0A498HQF2
PF02582	Uncharacterised ACR, YagE family COG1723	1	A0A498JLY4
PF02605	Photosystem I reaction centre subunit XI	1	A0A498K958
PF02630	SCO1/SenC	1	A0A0A8LGA4
PF02676	Methyltransferase TYW3	1	A0A498IRF1
PF02737	3-hydroxyacyl-CoA dehydrogenase, NAD binding domain	1	A0A498HSW6
PF02739	5'-3' exonuclease, N-terminal resolvase-like domain	1	A0A540KIM2
PF02751	Transcription initiation factor IIA, gamma subunit	1	A0A498JA49
PF02770	Acyl-CoA dehydrogenase, middle domain	1	A0A498HPX8
PF02771	Acyl-CoA dehydrogenase, N-terminal domain	1	A0A498HPX8
PF02775	Thiamine pyrophosphate enzyme, C-terminal TPP binding domain	1	A0A498IVM7
PF02776	Thiamine pyrophosphate enzyme, N-terminal TPP binding domain	1	A0A498IVM7
PF02777	Iron/manganese superoxide dismutases, C-terminal domain	1	A0A540LI74
PF02789	Cytosol aminopeptidase family, N-terminal domain	1	A0A498KDF0
PF02803	Thiolase, C-terminal domain	1	A0A540KNV5
PF02817	e3 binding domain	1	A0A498K2Y9
PF02826	D-isomer specific 2-hydroxyacid dehydrogenase, NAD binding domain	1	A0A498HIW4
PF02836	Glycosyl hydrolases family 2, TIM barrel domain	1	A0A498KCW4
PF02837	Glycosyl hydrolases family 2, sugar binding domain	1	A0A498KCW4
PF02841	Guanylate-binding protein, C-terminal domain	1	A0A498K086
PF02847	MA3 domain	1	A0A498HXD5
PF02854	MIF4G domain	1	A0A498HXD5
PF02882	Tetrahydrofolate dehydrogenase/cyclohydrolase, NAD(P)-binding domain	1	A0A498JI98
PF02883	Adaptin C-terminal domain	1	A0A498I7G1
PF02893	GRAM domain	1	A0A498KK71
PF02921	Ubiquinol cytochrome reductase transmembrane region	1	A0A498IFG8
PF02929	Beta galactosidase small chain	1	A0A498KCW4
PF02996	Prefoldin subunit	1	A0A498IF10
PF03006	Haemolysin-III related	1	A0A498JQG2
PF03009	Glycerophosphoryl diester phosphodiesterase family	1	A0A498K7L8
PF03030	Inorganic H+ pyrophosphatase	1	A0A498IJL8
PF03060	Nitronate monooxygenase	1	A0A498JZA3
PF03061	Thioesterase superfamily	1	A0A498HS99
PF03106	WRKY DNA -binding domain	1	A0A540MGR7
PF03107	C1 domain	1	A0A498HGA1
PF03129	Anticodon binding domain	1	A0A498IFG8
PF03143	Elongation factor Tu C-terminal domain	1	A0A2S0RRX4
PF03144	Elongation factor Tu domain 2	1	A0A2S0RRX4
PF03153	Transcription factor IIA, alpha/beta subunit	1	A0A498KAD9
PF03169	OPT oligopeptide transporter protein	1	A0A498KP65
PF03171	2OG-Fe(II) oxygenase superfamily	1	A0A498J555
PF03179	Vacuolar (H+)-ATPase G subunit	1	A0A498ICJ5
PF03345	Oligosaccharyltransferase 48 kDa subunit beta	1	A0A498J445
PF03501	Plectin/S10 domain	1	A0A498JQS9
PF03650	Uncharacterised protein family (UPF0041)	1	A0A540KJP6
PF03690	Uncharacterised protein family (UPF0160)	1	A0A498JPN0
PF03719	Ribosomal protein S5, C-terminal domain	1	A0A498IY35
PF03859	CG-1 domain	1	A0A498K4W3
PF03870	RNA polymerase Rpb8	1	A0A498IL94
PF03900	Porphobilinogen deaminase, C-terminal domain	1	A0A498HJF6
PF03914	CBF/Mak21 family	1	A0A498IWG4
PF03924	CHASE domain	1	A0A498HR24
PF03939	Ribosomal protein L23, N-terminal domain	1	A0A498IRG4
PF03946	Ribosomal protein L11, N-terminal domain	1	A0A498I4Z4
PF03947	Ribosomal Proteins L2, C-terminal domain	1	A0A498JUI1
PF03948	Ribosomal protein L9, C-terminal domain	1	A0A498KB17
PF03949	Malic enzyme, NAD binding domain	1	A0A540KXM9
PF03952	Enolase, N-terminal domain	1	A0A498KN40
PF04012	PspA/IM30 family	1	A0A498HDX4
PF04055	Radical SAM superfamily	1	A0A498JI25
PF04135	Nucleolar RNA-binding protein, Nop10p family	1	A0A540NFP8
PF04281	Mitochondrial import receptor subunit Tom22	1	A0A498I4I1
PF04387	Protein tyrosine phosphatase-like protein, PTPLA	1	A0A498KQ68
PF04389	Peptidase family M28	1	A0A498HMW5
PF04408	Helicase associated domain (HA2)	1	A0A498HTS0
PF04431	Pectate lyase, N terminus	1	A0A498HGM8
PF04450	Peptidase of plants and bacteria	1	A0A498K2F2
PF04548	AIG1 family	1	A0A498ILX7
PF04571	lipin, N-terminal conserved region	1	A0A498K9Q9
PF04573	Signal peptidase subunit	1	A0A498K6G6
PF04674	Phosphate-induced protein 1 conserved region	1	A0A540MGM9
PF04725	Photosystem II 10 kDa polypeptide PsbR	1	A0A498ITG2
PF04770	ZF-HD protein dimerisation region	1	A0A498J6Q9
PF04893	Yip1 domain	1	A0A498K8Z3
PF04935	Surfeit locus protein 6	1	A0A498HKP9
PF05008	Vesicle transport v-SNARE protein N-terminus	1	A0A540LLM5
PF05033	Pre-SET motif	1	A0A498KC49
PF05042	Caleosin related protein	1	A0A498HFS9
PF05047	Mitochondrial ribosomal protein L51 / S25 / CI-B8 domain	1	A0A498JG25
PF05116	Sucrose-6F-phosphate phosphohydrolase	1	A0A498IJ76
PF05178	KRI1-like family	1	A0A498KA94
PF05266	Protein of unknown function (DUF724)	1	A0A498HGY2
PF05383	La domain	1	A0A498JAQ1
PF05419	GUN4-like	1	A0A498K090
PF05486	Signal recognition particle 9 kDa protein (SRP9)	1	A0A498IWJ8
PF05542	Protein of unknown function (DUF760)	1	A0A498JB20
PF05697	Bacterial trigger factor protein (TF)	1	A0A540KIM2
PF05757	Oxygen evolving enhancer protein 3 (PsbQ)	1	A0A498IS27
PF05768	Glutaredoxin-like domain (DUF836)	1	A0A498J609
PF05873	ATP synthase D chain, mitochondrial (ATP5H)	1	A0A498KNH1
PF05879	Root hair defective 3 GTP-binding protein (RHD3)	1	A0A540N9W1
PF05899	Protein of unknown function (DUF861)	1	A0A540LEF6
PF06012	Domain of Unknown Function (DUF908)	1	A0A498JCL7
PF06025	Domain of Unknown Function (DUF913)	1	A0A498JCL7
PF06244	Coiled-coil domain-containing protein 124	1	A0A498IWD2
PF06273	Plant specific eukaryotic initiation factor 4B	1	A0A498JRE8
PF06592	Protein of unknown function (DUF1138)	1	A0A540KRS1
PF06955	Xyloglucan endo-transglycosylase (XET) C-terminus	1	A0A498IEK2
PF07287	Acyclic terpene utilisation family protein AtuA	1	A0A498KQK2
PF07540	Nucleolar complex-associated protein	1	A0A498IWG4
PF07645	Calcium-binding EGF domain	1	A0A498IAR1
PF07646	Kelch motif	1	A0A498IRF1
PF07717	Oligonucleotide/oligosaccharide-binding (OB)-fold	1	A0A498HTS0
PF07767	Nop53 (60S ribosomal biogenesis)	1	A0A540LYC4
PF07821	Alpha-amylase C-terminal beta-sheet domain	1	A0A498HGM8
PF07918	CAP160 repeat	1	A0A498JJ12
PF07973	Threonyl and Alanyl tRNA synthetase second additional domain	1	A0A498IDT5
PF07995	Glucose / Sorbosone dehydrogenase	1	A0A498JMK6
PF08069	Ribosomal S13/S15 N-terminal domain	1	A0A498JCH0
PF08079	Ribosomal L30 N-terminal domain	1	A0A498HF23
PF08082	PRO8NT (NUC069), PrP8 N-terminal domain	1	A0A498HDS4
PF08083	PROCN (NUC071) domain	1	A0A498HDS4
PF08084	PROCT (NUC072) domain	1	A0A498HDS4
PF08235	LNS2 (Lipin/Ned1/Smp2)	1	A0A498K9Q9
PF08246	Cathepsin propeptide inhibitor domain (I29)	1	A0A498JD61
PF08323	Starch synthase catalytic domain	1	B2LUN5
PF08372	Plant phosphoribosyltransferase C-terminal	1	A0A498KQL1
PF08387	FBD	1	A0A498J4M9
PF08446	PAS fold	1	A0A498JFA7
PF08472	Sucrose-6-phosphate phosphohydrolase C-terminal	1	A0A498IJ76
PF08502	LeuA allosteric (dimerisation) domain	1	A0A498KQL4
PF08544	GHMP kinases C terminal	1	A0A498IWM1
PF08626	Transport protein Trs120 or TRAPPC9, TRAPP II complex subunit	1	A0A498HR05
PF08699	Argonaute linker 1 domain	1	A0A498IN40
PF08718	Glycolipid transfer protein (GLTP)	1	A0A498I8P4
PF08777	RNA binding motif	1	A0A498JAQ1
PF09072	Translation machinery associated TMA7	1	A0A498HCA3
PF09273	Rubisco LSMT substrate-binding	1	A0A498HEW2
PF09324	Domain of unknown function (DUF1981)	1	A0A498KGD8
PF09429	WW domain binding protein 11	1	A0A498JMK6
PF09430	Protein of unknown function (DUF2012)	1	A0A540KKV5
PF09767	Predicted membrane protein (DUF2053)	1	A0A498HQK4
PF10075	CSN8/PSMD8/EIF3K family	1	A0A540KXY8
PF10200	NADH:ubiquinone oxidoreductase, NDUFS5-15kDa	1	A0A498IMK7
PF10369	Small subunit of acetolactate synthase	1	A0A498KBH8
PF10557	Cullin protein neddylation domain	1	A0A060PJX1
PF10584	Proteasome subunit A N-terminal signature	1	A0A498ITR6
PF10596	U6-snRNA interacting domain of PrP8	1	A0A498HDS4
PF10597	U5-snRNA binding site 2 of PrP8	1	A0A498HDS4
PF10598	RNA recognition motif of the spliceosomal PrP8	1	A0A498HDS4
PF11886	Translocase of chloroplast 159/132, membrane anchor domain	1	A0A498ILX7
PF11940	Domain of unknown function (DUF3458) Ig-like fold	1	A0A498JP24
PF11976	Ubiquitin-2 like Rad60 SUMO-like	1	A0A498HCF5
PF12134	PRP8 domain IV core	1	A0A498HDS4
PF12142	Polyphenol oxidase middle domain	1	A0A238GSS3
PF12143	Protein of unknown function (DUF_B2219)	1	A0A238GSS3
PF12338	Ribulose-1,5-bisphosphate carboxylase small subunit	1	A0A498HKX0
PF12352	Snare region anchored in the vesicle membrane C-terminus	1	A0A540LLM5
PF12481	Aluminium induced protein	1	A0A498IEI1
PF12515	Ca2+-ATPase N terminal autoinhibitory domain	1	A0A498J7F4
PF12622	mRNA biogenesis factor	1	A0A498JMK6
PF12776	Myb/SANT-like DNA-binding domain	1	A0A498K6G6
PF12783	Guanine nucleotide exchange factor in Golgi transport N-terminal	1	A0A498KGD8
PF12936	KRI1-like family C-terminal	1	A0A498KA94
PF13091	PLD-like domain	1	A0A498HW03
PF13181	Tetratricopeptide repeat	1	A0A498KEV3
PF13243	Squalene-hopene cyclase C-terminal domain	1	A0A498HIT0
PF13246	Cation transport ATPase (P-type)	1	A0A498J7F4
PF13249	Squalene-hopene cyclase N-terminal domain	1	A0A498HIT0
PF13320	Domain of unknown function (DUF4091)	1	A0A498HUC2
PF13355	Protein of unknown function (DUF4101)	1	A0A540MGW9
PF13405	EF-hand domain	1	A0A498JU59
PF13410	Glutathione S-transferase, C-terminal domain	1	A0A498JHL3
PF13419	Haloacid dehalogenase-like hydrolase	1	A0A540LYK2
PF13432	Tetratricopeptide repeat	1	A0A498KEV3
PF13460	NAD(P)H-binding	1	A0A498K3W5
PF13462	Thioredoxin	1	A0A498HRE2
PF13522	Glutamine amidotransferase domain	1	A0A498KA94
PF13616	PPIC-type PPIASE domain	1	A0A540MSY5
PF13646	HEAT repeats	1	A0A498K582
PF13668	Ferritin-like domain	1	A0A498K363
PF13710	ACT domain	1	A0A498KBH8
PF13764	E3 ubiquitin-protein ligase UBR4	1	A0A498J7D0
PF13833	EF-hand domain pair	1	A0A498JS77
PF13874	Nucleoporin complex subunit 54	1	A0A498HS46
PF13905	Thioredoxin-like	1	A0A498HGA1
PF13943	WPP domain	1	A0A498HGD7
PF13947	Wall-associated receptor kinase galacturonan-binding	1	A0A498IAR1
PF13964	Kelch motif	1	A0A498IRF1
PF14159	CAAD domains of cyanobacterial aminoacyl-tRNA synthetase	1	A0A498J2S2
PF14226	non-haem dioxygenase in morphine synthesis N-terminal	1	A0A498J555
PF14377	Domain of unknown function (DUF4414)	1	A0A498JCL7
PF14559	Tetratricopeptide repeat	1	A0A498KEV3
PF14580	Leucine-rich repeat	1	A0A540KXV8
PF14681	Uracil phosphoribosyltransferase	1	A0A498IG19
PF14845	beta-acetyl hexosaminidase like	1	A0A498JFT5
PF15459	60S ribosome biogenesis protein Rrp14	1	A0A498HKP9
PF15879	NADH-ubiquinone oxidoreductase MWFE subunit	1	A0A498K7I9
PF16206	C-terminal region of Mon2 protein	1	A0A498KGD8
PF16213	Dimerisation and cyclophilin-binding domain of Mon2	1	A0A498KGD8
PF16320	Ribosomal protein L7/L12 dimerisation domain	1	A0A498J2K9
PF16353	Domain of unknown function(DUF4981)	1	A0A498KCW4
PF16486	N-terminal domain of argonaute	1	A0A498IN40
PF16487	Mid domain of argonaute	1	A0A498IN40
PF16488	Argonaute linker 2 domain	1	A0A498IN40
PF16561	Glycogen recognition site of AMP-activated protein kinase	1	A0A540NT99
PF16876	Lipin/Ned1/Smp2 multi-domain protein middle domain	1	A0A498K9Q9
PF16884	N-terminal domain of oxidoreductase	1	A0A498HXC0
PF16906	Ribosomal proteins L26 eukaryotic, L24P archaeal	1	A0A498JM53
PF16940	Chloroplast envelope transporter	1	A0A498IN14
PF17067	Ribosomal protein S31e	1	A0A498ITK6
PF17250	NADH-ubiquinone oxidoreductase 11 kDa subunit	1	A0A540MDE8
PF17432	Domain of unknown function (DUF3458_C) ARM repeats	1	A0A498JP24
