# Supplementary material for: DIA-Based Quantitative Proteomics in the Flower Buds of Two Malus sieversii (Ledeb.) M. Roem Subtypes at Different Overwintering Stages
Source: Int J Mol Sci. 2024 Mar 4;25(5):2964. doi: 10.3390/ijms25052964 (PMC10932172; doi:10.3390/ijms25052964)
Supplement: Supplementary file 1 [file ijms-25-02964-s001.zip › Table S7 The detailed information of co-expression protein module.xlsx]

## Sheet: Module.Protein
proteinid		module	GL1.1	GL1.2	GL1.3	GL2.1	GL2.2	GL2.3	GL3.1	GL3.2	GL3.3	HC1.1	HC1.2	HC1.3	HC2.1	HC2.2	HC2.3	HC3.1	HC3.2	HC3.3
A0A1C8YBB0	1	black	NA	9.50695	10.145	NA	9.25046	9.45337	10.1235	9.84695	10.4445	8.41729	8.05542	8.26381	9.59133	NA	8.05335	9.43513	9.719	9.03218
A0A343U717	2	black	NA	NA	7.55883	NA	7.69301	NA	7.36299	7.821	7.47551	NA	6.14161	NA	NA	6.23566	5.85264	7.55159	7.56279	7.52297
A0A498H9R3	3	black	8.86489	8.73466	8.47986	8.55706	8.30457	8.69744	7.90991	8.03139	8.05734	8.35278	8.88538	8.39211	8.27976	9.05765	9.61851	8.3201	8.04705	8.10625
A0A498HBN4	4	black	9.37348	8.7208	9.30736	9.35392	9.02264	9.00318	9.25242	8.53417	9.23112	9.58027	8.37337	9.51868	9.29782	8.17928	8.27049	8.69417	8.48556	9.42334
A0A498HD52	5	black	NA	8.20319	9.40484	NA	8.74911	8.75734	NA	8.81948	8.82629	NA	NA	8.77938	8.61069	NA	7.95101	8.56153	8.48031	8.81165
A0A498HEQ4	6	black	7.71721	8.01753	7.77215	8.02969	8.34973	8.26106	NA	8.51202	8.1682	NA	7.72112	NA	NA	7.58031	7.27272	NA	NA	7.8985
A0A498HFS7	7	black	NA	NA	8.88383	NA	8.85089	8.53874	NA	8.97353	NA	8.61585	8.34951	8.26585	8.48134	8.61245	7.96802	8.92365	8.9485	NA
A0A498HI21	8	black	NA	NA	7.60316	NA	9.04447	NA	5.67915	8.38351	8.23304	6.55332	5.06405	NA	NA	5.5192	4.96381	7.5931	8.12012	7.83822
A0A498HLY7	9	black	8.89552	9.15225	9.03087	9.1643	8.7848	9.44777	8.95925	8.917	9.01428	9.42792	8.20053	8.68387	9.54057	8.72694	8.26262	8.89716	9.0891	9.21191
A0A498HQC3	10	black	7.26349	8.14495	7.87107	8.06904	8.10454	7.6154	7.89051	7.51203	8.17605	7.4806	7.24511	8.10318	7.61479	7.56608	7.17959	8.13323	8.23653	8.22427
A0A498HR96	11	black	6.27943	8.20361	6.28025	6.47426	NA	5.77334	5.37767	6.36766	6.08755	6.61524	9.11697	NA	6.6383	8.03978	8.40154	7.10019	6.65709	6.45137
A0A498HRF2	12	black	NA	8.48585	9.29851	8.73409	8.63296	8.53276	8.97184	8.53838	8.87266	NA	7.46913	NA	8.72163	7.70535	7.73814	8.9091	8.72161	8.69132
A0A498HU18	13	black	8.41397	8.65721	8.33108	8.43943	8.51895	NA	9.18901	9.38603	9.5024	8.77594	7.42545	8.73941	8.70413	7.92855	6.81529	8.92034	8.68736	8.94399
A0A498HU87	14	black	9.39165	9.76477	9.38932	9.02908	9.33163	NA	9.48783	NA	NA	9.75941	9.20218	NA	9.68001	9.41513	9.10176	NA	9.32497	NA
A0A498HV47	15	black	7.20403	7.11669	8.03755	7.17432	7.56142	7.44979	7.54959	7.86216	7.84629	5.74888	7.84952	7.43537	7.705	7.11433	6.60824	7.2604	7.8935	8.00743
A0A498HYW2	16	black	8.78769	NA	9.29565	9.15787	8.77861	9.02501	9.63154	9.17498	9.2013	9.59524	7.74529	8.93109	8.45976	7.9692	7.85782	9.58069	9.30445	9.28384
A0A498I178	17	black	8.05257	NA	8.38389	NA	8.12329	8.16207	NA	NA	7.75933	NA	7.86543	8.56314	8.18213	7.53055	7.41086	8.23484	7.91983	NA
A0A498I9M0	18	black	10.7156	10.03	9.74927	10.7753	10.6312	11.1725	10.4428	10.3568	10.5055	11.1956	11.5271	11.1883	11.1227	11.2365	11.8722	10.9079	10.7096	10.7679
A0A498IBT0	19	black	6.96429	7.49411	7.34762	7.49802	7.46252	6.98548	7.35596	7.25178	6.98597	6.91905	6.80302	NA	7.14616	6.24405	6.67607	7.15636	7.29202	7.08592
A0A498IDD4	20	black	8.25655	8.63231	8.40133	8.58041	8.4102	8.2431	8.54753	8.84862	8.84862	7.97737	7.72351	8.59648	7.92927	7.84491	7.6378	8.28547	8.37049	8.33083
A0A498IHR6	21	black	NA	9.11842	NA	NA	8.26674	8.49427	8.88803	NA	8.54652	NA	7.67493	NA	8.97997	7.88292	7.61728	NA	NA	8.70761
A0A498IMA1	22	black	NA	NA	7.94953	6.83815	8.29625	6.75828	8.0928	8.43604	8.37779	6.88177	NA	6.93257	7.21659	6.77864	6.05852	8.38084	8.10112	8.10597
A0A498IN76	23	black	9.25186	8.47925	9.26248	8.2832	8.92308	9.01793	8.73173	9.05224	8.83046	9.54064	9.46313	9.11023	8.98964	9.07139	9.31226	9.27889	8.77795	8.82098
A0A498INA5	24	black	9.89316	9.98743	9.42153	NA	9.02928	9.59916	10.2771	10.3126	10.2891	9.88573	9.29302	10.1847	10.2055	9.36293	8.74754	9.79569	9.74116	10.069
A0A498IU33	25	black	NA	NA	7.70517	NA	8.14142	NA	8.02906	8.18956	8.28849	7.14957	6.52623	NA	NA	5.8142	7.02943	8.35004	8.001	8.0032
A0A498IV48	26	black	7.11659	7.64254	8.13627	7.71418	7.7278	7.69832	7.39416	7.72977	7.70226	7.8859	7.09336	8.04524	7.98851	6.92299	7.18237	7.17499	7.57195	8.02829
A0A498IW66	27	black	9.48703	10.1049	9.58044	NA	8.93223	9.43556	10.0319	10.2804	10.5094	9.80726	8.93663	10.4643	9.71987	8.69189	8.19923	10.1822	9.75523	10.089
A0A498IWP2	28	black	9.61618	9.79327	9.74732	9.52644	9.10001	9.50578	9.67784	9.75419	9.77427	9.78725	8.41024	8.99376	9.82333	8.54743	8.79891	9.72249	9.5017	9.54572
A0A498IWU4	29	black	9.24537	9.17239	9.34376	9.97134	9.50699	9.17607	9.39005	9.28335	9.35182	9.21264	8.56744	9.56638	8.58723	8.51608	8.16641	9.6038	8.80804	8.93092
A0A498IZP2	30	black	9.65761	9.51003	9.25993	9.51986	9.14701	9.55277	9.50822	9.33695	9.15673	9.71967	10.0117	9.60536	9.54007	9.59695	9.90211	9.41765	9.30616	9.46137
A0A498J296	31	black	10.5029	10.4841	10.3956	10.0358	9.73938	9.8086	9.2559	9.81538	9.47786	10.1049	8.85543	9.9874	9.77963	9.63861	7.44634	10.1461	9.65516	9.66706
A0A498J3T6	32	black	7.10903	7.21162	7.03458	7.99343	7.40534	7.69746	6.92754	7.05592	7.36255	7.711	6.23557	5.44826	7.03427	6.68053	5.95498	6.99318	6.81417	7.27812
A0A498J762	33	black	9.48574	9.76352	9.79818	9.65665	9.64658	9.50059	9.60401	9.54315	9.40925	9.5613	8.87333	9.44922	9.58299	9.06073	9.10537	9.63395	9.68477	9.47041
A0A498JB63	34	black	9.07763	9.24185	8.75845	9.49935	9.4186	9.34293	9.01798	9.18914	9.31255	9.40405	8.74035	9.53698	9.43018	8.11782	8.34682	9.39417	9.49397	9.50635
A0A498JEW6	35	black	8.35733	NA	7.82271	6.65658	NA	NA	8.59303	7.82296	7.96144	NA	7.09962	9.20678	NA	NA	7.09917	7.68477	7.70188	8.45399
A0A498JFH3	36	black	11.08	11.4567	11.8285	11.0956	11.339	11.2195	11.8989	11.8089	12.0425	12.0247	10.9194	11.5941	11.2567	10.9468	10.4352	11.1885	11.6266	11.8806
A0A498JHY7	37	black	9.12046	9.0697	9.46657	9.28849	9.25843	9.47283	9.77973	9.54226	9.62868	9.87885	8.10212	9.07155	9.02375	8.28478	8.26132	8.95365	9.07528	9.15065
A0A498JJW4	38	black	NA	NA	8.19165	8.37111	7.92423	NA	8.23251	8.07142	8.25189	NA	7.64569	NA	7.88128	7.91511	7.40885	8.07258	7.78551	7.65115
A0A498JKA0	39	black	7.81456	8.85723	8.47153	7.79224	8.5732	7.70512	8.84543	8.58534	8.44815	NA	7.35572	7.89863	7.85788	7.71875	7.3684	8.35792	8.47454	8.45745
A0A498JKP6	40	black	NA	7.48972	7.86448	7.53274	8.36855	8.33711	7.49332	7.90219	8.23054	7.90255	8.75792	7.12727	7.75375	8.71195	9.07129	9.1684	8.25834	7.65111
A0A498JNL7	41	black	11.3794	11.18	11.109	11.1458	10.7582	11.0117	11.2133	10.7592	11.2149	11.3565	12.2062	11.6799	11.3665	11.4842	11.9542	11.302	10.8829	10.9181
A0A498JRT8	42	black	7.72032	7.88202	8.11819	7.74037	7.791	7.7441	8.67419	8.3987	8.56491	NA	7.58348	8.2875	NA	7.31377	6.9735	8.00869	7.9228	8.30481
A0A498JSH1	43	black	15.0179	14.7721	14.7422	14.8674	14.4757	10.785	10.9634	12.4586	12.6091	10.1885	10.1973	10.5294	9.60397	9.56387	9.30296	14.3938	9.95096	14.3568
A0A498JT95	44	black	NA	NA	8.39491	NA	8.18225	7.96242	8.31981	7.91315	7.82728	NA	NA	7.94407	NA	NA	6.98295	7.56612	8.45821	8.29014
A0A498JVS8	45	black	9.31421	9.06804	9.28169	10.0687	8.88052	9.5828	8.77273	9.23421	9.16171	9.20727	9.80103	9.05394	9.16337	9.33074	9.8961	9.66374	9.06297	8.87925
A0A498JYB3	46	black	9.57438	10.1922	10.2167	10.8545	10.7752	10.7198	10.7504	10.7256	10.5155	10.6412	8.7711	10.6416	10.9514	9.57611	7.20539	10.6931	10.7326	10.8905
A0A498JZC4	47	black	9.94148	10.0523	9.32743	9.55227	8.96686	8.70851	9.23277	8.72818	9.50368	NA	8.7688	9.73498	9.54363	8.70425	8.01933	9.34429	8.93515	9.65214
A0A498K3I6	48	black	8.52333	9.43657	9.16907	9.78348	9.28394	9.90495	9.40549	9.11358	8.65299	NA	8.55322	8.60691	9.15884	8.7919	7.97338	9.35864	9.27719	9.75663
A0A498K5G0	49	black	8.17928	9.6176	9.04916	8.99637	8.27456	8.45161	8.71346	8.95359	9.08454	8.77539	7.78736	8.65897	9.08112	8.01399	7.1834	8.65848	8.22337	7.49429
A0A498K5H0	50	black	9.50508	7.50758	8.64391	9.8846	9.40467	8.55419	8.57805	9.55671	9.62271	8.76585	8.01051	9.0703	7.20179	7.36088	7.41354	8.66582	8.89212	8.90683
A0A498K784	51	black	9.06628	8.86648	8.77639	8.89782	8.86173	8.70998	8.82314	8.95645	8.99277	9.21676	8.75599	9.35399	8.70343	8.35519	8.24395	8.82094	8.83184	9.0678
A0A498K8W7	52	black	8.39523	10.0392	9.79078	10.3199	9.35733	9.34762	9.25566	9.46665	9.49841	8.43905	8.04574	10.3017	8.8243	8.4845	8.62946	9.45549	9.10061	9.09744
A0A498KAQ6	53	black	NA	NA	9.29379	NA	8.66969	NA	10.163	9.44232	9.61576	NA	7.78151	NA	NA	8.06595	8.02807	10.0959	9.47307	9.87299
A0A498KBX6	54	black	7.10708	7.52654	7.08998	6.5199	6.83539	7.08259	7.26299	6.8902	7.50624	7.2032	6.36005	NA	7.25128	6.68264	6.59701	7.8221	7.13419	7.53809
A0A498KGN9	55	black	8.88743	8.63115	8.87934	9.53502	9.41892	9.04673	8.81661	9.22866	8.87093	9.77	8.49803	9.30035	8.60966	8.59871	8.3797	9.11694	8.71211	9.38858
A0A498KH83	56	black	7.24019	NA	8.3729	NA	8.52273	NA	8.26518	8.13609	8.34393	NA	6.92501	NA	7.31484	7.76553	7.59334	8.46662	8.53724	8.31373
A0A498KKW0	57	black	7.68453	5.85421	6.60502	NA	NA	6.13491	7.35086	6.48455	6.77143	NA	3.77397	NA	NA	5.98992	4.91842	7.09231	6.87207	7.26605
A0A498KMC1	58	black	9.39497	8.95118	9.34115	9.1811	9.11361	9.13812	9.09565	9.34581	9.29837	9.254	8.64397	9.48959	9.27393	8.74591	8.78835	9.262	9.15423	8.99453
A0A498KNN4	59	black	4.33505	NA	7.2281	8.9335	7.85448	8.08715	8.78519	8.05449	7.36909	9.59799	NA	NA	8.09849	6.35175	6.3288	7.18937	7.4391	8.28735
A0A498KP91	60	black	NA	9.33889	9.74504	9.40734	9.09807	9.49635	9.70673	9.86042	10.0392	9.62488	7.4878	NA	9.38586	6.90358	6.56369	8.4995	9.33749	9.55297
A0A498KR12	61	black	NA	NA	8.29429	NA	5.9594	NA	7.53979	7.36088	7.38835	NA	12.5622	6.71441	NA	12.4329	12.062	7.9051	7.7821	7.51617
A0A498KR51	62	black	7.92857	10.5421	8.9342	10.841	10.237	8.02032	9.7112	10.4172	10.5816	8.45612	7.49324	11.2095	10.6953	7.60335	9.61377	10.0095	9.49249	9.43024
A0A498KRN6	63	black	10.3214	8.901	10.4502	10.3233	9.93821	9.75066	8.93878	9.75684	9.54938	8.90446	8.62229	8.64562	8.44129	8.45417	8.19935	9.59216	9.22262	9.39821
A0A498KS27	64	black	11.1231	11.3026	NA	11.6245	10.9326	11.501	12.5227	12.7315	12.666	11.7679	9.87965	11.7022	11.0609	NA	7.71745	11.6268	11.38	11.8757
A0A540KCG7	65	black	9.74441	9.83433	9.60602	9.21036	9.50984	9.39914	9.50169	9.55817	9.57911	10.5897	11.0022	10.8363	10.3249	10.3906	10.8145	9.77523	9.69915	9.436
A0A540KEM4	66	black	7.17482	7.70832	7.81634	7.6244	7.25214	7.35264	7.93582	8.22606	7.98583	7.49771	6.69641	NA	7.39048	7.50381	6.33993	7.72635	7.89549	7.74707
A0A540L3C6	67	black	9.3547	9.82423	9.46547	9.15499	8.89674	8.92665	8.71158	9.37085	9.37064	8.78495	8.38272	NA	8.6133	8.43635	7.39513	8.92277	8.42388	8.5016
A0A540LCR3	68	black	8.09188	9.22811	9.62844	9.91216	8.8891	8.79268	9.01675	8.84214	9.92058	9.38742	8.58037	9.26049	9.52028	8.1127	8.16215	9.08579	8.76899	9.04698
A0A540LRC6	69	black	8.09193	NA	9.09969	NA	NA	8.78298	9.39618	9.44766	9.62163	NA	7.85534	NA	NA	8.51435	7.21937	9.31476	9.20779	NA
A0A540M0F9	70	black	8.63055	8.76999	8.31332	8.48893	8.79505	8.63144	8.78612	8.83508	8.88056	8.95226	8.14312	8.50723	8.76832	8.46155	7.95088	8.52927	8.73478	8.36377
A0A540M6H8	71	black	7.77895	7.60904	7.62382	7.66193	8.10348	7.9723	7.68974	7.6729	7.70912	7.33163	8.12808	7.91291	7.64437	8.00695	7.95992	7.76995	8.20608	7.78783
A0A540M8S4	72	black	7.8089	NA	NA	7.90913	8.73643	NA	9.27023	9.10289	8.7911	NA	7.73225	NA	NA	NA	6.8979	8.35823	8.66208	8.50078
A0A540MM96	73	black	8.99133	8.86752	9.17964	9.21453	8.98656	8.96611	9.2611	9.01315	9.18681	9.22683	9.55675	9.4637	9.43428	9.51321	9.43035	9.03394	9.22156	9.219
A0A540NJJ7	74	black	8.85968	8.98337	NA	8.59973	9.0703	8.74079	NA	8.29753	7.96736	8.80524	9.48663	9.03341	8.49043	8.84268	9.71559	8.9548	8.54367	NA
Q40280	75	black	10.6366	10.7651	10.8766	10.4782	10.8321	10.6888	9.87832	10.5235	10.4101	9.63135	9.03086	9.23193	9.07187	9.10723	8.90908	11.0353	10.2598	10.566
A0A076JYZ8	1	blue	9.61057	10.2036	10.0746	10.3052	10.1676	9.86234	9.61124	10.4153	11.0854	10.2944	9.86751	10.1328	10.0847	10.2968	9.90239	10.2691	10.1909	10.3634
A0A0H4SPM2	2	blue	11.3234	11.1494	10.5206	11.1584	11.1269	11.6024	11.543	10.684	11.0134	10.2084	11.3133	10.4754	11.0153	11.6438	12.2936	10.5552	10.5624	10.6587
A0A0U2N8T4	3	blue	15.8392	15.5337	13.8176	15.7947	15.3828	15.7551	14.595	12.7967	12.739	13.8992	15.3963	15.0148	14.8655	14.7688	15.2919	12.5362	13.2654	13.6813
A0A0U2N8V3	4	blue	6.32495	NA	8.04447	7.10004	NA	6.74302	7.4226	8.18524	7.60509	7.54382	NA	NA	7.012	7.18941	7.22547	7.52376	7.71125	7.85929
A0A0U2PCG6	5	blue	11.4304	11.2343	10.4261	11.5618	11.2252	11.6767	10.7487	10.0096	9.75826	10.4549	10.946	10.9104	10.8663	10.8592	10.9048	9.83803	10.2734	10.5329
A0A0U2PF25	6	blue	9.19665	10.2614	9.29103	10.7828	10.623	10.1445	10.913	9.7241	9.48209	9.69867	9.98751	10.7455	10.5644	10.3122	10.0056	9.22773	9.98582	9.96217
A0A166AJ07	7	blue	10.4856	9.97823	9.45664	10.6303	10.6323	10.719	10.5129	10.0779	9.76556	8.86843	9.66013	10.0768	10.1626	10.3842	10.6719	9.54461	9.78664	9.94165
A0A1C8YB61	8	blue	8.92299	NA	NA	8.93503	8.46278	9.10208	8.73618	NA	7.9277	NA	8.12309	8.1752	7.83125	NA	8.0955	NA	NA	8.55953
A0A1C8YB72	9	blue	9.02807	8.23224	7.33242	9.15697	9.10447	8.24044	8.71929	8.68901	8.44472	7.96281	8.46226	8.74416	7.92593	7.9383	8.07988	8.5894	8.25466	8.04541
A0A1C8YB83	10	blue	12.4373	12.5475	11.878	12.4551	12.3426	12.5584	12.2124	12.3863	12.1439	11.7549	12.1899	11.8491	12.0735	12.1091	12.2528	11.9633	11.8161	11.9295
A0A1C8YB90	11	blue	8.04399	NA	7.56252	9.04704	8.26039	10.0802	8.73405	8.30477	8.39002	NA	8.28911	8.8766	7.99792	7.78107	9.54784	8.11615	8.35668	7.88773
A0A1C8YB92	12	blue	7.98493	NA	6.36091	7.6784	7.74884	8.04957	7.93026	7.83164	NA	NA	7.35573	NA	NA	6.70941	7.17941	NA	7.16655	NA
A0A1C8YB98	13	blue	8.65048	9.15844	NA	9.38078	8.98089	9.504	9.4465	8.82123	9.03789	8.30113	8.80098	8.6413	8.66963	7.72356	8.31729	7.63861	7.82682	8.7279
A0A1C8YBB2	14	blue	11.0648	10.6848	10.4996	10.6233	10.4865	10.8313	10.7978	10.1013	10.3636	9.80296	10.6785	10.0945	9.17943	10.4845	11.0443	9.83272	10.1651	8.97723
A0A238GT27	15	blue	9.94113	9.26699	8.27713	10.4639	10.012	11.0909	10.1442	8.77109	8.91758	9.27899	10.4816	10.3441	10.4501	10.0746	10.8124	9.56308	9.33937	9.55522
A0A2L0EH46	16	blue	9.40902	9.50779	NA	9.32786	8.80306	9.58072	NA	NA	7.89169	8.30206	8.39649	8.72955	8.73699	8.65566	8.92892	NA	7.77691	NA
A0A2S0RRX2	17	blue	NA	7.4154	7.90468	9.19456	8.47042	9.17999	8.7331	8.05141	8.12221	NA	8.34089	NA	7.52917	8.34949	8.52263	8.14517	8.32227	8.3007
A0A2S0RRY5	18	blue	8.96439	8.53628	9.38617	8.4161	8.39514	8.282	8.50151	9.09837	8.92892	9.21166	9.02513	8.60198	8.76141	8.46634	8.08872	9.68089	9.2515	9.74617
A0A343U713	19	blue	11.0965	11.2069	10.9399	11.2593	11.3351	11.2337	11.3086	10.9101	10.918	11.0233	10.9566	11.2089	11.1666	11.1323	11.3194	10.3359	11.1466	11.1198
A0A498H7M4	20	blue	7.80005	NA	7.53765	NA	NA	7.8611	7.57981	7.30226	7.12175	NA	7.29512	NA	NA	7.05032	7.50701	NA	7.03922	NA
A0A498H9V8	21	blue	9.14975	8.81247	8.7582	8.08656	9.17529	8.87552	8.70549	9.10356	9.06381	10.3062	9.072	9.64087	9.33808	9.31679	8.87011	9.41218	9.67773	9.20143
A0A498HA14	22	blue	11.8428	10.8998	NA	11.2456	10.7477	11.7279	11.2062	7.7328	NA	NA	10.1604	10.0523	9.7768	9.93609	9.978	NA	7.69649	NA
A0A498HA84	23	blue	8.82031	8.42662	6.88458	8.34724	8.1033	8.95257	8.64533	7.32585	8.13029	6.7233	7.88228	8.09878	8.14836	7.89788	8.83885	6.91181	7.15071	7.5621
A0A498HAF8	24	blue	NA	9.31501	7.64584	9.74348	NA	NA	NA	NA	8.14269	7.78112	8.11295	9.72546	NA	8.82273	8.15583	NA	8.16273	NA
A0A498HAV3	25	blue	11.6765	11.6684	11.1892	11.5257	11.3587	11.5285	10.9601	10.4541	10.4114	11.0444	11.5591	11.2474	11.5512	11.6874	11.9924	10.734	10.9899	10.9145
A0A498HAY1	26	blue	9.05645	8.04178	9.71083	6.27161	9.04312	8.92828	8.64158	9.60073	9.18516	NA	9.33503	NA	9.32584	8.45759	8.6347	9.4608	9.01397	9.00473
A0A498HB00	27	blue	11.7168	12.3544	12.0428	13.3206	13.1705	13.1528	11.7268	12.0982	11.3236	11.5443	12.0514	11.8963	11.964	12.0366	12.4412	11.2571	11.5391	11.4335
A0A498HB44	28	blue	9.67599	9.5024	9.43374	9.93237	9.86271	10.3275	9.86274	9.29389	8.88293	9.30182	9.49409	9.5499	9.54183	9.40029	9.72032	9.6489	9.39742	9.42955
A0A498HBC0	29	blue	8.08662	8.24558	8.26061	8.29908	8.22937	8.019	8.19597	8.46197	8.24156	8.31421	8.27473	8.74923	8.31408	8.43774	8.35014	8.45501	8.23567	8.37364
A0A498HBN0	30	blue	10.0591	10.43	8.94109	10.9035	10.3282	11.1379	10.7693	9.42981	9.13652	8.83229	9.66419	10.1133	9.96717	9.36509	9.78309	9.23677	9.90496	10.1354
A0A498HBR8	31	blue	8.28407	8.08957	8.16265	7.37514	7.8703	8.08057	7.82161	8.34218	8.30149	8.46636	7.95794	8.45738	8.17127	8.01108	7.55516	8.48059	8.23397	8.02671
A0A498HBZ8	32	blue	9.20412	8.8324	7.51285	9.38429	8.77781	8.41023	8.50669	6.63423	6.14618	NA	8.6923	8.53249	8.37876	7.99902	8.30161	7.04259	6.05046	6.90828
A0A498HC79	33	blue	NA	7.83678	7.70187	9.42387	9.46022	8.36546	9.25231	8.42684	8.41619	8.74629	6.99147	9.73549	8.56248	7.65382	8.23837	8.34123	8.52797	8.35419
A0A498HCA8	34	blue	14.1119	13.5221	11.8374	14.4112	14.1208	14.6932	14.8105	13.3773	13.4859	11.4544	13.131	12.553	12.5702	12.6543	13.094	11.8434	12.4098	13.2111
A0A498HCC5	35	blue	NA	9.67943	7.90684	NA	9.52954	9.63754	9.4541	7.46565	8.07319	NA	NA	9.30669	8.87587	8.93065	9.64659	8.24316	8.12955	8.21321
A0A498HCF9	36	blue	8.55161	NA	6.99128	9.02242	8.64907	8.57684	8.16396	NA	NA	NA	6.96401	NA	8.32485	7.33537	7.66004	NA	7.22405	NA
A0A498HCG3	37	blue	7.37232	7.63847	8.17626	7.68855	7.20505	6.57392	7.63212	8.3921	8.0135	8.27937	7.9921	7.74011	7.73987	7.54181	7.41146	8.59418	8.21469	7.90533
A0A498HCG5	38	blue	8.52963	9.37424	8.66005	8.52722	7.79666	7.04399	8.83124	8.97369	9.08075	8.9723	8.72582	NA	8.33987	8.6039	8.45586	9.39355	8.73724	8.65737
A0A498HCM0	39	blue	13.3294	12.633	11.4627	12.9882	12.3824	13.5982	13.812	11.5129	11.5967	11.4603	12.5768	12.0414	11.9325	12.0654	12.9269	9.79331	11.0275	11.7334
A0A498HCT7	40	blue	9.45925	9.43812	9.04929	9.77845	9.73602	9.99359	9.93103	9.36283	9.70738	9.52392	9.55845	9.68965	9.83633	10.1286	9.90683	9.3514	9.86124	9.51845
A0A498HCY6	41	blue	9.85705	10.0953	8.97803	10.2953	10.3555	10.595	9.46773	7.12814	NA	9.47734	10.0049	10.0409	10.1922	10.164	10.529	8.20756	8.17205	8.24332
A0A498HD41	42	blue	7.95498	9.61808	8.37756	8.98855	9.04523	9.65104	9.55137	NA	NA	NA	8.78074	8.4012	8.52978	8.60653	8.77439	NA	7.79265	7.73409
A0A498HDQ4	43	blue	12.3867	10.9287	9.91433	12.4152	11.5027	13.1176	11.7357	9.53433	9.78075	10.5228	11.5575	11.3395	11.1237	10.9508	11.6776	9.66141	9.51737	10.2146
A0A498HDQ9	44	blue	9.28787	8.29039	NA	8.73088	8.66319	9.2765	9.98922	6.99308	7.6452	NA	7.56891	NA	8.16505	8.0172	8.62519	NA	7.42883	8.18038
A0A498HDY1	45	blue	8.3322	NA	8.31462	7.76644	7.91524	NA	8.14084	8.62063	8.46585	8.5068	8.83672	8.8559	8.3006	8.44658	8.63088	NA	8.54432	8.3896
A0A498HE85	46	blue	9.54246	8.68588	7.89222	9.14659	9.13613	9.48997	8.22932	NA	6.84027	7.44533	8.69088	8.9155	8.7608	8.75982	9.09701	7.96746	8.07141	8.37319
A0A498HEI4	47	blue	10.0541	9.63467	8.25888	10.412	9.62105	9.83654	9.52557	9.44767	9.27175	9.47425	9.81292	10.1154	9.32414	9.04791	8.89698	9.15125	8.97026	9.53824
A0A498HEK8	48	blue	12.1306	11.1786	9.56376	12.042	11.5695	12.2978	13.0348	10.3882	10.3703	NA	11.6374	11.3726	10.8623	10.9498	11.3795	8.96059	10.1963	11.1739
A0A498HEL8	49	blue	8.40834	8.21847	9.73131	8.25138	8.11258	7.66583	9.46973	10.0643	9.78216	9.90109	9.34513	9.61858	9.42147	9.12615	9.19344	11.0857	10.5437	10.779
A0A498HEM0	50	blue	9.95983	9.8623	9.44346	9.07227	9.55416	9.72764	9.87191	9.32294	9.68165	9.35441	9.36164	9.54227	8.74404	9.32378	9.33228	9.72138	9.30838	8.81958
A0A498HEP8	51	blue	7.17037	8.23193	7.35717	8.0762	8.24398	8.29656	NA	6.23874	5.32478	7.42083	5.56888	9.26434	7.05959	7.32844	6.30749	6.24219	7.07237	6.67369
A0A498HER1	52	blue	7.34559	9.35938	7.92409	10.3709	9.93711	10.1622	10.1484	9.11641	9.32051	8.11896	7.60404	8.89279	8.25943	7.95529	7.58759	7.143	8.25279	8.94067
A0A498HES5	53	blue	8.41623	8.56259	8.864	8.68603	8.69498	8.29584	8.54877	8.66542	8.49895	8.69928	8.63349	8.4451	8.74945	8.70819	8.47933	8.93173	8.75032	8.9016
A0A498HEY6	54	blue	NA	7.36699	7.68372	NA	8.08368	6.04261	NA	7.82351	7.44081	NA	7.87751	8.11129	7.5766	7.56298	7.23765	8.52568	8.15591	7.97533
A0A498HF04	55	blue	10.3936	9.86405	8.80347	9.94843	10.1519	10.4059	9.69585	8.29467	8.24297	8.51478	9.79811	9.91956	9.13463	9.50216	10.1375	7.65234	8.67488	8.65886
A0A498HF69	56	blue	11.9446	11.0759	9.24713	12.1909	11.6814	12.507	11.7843	9.37676	9.48751	9.1505	11.3269	10.4793	11.0213	10.9408	11.9203	8.98195	9.55136	10.3559
A0A498HFB5	57	blue	12.3233	NA	6.22018	9.78642	NA	NA	10.7447	8.6563	8.03511	6.05505	11.5339	NA	NA	NA	10.1014	7.95474	8.29287	NA
A0A498HFB8	58	blue	8.9848	8.67464	8.7844	9.85968	8.61855	9.89556	9.30567	8.60057	8.58835	8.90301	8.46912	8.96032	8.56184	8.29101	8.46909	7.94309	8.42266	8.58301
A0A498HFE8	59	blue	12.1805	11.9495	9.99451	12.9416	12.3792	13.0647	10.3062	8.92551	9.08116	10.4477	11.9315	11.4209	12.2469	12.3582	11.914	7.98976	9.02148	9.54048
A0A498HFG0	60	blue	9.88969	9.74921	8.34848	9.93047	9.71463	10.0634	9.0861	8.42338	8.06979	8.70538	8.90339	9.16219	9.05226	8.658	9.60322	8.769	8.51048	8.48272
A0A498HFK3	61	blue	6.85994	NA	7.42602	NA	6.66357	NA	6.95674	7.13946	NA	NA	7.46769	7.32749	6.6846	7.22403	7.14233	8.28692	7.2295	7.76258
A0A498HFU9	62	blue	10.7648	10.9994	8.70769	10.5773	9.99835	10.9622	10.9622	8.99527	9.37156	9.73644	11.4772	10.1882	9.62561	9.62439	10.5056	9.04968	9.10013	9.81103
A0A498HFY4	63	blue	9.79063	7.48402	NA	10.0753	8.67975	9.96056	9.45579	NA	NA	9.26782	8.97241	7.46636	8.76612	8.48124	8.89259	NA	NA	7.28505
A0A498HG55	64	blue	6.65235	6.63923	8.1706	NA	8.07904	8.31751	6.9087	7.74548	7.61767	NA	6.92186	8.73643	7.48021	7.88268	7.26664	7.86204	7.94934	7.85348
A0A498HG67	65	blue	11.6728	11.6816	10.5772	11.6416	11.7089	11.7911	11.551	10.6655	10.3396	10.8916	11.398	11.2726	11.3404	11.2199	11.3889	9.66481	10.8591	10.8925
A0A498HGV9	66	blue	12.0948	11.8907	11.6111	12.5001	12.1461	12.371	12.5681	12.0074	12.0873	11.9297	11.7524	11.9586	12.1601	11.9945	12.2402	11.5938	11.8962	11.9397
A0A498HH96	67	blue	NA	5.24113	4.94811	NA	NA	7.65595	NA	4.96792	4.89888	7.16649	5.01709	5.5161	5.24428	NA	6.6507	5.70486	5.57687	5.26849
A0A498HHB0	68	blue	11.5467	11.5118	11.0185	11.7501	11.9066	11.8923	11.4407	10.3261	10.37	11.024	11.5985	11.3414	11.4752	11.3897	11.5353	10.1381	10.783	10.8971
A0A498HHD5	69	blue	8.50202	8.37403	7.97114	8.6978	8.64653	8.52525	8.41982	7.6301	7.81352	7.39125	8.1482	7.94898	8.46278	8.32352	8.61658	7.66547	8.14797	8.34965
A0A498HHS3	70	blue	9.04986	NA	7.76903	8.73264	8.64894	NA	9.48388	7.88764	8.33934	NA	7.46618	NA	8.65222	8.47682	8.1904	8.04341	NA	NA
A0A498HHX8	71	blue	11.014	10.4535	9.15804	11.2856	10.5576	11.9881	13.0024	10.7089	10.7253	9.994	9.00465	10.2136	10.1218	9.52471	10.0034	9.33179	10.0027	11.1875
A0A498HI08	72	blue	11.2478	11.0125	9.89764	11.2378	10.7111	11.0248	11.1888	9.80933	10.0989	10.0111	10.3545	10.6093	9.70432	9.54585	10.2031	10.2365	9.47077	9.72741
A0A498HI23	73	blue	9.75854	9.23391	8.77844	9.61514	9.49461	10.0348	9.77415	8.98745	9.26541	9.33831	9.50861	9.14193	9.13409	8.50554	9.46796	8.93289	8.64605	9.43038
A0A498HIC7	74	blue	10.5573	10.5484	11.0091	10.7733	10.6016	10.8279	10.7263	11.0686	10.8026	10.845	10.7486	10.6619	10.7127	10.5286	10.5753	10.9186	10.629	10.6917
A0A498HID3	75	blue	8.35866	NA	8.74685	NA	NA	8.10571	8.33408	9.37907	9.18587	9.0243	NA	NA	8.37536	8.23599	7.80329	9.59618	8.89238	9.09544
A0A498HIX3	76	blue	9.98509	9.89624	9.55309	10.0672	10.2045	10.1196	10.1364	9.48095	9.48353	9.55635	10.0846	10.1412	9.99633	9.83787	10.1973	9.97995	9.75253	9.53657
A0A498HJ80	77	blue	10.5627	11.1015	8.6108	10.3899	10.1101	11.125	10.521	8.72339	8.9314	NA	9.73854	9.62878	9.43523	9.33357	9.76402	9.50589	8.62742	9.17862
A0A498HJ98	78	blue	NA	9.05018	9.09857	8.7551	NA	8.58428	NA	9.04093	8.89548	NA	9.38064	NA	8.24844	9.18177	9.28486	9.33419	9.44378	9.10687
A0A498HJM1	79	blue	8.75813	7.29275	8.46795	8.50039	8.71513	8.89686	8.68362	7.57958	7.45143	6.95213	8.44301	NA	8.68905	8.99863	10.2969	7.35384	8.17996	8.31283
A0A498HJY1	80	blue	9.58181	9.51059	8.59577	10.3956	9.9532	9.67223	NA	8.81008	8.86247	9.53486	8.40294	9.74113	9.65802	9.5095	8.58981	NA	8.68343	NA
A0A498HK25	81	blue	9.23633	9.00631	9.66351	8.91349	8.87501	9.06019	9.28789	9.69061	9.7638	9.73912	9.65154	9.52404	9.61618	9.97016	10.1564	10.2531	9.69644	9.70718
A0A498HK58	82	blue	14.1413	12.9724	12.1762	13.5073	12.6975	13.8405	14.6016	13.323	13.7011	12.1378	13.5049	12.9347	12.64	12.7209	13.44	12.3176	12.4262	13.0298
A0A498HK81	83	blue	12.7189	12.5435	12.5563	12.5419	12.386	12.4725	12.9142	12.5182	12.592	12.209	12.605	12.5477	12.2414	12.4491	12.9608	12.0759	12.3111	12.1687
A0A498HKV6	84	blue	15.2452	14.779	14.1775	15.3149	15.2104	15.412	15.6302	14.6525	14.9253	14.3097	14.9172	15.0108	14.9634	14.9225	15.2237	14.1484	14.6094	14.784
A0A498HKW9	85	blue	10.8532	10.2606	9.09243	11.0879	10.213	11.2918	11.451	10.2242	10.2381	9.46428	10.5902	10.2061	10.2695	10.0284	10.3122	10.0217	10.0375	10.6154
A0A498HKX6	86	blue	9.96036	10.0603	11.1051	9.13223	8.68699	9.07165	9.72718	11.2018	10.4358	10.4395	9.46482	10.0144	10.3058	9.37329	8.77694	10.174	9.77163	9.49905
A0A498HL52	87	blue	11.8818	11.2283	10.6002	11.8403	11.5537	11.9491	11.5685	10.1839	10.6483	10.4425	10.9119	10.6994	11.2389	11.2035	11.6025	10.057	9.7746	10.1184
A0A498HL84	88	blue	10.4638	10.0981	9.5722	10.2386	11.6474	12.3689	10.6741	9.64244	9.68017	11.6995	9.51486	12.5074	11.5942	9.36269	9.76238	10.0797	10.8008	11.3457
A0A498HL85	89	blue	7.7965	8.18366	8.80318	7.76878	7.88017	7.70754	8.38822	9.10637	9.12813	8.36848	7.94869	8.54657	7.93566	8.00765	7.9573	9.22015	8.73576	8.51407
A0A498HLA6	90	blue	10.3104	10.1	9.37401	10.5924	10.3255	10.7395	10.1048	9.15706	9.11251	10.2155	10.4179	10.512	10.2632	10.587	10.9278	8.94935	9.42117	9.63279
A0A498HLB2	91	blue	9.07023	9.42876	8.74356	9.12783	9.52062	9.51799	8.90474	8.08715	8.41033	8.87082	9.03478	8.95492	9.26228	9.00108	9.26621	8.43878	8.7145	8.38523
A0A498HLI7	92	blue	6.54235	NA	7.88192	NA	7.10556	6.48617	7.41477	7.84869	8.1	NA	6.61647	NA	6.80763	6.89009	6.48791	8.04302	7.92671	7.39856
A0A498HLL2	93	blue	8.91979	9.52418	9.70189	NA	8.02571	8.87813	9.57386	10.1367	10.1873	10.0475	8.91467	9.94769	9.05921	8.2638	8.0588	10.528	9.88021	9.74313
A0A498HLV1	94	blue	10.5372	9.96106	8.62726	10.6982	10.4911	10.8385	9.91233	8.49765	8.63811	8.99998	10.294	10.351	9.96971	10.0191	10.4515	8.12747	9.186	9.61208
A0A498HLY8	95	blue	8.51449	7.70221	7.46328	8.55168	8.27602	NA	8.59563	8.2082	7.82304	7.477	7.62918	8.4597	7.70422	7.75192	7.83552	7.84814	7.72715	8.0534
A0A498HM24	96	blue	NA	6.96526	6.9828	6.27065	6.66661	6.32013	7.03653	7.36433	7.24523	7.00555	6.58347	6.73829	6.82762	6.30582	6.77899	7.3046	8.53389	6.68982
A0A498HM37	97	blue	9.1337	8.99132	9.27229	NA	8.49039	NA	8.67798	9.08385	9.371	9.29188	9.01572	NA	8.98277	8.69239	8.4752	9.55923	8.49479	NA
A0A498HM53	98	blue	10.0466	10.0202	9.7512	9.83148	9.81846	9.89991	9.86379	9.6532	9.72382	9.5056	9.9168	9.61818	9.83657	9.93473	10.3295	9.84417	9.74412	9.45034
A0A498HN15	99	blue	10.1447	9.72254	8.94308	11.0139	10.3056	10.8504	10.6257	9.57175	9.54686	9.38194	9.78248	9.96125	9.81733	9.56181	9.96199	9.33482	9.72337	10.1499
A0A498HN34	100	blue	7.48541	7.42469	7.98106	NA	7.85688	7.14072	7.32971	NA	7.38899	8.07934	7.93676	NA	7.87268	7.75905	7.08456	8.55693	8.12933	7.89537
A0A498HNB4	101	blue	9.79721	9.20334	8.84422	9.56634	8.911	9.64617	10.0102	8.52543	8.71581	9.06316	9.20136	10.1833	8.46388	8.56108	8.74481	8.56975	8.5779	9.10109
A0A498HNF7	102	blue	9.56488	8.6545	NA	9.63351	8.96428	9.34134	9.67585	NA	8.59203	NA	NA	9.33652	8.32953	8.01744	NA	8.6609	8.69452	NA
A0A498HNN9	103	blue	6.86073	6.56555	6.77508	6.40228	NA	NA	6.49925	7.88141	7.86384	7.7317	6.87149	NA	6.03944	6.3289	5.94281	8.30311	6.51935	7.50877
A0A498HNT8	104	blue	6.69549	5.91986	NA	6.65211	5.53518	5.70853	5.99844	6.95786	6.27798	6.92922	6.64612	NA	NA	6.669	6.42238	6.85825	NA	6.55167
A0A498HP32	105	blue	8.7251	9.86746	10.1984	9.2925	8.81237	9.61791	9.6431	8.99334	8.50146	10.2343	10.4503	10.6882	9.42613	10.1849	10.5948	10.0041	10.5785	10.3751
A0A498HP50	106	blue	9.3575	NA	NA	NA	9.63778	9.71296	9.45881	8.70087	8.42637	NA	8.69782	8.99352	NA	NA	8.91764	8.85724	8.4971	NA
A0A498HP66	107	blue	11.9435	12.0792	12.3389	12.0811	12.0804	12.202	12.077	12.4439	12.4113	12.3971	12.3269	12.1016	11.9782	11.8891	11.7282	12.7704	12.3256	12.2722
A0A498HP89	108	blue	7.65294	NA	NA	8.91397	8.55957	9.16576	9.14773	7.4146	NA	NA	7.83151	NA	NA	NA	7.14339	7.59935	6.85582	8.67984
A0A498HPC2	109	blue	11.424	11.3648	10.8709	11.3459	11.1281	11.4645	11.9464	10.976	10.9512	10.6351	11.0095	11.0898	10.9819	10.8169	11.1503	10.3689	10.6863	10.7113
A0A498HPF5	110	blue	8.39788	8.26695	7.22484	9.27345	8.69181	8.76409	8.72035	7.52725	8.43474	6.80733	7.96813	8.1646	7.03524	7.66015	8.16389	7.69097	7.55646	8.4535
A0A498HPI5	111	blue	8.61836	8.06272	7.76925	8.81623	8.57362	9.08451	8.66478	7.82761	7.82291	8.47074	8.4006	8.5661	8.55265	8.16238	8.41699	7.66407	7.53277	8.01391
A0A498HPW3	112	blue	9.24681	9.49623	9.45782	9.64822	9.15254	9.5361	9.15025	8.64675	8.13083	7.79861	8.96101	7.98615	8.67328	8.97835	9.21009	8.67541	8.6806	8.98294
A0A498HQA5	113	blue	13.9021	13.8086	11.798	14.0595	13.8806	14.3148	13.1545	11.4733	10.8359	12.2802	13.9032	13.45	13.4846	13.7432	14.1205	10.2616	11.9419	12.5297
A0A498HQF3	114	blue	8.71571	9.61067	6.86953	8.9176	8.54514	8.49099	NA	NA	6.6049	NA	8.43459	NA	8.44116	6.47916	9.0894	7.71299	6.98285	NA
A0A498HQR0	115	blue	8.68969	9.31525	8.92194	9.62837	8.49516	10.3519	8.87737	8.51651	8.69668	8.7041	9.03606	8.89572	8.74946	8.93874	9.12421	8.99099	8.78832	8.74848
A0A498HQY4	116	blue	9.20164	8.71612	8.63132	9.34597	8.85056	9.04927	8.67374	8.21682	8.05008	8.64439	8.11144	8.95104	8.35201	8.76665	8.45641	8.50716	8.07816	8.71775
A0A498HQY6	117	blue	8.5114	7.17165	7.42385	8.10701	8.2554	8.47435	8.12014	7.88522	7.82269	7.27607	7.76881	7.51649	7.73589	7.84892	8.10607	8.03344	8.04672	7.90696
A0A498HQY9	118	blue	9.61533	8.76909	7.55851	8.88355	8.92663	9.34534	NA	7.65416	7.40624	7.79748	9.43168	9.01322	7.58848	7.99095	9.17402	8.1784	8.02585	7.80952
A0A498HR52	119	blue	10.158	NA	NA	10.2875	NA	10.6022	9.63023	8.406	8.43719	5.27323	NA	NA	7.91233	7.93821	8.65744	8.56586	5.87693	6.28949
A0A498HRI8	120	blue	9.7117	9.72791	9.61938	9.74352	9.64337	9.74976	10.1085	9.58262	9.47018	9.2737	9.75303	9.57742	9.85565	10.0459	10.4068	8.93285	9.50734	9.50817
A0A498HRK8	121	blue	10.446	10.138	9.06012	10.4082	10.0939	10.0528	10.6868	9.08025	9.05263	9.78716	10.0566	9.88025	9.60095	9.82962	9.86637	9.10488	9.30667	9.3257
A0A498HRS6	122	blue	8.88851	8.8375	8.23674	9.07127	9.08465	8.9253	8.5871	8.23815	8.02692	8.28388	8.54939	8.93042	8.69811	8.60806	8.61515	7.86649	8.60181	8.52778
A0A498HRU4	123	blue	9.53119	9.35735	8.49848	8.33056	9.76111	9.48512	9.16309	8.01734	8.62918	9.02063	9.189	9.50362	8.87354	8.55933	9.17679	8.71096	8.32963	8.72163
A0A498HRZ2	124	blue	8.6528	8.56438	8.06805	NA	8.75747	NA	NA	9.07807	8.37215	8.74503	8.14357	8.34491	8.8596	8.4557	8.64738	8.13856	8.18992	8.83951
A0A498HRZ9	125	blue	9.69522	9.64699	8.9935	10.243	9.60756	10.2938	10.1244	8.67095	8.46368	9.46212	9.40181	9.38949	9.32797	9.21683	9.44389	8.50279	8.95661	9.19203
A0A498HS66	126	blue	9.03515	8.84687	8.40681	9.07683	9.06672	9.31701	9.19311	8.58934	8.74215	8.3462	8.62205	8.87588	8.68029	8.79996	9.40316	9.05645	8.72617	8.64096
A0A498HS96	127	blue	9.61879	9.4967	8.80088	9.4269	9.12587	9.56179	9.38303	8.97652	9.31584	9.3106	9.42238	9.00034	9.15612	9.31159	9.97527	8.73461	8.83917	9.58665
A0A498HSD4	128	blue	9.01857	8.80297	8.16825	10.4637	10.5135	10.2168	10.2517	NA	NA	8.15088	8.95521	10.0097	9.34646	8.21759	8.94116	NA	NA	8.49725
A0A498HSU4	129	blue	10.7138	10.3875	9.50495	10.9418	10.247	10.8856	10.1389	9.25617	9.4185	9.75279	10.3346	9.83679	10.0456	9.95628	10.1706	9.03522	8.81854	9.29381
A0A498HSW6	130	blue	10.6128	10.3659	9.55107	10.874	10.5727	10.7794	9.80844	9.18283	8.90697	9.88357	10.5894	10.3406	10.6545	10.3847	11.1418	10.1313	9.97794	10.036
A0A498HSX2	131	blue	10.3929	10.5028	10.3084	10.5252	10.6002	10.668	10.3287	9.74369	9.67588	10.1624	10.605	10.3241	10.6894	10.7915	10.9508	9.6581	10.1423	9.96492
A0A498HSY8	132	blue	8.01758	8.14131	8.62898	NA	7.99501	7.98557	8.27795	7.76236	NA	7.73775	8.32258	NA	7.94458	8.3877	8.03859	NA	8.2917	8.35454
A0A498HTM2	133	blue	11.3524	10.0374	8.42294	11.3853	10.4895	11.7505	12.045	8.66667	9.17834	8.79047	9.3025	9.14418	9.27895	9.01378	9.08496	7.89268	8.12996	9.09521
A0A498HTR2	134	blue	9.77762	9.11393	8.7065	10.1566	9.63015	10.3278	9.64298	8.86125	8.48928	8.51889	9.06879	8.93481	8.98956	8.82828	9.27765	9.09462	8.50758	9.0802
A0A498HTY2	135	blue	NA	NA	7.86563	NA	7.3957	NA	NA	8.23242	8.30181	NA	7.61926	7.89391	7.78382	7.38151	6.95994	8.75821	8.10055	NA
A0A498HUE0	136	blue	9.29008	9.40947	9.17684	9.63571	9.80415	9.87744	9.11602	8.4518	NA	9.10161	9.06237	9.44092	9.03199	8.35581	9.23399	NA	8.88826	9.02839
A0A498HV85	137	blue	10.4656	10.6375	9.24226	10.7641	10.4716	10.9665	10.7932	9.38359	9.77883	9.83276	10.3459	10.5418	10.1226	10.0899	10.5168	8.26787	9.11528	9.5861
A0A498HVT5	138	blue	9.13239	8.71595	6.87455	9.5917	NA	9.4185	8.63029	6.94823	7.2303	6.41076	8.36884	8.54979	6.79564	6.66285	8.47662	7.10221	7.70922	8.31723
A0A498HVW3	139	blue	7.51792	7.2551	7.91366	NA	NA	7.19484	7.00139	7.85654	7.64874	7.83056	7.78755	7.09214	7.46991	6.42331	7.28645	7.64133	7.92336	7.75288
A0A498HW79	140	blue	10.6505	10.7783	10.329	10.5964	10.5508	10.6269	10.811	10.3681	10.2936	10.4942	10.4753	10.2526	10.0993	10.0243	10.1279	10.6671	10.2209	10.2182
A0A498HW96	141	blue	NA	8.56025	6.59743	9.25793	8.18812	8.27217	NA	5.70175	6.05752	5.77513	8.17592	NA	7.38712	6.92609	7.86323	NA	5.42683	NA
A0A498HW97	142	blue	10.5481	10.0426	8.98403	10.2475	9.92259	10.3513	10.1746	9.51387	9.75531	9.22009	10.0532	10.5477	9.95055	9.73705	9.5947	8.69589	9.65845	9.8694
A0A498HWE0	143	blue	9.49553	9.35815	8.8023	9.88859	9.59387	9.69987	9.51689	8.36409	8.29263	8.90457	9.34472	9.37853	9.28215	9.27581	9.62698	8.28799	8.92802	8.97822
A0A498HWI9	144	blue	12.4926	11.7083	11.1822	12.2764	11.8744	12.5692	12.3446	11.3291	11.6709	11.158	11.9259	11.7825	11.3333	11.4165	11.8365	10.6559	10.9768	11.1074
A0A498HWN5	145	blue	9.56433	9.37756	8.75239	9.50224	9.50627	9.4346	9.13958	8.43217	8.69548	9.09474	8.74045	9.05713	9.18706	8.66533	8.8106	8.1063	8.65859	8.5556
A0A498HWP9	146	blue	8.526	8.45881	7.39635	8.06788	8.81822	8.32784	8.29649	7.33643	7.71094	NA	7.32737	7.3667	8.42506	8.01382	8.66856	7.00415	7.35276	7.12099
A0A498HWU1	147	blue	8.6857	8.76504	8.2276	9.61898	8.72141	8.72832	8.67297	8.11982	8.33363	8.79156	8.34532	8.17911	9.36826	8.39429	8.14262	7.794	7.86361	9.22658
A0A498HX68	148	blue	10.1896	9.89634	9.6497	10.118	9.85397	10.3557	10.1024	9.4686	9.81266	9.52628	9.82049	8.98513	9.53901	9.44019	9.65698	9.36745	9.71716	9.47005
A0A498HX96	149	blue	9.40487	8.76277	8.796	9.42877	9.05793	9.1204	9.65238	8.93529	8.99116	8.63657	9.32702	8.98501	9.10065	8.88053	9.16475	8.61942	9.14051	8.98716
A0A498HXC8	150	blue	8.09545	NA	NA	9.20604	8.62695	9.06454	8.23602	NA	7.59753	NA	7.042	NA	NA	7.30195	7.68689	6.78172	NA	NA
A0A498HXI5	151	blue	10.7604	10.4413	7.06324	10.9003	10.1907	10.8165	9.24289	6.61078	6.74987	7.96101	9.88763	9.09711	9.52362	8.4992	9.27543	6.5207	NA	7.29521
A0A498HXJ5	152	blue	10.3539	9.72952	NA	10.6784	10.202	10.5699	11.3073	9.32736	9.82599	NA	9.15641	9.78926	9.55539	NA	8.88666	NA	9.18477	10.5577
A0A498HXS1	153	blue	13.0856	12.0465	9.10782	11.9968	11.3167	12.0792	10.4114	8.98211	8.90541	10.4081	12.1058	11.0989	11.3615	11.3162	12.1444	9.35793	9.47316	9.75311
A0A498HY23	154	blue	9.75377	9.32459	8.19614	9.46396	9.62419	9.90698	9.67824	8.84224	8.62433	7.86407	9.19731	8.50875	8.85702	9.0898	9.58572	8.71514	8.91744	9.30349
A0A498HYA8	155	blue	8.76297	8.31893	8.03481	9.51568	8.45896	8.77745	8.0628	7.35405	7.93871	7.94844	8.119	8.66913	7.94484	7.787	8.04315	7.50302	7.33327	8.32033
A0A498HYD6	156	blue	9.61578	9.55806	8.39684	9.79488	9.8177	9.9577	8.81265	6.66905	6.70352	8.39642	9.50814	9.33262	9.25087	9.38646	9.64072	7.42404	7.89094	7.81544
A0A498HYF5	157	blue	10.4243	9.74759	8.99548	10.0091	9.68819	10.2433	10.5081	9.02346	9.26741	9.32728	NA	NA	9.02161	9.20961	9.5926	NA	8.68224	9.52019
A0A498HYM4	158	blue	10.4769	9.81923	9.01878	10.6265	10.3916	10.7062	11.1821	9.53243	10.0025	9.07064	9.46265	10.1906	9.31846	9.61509	10.2284	9.29843	9.10455	9.34792
A0A498HYT3	159	blue	11.1611	11.002	9.7706	11.1944	10.9479	11.0658	9.8573	9.05859	9.09474	9.8497	9.88707	10.5144	10.7478	10.6271	10.955	9.48556	9.38488	10.0414
A0A498HYX9	160	blue	12.0138	11.7645	11.0709	12.0133	11.7426	12.4197	12.5914	10.8443	10.9123	11.2203	11.3427	11.6933	10.9105	11.0972	11.6076	9.80671	10.4329	11.0344
A0A498HZ38	161	blue	11.6605	11.6299	10.6941	11.9524	11.9855	12.0702	11.3813	10.6087	10.6898	10.527	11.4623	11.5435	11.6359	11.6524	12.0908	10.6244	10.9602	10.8555
A0A498HZA1	162	blue	10.3271	10.0117	9.60102	10.4336	10.108	10.1728	10.6788	10.1233	10.2603	10.0137	9.90433	9.98228	9.90647	9.93833	10.0449	9.91141	9.84453	10.0159
A0A498HZA4	163	blue	8.69619	8.3236	8.68817	8.58552	7.98881	8.04696	8.64706	7.91916	9.21943	9.29041	8.19871	9.19996	8.70342	8.48936	8.52439	9.04112	8.64878	8.76198
A0A498HZD1	164	blue	8.56131	8.7528	8.76761	8.43874	8.53934	7.97239	8.57725	8.81148	8.56574	8.69312	8.42471	8.85533	8.55433	8.53644	8.29635	8.92471	8.81058	8.83777
A0A498HZE2	165	blue	12.9142	12.8764	11.3411	13.5393	13.061	13.6703	11.6014	10.5718	10.5296	12.12	12.4193	12.234	13.2823	13.2987	13.3296	10.5157	10.8879	11.5214
A0A498HZH0	166	blue	6.75688	NA	7.5787	6.74386	5.94823	6.92914	7.00179	7.6509	7.96278	NA	7.60451	NA	7.7319	8.04132	7.63444	8.12441	8.13301	7.58276
A0A498HZR1	167	blue	9.93285	10.5743	10.2397	10.4911	9.8154	10.1179	10.0856	10.5531	10.6025	10.6199	9.96719	10.4024	10.3441	9.73793	9.84785	10.6203	10.1273	10.602
A0A498HZX6	168	blue	NA	NA	8.66824	NA	NA	8.82439	8.13785	8.70476	8.57258	NA	8.69896	8.55998	8.63828	8.39567	8.5751	8.50668	8.71597	8.6734
A0A498I053	169	blue	NA	NA	6.04526	NA	NA	9.83433	9.1201	6.80396	6.80388	NA	8.01181	NA	NA	6.29259	7.81552	NA	6.82692	6.73267
A0A498I074	170	blue	10.4402	10.1357	9.4224	10.5835	10.5655	10.9109	10.6305	10.0832	10.2414	9.62859	10.2863	9.83285	10.5879	10.7793	11.1733	10.0208	10.3167	10.2325
A0A498I093	171	blue	8.06398	NA	8.19488	NA	NA	7.163	NA	8.30814	8.66954	NA	8.05368	NA	8.34092	8.16561	7.7258	8.41707	NA	8.11171
A0A498I0E7	172	blue	10.0965	9.74938	9.27918	9.82068	9.68281	9.78238	10.06	9.5404	10.0336	9.50178	9.82923	9.95803	9.7136	9.59472	9.8427	8.86194	9.55354	9.71769
A0A498I0W2	173	blue	8.43233	7.57351	4.60493	8.4517	8.65255	8.56786	NA	5.41512	7.21655	NA	8.54227	9.68723	7.12661	8.1277	8.725	7.03686	7.72728	6.6511
A0A498I164	174	blue	9.86655	10.2794	8.19308	9.87887	10.5623	10.0764	8.48763	7.51778	7.24288	8.89109	9.3403	9.4036	9.68717	9.15193	9.85126	7.69314	8.32469	8.20162
A0A498I1B3	175	blue	9.75271	9.33557	6.34618	10.3056	8.99255	9.07708	7.19682	7.36876	7.1463	NA	8.91016	8.43834	7.87152	6.93963	8.73858	7.50503	7.0181	7.13555
A0A498I1F5	176	blue	10.0798	9.93877	9.08657	10.2169	10.0281	10.4716	9.34684	8.84158	8.84389	9.27652	9.71938	9.94511	9.94552	9.74258	9.9763	9.21756	9.15809	9.57934
A0A498I1T8	177	blue	9.16064	8.64263	7.91604	8.96747	8.54822	9.21667	9.20955	8.39228	8.13414	8.91324	7.54151	9.21864	8.56123	8.07086	8.17829	8.18813	8.55915	8.18807
A0A498I1U0	178	blue	7.70833	8.1877	9.46251	7.93145	8.32735	8.0317	8.66494	9.29145	9.08784	9.56985	8.87866	NA	8.63253	8.81061	7.90937	9.43793	9.09794	9.32403
A0A498I1U8	179	blue	8.2327	8.87873	9.23234	8.33141	8.28614	8.54897	8.1135	9.65982	9.52258	NA	8.70455	NA	8.37491	8.5417	8.18131	9.56823	9.20266	8.93161
A0A498I1Z9	180	blue	14.0549	13.7162	13.1128	13.7564	13.5595	13.787	12.8382	12.1326	11.9452	13.1446	14.2032	13.347	13.5765	13.9865	14.4817	12.0083	12.6796	12.3034
A0A498I258	181	blue	11.3326	11.4723	12.6094	11.4347	11.3249	11.5835	11.2812	12.4817	12.5001	12.5461	11.429	11.4357	11.4473	11.4255	11.4649	11.9757	11.978	11.3748
A0A498I2I8	182	blue	7.67785	7.30281	8.082	4.28402	6.00862	5.39461	7.27736	7.72276	7.77258	8.03979	7.9792	7.33637	6.0937	7.96299	7.60978	7.91408	7.95684	7.6417
A0A498I2N7	183	blue	8.54806	7.67829	7.59318	8.6486	7.83583	8.59055	NA	7.53114	NA	7.7002	8.55721	7.84947	7.21612	7.38206	9.108	7.56009	NA	7.84199
A0A498I2N8	184	blue	9.73396	9.44786	NA	10.397	9.8315	10.9806	10.1012	NA	7.11242	NA	9.80575	NA	NA	9.69246	9.41504	7.29318	6.29706	NA
A0A498I3I1	185	blue	13.7321	13.478	11.3537	13.7742	13.0352	13.7296	13.4535	11.7244	11.9542	12.499	12.77	13.0826	12.8379	12.4682	12.9917	10.6152	11.7018	12.5796
A0A498I3J4	186	blue	9.99679	10.0028	10.3793	10.2494	10.156	10.0261	9.78321	10.3361	10.1156	10.8987	10.5829	10.763	10.6211	10.6822	10.2036	11.0915	10.3574	10.4641
A0A498I3J5	187	blue	9.37885	9.10158	9.88269	9.45535	9.18451	9.27878	9.8861	10.4242	10.6288	9.8528	9.54608	9.89113	9.47153	9.15064	9.51247	10.5378	10.0816	9.96967
A0A498I405	188	blue	10.7227	9.97804	9.73328	10.6039	10.5399	10.9293	11.0942	10.2032	10.4242	9.64751	10.5685	10.1998	10.191	10.4097	10.8818	10.5646	10.1271	10.1826
A0A498I419	189	blue	10.7179	11.0213	10.2574	10.7351	10.8797	10.7902	10.219	9.61826	9.65011	10.1893	10.5299	10.4584	10.7531	11.0321	11.4887	9.67907	9.95774	9.85357
A0A498I4U0	190	blue	8.53032	8.40179	8.13581	8.36277	8.46606	8.31009	8.45798	7.44502	8.10628	7.216	7.78041	7.56863	7.2898	8.07347	7.82689	8.10481	7.95454	8.01839
A0A498I509	191	blue	8.48377	8.34262	9.70565	8.43695	8.67828	8.65158	9.8713	10.2649	10.2628	9.22586	8.64496	9.16738	8.88877	8.4774	8.17648	10.5283	9.96846	10.1532
A0A498I5Q5	192	blue	7.62162	7.86511	9.45366	7.29117	7.51662	7.16698	7.92691	9.33548	8.58412	7.86708	8.65734	7.36211	7.5432	8.51238	8.28325	9.67328	9.41724	8.48345
A0A498I5U5	193	blue	11.4087	11.1314	11.2356	11.4912	11.2076	11.2191	11.7705	10.9851	11.0664	10.895	11.3904	11.2409	11.1585	11.3064	11.4276	10.835	11.1334	10.927
A0A498I6E8	194	blue	11.0407	10.2136	8.66932	10.6236	10.1854	10.9449	10.7417	8.68099	8.83665	8.66263	10.1121	10.5835	9.36328	9.19374	9.73216	NA	8.44931	9.23547
A0A498I6H0	195	blue	10.6911	10.6716	10.3614	11.5377	10.8229	11.6143	11.2177	9.95959	10.5952	10.6237	10.1061	11.0215	10.7151	10.2402	10.0726	10.054	10.7922	10.7861
A0A498I6Q0	196	blue	8.35264	8.28409	7.47064	9.2705	9.10896	9.04936	7.9371	NA	NA	7.65126	8.23951	NA	8.52731	8.32959	8.22442	NA	6.42013	7.00738
A0A498I6R2	197	blue	8.40499	NA	7.6023	NA	7.88777	NA	8.12721	7.97355	7.62988	9.15514	7.3655	8.03655	8.4986	7.75033	8.06909	7.8847	7.82883	7.99694
A0A498I6S5	198	blue	8.75588	8.99144	9.31205	8.29686	8.44295	8.79828	8.05008	8.9489	9.1655	8.46994	8.35151	8.66138	8.32032	8.52098	8.41864	9.2142	8.39201	8.67971
A0A498I6Y4	199	blue	NA	7.62961	4.80176	9.58517	8.92928	9.17376	6.47276	8.41686	7.92273	7.57253	8.24985	NA	8.96093	8.69678	8.1863	7.1638	8.33987	7.25026
A0A498I787	200	blue	9.99074	9.76491	7.33203	9.68553	9.18739	NA	8.32841	NA	4.55093	5.48218	8.60356	9.53418	9.24224	8.51606	9.01286	5.0369	7.04386	7.60037
A0A498I7A3	201	blue	11.0649	10.5681	10.5853	11.0091	10.7327	10.7578	12.0492	10.6186	11.0626	10.7477	11.1725	11.1944	10.7198	11.0519	11.4386	9.70802	10.6383	10.7021
A0A498I7G9	202	blue	8.63358	NA	NA	8.1548	8.1627	8.93816	8.52644	NA	NA	NA	7.83161	NA	7.74962	7.59293	7.9462	NA	NA	8.06363
A0A498I8F0	203	blue	8.65736	8.06677	8.18111	NA	7.67408	NA	6.34631	7.99116	7.92877	8.05544	NA	8.35404	8.47745	8.48214	7.44057	8.17992	8.20671	8.06545
A0A498I8P9	204	blue	7.87517	7.31014	4.36353	8.41365	7.96835	8.32509	7.55062	7.57857	7.81081	8.02968	7.84755	8.15953	8.4853	7.83796	8.21511	7.55351	7.16939	7.70528
A0A498I8U2	205	blue	11.0704	10.2779	9.24478	10.5093	10.5523	10.7228	9.90199	8.02187	8.08546	9.15959	10.3517	10.7419	9.35644	9.26638	9.21718	8.15544	9.04601	9.77379
A0A498I9M9	206	blue	7.83321	8.33102	8.07222	7.12656	7.83002	6.9605	6.5762	7.68794	7.54768	8.64161	8.29712	8.53888	7.73661	8.01434	7.81646	8.46237	8.20801	8.19033
A0A498I9R1	207	blue	9.14012	8.86039	8.09496	10.197	9.32936	9.56718	9.31042	8.06226	8.70541	9.10146	8.91898	10.2652	9.00606	9.38359	9.43226	8.29319	8.24746	8.43524
A0A498IA06	208	blue	6.70889	6.64987	6.05547	8.82586	9.38596	10.0438	9.04292	6.25019	7.01303	4.50528	5.76623	10.3962	6.72167	7.31862	7.4103	7.09081	7.22085	6.69223
A0A498IAJ1	209	blue	8.98676	8.93106	8.40298	9.28037	8.72506	8.63672	8.94088	8.35587	7.78397	8.65154	8.68339	8.84663	8.49381	8.76172	9.12068	8.62372	7.86433	8.29361
A0A498IAJ9	210	blue	6.27009	6.50214	7.02502	6.49539	6.55879	6.17873	NA	6.19733	6.80331	6.26081	6.42134	6.13332	6.12767	6.48629	6.17744	6.91757	6.27323	6.3372
A0A498IAN3	211	blue	NA	10.9234	11.3145	9.87003	9.67893	9.74553	10.0192	NA	9.7637	11.444	11.575	10.8348	9.61963	9.72723	9.28638	11.9421	11.352	11.6511
A0A498IAS4	212	blue	NA	7.82495	9.25958	8.25172	8.08044	8.11863	8.86073	9.18407	9.41333	8.56771	8.58704	8.47693	8.27187	8.1978	8.17829	9.89987	9.38218	9.27722
A0A498IAS8	213	blue	9.59424	9.03791	8.67381	9.78449	9.5963	9.80342	9.74328	9.20234	8.61689	8.78139	9.27931	9.7662	9.01435	9.0509	9.11316	9.32289	9.53079	9.64777
A0A498IB59	214	blue	13.3168	12.9019	11.6227	13.2501	13.2908	13.5839	12.011	10.2051	10.2209	10.5557	11.7527	11.9639	11.0509	11.0583	11.8101	11.6224	11.5019	11.9243
A0A498IBX4	215	blue	7.17184	7.26065	7.17366	NA	7.33342	7.30245	6.91915	8.03308	7.16154	7.48614	7.31308	8.01591	7.11725	7.28757	7.29789	7.24297	8.26172	7.66078
A0A498IC44	216	blue	9.02437	NA	8.373	9.32091	8.83502	9.03097	9.08815	NA	NA	9.48925	8.77535	8.96542	8.37274	NA	8.56387	8.25905	NA	NA
A0A498IC48	217	blue	8.49789	9.3527	8.24083	8.82724	8.74747	9.08085	8.31951	8.72722	8.6693	8.50089	8.30884	9.28713	8.78118	8.51474	8.75824	8.45942	8.51398	8.66361
A0A498IC56	218	blue	9.57525	9.96089	8.05159	9.97084	8.76578	10.1389	8.92428	7.96598	8.43202	8.56654	9.27913	9.64949	8.81143	NA	8.79572	NA	NA	8.48993
A0A498IC92	219	blue	9.87194	8.98333	8.23253	9.84917	8.93754	10.3258	9.84724	7.75811	7.86526	7.45541	9.11281	9.34733	8.96228	7.94654	8.82814	8.09807	8.35102	8.35422
A0A498ICM9	220	blue	9.6879	7.93759	7.35566	9.38074	8.34942	10.3706	9.01375	7.06322	6.72363	7.09999	8.10292	8.16154	8.12013	8.49887	8.70286	7.54105	7.45026	7.31457
A0A498ICP4	221	blue	9.01905	9.11845	9.54749	8.92176	9.06456	8.89282	8.77794	9.31732	9.01762	9.50826	9.08878	9.49668	9.28386	9.28672	9.0349	10.0668	9.53868	9.50472
A0A498ICR0	222	blue	11.1801	10.8595	9.9889	9.82211	9.99424	10.4693	11.6551	10.2893	10.4305	9.85051	10.1427	10.6986	10.0773	10.4062	11.4383	9.68677	9.67369	9.51922
A0A498ICS7	223	blue	9.37081	9.68842	9.22456	9.50327	10.1574	9.55206	9.0278	8.47574	8.40893	8.77342	9.07591	9.66357	9.98242	9.77256	9.97525	7.9951	8.93766	8.62421
A0A498ID46	224	blue	10.377	10.5284	10.3441	10.3598	10.432	10.4469	10.2234	10.2745	10.3155	10.1915	9.99712	9.95368	10.3429	10.3237	10.5248	10.1298	10.1473	10.0113
A0A498ID51	225	blue	NA	NA	7.08959	5.44233	5.89327	NA	5.66854	NA	NA	6.65753	6.74112	7.34642	7.01007	NA	6.05263	7.55913	7.1714	7.23154
A0A498ID87	226	blue	9.27129	9.41015	7.98529	9.28792	9.22931	9.42358	9.33512	6.90344	8.26751	8.14237	8.21377	8.58912	8.91406	7.86468	8.13459	7.24135	7.4285	8.23493
A0A498IDE6	227	blue	8.9696	8.78651	8.39167	8.97965	8.52357	8.98746	8.97281	8.83976	8.63879	8.43068	8.44722	8.84536	8.67452	8.33331	8.71204	8.11602	8.67623	8.30046
A0A498IDE9	228	blue	11.845	11.8008	12.347	11.5023	11.4107	11.6704	11.957	12.3137	12.5635	12.3544	12.4661	12.3081	11.9221	11.7015	12.0737	12.3628	12.2046	12.2055
A0A498IDR2	229	blue	9.30798	10.1504	6.55564	10.6372	9.20839	9.58681	8.93625	7.96486	8.36047	7.20951	9.43671	4.5482	9.31415	8.52837	8.03826	7.44071	7.54824	8.76832
A0A498IDS5	230	blue	14.3328	13.8561	12.0701	14.0008	13.3544	14.2374	14.2437	12.2292	12.4696	11.9267	13.2474	12.8562	12.7649	12.7041	13.3512	11.1183	12.0139	12.6187
A0A498IDW2	231	blue	6.66492	6.71765	7.51098	7.0237	6.7067	6.67135	NA	7.49554	7.36276	7.7057	7.48614	7.61673	7.61608	6.48783	6.49493	7.8782	6.92127	7.76144
A0A498IDW9	232	blue	NA	NA	7.84782	NA	7.02328	6.58334	NA	6.97466	6.72136	7.11708	7.28162	6.61641	7.23038	7.04864	6.76905	7.98524	7.43012	7.00477
A0A498IE20	233	blue	9.87284	10.1362	9.6302	10.2133	9.79122	9.97091	9.50923	8.92308	8.78605	10.2011	8.63748	10.4413	9.72478	9.03176	8.8498	9.22595	8.6555	8.72334
A0A498IEG1	234	blue	10.2318	7.58221	8.61829	10.1448	9.98075	11.2467	11.762	9.72756	9.70181	8.48711	9.89613	9.88896	8.96812	9.12995	9.85348	9.12117	8.92569	10.3219
A0A498IEM2	235	blue	9.78908	8.51416	8.00681	9.47295	8.63321	9.2751	9.52523	8.74997	8.72983	8.45273	8.02133	8.61193	8.39491	8.36984	7.85513	8.51424	8.50078	8.8713
A0A498IEX4	236	blue	13.4059	13.0957	11.4598	12.9161	12.0775	13.2196	13.4939	12.2208	12.7305	11.1082	12.5748	12.2376	11.7101	11.9805	12.846	10.5788	11.3977	11.5877
A0A498IF76	237	blue	13.3126	13.3058	12.7113	14.0747	13.8942	14.1875	13.451	13.3868	13.4865	12.9785	13.3338	13.9671	14.0854	13.2332	13.4273	12.7819	11.9532	13.6253
A0A498IFD6	238	blue	9.53385	8.49878	9.02268	9.31829	9.42916	9.40346	9.3373	8.97854	9.19512	9.35762	9.20757	9.34585	8.84006	9.21674	9.37737	9.27889	8.77203	9.00721
A0A498IFE5	239	blue	9.78253	9.93987	8.92184	9.62523	9.4581	9.86892	9.67779	9.24563	9.32115	9.18785	9.14421	9.39619	9.06321	9.08272	9.49734	9.73256	8.96056	9.09388
A0A498IFG6	240	blue	7.22099	NA	8.6468	NA	7.4189	6.81392	8.34416	9.2667	8.84788	7.76951	7.47732	NA	7.66971	6.74237	7.34032	8.95167	8.8357	8.63366
A0A498IFJ2	241	blue	8.76763	8.96681	8.09619	8.85615	8.83074	8.511	8.78499	7.91134	8.43909	7.58318	8.46757	8.41522	9.17471	9.3775	9.11891	7.81181	8.53454	8.56151
A0A498IFM3	242	blue	9.86063	10.2375	9.29751	10.0628	9.64418	9.81073	9.42583	8.79319	8.57553	9.28907	9.57786	9.59314	9.69563	9.75659	9.88365	8.89543	8.87294	9.14095
A0A498IFN0	243	blue	10.3531	9.83686	9.70535	10.402	10.3308	10.4541	10.3994	9.90344	10.0986	9.52911	9.87397	10.2628	10.2181	10.296	10.4043	9.69805	9.73575	9.76769
A0A498IFP4	244	blue	9.75963	9.87246	9.16155	10.1598	10.0235	10.133	10.1734	9.47942	9.12733	9.54504	9.88128	9.8412	9.74877	9.60921	9.79121	8.55132	9.24229	9.37086
A0A498IG91	245	blue	10.069	9.90266	9.4953	9.90924	9.99736	10.2459	10.1864	9.52398	9.70729	8.64182	9.28663	9.17077	9.29007	9.46708	9.71613	9.23484	9.74469	9.60474
A0A498IG99	246	blue	9.82912	9.93995	9.62604	10.0935	10.1121	10.6781	9.93816	9.68427	9.78655	9.59458	9.8096	9.72002	10.1125	10.1812	10.2611	9.53381	9.68854	9.64157
A0A498IGT0	247	blue	NA	7.5865	7.98892	7.42332	7.84576	7.63845	7.34546	8.22468	8.15649	7.79641	7.64725	NA	7.31245	6.88567	6.91189	8.05363	7.45975	7.71046
A0A498IH01	248	blue	11.6558	11.5836	12.2821	11.543	11.5207	11.6546	11.6989	12.0911	12.1702	12.6756	12.2127	12.1642	12.0786	12.1459	12.0019	12.5157	12.2775	12.2292
A0A498IH48	249	blue	8.39048	7.60923	7.70462	8.69993	8.67237	9.05519	8.25662	8.37522	7.94136	7.88603	7.92531	7.49293	7.79846	8.16751	8.29525	7.66336	8.00932	8.19618
A0A498IH95	250	blue	10.0986	10.1743	9.90014	10.2316	9.93433	10.3305	10.6927	10.1259	9.64918	9.82313	9.82792	9.99683	9.76912	9.75833	9.81601	NA	9.68833	9.89756
A0A498IHB2	251	blue	9.37079	9.5237	9.01663	9.68214	9.27647	9.60295	9.92178	9.29766	9.68526	NA	9.02413	9.32783	9.34263	8.91063	9.27397	8.58974	8.55296	9.19048
A0A498IHE9	252	blue	12.2453	12.2052	11.3308	12.4014	12.2595	12.5759	11.6192	10.8542	10.969	11.7487	12.2848	12.173	11.9479	12.1264	12.5407	10.9984	10.9999	11.1086
A0A498IHG1	253	blue	10.7046	10.7432	10.0446	10.8485	10.7606	11.1595	10.8023	10.0738	10.0487	9.66611	10.4378	10.436	10.4812	10.7921	11.1944	9.65449	9.87439	10.0647
A0A498IHN9	254	blue	9.49231	9.18228	7.82167	9.45134	10.3323	10.7288	9.03893	9.49295	9.2599	NA	10.2452	10.2289	9.95696	9.0775	10.2189	8.49896	8.95682	9.14369
A0A498IHU7	255	blue	13.6778	13.9841	14.0431	13.4842	13.5783	13.7024	13.3403	13.9353	13.9412	14.1057	13.8544	14.0013	13.6893	13.6259	13.4223	13.959	13.6282	13.4321
A0A498IHV7	256	blue	9.80594	10.2047	10.2387	10.0055	9.6725	9.46531	10.1109	10.4769	10.3629	10.538	9.58591	10.4007	9.93165	9.78054	9.28176	10.4233	10.0423	10.3288
A0A498IHY8	257	blue	NA	NA	6.75397	NA	5.16009	NA	4.80025	7.7439	8.30271	6.90284	NA	4.70578	5.52972	5.38025	NA	8.08512	5.11469	7.09327
A0A498II10	258	blue	9.68294	8.56746	7.70273	9.27438	8.90368	9.80271	9.21252	8.25951	8.34155	7.66739	8.97039	8.23683	8.84747	8.63689	8.76596	8.05998	NA	8.46615
A0A498II15	259	blue	11.0564	9.99823	8.39611	10.5092	10.0681	11.1137	10.1819	7.61337	7.73032	8.69822	10.4428	10.0292	8.76433	9.08771	9.66851	6.65849	7.21397	9.1216
A0A498II67	260	blue	11.0533	10.4862	9.49968	10.8368	10.7074	10.9831	11.1985	10.0024	9.61107	9.85287	9.97319	10.2268	10.4609	10.0303	10.4304	9.30086	9.22732	10.4057
A0A498IIA6	261	blue	9.66226	9.64545	8.92055	9.33122	9.53804	9.56394	9.27387	8.67217	8.77319	9.12841	9.52694	9.42542	9.61048	9.55001	9.97284	8.78547	8.99562	8.87088
A0A498IJ41	262	blue	9.85784	9.56187	10.2837	9.78393	9.8348	9.90989	10.2006	10.4912	10.6299	10.1929	9.9309	9.97278	9.72684	9.69487	9.35522	10.4365	10.144	10.0974
A0A498IJ52	263	blue	7.42096	7.56175	5.89545	7.90934	NA	7.88278	7.49263	7.48425	7.00286	6.75584	7.23042	NA	8.13419	7.89841	8.03744	8.08274	6.44417	7.25274
A0A498IJ70	264	blue	9.47749	9.71612	9.75404	9.13424	8.85498	8.77768	9.49686	8.99971	NA	9.90006	9.39445	9.12043	9.65407	9.40985	8.91006	9.53892	NA	9.79559
A0A498IJ75	265	blue	7.40606	NA	8.65739	7.31737	7.46207	NA	8.31821	9.14017	9.12919	NA	7.63063	7.94164	NA	7.04432	6.66898	9.3112	9.10277	8.58176
A0A498IJD8	266	blue	9.02294	9.00727	8.73099	8.62699	8.49971	8.3808	8.80563	9.37216	9.2331	8.2935	8.98422	8.89891	8.81794	9.11877	9.16836	9.73179	9.12265	8.8731
A0A498IJN1	267	blue	10.1855	10.6394	10.2184	10.6973	10.5237	10.9449	10.4698	10.12	10.3632	10.1112	10.9759	10.3882	10.9782	11.1642	11.6285	10.2612	10.0097	9.93337
A0A498IJV7	268	blue	9.97631	9.72011	8.68553	10.3869	9.70654	10.3414	10.6302	9.77225	10.0154	9.28061	8.68987	10.1201	10.2225	9.48832	9.79682	8.63745	8.96334	9.2591
A0A498IJY2	269	blue	9.56542	9.23114	8.55798	12.2666	11.5524	12.1708	12.3991	9.11314	9.50614	8.58588	8.98589	9.08179	7.90842	8.38096	8.7725	10.8293	8.59148	11.5422
A0A498IK21	270	blue	9.65041	9.43673	8.53257	10.0891	9.91561	9.98821	9.4269	8.30032	8.38077	8.76602	9.3024	9.49221	9.05724	9.14954	9.61237	8.40628	8.50566	8.70484
A0A498IKN5	271	blue	12.4827	11.7827	10.7163	12.0778	11.7785	12.1295	12.5568	9.65895	9.85724	10.698	11.5463	11.5796	11.0362	10.9628	11.6847	8.22274	9.5884	10.1928
A0A498IKS0	272	blue	9.95096	9.6044	9.20466	10.1886	9.60947	9.86296	10.2703	9.16488	9.66063	9.82009	9.6029	9.94596	9.39353	9.3166	9.55317	9.83506	9.13578	9.13992
A0A498IKW0	273	blue	8.52391	NA	8.50279	NA	9.3167	9.36889	9.33813	7.83246	8.63679	NA	8.12596	NA	8.62708	NA	NA	NA	7.27752	8.79354
A0A498IL37	274	blue	9.38755	8.70364	9.57807	9.19624	8.92871	NA	9.40416	9.58951	9.39352	9.4769	9.24831	9.71419	8.61969	8.4599	8.22466	10.0453	9.43797	9.70149
A0A498IL79	275	blue	10.548	10.2501	9.37961	10.5659	10.2358	10.6491	10.1035	9.54215	9.75983	9.9674	9.47353	10.3064	9.46044	9.28318	9.31176	9.82684	9.9028	9.99314
A0A498IL84	276	blue	9.47231	9.35566	8.73257	9.88782	9.5841	9.65665	9.34848	8.60386	8.41318	8.34103	9.03183	9.28816	9.1111	9.16624	9.4364	8.61591	9.04477	8.79318
A0A498ILD9	277	blue	7.76721	8.0455	8.15502	7.59874	7.66653	7.23092	7.6613	8.12129	8.18185	8.55458	7.94334	8.02649	7.73584	7.88804	7.87397	7.74871	7.84272	7.91209
A0A498ILF3	278	blue	11.9703	11.6476	11.1188	11.7293	11.4368	11.7102	11.9591	11.1478	10.9263	10.7786	11.0669	10.8485	11.1109	11.1251	11.2019	10.5318	11.0351	10.9418
A0A498ILK3	279	blue	NA	8.15555	8.65319	8.27128	8.02134	7.65109	8.08118	8.40195	8.26372	NA	7.8878	NA	8.50628	7.72721	6.7442	8.58138	8.601	NA
A0A498ILL2	280	blue	9.29557	9.17279	9.04983	10.1179	9.75527	9.8491	9.90371	9.23931	9.13192	9.42631	9.55925	10.267	9.48762	9.30871	9.63336	9.08087	9.1086	9.15058
A0A498ILX0	281	blue	9.60998	NA	3.51849	9.58161	9.17375	9.96368	8.82655	4.67545	3.95187	3.94628	9.00656	NA	NA	NA	9.57566	3.23526	3.81795	NA
A0A498IM51	282	blue	10.1031	8.81472	NA	8.89038	9.91907	10.1523	9.30863	NA	NA	NA	9.39975	8.69499	9.39488	9.11138	9.18818	8.37886	8.73413	9.48042
A0A498IMZ9	283	blue	8.0423	NA	NA	8.43898	8.26593	8.63301	8.54018	6.02308	NA	NA	7.21095	NA	8.03632	7.87932	8.22388	7.74457	6.97764	7.63379
A0A498IN30	284	blue	5.78182	6.59935	7.50545	5.99749	5.32409	5.68155	7.19845	7.73474	7.77701	7.34799	6.92873	6.99758	6.85871	6.76727	6.58932	8.07401	7.33489	7.21929
A0A498IN94	285	blue	10.1175	9.76904	NA	10.1157	9.79125	10.2405	10.3063	9.04045	9.41956	9.08618	9.51915	9.70479	9.9775	9.44561	9.60505	NA	9.06914	9.27619
A0A498INA8	286	blue	9.92062	9.70544	8.05166	9.52009	9.29807	9.68787	9.92653	8.77732	7.28432	8.64888	9.5469	9.40052	8.56994	8.7315	9.29787	7.16161	7.69447	8.38147
A0A498INC0	287	blue	11.7842	11.4634	8.74507	11.4874	11.0294	10.5718	11.5865	8.31876	9.16382	10.6185	10.2241	11.0193	9.45605	9.22127	10.1205	8.29809	9.6155	9.88057
A0A498INF0	288	blue	7.14355	7.18284	7.47304	6.75594	7.11638	7.28972	7.05561	7.55347	7.5104	7.61952	7.16237	7.30062	7.29772	6.91336	6.80105	7.86413	7.49782	7.64185
A0A498INL1	289	blue	14.0084	13.9011	12.9095	13.8294	14.0301	14.1548	13.5263	12.763	12.8135	12.9497	13.947	13.7812	13.7628	13.9555	14.2369	13.0221	13.3984	13.3682
A0A498INQ1	290	blue	8.19884	7.90326	7.11678	7.93256	7.99143	8.58061	7.97434	7.89524	8.25101	7.36541	7.59664	7.35682	8.0397	7.01454	7.7302	7.8752	7.34323	7.56601
A0A498INQ4	291	blue	10.5647	10.8318	10.7033	13.3315	11.9863	12.5705	12.0249	10.1488	10.7607	11.4096	11.4662	12.5392	11.8271	11.6426	11.0076	10.9061	11.4138	11.034
A0A498INQ7	292	blue	NA	8.53479	NA	10.1626	9.98587	10.3165	10.288	7.49692	6.86067	NA	NA	9.20053	9.26097	8.03937	9.44456	7.52337	7.85228	NA
A0A498INS0	293	blue	10.3289	10.7169	9.67831	10.589	10.3033	10.582	10.898	10.0742	10.146	10.1621	10.8521	10.2258	10.0962	9.9296	10.1156	9.96229	10.166	10.0638
A0A498INS2	294	blue	11.0442	10.8225	9.93596	10.7144	10.4213	10.9593	11.6902	10.1272	10.4118	9.86747	11.0168	10.6844	10.1857	10.6499	11.1716	9.30847	9.86852	10.0332
A0A498IP33	295	blue	8.37074	8.36389	8.88599	7.6604	8.0645	8.14099	8.88667	9.41483	9.12769	8.90465	8.34115	8.47496	8.10066	8.17133	7.80187	9.4255	8.85973	9.0898
A0A498IPC6	296	blue	10.1575	11.2842	11.4453	9.82643	10.2331	10.3127	10.9914	11.301	11.322	11.0058	11.3125	11.1474	11.2522	11.0506	10.5219	11.9215	11.3065	11.2198
A0A498IPE7	297	blue	8.8148	7.24389	7.46244	8.43646	7.62602	NA	8.60552	8.1458	7.69079	6.96982	7.51765	NA	NA	NA	7.83676	NA	NA	8.20694
A0A498IPL3	298	blue	8.55588	7.85811	7.55805	8.81711	8.25635	8.85952	7.76227	NA	7.62904	7.72683	7.95598	8.12997	8.18331	8.34508	8.42071	NA	NA	8.37866
A0A498IPR4	299	blue	9.95802	9.81551	8.47588	10.1993	9.47279	10.2122	9.36205	8.44697	8.58091	9.12675	9.70166	9.95491	9.4329	9.48292	9.77319	8.14048	8.84055	9.23224
A0A498IPT3	300	blue	11.3437	10.9888	9.92039	11.242	10.8993	11.2005	11.3863	9.98584	10.1816	10.0398	11.2238	10.4556	10.6339	10.8527	11.1532	8.92668	9.44099	9.94843
A0A498IPU8	301	blue	10.6188	10.6593	10.4465	10.6046	10.5733	10.6	10.7202	10.5539	10.7048	9.52396	10.3624	10.1394	10.3446	10.3955	10.6032	10.4036	10.558	10.3325
A0A498IPZ0	302	blue	9.75127	9.69452	9.36244	9.82056	9.98681	10.0093	9.33285	9.09141	9.05672	9.1349	9.75338	9.72971	9.67542	9.91978	10.3137	9.41354	9.31637	9.19939
A0A498IQ15	303	blue	8.40561	8.78663	8.71841	7.90541	8.60972	7.63641	8.87102	8.72802	9.07868	NA	8.60718	NA	8.63622	8.60606	8.47426	8.47056	8.36224	7.79874
A0A498IQ43	304	blue	9.90998	9.57744	9.87133	10.3176	9.4844	9.90168	10.5418	9.5883	9.89793	9.98231	9.83686	9.47714	9.42208	9.71711	10.2003	9.08984	9.3421	9.63187
A0A498IQ62	305	blue	16.2901	15.9388	14.2294	16.5609	15.8546	16.5402	15.1926	13.6221	13.4784	14.556	15.3476	15.2321	15.4012	15.3702	15.8028	12.8399	13.3544	14.0344
A0A498IQ78	306	blue	8.56374	8.33528	6.71662	8.86051	9.33657	9.26933	7.85807	NA	NA	NA	7.83783	NA	8.80085	8.67249	8.54927	NA	7.51749	7.00934
A0A498IQD0	307	blue	12.5287	11.9626	10.6788	12.1349	11.5377	12.3865	12.4834	10.5627	10.8663	11.04	11.5447	11.6502	11.0028	11.0885	11.4817	9.17063	10.5024	10.9503
A0A498IQH3	308	blue	9.38024	9.36429	8.89987	9.25098	9.52739	9.3655	9.2445	9.07578	8.74822	8.75474	9.33361	9.30922	9.58327	9.54047	9.68389	8.70645	9.16519	9.31185
A0A498IQI6	309	blue	7.66499	7.12798	7.46217	7.4734	7.42064	7.36743	7.23043	7.47789	7.7758	7.9289	7.86232	7.99068	7.69291	7.01809	6.93093	8.1733	8.07604	8.33958
A0A498IQJ2	310	blue	9.92247	9.9139	9.2704	9.87234	9.81131	9.9301	9.85943	9.07887	8.91537	8.68512	9.79377	9.7271	9.53518	9.51073	10.1365	9.00003	9.04752	9.04048
A0A498IQR9	311	blue	8.09025	8.01514	8.53303	8.14764	7.86729	8.08863	8.27954	9.00622	9.18929	8.82959	8.65176	8.8705	8.87884	9.02931	8.91842	9.12827	8.87021	8.46887
A0A498IR01	312	blue	9.55524	9.10067	8.22074	9.26223	9.06289	NA	8.05768	6.91442	6.86552	5.24797	5.45068	NA	8.19811	8.25027	7.85405	7.43412	6.67811	7.76679
A0A498IR27	313	blue	11.6634	11.152	10.475	11.5658	11.2806	11.7081	11.4465	10.3852	10.3259	10.4202	11.5638	11.0686	11.1177	11.0268	11.3438	10.3476	10.6241	10.8072
A0A498IR40	314	blue	11.1154	10.4285	NA	NA	10.7363	11.4174	10.5398	NA	8.62424	NA	9.87479	10.0749	9.76186	NA	9.80941	NA	8.20105	9.48987
A0A498IR78	315	blue	11.6318	11.4653	10.0577	11.6852	11.6479	11.8838	11.0007	9.08824	9.47749	10.382	11.607	11.2117	10.8841	11.214	11.6791	9.26467	9.51112	9.5033
A0A498IRE0	316	blue	9.24672	9.11188	8.85421	9.77486	9.3874	9.44804	NA	NA	8.73417	8.6696	9.00377	9.35063	9.41578	9.28744	10.2177	9.12985	8.57567	8.7521
A0A498IRL3	317	blue	7.33224	7.83342	8.39211	7.2437	7.06868	7.13158	7.76109	7.49795	8.33808	8.86133	8.26046	7.29366	7.35189	7.87018	7.78079	8.1055	8.0225	8.68733
A0A498IRZ0	318	blue	6.80706	NA	NA	NA	NA	4.56921	5.12801	7.525	7.57088	7.87062	7.22189	7.0906	7.04581	6.93868	6.08568	6.40746	5.93231	6.27272
A0A498IS39	319	blue	10.2645	10.0333	9.16763	10.4547	10.2916	10.6746	9.50615	8.48025	8.51514	9.5025	10.1259	9.72814	9.9711	9.97148	10.2555	8.99907	8.84968	9.20377
A0A498IS42	320	blue	7.75878	8.3066	7.48018	8.00442	8.08585	7.73202	7.10884	8.22325	7.18497	8.0509	7.39637	7.4747	7.97371	7.71078	7.26051	7.20518	7.4305	8.21796
A0A498IS43	321	blue	9.59641	9.34626	8.64139	9.79131	9.86512	9.68948	9.77441	8.59654	8.62227	8.53664	9.08322	8.84275	9.81808	9.20199	9.54234	8.80905	8.77416	9.52484
A0A498ISI2	322	blue	6.35122	6.43366	7.87653	NA	NA	6.24673	NA	7.51706	7.48616	NA	6.73298	NA	6.70684	7.22233	7.25403	7.64384	7.43566	6.59265
A0A498ISK3	323	blue	11.4222	11.0452	10.3429	11.2825	10.6888	11.1811	11.1619	10.3563	10.4151	10.319	11.2601	10.9708	9.93041	10.0151	10.6736	10.1328	9.93886	10.0687
A0A498IT20	324	blue	10.9042	10.2819	9.30706	11.1893	10.521	11.2989	10.9099	9.38982	9.61141	9.49244	10.3943	10.2562	10.3851	10.1766	10.5699	8.4782	9.51753	8.79939
A0A498IT36	325	blue	6.68168	6.54867	8.26865	6.52868	7.04807	7.33891	7.44561	7.33172	8.11877	8.36406	8.38529	7.77122	7.83413	8.14695	8.12786	8.60875	8.42497	8.09835
A0A498ITF9	326	blue	9.61797	9.02516	8.65481	NA	NA	9.4526	9.94295	NA	8.92754	NA	9.00533	NA	8.87579	8.14522	8.89559	NA	8.43039	8.85398
A0A498ITK5	327	blue	9.98991	9.92546	8.74366	9.90757	9.67395	9.74443	9.22986	8.61906	8.41086	9.14676	9.48075	9.66892	9.43709	9.33085	9.6472	8.49235	8.48062	8.97525
A0A498ITQ0	328	blue	7.72571	8.58904	6.95557	9.08566	7.94072	7.49649	7.89824	7.5573	7.55746	7.10953	7.51989	8.43154	7.75276	7.53414	7.51326	7.83098	7.50259	7.86936
A0A498IUE8	329	blue	10.4372	10.4017	10.9976	10.6985	10.2295	10.6239	10.2911	11.7069	10.8723	11.1331	10.4394	10.8327	10.6283	9.74748	9.93463	10.8103	10.4106	10.164
A0A498IUF2	330	blue	7.8892	9.00355	6.4749	8.98327	8.7304	NA	8.47633	7.89822	7.13115	NA	7.80589	NA	8.50635	8.33491	8.02443	8.03867	8.3638	8.64076
A0A498IUJ2	331	blue	7.74107	8.82296	7.79005	7.47961	7.37375	7.44667	6.96347	7.19426	7.96546	7.83176	7.99569	7.40597	7.62768	7.43388	7.43688	8.29856	7.74035	7.79469
A0A498IUR5	332	blue	10.9977	10.4097	10.0427	11.0208	10.7868	11.1433	11.0873	9.94218	9.98607	9.8276	10.4446	10.2859	10.6191	10.4937	10.7783	9.65006	9.93202	9.9218
A0A498IUT9	333	blue	8.96513	8.88806	8.01688	8.94132	8.67611	8.66676	7.95875	7.9729	7.69296	7.02235	8.41882	7.98563	7.92952	8.12834	8.28571	7.74899	7.35281	8.12997
A0A498IVJ1	334	blue	9.30218	9.16309	8.52359	9.52782	9.15364	9.31792	9.86719	8.63428	8.48713	8.5114	8.95887	9.0721	8.82074	8.92661	9.15002	8.65304	8.8188	8.96672
A0A498IVN4	335	blue	9.2495	9.01201	8.64567	9.12863	8.99467	9.08669	9.42365	8.84182	8.75875	8.2517	8.98106	9.28793	8.69306	8.8994	9.08096	8.90363	8.85608	8.78172
A0A498IVP2	336	blue	11.1557	10.9439	9.10895	11.5147	11.5629	11.8733	10.6396	9.05799	9.36137	9.58214	11.0542	11.2746	11.3068	11.2131	11.8142	9.5523	10.0022	10.6191
A0A498IVP5	337	blue	10.1014	10.1353	9.61535	9.32007	9.46911	9.39744	9.1607	9.94755	10.0065	10.4142	9.62457	9.77548	9.45903	9.34855	9.26766	10.2352	9.6492	9.70716
A0A498IVT4	338	blue	9.94048	10.175	10.9986	9.95203	9.685	9.95256	10.2645	10.2784	10.7286	10.1257	10.7661	9.96601	9.79617	10.5514	9.84384	11.1312	11.0025	10.9462
A0A498IVZ7	339	blue	NA	7.78082	6.92504	NA	6.54466	6.00853	7.03477	7.56408	7.37505	NA	7.10302	7.12103	7.28211	7.1137	7.26611	7.89107	7.48143	7.31992
A0A498IW75	340	blue	9.62996	9.81701	10.1567	9.20907	9.13605	9.11448	9.37367	10.4196	9.55187	10.3676	9.65239	9.98238	9.58644	9.38691	8.20778	9.51253	9.40678	9.41444
A0A498IWD2	341	blue	8.82749	9.40945	6.3818	8.7896	8.61361	9.14666	9.01552	8.82145	8.66001	8.47119	8.28027	8.71094	8.0818	8.53352	7.94049	8.18453	7.81156	8.45986
A0A498IWH9	342	blue	8.86756	8.40359	5.17817	8.81837	8.47107	8.86315	8.24332	NA	NA	7.72687	8.41658	9.00817	8.13784	7.43352	8.69582	NA	NA	7.49284
A0A498IWM1	343	blue	NA	NA	7.95643	6.60405	NA	6.57782	7.24833	7.53852	7.32815	7.72507	7.24312	7.59738	7.47798	7.53513	7.4226	8.17665	7.92479	7.87825
A0A498IWV4	344	blue	10.4712	10.8754	9.40311	10.7689	10.5813	10.7122	9.7731	8.72807	8.29475	NA	8.69657	10.8597	9.9078	9.41584	8.36459	7.77298	8.56382	NA
A0A498IWY7	345	blue	13.3594	12.4721	12.3202	13.0749	12.6568	13.1078	13.1913	11.9622	12.2833	12.1851	12.8236	12.7261	12.4849	12.3856	12.8422	11.1011	11.669	11.6901
A0A498IX41	346	blue	11.74	11.7038	11.2595	11.7143	11.5751	11.5977	11.1292	10.7807	10.7437	11.0339	11.5604	11.2138	11.3885	11.5499	11.9129	10.7664	10.9295	10.7945
A0A498IXA0	347	blue	7.78734	8.27521	8.75514	7.7307	7.87457	8.3149	8.2446	8.59514	8.74921	8.52692	8.3371	8.34167	8.57062	8.71037	8.23761	8.6744	8.70188	8.83867
A0A498IXW8	348	blue	8.16266	8.79879	7.87375	9.2027	8.3864	8.86273	9.00896	8.36334	8.60135	8.56573	8.28433	8.45977	8.07759	7.9804	8.28215	8.0359	7.8955	8.68631
A0A498IY05	349	blue	8.16256	7.45532	7.52708	9.68441	9.3498	8.66549	8.89719	7.36561	7.10859	NA	8.16	NA	8.14831	8.41299	8.30511	5.4233	6.25471	7.84633
A0A498IY60	350	blue	9.95174	10.3232	9.81335	9.81373	9.73211	10.154	9.92602	9.72619	9.65482	9.88717	9.72146	10.2979	9.65089	9.52372	9.73496	9.58977	9.38887	9.77366
A0A498IYE8	351	blue	8.40987	7.51922	7.52123	8.07716	7.39764	7.84143	8.19829	7.47463	7.36514	8.05427	7.48986	8.06147	7.51466	7.73616	7.5909	7.4556	7.42828	8.03417
A0A498IZ07	352	blue	8.29623	8.18883	8.7691	8.31289	8.13709	7.82889	8.1549	8.49955	8.6422	8.63377	8.5372	8.48652	8.28738	8.031	7.89308	8.92493	8.59426	8.91253
A0A498IZH1	353	blue	8.98412	8.57656	8.85127	9.47228	9.3167	9.16533	9.57965	8.70825	8.71186	8.71422	8.62923	NA	8.74037	8.81404	8.86643	8.43093	8.85907	8.59629
A0A498IZY6	354	blue	6.16177	6.33021	6.91521	10.7158	8.81659	5.85266	9.71198	7.17727	7.66667	6.87254	6.39751	6.84264	NA	5.29444	8.88548	7.17483	6.6084	NA
A0A498J055	355	blue	8.79266	9.09497	7.88809	9.4269	8.65194	8.83618	8.59428	NA	7.79527	8.30457	7.97063	8.92895	9.46012	8.45422	8.3142	8.17295	8.56755	8.36056
A0A498J0J7	356	blue	7.24089	7.40711	7.76569	7.54097	7.37956	7.19605	6.8052	7.1507	7.51952	7.49541	7.06371	NA	6.98983	7.34351	6.82625	NA	7.21709	NA
A0A498J0T3	357	blue	7.26003	NA	7.98899	NA	7.45928	7.35522	7.7787	7.92108	8.46975	7.90381	7.91556	NA	7.23117	7.43581	6.91901	8.62804	7.84671	8.40621
A0A498J0X8	358	blue	8.01875	7.23754	9.03959	7.76904	7.65519	8.16191	7.70906	8.13388	8.01434	8.8485	NA	8.36247	8.18146	7.9456	7.66332	8.5364	8.08837	7.85567
A0A498J0Y5	359	blue	8.92753	9.58223	8.81605	8.7438	9.3911	10.1029	9.40409	9.03119	8.81973	8.77484	9.0064	9.79844	9.24169	9.17162	9.13904	9.05691	9.03825	8.85398
A0A498J184	360	blue	10.4523	9.01656	7.11918	10.3059	9.73698	10.8575	11.5637	9.3193	9.54567	7.65546	9.25173	9.76737	9.47118	9.6135	10.8499	7.49744	8.77563	10.1027
A0A498J1A7	361	blue	10.9225	10.544	10.2298	10.8924	10.7723	10.9497	11.0436	10.7105	10.9594	10.8576	11.2768	10.8413	10.7648	10.8366	10.9944	10.3645	10.6313	10.6019
A0A498J1D4	362	blue	NA	NA	7.29418	NA	6.97424	10.236	8.83386	6.99954	NA	NA	8.32261	NA	8.14529	8.16277	8.28194	NA	6.78308	NA
A0A498J1G1	363	blue	10.1578	9.22333	9.50489	NA	NA	10.2083	9.47351	9.3945	9.77065	9.94206	9.15025	9.15167	9.47034	8.92111	9.06019	9.06486	9.14166	9.28108
A0A498J1K7	364	blue	9.11538	8.80312	NA	9.17212	8.98323	8.95769	9.13384	NA	NA	NA	8.97852	NA	8.87609	9.02607	9.21059	8.74889	8.74264	NA
A0A498J1P0	365	blue	8.17295	8.40709	7.16172	8.45895	7.73846	8.30678	8.24328	7.96275	8.03847	7.77453	8.03633	8.00967	7.82359	7.89752	7.52878	7.54958	7.84072	8.48682
A0A498J1P5	366	blue	9.84413	9.70641	10.0105	9.7817	9.69852	9.44054	9.69925	9.88253	9.95523	9.83954	9.21261	9.70843	9.68777	9.63027	9.76818	9.95416	10.2046	9.74309
A0A498J210	367	blue	9.07569	8.4999	8.68948	9.0602	9.60593	9.4588	NA	8.73547	8.58248	8.19297	8.79398	NA	8.86249	8.68243	8.74666	8.76407	8.46703	8.49641
A0A498J2W5	368	blue	8.91877	8.92972	9.54811	9.2601	8.71395	8.79086	9.42145	9.70786	9.41568	9.79649	9.56364	9.46856	9.15542	9.21926	9.04481	10.1831	9.46995	9.10985
A0A498J309	369	blue	9.45479	9.31156	NA	NA	8.96151	NA	8.87104	7.43971	7.0871	NA	8.20666	NA	NA	8.30521	8.19894	7.49383	NA	8.48878
A0A498J3A1	370	blue	NA	6.7066	8.24288	NA	8.06162	7.7277	5.16642	8.75917	8.78173	NA	8.24312	7.3797	8.35111	8.07385	7.6065	9.11731	8.36942	8.48542
A0A498J3A5	371	blue	10.8341	10.4424	10.0247	10.7528	10.634	10.99	10.5406	9.82653	9.86873	9.93523	10.7274	10.545	10.0583	10.1506	10.4481	9.96904	9.82436	9.96936
A0A498J3D2	372	blue	8.60029	NA	NA	9.23435	8.72468	9.5374	8.43128	NA	NA	NA	8.12175	8.05502	7.9908	8.03643	8.47129	NA	NA	7.75804
A0A498J3R3	373	blue	9.38652	8.69986	7.67441	9.12915	8.9789	9.83813	10.2074	8.24619	8.34034	8.06534	8.94727	8.51668	7.46541	7.59095	8.8509	7.90033	7.45066	7.00386
A0A498J3X7	374	blue	9.69145	9.97706	8.5394	8.78312	10.0035	10.5339	9.30835	8.5872	7.65297	9.46038	9.03729	9.87626	8.5868	9.36595	8.33886	8.06881	8.80654	8.79651
A0A498J408	375	blue	10.5346	10.4555	9.70009	10.8716	11.199	11.1222	10.7346	9.77117	9.80162	9.70489	10.308	10.3691	10.7657	10.8149	11.1266	9.69579	10.1031	10.1671
A0A498J409	376	blue	NA	NA	7.23309	NA	6.24444	NA	6.20223	8.01944	7.63465	NA	NA	6.31703	NA	6.84893	5.47015	7.88513	7.30464	7.77949
A0A498J449	377	blue	11.8141	11.0541	10.0031	11.7898	11.1571	11.7872	11.0138	8.76214	9.5537	10.3722	11.1772	11.4721	11.0456	11.2773	11.8016	9.46403	8.65724	10.1139
A0A498J4A6	378	blue	7.65293	7.4853	7.68403	7.63911	6.77187	4.66514	7.07153	6.8509	7.79294	7.34337	7.23667	7.77812	7.27437	6.56092	6.99734	7.35591	6.86167	6.89853
A0A498J4F8	379	blue	8.32204	9.02667	8.81758	8.71737	8.25412	8.30543	8.70126	8.67713	8.74486	8.9352	8.63225	8.97332	8.81793	8.76559	8.79492	8.94299	8.82011	8.72414
A0A498J4J5	380	blue	9.74401	9.85352	8.68898	10.3492	9.76883	9.87236	9.84041	9.02477	9.08899	8.4703	9.54055	10.2991	7.77417	7.85176	9.56112	9.65249	8.37144	8.48059
A0A498J4M8	381	blue	11.6447	11.7384	11.1536	12.1388	11.6701	11.7122	11.3472	11.1584	10.9744	11.1573	11.4592	11.3791	11.614	11.7599	11.9642	10.8645	11.2013	11.1673
A0A498J4Z2	382	blue	10.5879	10.318	11.8479	10.0732	9.64969	10.2399	11.3208	11.8204	12.3195	11.5858	10.2005	10.6098	10.2756	9.71776	9.61612	11.9082	11.7509	11.0347
A0A498J530	383	blue	8.98797	9.15946	7.81534	8.61175	8.2212	8.85217	8.52615	7.80002	7.4681	7.70403	8.60642	9.1516	8.36981	8.24243	8.37583	7.6705	7.64881	7.68712
A0A498J586	384	blue	9.5953	9.58013	7.45943	10.5828	9.40577	9.48592	9.43894	8.27514	8.22593	8.46707	9.51249	8.76581	9.14298	9.342	9.86698	7.85992	8.02059	9.38025
A0A498J5B8	385	blue	11.9819	12.252	12.4569	12.1008	12.1917	12.1875	12.1139	12.7493	12.6779	12.4648	12.1351	12.1589	12.4061	12.353	12.1947	12.8665	12.4626	12.4442
A0A498J5P4	386	blue	10.288	10.516	10.2435	10.8668	10.7378	10.7681	10.5219	10.1801	10.0387	10.1873	10.2776	9.91435	10.4483	10.302	10.3035	10.1228	9.93744	9.90356
A0A498J613	387	blue	9.48127	9.01464	8.23045	9.16196	8.97376	9.53791	9.8079	8.85113	8.7948	8.86699	8.5492	9.05702	8.9862	8.73847	9.37627	NA	8.86296	9.1376
A0A498J6P2	388	blue	10.7094	10.1482	9.22677	10.2894	10.3255	10.6862	9.90322	9.27135	9.58349	9.40118	9.97503	10.2891	9.92815	9.61995	10.412	9.28154	9.8404	9.36737
A0A498J6Z1	389	blue	8.36293	8.45737	8.69923	8.58996	8.31107	8.54047	8.42258	8.98745	8.795	9.28361	8.73924	9.37833	7.89542	8.15523	8.10084	9.22772	8.70087	8.94447
A0A498J700	390	blue	12.0262	11.6314	11.2738	11.6948	11.5056	12.0498	11.7333	11.7036	12.0243	11.7048	11.5225	11.4121	11.4163	11.6715	11.4944	11.336	11.09	11.3497
A0A498J770	391	blue	12.852	12.769	12.5198	13.1604	12.9714	13.1079	12.0416	12.2039	12.0613	12.0676	12.203	11.7304	12.1139	12.024	12.2943	12.1758	12.0249	11.8407
A0A498J774	392	blue	9.31619	8.9129	8.99407	9.94269	9.23639	9.31126	9.00087	8.50657	8.31016	8.74169	8.8415	8.88506	8.67782	8.72842	8.89348	8.13221	8.6811	8.37949
A0A498J778	393	blue	10.4036	10.3627	9.29809	11.4163	10.5887	11.034	10.6353	9.19989	9.61786	9.63152	10.3231	10.0466	9.82723	10.4097	9.70519	NA	8.91979	9.29631
A0A498J790	394	blue	9.81961	9.81356	9.11417	10.1725	9.94472	9.92294	9.32019	8.51829	8.71217	8.79812	9.84892	9.4483	9.60392	9.7196	10.0344	8.62096	8.96094	8.8436
A0A498J7P4	395	blue	10.1464	9.88078	8.95027	10.5359	10.054	10.4832	9.97039	8.98695	8.68596	9.30694	9.92458	10.2913	9.85916	9.70743	10.0154	7.65506	8.77053	9.47651
A0A498J7V6	396	blue	10.8414	11.1021	11.1378	10.9775	11.2161	10.7349	10.6195	10.9984	10.986	11.1293	10.5648	10.8702	11.1147	10.9966	10.8138	11.1735	11.0057	11.0038
A0A498J7X4	397	blue	13.3875	13.0795	11.1537	13.6336	13.4044	13.6858	12.4503	10.503	10.377	11.3914	13.096	12.6654	12.919	13.063	13.5267	9.85268	11.3003	11.7047
A0A498J832	398	blue	9.42378	8.99287	7.77786	9.19315	8.51258	9.34796	8.41334	7.73961	7.57221	8.26493	8.71843	9.13265	8.769	8.31729	8.54071	8.16895	6.43424	8.32988
A0A498J8A3	399	blue	12.5837	12.0532	10.6501	12.2657	12.0038	12.5274	12.8953	11.0228	11.3033	10.7113	11.3051	11.5107	11.2793	11.284	11.988	10.0486	11.1154	11.3856
A0A498J8J1	400	blue	9.94066	9.52811	8.21694	10.1492	9.97974	10.0183	9.7796	6.52539	6.80528	8.5796	9.65796	10.1759	9.68484	9.6762	9.64366	NA	7.8744	8.98057
A0A498J8P5	401	blue	10.1077	NA	8.33558	10.0555	9.2877	9.9684	10.2908	8.5679	8.69924	NA	8.83048	NA	8.16515	8.84804	9.06147	8.66588	8.26591	NA
A0A498J8U1	402	blue	9.08012	8.67749	8.05692	8.60257	8.56076	9.59114	9.65451	8.55104	9.02931	NA	8.4482	7.96422	7.64461	7.71845	8.48608	8.328	8.16031	8.70144
A0A498J978	403	blue	8.45551	8.48226	7.76475	8.61551	8.42399	8.70487	8.78227	7.86107	7.9305	7.67989	8.30435	7.45584	7.13585	7.1638	8.52088	7.84262	7.85963	7.7237
A0A498J996	404	blue	10.1874	10.0133	9.12943	10.3751	10.4962	10.484	9.96079	9.11694	8.93387	9.34904	10.5389	10.1947	10.1771	10.2442	10.4754	9.20233	9.48604	9.62163
A0A498J9J4	405	blue	9.82317	9.64337	8.68789	10.3881	10.207	10.3082	8.70215	7.69875	7.4493	8.854	9.95056	9.08385	9.69306	9.52966	10.1213	7.64387	8.10466	7.97681
A0A498J9K4	406	blue	7.42161	7.18033	7.08528	7.48034	NA	3.99538	7.90237	7.36414	7.50463	8.43945	7.68402	8.4802	7.3386	7.54982	7.25202	8.35613	8.11333	8.01026
A0A498J9S9	407	blue	10.476	10.2395	8.70301	11.3639	11.2153	11.5537	9.40416	7.86381	8.53664	9.13932	10.5645	10.4898	10.5483	10.3075	11.0584	8.55713	8.33289	8.58225
A0A498J9T1	408	blue	9.2225	9.31506	8.22625	9.74823	9.77307	9.93936	9.63752	9.02166	8.91961	8.74738	9.13741	10.6762	9.85961	9.84525	10.1328	7.38625	8.55715	9.36311
A0A498J9V4	409	blue	8.56346	8.47218	9.02213	8.64302	8.5111	8.80302	8.52987	8.83167	8.93895	9.54382	9.10255	9.29016	8.82086	8.78826	8.53394	9.27287	8.83648	8.79586
A0A498JAF6	410	blue	NA	7.83957	8.11057	NA	7.8816	6.85292	7.18409	7.58039	7.58977	7.73443	7.96916	7.56139	8.36419	7.92462	7.54599	7.83226	7.91214	8.46661
A0A498JAJ2	411	blue	9.98658	9.9758	8.34642	10.1298	9.8731	10.2543	9.73856	8.16679	8.72542	7.67706	9.27879	9.57144	9.49341	9.10143	9.50507	7.1555	8.2661	8.72104
A0A498JAQ7	412	blue	10.3872	10.8473	10.0412	10.5439	10.7807	10.5799	10.219	9.68753	9.86466	9.81356	10.3653	10.3147	10.4798	10.5883	10.7076	9.92247	9.95041	9.86923
A0A498JAR6	413	blue	8.08499	7.87969	7.59975	8.7415	8.76763	8.7707	8.66174	8.06095	7.96869	7.81167	8.43627	8.66871	8.34293	8.51337	8.45421	7.38625	8.03734	8.08072
A0A498JB58	414	blue	8.45387	8.64737	7.77565	8.58658	7.9136	8.08174	9.14907	7.81917	7.95651	7.90157	8.37227	9.09086	8.0607	8.37708	8.45421	8.01019	8.02857	8.2318
A0A498JB80	415	blue	7.50986	NA	8.86971	NA	NA	7.16334	7.9877	7.96393	7.93861	8.40003	7.6792	8.23362	7.97776	7.74018	7.43879	8.68029	8.4438	8.52336
A0A498JB83	416	blue	10.8206	10.0592	9.18226	11.5408	11.2505	11.8913	12.2653	10.4488	10.7421	10.0406	8.98028	10.2565	10.6338	9.95047	10.2946	10.2942	9.93719	10.4665
A0A498JBG0	417	blue	10.6555	10.3167	9.88501	11.6474	10.0332	11.7881	11.3046	10.0309	10.0783	9.79668	9.55081	11.658	9.55509	9.40893	11.0735	9.1123	9.39686	9.52672
A0A498JBK8	418	blue	7.69625	NA	8.25005	NA	6.63608	NA	NA	7.82406	NA	8.31773	7.98229	8.10473	7.97895	8.1971	7.84692	NA	8.31592	NA
A0A498JBS1	419	blue	7.4468	9.73613	8.58843	10.2698	8.91382	9.38032	9.78602	9.29174	8.36433	9.45448	8.58971	9.93028	9.1673	8.67272	8.71957	7.86729	8.37427	9.15597
A0A498JC02	420	blue	10.9037	10.946	11.4119	10.7903	10.8309	10.9564	11.1977	11.1612	11.3124	11.188	11.4489	10.9202	11.2226	11.0911	11.124	10.5135	11.1129	11.1725
A0A498JC19	421	blue	8.72211	10.0781	NA	9.97134	8.92585	10.0102	9.96633	6.7528	7.00447	NA	6.74756	NA	5.56039	NA	7.90187	7.08213	6.7625	NA
A0A498JC33	422	blue	9.43643	9.55649	9.28341	9.67841	9.43596	9.69374	9.11154	9.02093	9.15151	9.66142	9.04509	9.74763	9.28806	9.051	9.21773	9.03679	8.96165	8.74973
A0A498JC84	423	blue	8.99135	8.64106	8.12724	9.47976	9.30794	9.26303	9.43935	8.56261	8.23417	8.04164	8.36742	8.95173	8.3996	8.38794	8.40732	8.29067	8.53611	8.74176
A0A498JC88	424	blue	8.7429	9.42943	8.58246	10.1991	9.74787	10.0595	9.21486	8.89491	8.64703	8.84894	8.72081	9.29801	9.47585	9.17581	9.69147	8.93411	8.92861	8.97973
A0A498JCH3	425	blue	10.4073	9.82617	8.87807	10.9482	9.78616	10.2277	10.7637	9.75342	9.95212	9.29078	9.97649	10.0407	9.66177	9.48713	9.69757	8.56044	9.22467	9.57213
A0A498JCI5	426	blue	9.82469	9.6216	9.09287	10.2538	10.0733	10.2912	10.0067	9.62212	9.45024	9.09488	9.74336	9.22838	9.94716	9.83058	10.0741	9.65091	9.39356	9.65454
A0A498JCM3	427	blue	10.0339	9.01077	9.01776	10.1006	9.10781	10.4621	9.14067	9.5114	9.68361	9.33477	8.38742	9.86739	9.85188	8.89876	9.14547	9.46025	9.24231	9.08616
A0A498JCN4	428	blue	NA	NA	8.64555	NA	8.46871	8.11443	8.4848	NA	8.84243	NA	8.66132	NA	8.58577	8.89468	7.78098	8.42865	9.00543	8.72427
A0A498JCP0	429	blue	8.32837	8.54859	9.3766	8.59917	NA	8.6079	9.16474	9.24232	NA	9.84347	9.42838	9.55732	9.46725	8.74177	8.36338	8.56283	9.30943	9.51677
A0A498JCV6	430	blue	9.24891	9.34433	8.4496	9.16866	8.50227	9.1575	8.54657	8.22051	8.72212	8.39266	8.33029	8.4167	8.79762	9.13534	9.38521	8.14935	8.23439	8.03263
A0A498JD17	431	blue	10.4403	10.4506	9.11277	10.8362	10.2325	10.5614	10.661	8.76702	9.22573	8.85127	10.0321	10.2705	9.19783	9.56121	9.58758	8.47874	8.4249	8.49081
A0A498JD76	432	blue	9.75367	9.73915	8.46515	9.84994	10.0556	9.91937	9.47668	8.29216	8.26083	8.87649	9.42278	9.73269	9.46944	9.47675	10.0842	8.0574	8.34797	8.94793
A0A498JD84	433	blue	9.2526	9.06394	7.42114	9.67682	8.73153	8.78867	9.33248	9.38972	9.24083	NA	8.17815	NA	NA	6.96504	8.29547	7.0729	6.66282	8.0492
A0A498JDK3	434	blue	NA	7.37502	6.06856	8.56986	8.56862	8.24373	NA	8.05266	6.47497	8.11149	7.3025	7.91122	8.09785	7.92974	8.56617	NA	7.13932	NA
A0A498JDN9	435	blue	7.85878	7.4963	7.8294	8.7361	7.94534	8.28676	9.12996	7.34622	7.49291	NA	7.59607	NA	7.94396	7.66372	7.81395	7.64352	7.49074	7.73969
A0A498JDP2	436	blue	9.80415	9.82567	9.82642	9.93535	9.90918	9.98131	9.99878	9.56268	9.54082	9.52965	9.65391	9.70345	9.89018	9.86058	9.88529	9.22136	9.63424	9.59135
A0A498JDY7	437	blue	9.34319	9.40751	8.03881	9.39636	9.35124	9.2906	8.45799	8.01381	7.65162	8.39103	9.00819	8.9875	8.7596	8.7216	8.92127	7.8313	7.75493	8.63025
A0A498JE39	438	blue	10.1016	9.42466	7.74466	9.46695	9.27993	9.68737	9.89444	8.61926	8.52709	9.43725	10.1744	9.74645	9.90349	10.012	9.60577	7.89139	8.41103	9.57282
A0A498JE81	439	blue	9.79893	NA	9.79153	9.97985	NA	NA	7.86176	9.73673	NA	9.90853	9.38877	NA	8.77597	9.34521	8.71442	NA	NA	10.1646
A0A498JFD6	440	blue	8.54721	8.76308	7.51075	8.39339	8.92846	8.83026	7.82226	7.46149	6.43021	7.63468	7.97943	7.00408	8.4253	8.72727	8.13565	6.50247	6.89498	6.80845
A0A498JG49	441	blue	8.57472	8.46747	8.76699	8.26991	8.26312	8.46024	8.38901	8.79854	8.77781	9.35623	8.47141	8.76796	8.18362	8.12054	8.20549	8.97207	8.27508	8.23962
A0A498JGU5	442	blue	7.67068	7.76222	7.21615	NA	8.43286	8.47932	8.51126	7.94686	8.88865	NA	7.77976	8.08411	7.68276	7.85496	7.96177	7.52666	7.49674	7.87966
A0A498JH15	443	blue	9.06164	9.05631	9.25314	9.12054	9.1281	9.1425	9.35913	9.0142	8.94073	7.58336	8.93093	9.27534	8.91714	8.89545	8.9712	9.06848	8.89288	8.89653
A0A498JH36	444	blue	10.4998	9.22532	7.20179	9.18444	8.87375	10.6994	10.5996	9.02725	9.30987	6.17218	8.70707	NA	8.21086	8.46332	9.28853	8.40052	8.48458	9.17627
A0A498JHM0	445	blue	10.6705	11.0254	11.6164	10.7124	10.681	10.6834	11.31	11.945	11.8948	11.2077	11.117	10.9283	10.9446	10.7107	10.5428	12.3432	11.4517	11.5621
A0A498JI72	446	blue	8.68825	8.08825	7.14098	9.10962	8.79269	9.14158	8.21267	7.08164	6.58363	7.85842	8.29848	8.29041	8.63147	8.62792	9.03832	7.86768	7.64894	7.90038
A0A498JI98	447	blue	7.88909	NA	9.29026	7.75774	7.41769	NA	NA	7.89839	7.72694	9.73293	9.28311	8.94528	9.31439	9.29706	8.63809	9.55848	9.12293	9.4758
A0A498JIT4	448	blue	8.6498	8.7772	8.31851	8.47326	8.33465	7.81603	8.96915	9.17038	9.05759	8.66485	9.67951	7.84187	8.06987	8.12754	9.28802	9.31192	9.54522	8.68114
A0A498JJ28	449	blue	8.48248	8.087	7.48145	8.22933	8.07845	7.91735	8.46847	NA	NA	7.3395	7.97185	NA	7.68311	7.62156	8.24216	NA	6.88261	6.79162
A0A498JJA2	450	blue	8.83324	9.25195	9.41551	9.37725	9.47857	8.79531	9.17379	9.30273	9.20505	9.65941	9.33701	9.70584	9.90232	9.30133	9.33464	9.81654	9.68757	9.75476
A0A498JJE2	451	blue	9.59565	9.40278	9.24022	10.1402	9.68353	10.1267	9.65977	9.40176	9.40648	9.05765	9.38192	9.24054	9.79469	9.86152	9.84468	8.94284	9.32606	9.35994
A0A498JJR9	452	blue	9.89635	9.04151	7.78488	NA	7.3916	9.9261	9.50764	8.7721	8.08975	8.26483	9.05846	8.88542	9.49385	7.70251	8.11417	7.83103	8.0101	9.45669
A0A498JJX1	453	blue	9.05127	8.49851	7.18074	9.12977	9.08427	NA	9.83388	9.67476	8.78557	9.40034	7.54657	NA	7.33357	8.45512	8.77867	NA	8.49947	5.76834
A0A498JK88	454	blue	9.55395	8.73498	6.67418	10.3533	10.105	10.7018	10.6967	8.52499	7.69865	NA	8.34531	7.04717	8.38247	8.59922	9.12445	6.45201	8.10264	9.08168
A0A498JKH6	455	blue	10.4663	10.5278	10.9532	10.3539	10.4501	10.5756	10.876	11.354	11.4034	10.747	10.4328	10.403	10.3476	10.2815	10.0802	11.2876	10.8822	10.8639
A0A498JKK0	456	blue	8.90073	9.34567	9.62794	9.1463	9.23213	9.01116	9.39079	9.36721	9.49944	9.42665	9.03196	9.28777	9.26979	9.07828	9.32571	9.07388	9.04839	9.21838
A0A498JKK9	457	blue	NA	NA	6.88484	NA	5.91533	5.77372	6.53304	6.5661	6.43119	5.58607	7.16056	5.74614	5.31925	7.17633	6.61964	7.93509	7.64172	6.8674
A0A498JKL7	458	blue	9.65684	9.31204	8.718	9.58256	9.59897	10.2652	9.45591	9.29933	9.07282	9.39606	8.79032	9.73156	9.25447	9.28627	9.26969	8.99549	8.90212	9.40499
A0A498JKN4	459	blue	8.18199	8.24787	6.66957	9.0932	6.90129	8.47795	8.14047	6.99404	7.00784	NA	7.01527	9.51695	7.16251	8.10694	6.95419	7.66876	6.98851	7.06713
A0A498JL41	460	blue	9.05378	9.18178	9.04882	8.87547	NA	8.69996	8.7062	8.99977	9.10744	NA	9.14465	8.88656	8.55581	8.78201	8.71233	9.06296	8.75615	9.05462
A0A498JL71	461	blue	10.1734	10.2341	9.50651	10.3922	10.1283	10.4311	9.61451	8.98903	8.9623	9.56522	10.4365	9.84503	10.3279	10.5424	10.9093	9.08104	9.17785	9.24851
A0A498JLD6	462	blue	9.76855	9.59019	8.75678	10.3989	9.85936	9.98429	9.92293	8.65733	8.65628	9.09264	9.69752	9.81964	9.85501	9.8767	10.2543	8.63923	9.16856	9.08402
A0A498JLG3	463	blue	12.1857	11.5029	10.2906	11.8927	11.5013	12.019	10.5913	10.0306	9.85134	10.2964	11.8398	11.1737	11.586	11.1741	12.0212	9.62969	10.9353	10.743
A0A498JLL8	464	blue	5.90529	5.78052	6.86199	6.47216	6.04869	6.15218	5.53291	6.5626	6.06787	NA	5.74514	6.02789	6.27082	6.11636	5.87344	6.25531	6.21408	6.95092
A0A498JLQ8	465	blue	8.52555	7.88707	6.14805	8.24989	8.03964	7.82478	8.0763	NA	7.37472	NA	7.49328	8.28636	8.00093	NA	NA	NA	6.8795	NA
A0A498JM25	466	blue	11.409	11.4575	11.402	11.6564	11.7434	11.8176	11.8289	11.1372	11.3324	11.1448	11.6341	11.3011	11.6537	11.7484	11.9594	10.7183	11.4982	11.2807
A0A498JM62	467	blue	10.9195	10.0721	10.8516	10.4256	9.84117	10.2498	10.1598	10.7705	10.7344	11.1169	10.8624	10.9763	10.0348	9.81901	9.47418	11.2027	10.2454	10.6354
A0A498JM80	468	blue	11.4647	11.3679	10.8657	11.7569	11.0377	11.1828	11.79	10.1696	10.2309	9.9513	10.9597	11.0157	10.8942	10.942	11.3332	10.014	10.4022	10.2095
A0A498JMK9	469	blue	8.61176	8.3543	7.27662	NA	8.73422	9.30823	8.64929	7.62721	7.59748	7.87997	8.78491	NA	9.02137	8.15629	7.93141	NA	NA	7.99061
A0A498JN52	470	blue	9.35456	8.59713	7.49924	9.13429	8.37918	8.80009	9.73653	7.84948	8.11913	NA	8.39128	8.90846	8.16511	NA	7.61816	NA	NA	8.48187
A0A498JNG2	471	blue	9.56831	9.73454	9.71581	9.41042	9.73936	9.37084	9.66818	9.81467	9.9151	9.85787	9.51018	9.52629	10.1292	10.0804	9.94566	9.61865	9.79	9.86852
A0A498JNI8	472	blue	9.14795	8.56246	7.80428	10.161	8.92069	9.04484	9.9215	8.09432	8.02294	NA	8.47787	9.77355	8.51454	8.65362	8.81545	7.65358	8.15995	8.22137
A0A498JNK5	473	blue	9.6423	9.23934	NA	10.5037	9.88346	10.5817	10.1859	8.96036	8.73819	NA	9.48036	9.76225	NA	9.04029	10.4102	8.3268	8.76849	9.45239
A0A498JNP9	474	blue	10.2653	10.0229	9.75779	10.2535	10.3053	10.2643	10.3788	9.31674	9.1281	9.98571	10.266	10.0629	9.91858	9.87862	10.2322	9.27389	9.64237	9.67695
A0A498JNU2	475	blue	10.7455	10.9219	9.42613	10.6738	10.7307	10.7065	10.3479	9.34544	9.57956	9.86003	10.5191	10.714	10.8831	10.9717	11.353	9.08477	9.88815	10.1397
A0A498JNZ6	476	blue	9.43688	9.88483	9.73248	9.62926	9.05301	9.48333	9.59172	10.0231	10.0034	9.87395	9.36975	9.79067	9.49224	9.40684	9.22455	10.2864	9.92572	9.81543
A0A498JP42	477	blue	8.29909	8.72313	8.82971	8.19491	8.42127	7.84081	8.33484	8.73008	8.82266	8.86483	8.56197	NA	8.29872	8.49406	8.83471	8.67815	8.60992	8.51004
A0A498JPK0	478	blue	NA	NA	8.29791	NA	7.47228	NA	NA	8.2959	7.95272	8.20118	NA	NA	8.11631	7.32132	7.4897	8.22682	8.18169	8.48346
A0A498JPM1	479	blue	9.73313	9.83706	9.52468	9.95537	9.88466	9.96154	9.44239	9.22997	9.32976	9.39357	9.95228	9.56275	9.99522	10.0081	10.3347	8.81595	9.24005	9.1337
A0A498JPM7	480	blue	8.06279	8.38105	8.1026	9.12993	8.55945	8.4093	8.77447	8.16863	7.91056	8.88432	8.02728	8.74014	8.29352	8.28049	7.82488	8.20608	8.19081	8.41873
A0A498JQ97	481	blue	9.50242	9.00432	7.92192	10.2586	9.42104	9.4121	10.4729	8.55029	8.46491	8.64014	9.30499	9.25546	9.32032	9.0427	9.33228	8.5511	9.2328	9.31587
A0A498JQD7	482	blue	11.1181	10.4625	9.66945	11.4766	11.2138	11.8084	10.3227	9.45106	9.18164	10.0054	10.4637	10.2686	10.8535	10.9694	11.5173	9.60557	9.83898	9.88359
A0A498JQE2	483	blue	9.26884	9.26973	8.55878	9.28602	9.10628	9.54521	9.1249	8.86268	8.33661	9.23355	9.29445	9.08119	8.94542	8.95448	9.24682	8.82543	8.35087	8.70558
A0A498JQE8	484	blue	9.9797	9.75644	8.71157	9.89764	9.53853	9.9223	10.084	NA	NA	NA	9.7044	9.55254	9.03815	8.64353	9.06044	NA	NA	8.78853
A0A498JQJ8	485	blue	11.6081	11.6374	10.6403	11.8607	11.9826	12.1622	11.3512	10.2493	10.594	10.2347	10.9602	10.6669	11.0428	10.8489	11.2624	9.77801	10.1379	10.0896
A0A498JQR0	486	blue	10.0717	9.92865	8.93017	10.301	10.3079	10.3111	10.1815	8.20092	8.82246	9.2643	10.127	9.88654	10.0699	10.0207	10.508	8.82704	9.73463	9.41913
A0A498JQS5	487	blue	10.5895	9.86519	8.25482	10.0391	9.26981	11.2014	9.64731	NA	7.3981	8.26116	9.39946	9.72541	9.29681	8.66455	11.1329	7.8133	NA	8.10623
A0A498JR78	488	blue	12.0189	11.8024	10.9947	12.1595	11.8109	12.2955	12.0623	11.5333	11.4266	11.0405	11.8358	11.3844	11.6734	11.6557	11.9831	11.42	11.4437	11.4902
A0A498JRI7	489	blue	9.58591	9.51941	9.74491	9.37162	10.0799	10.3082	9.63924	8.51751	9.26979	9.27618	9.24008	10.2978	9.19102	9.70988	9.45302	8.97929	8.92092	9.43055
A0A498JRL5	490	blue	NA	10.0423	8.90955	10.3266	10.3421	10.8459	10.0708	NA	NA	NA	9.9263	NA	9.16033	9.32545	9.89817	NA	NA	9.02318
A0A498JRX8	491	blue	8.83305	8.65103	8.62801	9.24671	8.80815	9.2321	9.53008	8.49032	NA	9.33401	8.53319	8.6862	8.2606	8.17663	8.44798	8.67276	8.59312	8.78482
A0A498JRY8	492	blue	8.71167	9.11679	9.50818	8.8185	9.15049	9.08747	8.65362	9.34073	9.9734	9.28252	9.19065	NA	9.35998	9.36861	9.08877	9.96217	9.30438	9.34625
A0A498JS15	493	blue	8.87907	8.62165	8.25322	8.15313	9.24864	9.52901	8.45158	7.95324	8.086	7.91756	8.2088	NA	7.7562	7.93138	8.28029	8.29226	8.11115	8.00389
A0A498JS21	494	blue	9.12929	9.19511	9.13439	7.90424	7.67265	7.34492	8.87737	8.90744	8.84771	8.86808	8.7021	NA	9.093	8.36961	8.4148	8.57926	8.65709	8.92879
A0A498JS31	495	blue	10.2983	9.87122	9.49658	10.2274	9.84605	10.2851	10.5989	9.63621	9.85177	9.55812	10.0268	9.85893	9.65258	9.57209	9.8515	9.07185	9.17551	9.58801
A0A498JS79	496	blue	9.27897	9.47265	9.12862	8.73556	8.66679	8.50878	8.70144	8.79678	8.80477	8.74286	8.63125	8.81971	8.58146	8.46813	8.36006	8.93509	8.70956	8.74087
A0A498JSC5	497	blue	8.3893	8.08236	7.55525	9.04207	7.97665	8.27661	8.05917	8.02759	8.01645	8.70724	7.38927	8.54751	8.08056	7.61447	8.26026	7.86011	7.67635	8.4071
A0A498JSC9	498	blue	6.67995	11.7278	7.79776	7.44837	11.5481	11.715	8.22983	7.7521	8.26563	NA	7.17214	7.01384	7.61537	9.00295	7.71292	8.1598	8.02613	8.0383
A0A498JSD7	499	blue	10.1612	9.52226	10.7383	9.8378	9.83972	9.77025	10.3311	11.3146	11.4321	10.4012	9.79854	9.92702	9.77311	9.93828	9.30813	10.9054	10.8392	10.4775
A0A498JT43	500	blue	8.30435	8.44158	8.88757	NA	8.33268	8.82812	8.52426	NA	NA	NA	7.91038	NA	8.21178	NA	8.25323	NA	7.33911	NA
A0A498JTQ9	501	blue	10.063	NA	NA	9.91612	9.28139	9.78043	9.4183	NA	7.18748	NA	8.7289	NA	8.87084	8.99323	9.38151	9.16885	8.35663	8.98795
A0A498JTZ9	502	blue	8.41339	8.0215	8.98981	7.85384	7.96417	8.05771	7.89388	8.61339	9.05883	8.92095	7.65549	7.83697	7.92119	8.16984	8.27577	8.34208	8.45082	8.88946
A0A498JU29	503	blue	10.3232	10.4787	10.1546	10.6501	10.4958	10.7857	10.1456	10.0811	9.90505	10.3157	9.92825	10.2191	10.3016	10.1992	10.1521	9.79809	10.0394	10.1047
A0A498JU40	504	blue	11.1664	10.1358	8.59795	11.4519	11.2185	12.2178	12.0568	10.0986	9.35531	9.48277	11.3662	11.1734	10.9076	10.9072	11.2051	9.55495	10.0232	11.0023
A0A498JUF7	505	blue	8.45	6.86519	6.13019	7.52441	7.29872	8.21261	9.09611	6.55252	6.91819	NA	7.60408	7.00996	7.0227	NA	7.66055	5.71167	6.33542	7.18925
A0A498JUL8	506	blue	9.49667	9.4523	8.8123	9.67205	9.57348	9.74353	9.27147	8.82689	9.41859	9.4686	9.44522	9.85758	9.66918	9.1575	9.13987	9.4948	9.12414	9.2646
A0A498JUM3	507	blue	7.67374	6.6723	8.22794	8.04514	6.21097	7.0146	7.96316	9.17634	8.96129	8.03102	8.10269	7.85357	7.39163	6.95218	7.0142	9.6257	8.74462	9.14419
A0A498JUP1	508	blue	11.6102	11.2879	11.1294	11.4012	11.6306	11.4872	12.5181	11.427	11.5387	11.4251	11.4176	11.2647	10.9681	11.2678	11.7536	10.3626	11.0628	11.1515
A0A498JUY6	509	blue	8.32263	8.8893	9.00572	9.49523	9.74985	9.92791	9.86327	9.60967	9.70534	8.93366	8.89189	9.25125	9.50524	9.87978	10.2542	9.05908	8.97582	9.00145
A0A498JVK3	510	blue	8.97247	9.07337	9.53303	9.04723	9.09484	9.13087	9.02833	9.25672	9.02058	9.81027	9.52406	9.64114	9.81228	9.89732	9.49342	9.87729	9.59788	9.6253
A0A498JVQ9	511	blue	9.449	8.91643	7.5913	9.87213	8.89826	9.39185	9.90034	8.44376	8.41212	7.90708	8.47072	8.47022	8.30981	8.4692	8.34615	6.71285	8.09583	8.54018
A0A498JVZ3	512	blue	9.8515	8.99813	8.78344	10.5167	10.4337	10.5443	10.7223	10.0173	9.82445	8.75812	9.45253	9.84738	9.24353	9.00431	9.34164	10.3369	9.91463	10.0471
A0A498JWC3	513	blue	10.6126	10.6401	9.25761	9.97882	10.008	10.4657	10.0937	9.7797	10.6439	9.34282	9.93286	9.9012	9.52899	9.64398	10.0946	10.4758	10.0254	9.99564
A0A498JWF8	514	blue	7.76584	NA	9.25885	NA	7.97527	NA	NA	NA	7.79205	10.142	9.5635	9.42096	9.45871	9.00132	9.12894	9.77011	9.67278	10.1023
A0A498JWG4	515	blue	10.8684	10.8971	9.91443	10.9526	10.9204	10.9945	9.70134	8.88176	8.81822	9.89401	10.9896	10.6848	10.5356	11.2531	12.1852	9.37499	9.47654	9.39991
A0A498JWS1	516	blue	8.77756	8.76888	NA	8.39773	8.3062	8.48725	NA	8.63533	NA	NA	NA	8.66241	NA	9.02349	8.60898	8.94343	8.80684	8.98997
A0A498JWX3	517	blue	10.5593	9.35877	8.73972	10.4731	10.0064	10.8428	10.4032	9.51887	9.30752	9.08679	9.79871	9.81405	9.51039	9.34332	9.83967	10.1911	9.21479	9.851
A0A498JWY1	518	blue	9.50908	NA	8.6769	9.27326	9.13002	8.88797	9.67931	8.67628	8.91909	NA	8.69978	NA	NA	NA	8.80286	NA	NA	8.6899
A0A498JX47	519	blue	11.1601	11.4889	11.8995	10.4756	10.722	10.7592	10.4143	11.2084	11.0619	11.3846	11.7559	11.3055	11.2819	11.1963	11.2907	12.6028	11.2962	11.3106
A0A498JX87	520	blue	9.49327	9.69309	8.09531	9.79549	9.6105	9.74832	9.09548	8.17703	8.25504	8.8323	7.23252	8.54512	9.34712	9.17705	9.28433	7.91447	8.04404	8.47495
A0A498JXH3	521	blue	6.68916	8.28794	8.09692	7.93584	6.68087	6.79529	6.72905	7.30028	7.51625	8.69333	6.73107	7.10774	7.22499	7.03712	6.27325	8.11797	6.99325	6.71663
A0A498JXK7	522	blue	9.61946	9.28097	8.09944	9.31779	9.6512	9.59282	9.28043	8.59684	8.58747	8.31763	9.16555	9.52126	9.26101	9.2189	9.40653	8.75272	8.33887	8.94043
A0A498JXL7	523	blue	9.98537	10.0148	9.09727	11.6144	10.1739	10.7677	9.53907	8.70836	8.1438	9.40364	9.26736	9.56572	9.71065	9.68253	10.0506	7.86114	8.73234	8.83558
A0A498JXM7	524	blue	8.65226	NA	8.20517	NA	9.0778	9.34671	9.99596	8.67985	8.46279	NA	8.13567	8.80652	8.48329	8.36169	8.61399	8.14207	8.60173	8.77726
A0A498JXN4	525	blue	12.1608	11.348	9.10151	12.2373	11.2581	11.5401	10.9281	9.46836	9.28726	9.13574	10.9361	11.0393	10.819	10.6996	11.6526	8.463	9.60119	10.2052
A0A498JXY1	526	blue	10.3204	10.4115	10.7098	10.1904	10.2092	10.4035	10.6754	11.2381	11.3705	10.536	10.3616	10.6003	10.2717	10.2914	10.2576	11.1781	10.8379	10.7178
A0A498JYV0	527	blue	11.5601	10.9651	9.9902	11.5096	11.2148	11.7856	11.8239	10.6465	10.9227	10.1562	11.2739	10.7445	10.7105	10.5353	11.1903	10.3303	10.4553	10.4811
A0A498JYW6	528	blue	9.1238	10.1903	9.07251	9.9987	9.07829	10.0423	9.12206	9.36124	9.45138	8.80448	9.53541	9.40986	9.34018	8.84018	8.85358	8.69029	9.01103	8.84917
A0A498JZA7	529	blue	8.66742	8.68726	9.04751	8.56138	8.6911	8.22385	7.93174	9.00739	8.91784	NA	8.81677	NA	8.28402	8.61714	8.64169	8.18785	8.6303	8.77941
A0A498JZF0	530	blue	10.0732	9.25064	8.61897	9.73991	9.0718	9.36039	9.22416	8.53943	8.47148	9.02647	9.44701	9.25923	8.86588	9.07252	9.9262	9.61456	8.45165	8.0704
A0A498JZH2	531	blue	10.6029	10.724	10.2884	10.6474	10.5955	10.6651	10.3643	10.4016	10.5162	10.0931	10.6437	10.3279	10.6352	10.635	11.0636	10.506	10.2771	9.96822
A0A498JZP2	532	blue	6.40855	6.84842	NA	NA	NA	6.49023	7.15833	8.03198	8.00685	NA	6.61172	NA	6.2233	6.7471	6.45691	7.82815	7.38767	7.15987
A0A498JZP3	533	blue	9.69047	8.78817	8.15779	9.19665	9.07204	9.21903	8.88299	8.81287	8.91044	8.92389	8.98532	9.51221	9.15232	8.16858	8.08528	8.76637	8.80654	8.59508
A0A498K0A3	534	blue	12.2567	12.0997	11.2017	13.1527	12.7135	13.156	11.4398	10.7638	10.6454	12.0102	12.1584	11.7826	12.377	12.3089	12.4861	10.323	10.7426	10.97
A0A498K0B1	535	blue	8.67243	8.91649	8.99209	8.00536	8.60661	8.61503	8.99783	9.25761	9.31447	9.60705	8.8357	9.18676	8.3219	8.41273	7.68765	9.97333	8.34753	9.4597
A0A498K0B5	536	blue	9.98977	10.6282	8.57023	10.7878	9.95512	10.832	10.3419	8.81447	8.79721	9.85286	9.1144	10.3261	10.2461	8.87162	9.34637	8.31322	9.14391	9.55171
A0A498K0H4	537	blue	8.82789	9.21383	9.42754	9.05893	8.98287	9.23408	8.38588	9.63629	10.1527	9.28088	9.30771	9.01112	9.13778	9.13938	9.40168	9.7246	9.15324	9.53503
A0A498K0J1	538	blue	10.8132	10.0703	8.4355	9.73306	9.46444	10.2542	9.65048	8.16375	8.17898	8.68496	10.1205	9.45965	9.27615	9.33622	9.76538	7.75052	8.38182	8.90072
A0A498K0L8	539	blue	6.98389	NA	8.31394	7.08558	7.40547	7.87414	NA	7.43277	7.40848	NA	7.50151	NA	8.12504	7.32069	7.41237	7.81862	7.82333	NA
A0A498K190	540	blue	7.78671	8.20021	7.79135	8.56586	8.03944	9.34081	8.41267	7.5578	7.36021	7.46781	7.71126	8.51034	7.95616	7.71627	7.79737	7.62832	7.63734	7.94022
A0A498K1N6	541	blue	7.65974	NA	10.1848	7.81112	8.90734	NA	8.07804	10.3648	7.83339	9.22022	7.91168	7.87207	7.69654	8.08963	7.49265	9.38412	9.88347	7.2137
A0A498K1S4	542	blue	9.14284	8.52295	7.22417	9.36242	9.30362	9.826	10.0732	NA	NA	NA	8.74225	NA	8.56289	8.58348	8.96324	NA	NA	9.44356
A0A498K213	543	blue	9.64152	9.76506	8.76327	9.69102	9.30776	9.85862	10.049	9.52451	9.18824	8.39428	8.85337	9.58152	9.42906	8.66161	8.89918	8.7147	9.95948	9.32108
A0A498K271	544	blue	12.2173	11.6736	10.8898	12.3487	11.8489	11.9483	10.9822	10.025	9.49762	10.6924	11.42	10.7265	11.4392	11.6697	11.9645	9.80778	10.3304	10.1153
A0A498K297	545	blue	9.63377	9.98701	9.71603	9.55146	9.66372	9.66074	9.70103	9.85656	9.71102	9.82729	9.70109	9.71909	9.93909	9.94186	9.6114	9.85148	9.83711	9.73843
A0A498K2D1	546	blue	11.4898	11.3716	10.689	11.7127	11.5578	11.6071	11.4978	10.5792	10.5559	10.6159	11.3464	11.2654	11.0373	10.8954	11.2441	9.99532	10.6745	10.8685
A0A498K2L1	547	blue	6.11358	NA	7.2052	NA	5.8791	4.69776	6.26727	6.77186	6.57009	NA	4.28759	NA	6.28486	6.6043	6.17043	7.40297	6.9111	6.74172
A0A498K2L6	548	blue	7.37483	7.45564	8.41304	7.8548	7.75726	7.75035	7.72197	7.71371	8.46889	8.33407	7.28607	7.96011	8.01137	7.97711	7.90049	8.76686	8.30846	7.71202
A0A498K2M9	549	blue	9.25489	9.41031	8.8346	8.92956	8.4391	9.70535	9.34969	9.2174	9.19573	8.87985	9.15295	9.07459	8.69015	8.77029	9.37905	9.17693	8.80344	8.91616
A0A498K2R9	550	blue	10.9123	10.1408	9.39049	11.031	10.9315	10.8903	11.1508	10.1381	9.95824	9.5504	11.2626	10.4086	10.5385	10.0136	10.5636	9.45631	10.1861	10.3815
A0A498K321	551	blue	9.83359	9.95251	10.2617	9.64431	10.0577	9.53324	9.89111	10.2567	10.2724	10.0576	9.62834	10.0845	9.92568	9.52075	9.86002	10.5797	10.2821	9.89561
A0A498K326	552	blue	9.72745	9.14887	NA	9.51182	9.31083	9.6968	10.1083	7.98127	8.19452	NA	9.05588	9.36125	8.71726	8.44479	9.53096	8.22624	7.92185	8.39062
A0A498K346	553	blue	NA	6.82022	7.84591	NA	7.25571	6.62928	NA	NA	7.6722	7.44402	7.28315	7.78522	8.01386	7.63839	7.53024	8.75443	8.14924	8.07908
A0A498K356	554	blue	8.36971	8.08057	7.92007	8.6243	8.58306	8.15497	9.01573	8.31015	8.33811	7.36704	8.27368	9.29092	7.50306	8.36689	8.52113	7.94689	8.21695	7.87197
A0A498K3M5	555	blue	9.48945	8.66003	8.30125	9.24911	9.00116	9.41511	10.0674	NA	7.24576	NA	8.11119	8.73834	NA	8.18755	8.06217	7.30646	NA	NA
A0A498K432	556	blue	9.61551	10.0194	10.518	8.91125	9.59882	9.70493	9.70432	10.003	10.1663	10.3411	9.79167	9.83176	8.80855	8.76192	8.64504	10.7803	9.95684	9.41625
A0A498K465	557	blue	7.85186	7.63053	7.93456	8.54991	8.4779	8.65513	NA	7.79271	7.99692	8.22698	7.65955	7.59395	7.86369	7.60982	8.19738	8.08697	7.56887	8.43634
A0A498K493	558	blue	8.1576	9.16113	7.06448	NA	9.14348	8.37395	8.1885	8.14488	7.83347	6.79023	7.58146	NA	7.83272	7.93195	8.54372	8.75757	7.84557	7.70175
A0A498K4C0	559	blue	8.25187	8.46443	8.02895	8.84834	8.86528	8.22555	8.29118	7.98173	8.19419	8.49879	8.00954	8.38896	7.80972	7.72923	8.00128	8.14258	7.80712	8.13976
A0A498K4F5	560	blue	9.43454	9.3859	8.49576	9.47103	9.04987	9.31528	9.73586	8.53102	8.76016	8.56526	9.20106	9.12455	8.72722	8.24077	8.85086	8.07796	8.09942	8.18609
A0A498K4F8	561	blue	11.2199	10.4842	9.02495	11.0325	10.6737	11.1942	12.6858	10.9616	11.1704	10.5501	10.606	11.1112	10.252	10.1659	10.5337	10.4532	10.6537	10.8344
A0A498K4K2	562	blue	8.22299	8.51551	8.41553	8.24167	6.95896	7.51052	8.14585	8.69667	8.64821	8.81921	8.19549	8.94741	8.07846	7.72885	7.70155	9.23518	8.2789	8.94778
A0A498K4K5	563	blue	9.06264	NA	9.21454	11.7346	10.5981	12.6697	8.80205	7.8576	8.61349	8.43239	8.27379	9.52401	8.00919	8.57118	7.8485	7.85355	7.75813	8.76254
A0A498K4N8	564	blue	8.95475	9.06505	10.0605	8.58555	8.33678	8.66903	9.61276	10.5716	10.6477	9.56178	9.47274	9.22977	8.59483	8.55266	8.30232	10.8773	10.0264	10.1738
A0A498K4W9	565	blue	8.3804	8.32444	8.11774	8.95175	8.75324	9.72533	8.70907	8.14646	7.78819	8.69564	8.60945	8.64333	8.65554	8.41269	8.58456	8.19328	8.21475	8.12097
A0A498K572	566	blue	10.0831	9.19755	7.12888	10.0318	9.68833	10.2833	10.4772	8.83024	9.20898	7.94481	8.62323	9.1201	8.90152	8.60272	9.06025	7.48655	8.83661	9.66116
A0A498K5F4	567	blue	7.83187	8.37398	8.98777	8.63214	8.78457	8.72365	8.07644	8.34549	8.38825	9.45622	8.02599	NA	8.7914	8.74347	8.33631	8.69096	8.46908	7.97377
A0A498K5I7	568	blue	NA	6.92359	7.62522	NA	5.65782	NA	6.33866	7.75485	7.4352	NA	6.26313	NA	NA	7.44756	7.1783	8.16174	7.59449	7.6129
A0A498K5P2	569	blue	NA	NA	6.90973	6.4826	NA	5.46331	NA	NA	6.41762	NA	7.42262	NA	7.32458	6.8706	6.50726	7.5211	6.57656	7.10778
A0A498K5Q8	570	blue	9.68729	9.55005	10.2875	9.21129	9.25594	9.45585	9.53514	9.86431	9.93975	10.1908	10.438	10.1092	10.0462	10.175	10.4635	10.7535	10.3666	10.0784
A0A498K626	571	blue	9.92479	9.91547	9.83184	9.99304	9.87785	9.99444	10.1683	9.49221	9.45471	9.64126	10.0927	10.0461	9.82454	9.9665	10.3169	9.63647	9.75624	9.69325
A0A498K644	572	blue	6.69629	6.80756	7.66321	NA	NA	6.1844	NA	7.48631	7.19441	7.87978	6.62373	7.10587	7.3625	7.27864	6.71857	8.18426	7.61281	7.76802
A0A498K6G1	573	blue	10.7141	9.66203	7.16175	9.55507	9.21339	9.73595	9.47284	7.80364	7.60018	5.61658	8.92278	6.99154	6.23145	8.69653	9.95143	7.9156	7.19642	7.11835
A0A498K6U4	574	blue	8.93339	8.95899	9.26449	8.72189	8.73307	8.6499	8.84516	9.84831	9.28487	9.23812	8.9605	9.08245	9.00991	8.42276	8.47572	9.29748	8.86274	8.9983
A0A498K6V4	575	blue	11.2771	11.1762	9.62661	11.1037	10.9893	11.3293	11.3669	9.9118	10.1059	10.0658	10.9263	10.9984	10.8219	10.7538	11.1504	8.54545	9.98574	9.99897
A0A498K716	576	blue	8.35211	8.46962	9.21189	8.61681	8.20599	8.61193	9.02313	9.56943	8.90862	9.28222	8.65037	8.97321	9.01874	8.84132	8.52794	9.1373	9.21404	8.77017
A0A498K769	577	blue	9.62042	8.40227	7.5563	9.3805	8.36342	9.42372	8.12175	7.47748	6.9429	7.94848	7.75044	8.39413	8.38451	8.05356	8.14321	7.80793	7.95712	8.1481
A0A498K7R4	578	blue	9.29187	9.31235	9.67965	9.02447	9.18427	8.43891	9.64109	8.71169	9.90632	10.004	9.00051	9.65727	9.24504	9.33684	8.81491	9.57393	10.1108	9.29816
A0A498K7S9	579	blue	8.63304	8.53704	8.21816	8.47463	8.7441	8.71553	8.68121	8.28632	8.29729	8.12423	8.6902	8.49286	8.63409	8.73163	8.8582	8.62032	8.58891	8.45498
A0A498K7Z0	580	blue	10.2157	10.2687	8.78414	10.6189	10.5781	10.647	9.8227	8.59323	8.4776	7.41453	10.0086	10.0412	10.2436	10.0526	10.4415	8.86752	9.19167	9.44844
A0A498K874	581	blue	9.04693	8.72688	8.80966	9.30238	8.85763	8.91753	9.0253	NA	7.88564	9.35598	8.09561	NA	8.97024	6.95292	8.37019	7.65281	NA	8.39512
A0A498K881	582	blue	8.9875	8.61142	7.71593	9.02213	8.32728	10.2723	8.38386	8.40357	8.1202	7.72738	8.44953	8.50737	8.00309	8.10013	8.7151	8.33704	7.92521	7.86526
A0A498K8A0	583	blue	8.23395	8.45123	9.12777	8.01865	8.46133	8.31527	8.20814	8.50556	8.47842	8.50636	8.63795	8.70531	8.72397	8.28075	8.78256	9.04544	8.89077	8.65257
A0A498K8Y1	584	blue	7.33147	NA	8.60801	7.75533	7.73278	7.62898	8.35205	8.52675	NA	8.76041	8.15388	9.16504	8.22857	7.53711	7.62266	8.45142	8.9947	8.49412
A0A498K8Z2	585	blue	8.74222	NA	8.64107	8.99438	8.95716	8.46395	8.77407	7.94909	7.82559	NA	7.35381	NA	8.69551	7.92748	8.35828	8.27595	8.41244	8.09345
A0A498K8Z3	586	blue	9.6796	9.57736	6.75755	9.23289	9.90054	9.4406	NA	7.13282	6.99721	8.10712	6.03791	9.74534	6.39352	8.53084	9.10153	7.96778	7.94211	7.67097
A0A498K9F6	587	blue	9.63825	9.82018	8.82064	9.37885	9.54035	10.4111	10.1555	8.93046	9.10676	9.02977	9.4156	9.96334	9.31601	9.93767	9.56562	9.21741	9.24332	9.48273
A0A498K9J4	588	blue	9.29816	9.11975	8.3137	9.9406	9.42025	9.68175	9.29083	8.6775	8.72259	9.23486	9.1506	9.56587	9.41267	9.19849	9.4051	9.28072	9.03336	9.00939
A0A498KA78	589	blue	11.436	10.0862	8.77036	11.9529	10.3506	11.3167	11.7513	7.66917	8.52047	NA	9.44286	11.2674	8.94664	8.79156	9.5204	8.0069	8.81582	9.419
A0A498KAE4	590	blue	10.1792	10.6383	9.77994	10.325	10.0413	10.2158	10.7524	10.021	9.94754	9.91915	10.1482	10.5096	10.0702	9.96754	10.1518	9.95076	10.0167	10.1837
A0A498KAP8	591	blue	9.78596	8.99109	8.98534	9.76305	9.51167	9.97195	9.75876	9.20286	9.4507	9.09009	9.38919	9.26092	9.1643	9.4349	9.45515	8.88476	8.97749	9.24014
A0A498KB36	592	blue	9.97629	9.67773	9.54941	9.74474	9.81852	9.99558	9.95044	9.40567	9.58925	9.27486	9.56523	9.68465	9.74407	9.85932	10.2255	10.2468	9.80652	9.42317
A0A498KB50	593	blue	7.78091	7.83987	8.41937	7.58623	7.50677	8.07901	7.83983	8.3654	8.34157	8.09527	8.4134	8.20761	8.31122	8.06651	8.07459	8.86911	8.22822	8.21682
A0A498KBP3	594	blue	10.1236	10.0843	8.64508	10.1666	9.60572	10.0892	9.56711	8.68081	8.74182	9.11806	9.8712	10.0983	9.23191	9.08588	9.64249	8.60372	8.54465	8.19621
A0A498KBT6	595	blue	9.53802	9.43436	8.96996	NA	9.16784	9.73323	9.53858	8.58784	8.57921	NA	9.7702	NA	9.26157	9.16523	9.32673	NA	8.36702	9.19961
A0A498KC32	596	blue	9.10323	9.42752	9.23166	8.64597	9.07671	8.62039	8.8336	9.23332	9.39668	10.0762	9.62467	9.16545	8.87683	8.97689	8.64399	9.25997	9.09164	9.03383
A0A498KCN1	597	blue	6.50991	6.30341	7.53127	7.06714	6.82534	5.8828	6.35767	NA	9.50407	6.47861	6.58412	7.42823	7.18444	6.97219	7.19511	7.71532	6.93599	6.73253
A0A498KCT3	598	blue	8.41872	7.43626	6.64364	NA	7.23592	7.76934	8.5764	6.86878	6.49038	6.6632	6.70296	8.11555	NA	NA	7.34588	7.19881	6.46523	7.95674
A0A498KCV0	599	blue	9.98844	10.4049	9.02541	10.6712	9.73049	10.5589	10.1066	8.37157	7.05857	6.51742	9.21844	9.53834	9.65885	9.08927	9.22187	8.21241	7.21752	7.99614
A0A498KCW4	600	blue	9.6473	9.72849	8.11078	9.79355	10.0092	10.0233	8.1385	7.36397	7.28741	7.98538	9.67621	9.35145	9.78975	9.90885	10.2687	8.4439	8.40588	8.4805
A0A498KD23	601	blue	7.92692	8.00261	8.07412	8.12035	8.08318	7.25414	7.22534	8.10825	7.87093	8.40004	8.38757	8.21973	7.92511	8.27531	8.02306	8.34829	8.1228	8.44602
A0A498KD75	602	blue	10.6877	10.4488	9.37509	10.6211	10.3579	10.8283	10.5958	9.4192	9.42933	9.6991	10.4388	10.3324	10.0685	10.0077	10.4185	9.23	9.20595	9.71078
A0A498KDL6	603	blue	8.23004	8.33729	8.54467	7.94586	7.6841	7.75657	7.85533	8.50229	8.52244	8.46819	8.07584	8.03605	8.05504	8.24834	8.30836	8.40715	8.05852	8.32265
A0A498KDN8	604	blue	7.43972	7.34797	8.69234	7.37762	7.62268	7.5029	8.94735	9.09878	9.11285	9.00505	9.30339	9.11205	8.88293	8.82529	7.60057	9.21071	8.61608	8.80383
A0A498KDP2	605	blue	9.15928	8.98299	NA	9.36067	NA	9.23973	NA	NA	6.9813	NA	8.7065	NA	6.00626	6.00905	7.35276	7.54039	6.68564	7.25326
A0A498KE91	606	blue	10.0011	10.1494	8.92801	10.4672	10.2334	10.626	9.60695	9.36615	8.85705	8.99913	9.84113	9.77024	10.0427	10.1055	10.2777	8.88512	9.12535	9.33591
A0A498KEG4	607	blue	NA	6.43634	NA	NA	5.65521	5.4319	4.95397	8.8445	7.52708	NA	6.11273	NA	6.50241	5.79853	6.14384	7.01215	7.97256	6.79768
A0A498KEU3	608	blue	9.25025	9.28023	8.69895	8.99714	9.05213	9.02736	9.44826	8.30712	8.25323	8.48982	9.10768	9.49037	8.86599	8.83775	9.17891	8.35257	8.3578	8.43108
A0A498KEZ9	609	blue	8.51349	8.74212	9.00309	8.64062	8.60203	9.07839	8.86884	9.29286	9.35124	9.37667	9.27296	NA	9.05541	8.99381	9.05362	9.33506	8.82872	8.83805
A0A498KFF8	610	blue	9.21305	8.93016	7.4964	9.19082	9.03444	9.03198	8.3477	8.25982	7.97395	8.30863	8.88108	8.83083	9.13703	9.2285	9.28126	8.67916	8.49309	8.62687
A0A498KFP6	611	blue	9.92216	9.73484	8.69079	10.2872	9.90139	9.91208	9.7848	7.76862	8.08162	9.20875	8.92368	10.1533	9.6413	8.67804	9.75669	8.48636	8.84844	8.51318
A0A498KGA1	612	blue	8.58162	8.25562	7.64748	9.44122	9.45843	9.58992	8.2036	NA	NA	NA	7.93324	8.36543	8.73032	8.59127	9.06702	NA	7.00629	NA
A0A498KGC4	613	blue	10.1366	10.0344	8.95698	10.0297	9.89489	10.1327	10.3224	9.39598	9.83934	9.27528	9.50669	9.59955	9.42753	9.35722	9.44985	9.63234	9.19874	9.44171
A0A498KGP6	614	blue	9.44408	8.33007	8.01787	9.29765	8.95924	10.0889	9.90376	8.61994	8.69504	8.15151	8.38608	8.94437	8.54017	8.30317	8.49823	8.19577	8.54557	8.92523
A0A498KGV9	615	blue	7.36778	7.48173	7.69323	NA	7.28981	7.15608	6.911	7.89721	NA	NA	7.53477	NA	7.59869	7.27848	7.26475	7.74473	7.30329	7.30204
A0A498KGY4	616	blue	10.5066	10.5618	9.38291	10.6734	10.6592	10.6456	10.5342	NA	NA	9.54267	10.6475	10.1207	10.5082	10.2971	10.6901	8.53392	9.36326	9.65869
A0A498KH40	617	blue	8.33025	8.21407	8.00026	8.38794	8.35113	9.03381	8.9721	7.95461	7.87055	8.15432	8.37149	7.99194	8.47496	8.53538	8.74788	8.08396	8.25873	8.18283
A0A498KH93	618	blue	10.5906	10.3351	10.0476	10.3115	10.1607	10.4069	10.3001	9.82142	9.8525	10.1963	10.381	10.2746	9.8497	10.0167	10.4583	10.2859	9.52563	9.78281
A0A498KHQ3	619	blue	7.67658	8.24297	8.6393	8.50155	7.81222	7.47353	8.14061	8.68496	7.99757	8.68171	8.34808	8.78657	8.75926	7.6128	8.37675	9.02866	8.66964	8.65363
A0A498KHW4	620	blue	9.30488	9.68482	8.89468	10.2732	9.9164	10.2104	9.48279	8.64417	8.35816	9.28848	9.68385	9.32372	9.2987	9.37376	9.57089	9.29525	8.57308	8.63115
A0A498KI29	621	blue	NA	9.32744	6.80491	NA	6.78407	2.9336	8.93838	6.69872	6.56766	NA	8.39764	NA	NA	8.17452	7.44466	NA	7.10412	8.42796
A0A498KI39	622	blue	10.9297	9.95039	7.63554	11.7262	10.3187	10.7731	10.0203	8.07135	8.29531	9.21303	9.70173	10.516	9.41383	9.22452	9.76281	7.94529	8.46464	9.92083
A0A498KI82	623	blue	7.08519	7.36651	7.83215	NA	7.14435	NA	7.32924	8.59909	8.36171	7.78417	NA	NA	6.98783	7.36493	7.28035	8.40615	7.95375	7.34456
A0A498KI83	624	blue	7.88491	8.08654	6.49076	5.97387	7.58902	7.99784	7.75496	7.68417	6.21677	6.14301	7.34335	6.82697	7.33223	7.46066	6.93731	7.23385	6.42187	7.38435
A0A498KI91	625	blue	8.49849	9.30012	8.679	NA	8.47752	9.13068	8.89105	9.74166	10.6503	8.59513	8.56523	8.9171	8.45716	8.61646	7.88641	10.1608	9.52023	9.76482
A0A498KIM9	626	blue	10.1643	9.84876	8.44474	9.80308	9.5403	9.84997	9.20481	7.48474	8.4085	8.74813	6.65995	NA	8.71598	6.62005	8.40564	8.88274	7.47073	NA
A0A498KIZ8	627	blue	NA	7.20102	7.17102	7.49339	8.38705	8.15077	7.12587	7.34909	7.38836	NA	7.60703	NA	7.30856	7.38915	7.97922	7.15007	7.78131	6.8802
A0A498KIZ9	628	blue	8.90268	9.25509	9.23298	8.79885	8.82567	8.29351	9.07718	9.07749	9.24853	9.4224	9.37874	9.70598	9.20748	9.03633	9.18861	9.10631	9.13966	9.17228
A0A498KJ27	629	blue	8.11956	8.86683	8.36379	8.98918	9.02529	8.52261	9.31191	7.83952	NA	NA	8.51563	9.93596	8.89274	8.59825	8.79343	7.9731	8.69702	NA
A0A498KJ28	630	blue	9.47768	9.14826	7.6805	9.22641	9.03396	9.40991	8.96086	7.89446	7.79515	8.21977	9.42016	9.07873	8.51262	8.2636	8.78962	6.58258	7.7793	8.41245
A0A498KJ90	631	blue	8.35702	8.4635	7.98276	9.17898	8.21001	9.06782	8.39624	8.49525	8.13973	8.09279	8.40801	8.24249	8.52948	8.29086	8.31007	8.83697	7.94029	8.75797
A0A498KJG6	632	blue	8.99604	8.49771	8.92604	8.79294	8.96234	10.3077	9.74297	9.0019	9.00411	8.25361	8.83405	8.91685	8.65676	8.54655	8.72002	8.77014	9.31238	8.94117
A0A498KK21	633	blue	9.94509	8.69893	8.62388	10.1748	9.60064	10.3593	10.2008	9.23288	8.61176	NA	8.46183	9.27795	8.96007	7.3722	9.22221	NA	8.58555	8.83621
A0A498KK75	634	blue	9.37821	9.11792	7.75919	9.10873	8.66482	9.2634	9.38709	8.45938	8.4816	8.3819	8.77147	8.90048	8.51741	8.34427	8.65273	8.17503	7.94941	8.29704
A0A498KKM1	635	blue	7.3681	7.53154	8.32617	7.45425	6.58273	6.48189	7.89577	8.27173	8.37643	8.20138	7.55501	7.49553	7.64111	7.57012	7.31134	8.52135	8.09614	8.27754
A0A498KL14	636	blue	8.37783	8.47246	8.51914	8.26354	8.06392	7.0141	7.9708	8.4836	8.01764	8.50846	7.87151	NA	7.84528	7.90309	7.04279	8.24314	8.09229	8.74957
A0A498KL23	637	blue	NA	7.49659	7.77252	7.38094	8.02019	7.58465	7.00758	7.61624	8.5647	NA	NA	7.66639	6.46285	7.93249	7.18305	8.20961	7.88564	7.5377
A0A498KLH1	638	blue	9.46501	8.92963	8.68738	9.09752	9.14158	9.87581	9.82139	8.65425	8.7741	9.5185	9.12866	9.88482	8.44512	8.76663	8.82539	8.32961	8.72579	8.9153
A0A498KLT3	639	blue	9.88801	9.22475	7.40349	10.1664	9.96267	11.1672	9.6642	6.84617	NA	NA	9.78938	7.10796	7.45802	7.57732	7.84444	7.67576	NA	7.95759
A0A498KLT5	640	blue	NA	8.90303	8.26832	9.00208	9.59382	9.27044	7.87872	NA	6.92676	NA	8.65581	8.33821	8.64425	8.85484	9.05648	NA	NA	7.57579
A0A498KLU9	641	blue	8.98228	8.97964	8.21751	9.18958	9.14471	9.37056	9.28889	8.52071	8.41238	8.87904	8.5412	8.97368	8.99332	8.91551	8.37358	8.60163	8.76789	8.70651
A0A498KM30	642	blue	11.3298	11.2258	11.13	11.7513	11.7084	11.8469	11.5109	11.1719	11.1513	10.9393	11.2467	11.0232	11.6735	11.9637	11.245	10.7759	10.627	10.9682
A0A498KMY2	643	blue	11.597	11.1956	10.0832	12.1619	12.0098	12.352	11.7506	10.8238	10.7231	10.3555	11.2535	11.431	11.7899	11.735	12.2661	10.2004	10.5873	11.1461
A0A498KNL0	644	blue	10.4029	10.0671	9.99992	10.5604	10.2744	11.0006	10.5723	9.68198	9.78284	10.2622	10.3008	10.5737	10.2689	10.0474	10.4492	10.1777	9.77056	9.73621
A0A498KNW1	645	blue	8.53139	6.76647	7.58898	NA	8.77002	NA	8.59314	7.54473	7.84172	NA	8.18783	NA	NA	6.86687	7.75773	8.02208	7.90172	7.99956
A0A498KPD3	646	blue	7.23245	7.06599	7.49045	10.1154	9.0513	9.82831	8.59275	7.29547	7.39088	6.69521	7.55461	9.68513	8.45013	8.44419	8.53659	8.13623	7.38819	7.21954
A0A498KPM3	647	blue	9.60146	NA	NA	9.39117	5.64595	8.44289	8.47467	7.09361	6.6049	NA	8.14926	NA	6.82223	5.0834	7.81894	7.00629	7.17428	NA
A0A498KQ20	648	blue	8.52261	NA	7.32311	NA	8.66492	9.26291	8.6737	8.52116	8.08488	NA	7.43383	8.3997	8.18552	8.10549	8.27524	7.53955	8.22252	8.22788
A0A498KQ57	649	blue	10.0327	8.56932	7.55217	9.57655	8.86263	9.85814	8.99866	7.02252	6.56081	6.97823	7.72942	8.06027	7.8759	8.17801	8.25477	6.70144	7.03379	7.85545
A0A498KQA1	650	blue	9.64063	9.61031	8.83408	9.97585	9.83978	10.1434	9.07755	9.37452	8.48674	8.60643	9.80676	10.1996	9.62314	9.57797	9.00646	8.64859	9.32865	NA
A0A498KQA5	651	blue	NA	8.69779	8.85584	9.00861	8.21031	8.92735	8.57658	8.46103	7.9177	8.48502	8.20565	NA	7.45488	8.02882	7.39614	NA	8.31521	8.2287
A0A498KQP0	652	blue	7.60383	8.66015	7.72869	6.62185	7.63437	NA	7.76938	8.36403	7.96586	8.69934	7.92497	6.76935	6.68266	7.07959	5.13272	7.9356	8.03018	7.04888
A0A498KSU6	653	blue	NA	NA	6.99279	8.38555	9.00808	9.67172	8.19812	7.75257	7.8318	NA	8.02702	NA	8.62401	7.0417	7.95014	7.49381	7.66128	8.12325
A0A498KTG5	654	blue	12.0961	11.7196	11.0882	12.2761	11.9819	12.2608	11.1668	10.7423	10.4895	11.0401	11.7981	11.6667	11.8174	11.5596	11.9936	11.4452	11.2076	11.7195
A0A498KUJ6	655	blue	8.92201	8.89043	8.80721	9.32662	9.16953	9.08696	8.88621	8.49123	8.51783	7.58887	8.77179	9.19388	8.96068	9.07822	9.19741	7.77201	8.6105	8.07494
A0A498KVN6	656	blue	12.6344	12.3287	11.4058	12.8665	12.6392	13.0254	13.5228	12.6136	13.0157	11.8986	12.2953	12.5563	12.2623	11.8316	12.3923	12.0935	12.2296	12.528
A0A540K637	657	blue	9.06522	NA	NA	9.44978	8.81026	9.49795	8.96759	7.31575	6.91766	NA	6.67191	NA	7.95902	7.81811	8.18875	NA	6.87449	8.00036
A0A540K8I7	658	blue	10.1615	9.88209	8.98478	10.475	9.63255	9.89524	9.79325	NA	9.52018	NA	9.67679	10.3678	9.82497	9.77098	9.39324	9.30451	9.48978	9.59029
A0A540K8M9	659	blue	11.6616	11.6577	11.7927	11.4066	11.1677	11.1338	10.9151	11.6152	11.6703	11.6823	11.3814	11.5892	11.458	11.6692	11.727	11.8892	11.438	11.3357
A0A540K8X0	660	blue	8.36701	8.59166	8.4545	9.21471	6.68734	8.71615	8.2227	8.33758	7.97992	6.70851	8.89847	7.2702	7.88647	8.1303	8.29262	8.14557	7.30509	7.32078
A0A540KA67	661	blue	8.06172	8.02635	8.09644	7.61109	7.47041	7.63915	7.82716	8.27579	8.27702	8.42261	7.92699	7.70094	7.84868	8.04435	7.98489	8.81003	8.19201	8.20852
A0A540KAD7	662	blue	9.99894	9.87666	9.45798	9.71959	9.75485	10.1185	10.497	9.06719	9.47888	8.92826	9.54359	9.2806	9.44705	9.57014	9.85197	8.51792	9.12322	9.35568
A0A540KAU9	663	blue	8.46265	8.4607	8.60925	8.24249	8.24758	8.53852	8.15372	8.58962	8.70894	8.7292	8.9167	8.90874	8.0888	8.46822	8.64325	8.82943	8.44247	8.59803
A0A540KCC1	664	blue	10.0986	10.0723	9.66311	10.3969	10.4364	10.5723	10.2842	8.98436	8.93956	9.65581	10.0537	10.0864	10.2264	10.0468	10.3464	8.75275	9.48171	9.44978
A0A540KE08	665	blue	7.48918	7.78674	7.80463	7.59299	7.96109	8.15893	7.02397	7.34285	7.22636	7.78631	7.25398	7.97552	7.79814	7.51889	7.08284	7.25341	7.13005	7.36642
A0A540KFG2	666	blue	7.98913	8.18647	8.26164	7.70776	8.03366	8.05583	8.06842	8.6505	8.83216	8.28777	8.34322	NA	8.11692	8.15125	8.07109	NA	8.26638	8.31285
A0A540KFM5	667	blue	NA	NA	8.42124	NA	7.49451	NA	NA	8.33969	8.01802	8.39301	7.79208	8.24483	8.0595	7.81998	7.72391	8.7022	8.54318	8.60754
A0A540KIV9	668	blue	7.72699	6.54454	NA	8.68399	7.82427	8.76246	NA	5.56297	NA	NA	7.12039	6.3517	6.97216	6.60713	7.63303	6.54746	5.98713	6.79849
A0A540KJI5	669	blue	9.68574	9.768	10.1299	NA	NA	9.3673	9.36739	9.88306	9.81499	10.2136	9.84881	9.68329	9.75912	9.73568	9.26478	10.1725	9.84693	10.0225
A0A540KJX4	670	blue	10.144	9.89328	7.85834	9.48189	9.62291	10.3462	10.1021	8.36567	8.48758	NA	8.47989	9.09827	9.21515	8.33095	9.03739	7.86086	8.35288	9.59111
A0A540KK01	671	blue	9.17301	9.22695	8.64126	9.03048	9.25628	9.07492	8.62286	8.79753	8.20967	8.83102	8.3999	9.17215	8.98704	8.27117	8.48003	8.53433	8.06892	8.69157
A0A540KK68	672	blue	10.0503	10.3895	9.86844	10.4477	10.9079	10.4358	9.84432	NA	8.89414	9.66948	9.9163	10.1702	10.525	10.3277	10.557	8.57856	9.43131	8.95391
A0A540KL40	673	blue	7.51503	7.43623	7.49111	8.12321	7.89321	8.07881	7.49247	7.75389	7.79032	7.51791	7.12232	6.7451	7.41727	7.55172	7.6166	7.34145	7.05403	7.90445
A0A540KLG8	674	blue	9.56938	9.96815	9.82347	9.82607	9.62769	9.87679	9.56023	10.1568	10.0276	10.1089	9.91146	9.77557	9.59406	9.79464	9.51747	10.1561	9.86883	9.96324
A0A540KMN3	675	blue	8.20161	8.43902	9.36588	8.52784	8.74189	7.75368	8.40977	9.60857	9.84619	9.3759	8.84929	9.19052	8.93157	8.9568	8.33208	9.6644	9.19789	9.16357
A0A540KNI9	676	blue	10.5692	9.64592	8.94115	9.68602	9.78442	10.4831	10.2103	8.70341	8.76147	8.32828	10.0478	8.43407	9.2493	10.6595	12.0892	9.2843	8.32623	8.56027
A0A540KPU6	677	blue	7.65388	8.22571	8.13764	NA	7.53035	7.19636	7.4186	7.73318	8.11099	7.89682	7.77434	8.00704	8.12461	7.83133	7.4137	8.56203	8.50311	7.61734
A0A540KQD8	678	blue	8.64625	8.82627	8.47339	8.93922	8.87171	8.8831	7.98649	9.59206	8.23829	9.05924	8.94823	8.84693	8.97397	9.06141	9.09648	9.09516	9.49384	8.9233
A0A540KR11	679	blue	10.4748	10.3823	11.4735	10.368	10.5187	10.0145	10.3858	11.1908	11.0143	11.4059	11.5738	11.2695	11.5526	11.131	10.8563	12.6862	11.7717	12.0129
A0A540KSQ6	680	blue	10.835	10.6418	9.41702	11.0785	10.8047	11.1576	10.3823	8.91572	9.07427	9.81981	10.4733	10.1606	10.002	10.0035	10.3992	8.01048	8.91691	9.25611
A0A540KT49	681	blue	9.0015	8.73048	9.94389	NA	8.48905	8.65156	9.6026	10.0356	10.487	9.42736	9.30157	9.43739	8.87121	8.814	8.84555	9.95394	9.51082	9.64834
A0A540KTH8	682	blue	8.4785	8.3917	7.68675	8.78905	8.92631	9.05895	8.84109	7.73092	8.01267	7.29024	8.69993	8.61204	8.45443	8.48108	8.68217	7.8908	8.22214	8.43347
A0A540KTU0	683	blue	7.88653	6.27285	6.94054	10.1801	9.71521	10.0664	8.6223	7.60941	7.6153	7.28815	7.4431	7.05332	9.25977	9.00209	8.86851	7.70725	8.08795	8.17986
A0A540KUA0	684	blue	11.7624	10.586	7.79781	11.7265	10.389	11.2687	11.0877	NA	NA	9.71447	11.4952	10.9176	10.138	9.59072	10.4505	NA	NA	9.21272
A0A540KV52	685	blue	8.39237	8.80358	8.20615	8.922	8.66041	8.81203	NA	7.61445	NA	8.87845	7.85704	8.90011	8.94742	7.87044	8.1868	NA	7.9894	8.09265
A0A540KVE0	686	blue	11.1858	11.2695	10.0875	11.6035	11.5663	11.7286	11.0481	10.548	10.6151	10.1174	10.5025	10.7214	10.6893	10.5668	10.9138	9.93952	10.2301	10.4422
A0A540KWP3	687	blue	8.78083	8.00192	7.56115	8.76407	9.14098	8.66395	9.14159	8.31464	8.36597	8.51642	9.08387	8.93393	9.03246	8.7395	8.30707	8.24232	7.47556	7.74696
A0A540KWZ6	688	blue	9.78052	9.27887	8.93086	9.74395	9.5106	9.68095	9.5036	8.89442	8.77773	9.20856	9.23277	9.65465	9.27624	9.09191	9.45019	8.9707	8.80086	9.06704
A0A540KX62	689	blue	9.45643	8.92066	7.80166	8.84848	8.10155	9.03132	9.39718	6.96221	8.0431	7.70841	8.70726	8.17587	8.24755	8.45712	9.16459	6.69616	7.5721	7.69066
A0A540KXH9	690	blue	8.38323	8.712	8.98201	8.09913	8.20141	8.38659	9.20901	10.1628	10.3482	8.55844	8.02583	8.6639	8.1603	7.73691	7.34458	10.4149	9.36965	9.60593
A0A540KXI1	691	blue	9.46232	10.0728	7.26187	11.0769	9.19085	9.77891	9.57107	8.64758	8.23198	8.18	8.63104	9.50129	8.73586	8.73068	9.11308	8.08485	8.31864	9.01103
A0A540KXL3	692	blue	9.55493	9.42868	9.23011	10.3182	9.999	10.4154	9.84168	9.3152	9.13947	9.34202	9.81312	9.68983	10.0054	9.97993	9.98498	8.79042	9.59821	9.68187
A0A540KXP3	693	blue	9.78104	9.70851	9.34649	9.81946	9.70753	9.93844	9.78531	9.61012	9.62269	9.35958	9.73522	9.48886	9.60806	9.57326	9.57262	9.45976	9.40026	9.29709
A0A540KXT0	694	blue	NA	NA	8.24775	NA	8.6886	9.2899	7.85793	NA	7.96431	7.06601	6.50012	NA	8.89565	8.80597	8.23313	8.11883	8.01818	7.92422
A0A540KXZ0	695	blue	NA	NA	8.06127	7.28038	7.51737	7.25247	7.31514	8.47286	8.21104	8.14556	8.08299	8.11106	7.49953	7.21696	6.68991	8.99033	8.2562	8.47791
A0A540L203	696	blue	9.68876	9.80615	10.4705	9.32796	9.00125	9.35895	10.1568	10.5574	10.8359	10.1595	9.89049	9.7504	9.53302	9.46555	9.3199	10.8108	10.3075	10.3551
A0A540L2V7	697	blue	12.9852	12.0395	10.3993	12.6338	12.2485	13.1805	12.4024	10.4906	10.5354	10.5478	12.4935	11.8717	11.5711	11.6741	12.4482	9.963	10.4115	11.316
A0A540L326	698	blue	10.0987	10.1777	9.66038	10.277	10.2007	10.1777	9.8163	9.27242	9.09687	9.76911	10.2356	10.0686	10.122	10.0613	10.2922	9.35527	9.62531	9.64329
A0A540L439	699	blue	7.52303	8.36609	8.22835	7.87921	7.17472	7.52059	8.2197	7.46869	7.57893	8.27262	8.86268	8.3738	8.72537	8.91901	8.23446	8.67005	8.54628	9.21785
A0A540L4D4	700	blue	8.82449	9.52481	8.29494	9.41967	8.63704	9.06156	9.05945	NA	NA	8.27522	7.82352	NA	8.49262	8.31714	9.09133	NA	7.47349	8.53174
A0A540L4U8	701	blue	7.83977	7.9167	8.40395	7.81461	8.18873	7.11981	8.73019	8.18793	8.30948	8.50097	NA	8.45896	8.09488	8.06494	7.83366	8.78809	8.47408	8.49445
A0A540L4X9	702	blue	10.3058	10.211	8.17197	9.84355	9.17292	9.31451	9.83772	9.20952	8.81771	NA	8.24752	8.9411	9.25816	8.46852	9.27035	8.62604	8.28474	8.68462
A0A540L5L4	703	blue	10.9682	10.9901	9.4204	10.849	11.1581	11.3316	9.53604	6.4111	NA	9.49761	9.68436	10.2024	10.7107	10.7524	10.4305	8.10625	8.71568	8.76811
A0A540L5Y4	704	blue	10.4762	NA	8.81009	NA	10.3065	10.6587	9.97575	9.08748	9.22471	NA	9.50298	9.1695	NA	9.30218	9.53337	NA	8.59648	NA
A0A540L8Z4	705	blue	11.9146	11.5954	10.5225	12.0296	11.724	12.1579	12.5225	11.4607	11.3548	10.3474	10.7478	10.6362	10.7462	10.96	11.3799	11.3574	11.2539	10.9784
A0A540L9C4	706	blue	8.78417	8.95743	8.12817	9.00655	8.37491	8.6349	NA	8.12854	7.90947	8.13973	8.04546	9.38557	8.4336	8.33564	8.16673	8.17116	7.99259	8.72037
A0A540LC39	707	blue	8.77965	9.01696	10.0639	8.78304	9.16295	9.03212	9.64234	10.1129	10.0124	9.91368	9.58187	9.91702	9.82851	9.96673	9.36537	11.2112	10.6494	10.8202
A0A540LD18	708	blue	10.0282	9.76465	8.82169	11.057	10.8577	11.0414	9.06452	8.27406	8.59612	9.52942	9.48423	9.8556	10.4412	10.3318	10.533	8.1904	8.5956	9.12262
A0A540LF80	709	blue	12.8448	12.601	11.5154	13.2274	12.9964	13.3787	12.7552	10.6917	10.6843	11.6482	12.4222	12.5378	12.5345	12.2939	12.7274	10.0145	11.2629	11.649
A0A540LGT9	710	blue	8.31796	8.5413	10.0659	8.70363	8.64541	8.83186	9.60224	11.6361	10.9624	9.16127	8.39369	8.67489	8.49217	8.57812	7.41529	11.4147	9.83311	10.3566
A0A540LGZ8	711	blue	9.59725	9.84314	9.51465	9.78751	9.75961	9.6969	9.53417	9.00663	8.97951	9.15177	9.94913	9.64543	9.66159	9.76423	10.0258	8.97676	9.23784	9.14349
A0A540LI74	712	blue	12.0925	12.7957	11.5989	12.7806	12.684	13.0453	12.1595	11.9473	12.1679	11.6458	11.3635	12.5743	11.2704	11.4553	12.6137	11.3488	11.1808	11.0282
A0A540LIW3	713	blue	8.23256	8.17198	7.82432	8.42938	8.47171	8.37751	8.14298	7.80983	7.87014	8.6739	7.73492	8.41471	8.14464	8.35567	7.97119	7.95128	7.73422	8.69161
A0A540LJ29	714	blue	8.92454	8.49616	8.05818	9.08396	8.70032	9.60192	9.92138	8.48307	8.63664	7.92669	7.67323	8.13178	8.58725	8.87695	8.49064	8.40625	8.70111	8.72611
A0A540LKY3	715	blue	8.94316	9.03463	8.29216	8.99487	9.14413	9.10009	9.27997	8.8368	8.83318	9.28128	8.72817	NA	8.97183	8.91775	8.62758	8.71724	8.60902	8.86878
A0A540LL52	716	blue	9.41931	NA	6.76242	9.06583	NA	9.36435	NA	6.37439	NA	7.60479	9.00689	8.75412	NA	8.33383	8.65716	7.36383	7.43799	7.43278
A0A540LM72	717	blue	8.65397	8.03553	NA	9.2549	8.89463	9.57747	8.48549	7.38153	7.45129	NA	7.65188	7.62146	7.57608	7.2224	7.88962	NA	7.37937	7.85295
A0A540LNA6	718	blue	9.48966	9.50674	8.90155	9.70112	9.65174	9.91553	9.94435	8.95581	8.93889	8.39081	9.53712	9.46462	9.41979	9.39502	9.83977	9.17172	9.18425	9.22118
A0A540LNN4	719	blue	NA	NA	7.7601	NA	4.99832	NA	5.57411	8.31165	8.0819	NA	NA	5.93073	NA	NA	6.89922	8.49311	7.67968	8.45961
A0A540LPH4	720	blue	8.40909	8.68022	8.90626	NA	8.24811	8.57959	8.4227	9.19545	9.36947	8.96102	8.78852	8.68921	8.29903	8.67087	9.02716	9.41648	8.74477	8.76523
A0A540LQF0	721	blue	8.90052	8.35142	NA	NA	8.88221	NA	NA	7.59582	7.70912	NA	7.63938	NA	7.9741	7.81543	7.75486	7.59195	8.01981	8.89794
A0A540LR07	722	blue	11.4808	9.75228	7.01973	10.7423	8.79546	11.6431	10.3293	9.0669	7.90212	4.54731	10.2542	10.6115	9.44142	8.78403	9.18759	7.80835	9.7195	6.67329
A0A540LR16	723	blue	10.3413	10.6289	9.73285	10.1824	10.1625	10.592	9.7135	9.89143	9.97293	10.7418	9.43981	10.8188	10.103	9.02021	9.18809	9.57586	9.60112	9.39639
A0A540LSH1	724	blue	9.47702	9.46282	6.2909	9.78967	9.14702	9.7528	NA	9.40614	NA	NA	9.7669	NA	8.81864	9.32453	8.61151	8.49486	NA	NA
A0A540LTA4	725	blue	NA	NA	8.17866	NA	7.98786	1.78739	NA	7.40336	NA	NA	8.64063	NA	8.318	8.50112	8.10722	8.85323	NA	8.19937
A0A540LW84	726	blue	10.6963	9.89688	8.58634	11.696	11.2813	11.563	10.8934	NA	7.48207	9.70272	10.0901	10.7635	10.1958	10.3642	11.0069	NA	8.26825	9.17532
A0A540LZ34	727	blue	NA	7.04404	NA	NA	NA	7.15946	6.21348	NA	7.17479	NA	7.48865	NA	7.38298	6.68019	7.31816	8.00828	8.62111	7.36148
A0A540LZL2	728	blue	10.1152	10.1549	9.87866	10.2585	10.3369	10.2041	10.0788	9.62656	9.67686	9.66696	10.3405	10.0952	10.1418	10.1517	10.1436	9.5935	9.89054	9.47144
A0A540M0Z9	729	blue	8.52031	8.54955	8.48157	8.18954	7.87359	NA	6.73731	9.32181	9.1943	8.77377	8.04688	8.00168	9.31392	7.96909	7.6532	9.03228	8.33014	9.00117
A0A540M1Y3	730	blue	7.76919	7.19117	6.59214	8.07625	7.59709	8.05408	7.24624	7.09448	7.60741	7.78663	7.27667	7.53376	7.67194	7.60858	7.68825	7.81264	7.23239	7.23717
A0A540M2U8	731	blue	7.53111	7.76199	7.77324	7.84768	7.3509	7.36057	7.75204	8.41072	8.15192	8.31421	7.83355	8.07791	7.81627	7.25668	7.48034	8.30988	7.85466	8.02103
A0A540M2W8	732	blue	11.2274	10.9267	9.17085	11.3905	10.4797	11.4396	10.5669	8.91024	8.82413	9.58099	10.145	10.5992	10.093	10.0097	10.2586	8.20343	8.87247	9.39567
A0A540M316	733	blue	9.83341	9.04912	NA	9.97673	9.56231	10.3607	8.65869	NA	6.42896	7.65573	9.66547	8.71879	8.51437	8.69726	9.24531	NA	NA	7.80766
A0A540M3J4	734	blue	9.12167	8.47746	7.19983	8.95532	8.83912	9.03025	9.37891	8.20854	8.22799	8.15779	8.694	9.01906	8.64629	7.89568	7.92347	8.23819	7.33861	7.42924
A0A540M3R2	735	blue	9.14124	8.54883	6.60958	8.82278	8.62609	8.93504	8.96629	8.04203	7.66585	7.27118	8.06285	8.15204	7.82839	7.64672	8.2422	7.42697	8.25895	8.01384
A0A540M4P1	736	blue	9.90821	9.95912	10.2218	9.56364	9.36465	9.14722	9.87711	10.0418	10.2036	10.001	10.4004	9.92193	9.76383	9.84297	9.95005	10.3449	10.076	9.79567
A0A540M514	737	blue	7.5981	7.87245	8.23868	7.82197	7.40421	7.77484	NA	8.09315	8.47106	8.6506	8.08845	7.74737	7.41975	8.15223	7.81363	7.97902	8.02115	7.1269
A0A540M781	738	blue	8.70592	8.99201	9.33069	8.42808	8.64113	8.46417	8.88264	9.25393	9.31854	9.59714	8.94937	9.12318	9.11861	8.78738	8.74897	9.81813	9.20506	9.43025
A0A540M7G7	739	blue	10.011	9.94336	8.51785	10.2656	9.97374	10.1924	10.0291	9.02653	9.04932	9.20089	9.22865	10.3987	9.1724	9.16673	9.29525	NA	9.07287	9.308
A0A540M8K3	740	blue	10.628	10.0903	8.38368	10.1409	9.79788	10.3611	10.5955	9.65959	9.98644	9.0391	10.6846	9.69931	9.89933	10.2052	10.7745	9.50549	9.6373	9.79891
A0A540M8X4	741	blue	10.6021	10.7535	9.73	10.8296	10.8371	10.8656	10.3003	10.0221	10.2622	10.1368	10.1373	10.541	10.804	10.6935	10.7601	9.77167	9.92003	10.0349
A0A540M8Y4	742	blue	11.0902	10.7597	9.39813	11.2103	10.8985	11.3031	10.5759	9.07134	9.1125	9.85427	10.8824	10.6588	10.6513	10.5342	11.1538	9.04602	9.15765	9.67652
A0A540M946	743	blue	NA	5.61589	NA	NA	5.61697	5.31099	NA	NA	7.35002	NA	7.5965	NA	6.06908	6.69471	6.85795	7.43805	7.62072	NA
A0A540M9V2	744	blue	NA	13.0819	8.81133	12.6619	12.3946	9.2549	13.6187	8.90842	8.8415	13.3098	NA	12.9786	12.8924	NA	NA	8.65733	8.64454	12.1322
A0A540MBP5	745	blue	8.83121	6.50131	5.98392	8.4336	8.16053	8.67896	8.00829	NA	8.37293	NA	8.46794	8.8595	NA	8.052	7.75301	NA	7.77672	7.8184
A0A540MCS8	746	blue	8.81257	8.99203	8.13178	9.05675	9.38479	8.89495	8.70858	8.11755	7.86182	7.6489	8.28751	9.09601	8.31724	8.3512	9.0896	8.55679	7.84339	8.77229
A0A540MEB8	747	blue	10.0053	NA	9.85903	10.512	10.3766	10.3973	10.4997	9.76701	9.9659	9.47253	9.78347	9.63353	9.65011	9.97411	10.2951	9.79467	9.59712	9.53084
A0A540MF07	748	blue	10.0119	10.5635	10.3126	9.72543	10.1946	10.2535	10.031	10.1984	10.0095	10.7724	9.68122	10.5023	9.83306	9.88536	9.84085	9.68556	9.74179	9.90927
A0A540MI38	749	blue	10.9342	10.7339	9.21044	10.5377	9.98624	10.7482	10.181	9.29357	9.50697	9.604	10.3499	10.0088	9.62132	9.44543	9.71153	8.79588	8.95644	9.32812
A0A540MLF2	750	blue	8.99883	9.10791	8.23534	9.10185	8.94446	9.68515	8.77655	8.12935	8.82811	7.12229	8.15634	8.82205	9.13537	8.61985	8.86656	8.57371	8.4769	8.51382
A0A540MNV7	751	blue	10.0634	10.1825	9.80246	10.4504	10.5086	10.4523	9.91345	9.89521	10.0834	9.61537	10.215	10.0894	10.8078	11.0448	11.4838	9.94936	9.80372	9.67567
A0A540MP72	752	blue	7.58046	7.80735	8.11309	7.55357	7.68562	7.74694	NA	7.19063	7.16048	8.43043	8.21865	8.20815	8.1334	7.89254	7.90221	8.70029	8.24857	8.2488
A0A540MPD0	753	blue	12.6077	12.7702	13.3229	12.3524	12.3875	12.4536	13.1466	13.6045	13.4983	12.802	12.4317	12.5474	12.5899	12.2852	12.1229	13.7603	13.1563	13.2137
A0A540MT47	754	blue	9.3863	9.09592	8.47688	9.73032	9.11303	9.52456	9.01938	8.50701	8.56762	8.92763	8.69418	8.7361	8.85461	8.73608	8.44956	8.40608	8.91307	9.05976
A0A540MU67	755	blue	9.5343	10.2855	8.32289	9.67619	9.3889	9.35635	9.20319	6.86493	8.18015	7.53238	8.8976	9.46773	8.62074	8.38646	9.06054	7.69963	7.58074	8.07899
A0A540MUJ1	756	blue	10.3228	9.80122	9.07921	10.5412	10.3449	10.5147	9.69936	9.00443	8.55065	9.30436	10.3594	10.1023	10.0593	9.96305	9.94678	NA	9.03238	9.29267
A0A540MWM1	757	blue	8.03509	NA	NA	8.0274	7.67668	NA	8.7659	6.40971	NA	NA	7.17977	NA	7.50815	7.01481	7.91262	NA	6.35285	7.08617
A0A540MX15	758	blue	10.079	9.39346	8.95425	9.88801	9.44821	11.1272	9.77496	9.07414	9.21299	9.00943	9.86848	9.59448	9.18074	9.56124	10.1116	8.58974	8.62245	8.77117
A0A540MX42	759	blue	7.10572	7.81212	7.95399	7.75129	7.81939	7.55473	7.55502	8.13175	7.98586	7.84069	7.61322	NA	7.34962	7.62063	7.10669	8.3887	7.9983	7.94191
A0A540MXV0	760	blue	9.793	9.58972	9.61174	9.69666	9.50999	9.99035	9.1376	9.24523	8.9205	10.2594	8.56018	10.0079	9.67526	8.93044	9.07683	9.02416	8.92586	9.08507
A0A540MY67	761	blue	8.25397	4.85626	8.06961	6.95097	6.14577	6.14693	5.34265	9.41509	6.4897	7.62739	6.69279	7.80516	8.26312	6.44027	6.35794	8.87287	10.1848	7.93887
A0A540MYK0	762	blue	NA	9.12213	9.1762	NA	8.56473	NA	5.17786	5.87819	8.53988	NA	8.43111	NA	NA	NA	8.20027	8.9522	9.20141	5.73188
A0A540MYM9	763	blue	9.69505	9.87155	10.3365	9.86679	10.4012	10.105	9.79404	10.2854	10.1725	10.3734	9.95729	10.1219	10.3997	10.3206	10.3313	9.7387	10.5515	10.1181
A0A540MZP8	764	blue	9.24417	9.31443	8.65232	8.16916	8.15903	8.13266	9.10518	8.71147	9.15892	8.60978	9.22853	9.02715	9.26643	9.0796	8.87637	10.0771	9.04249	9.35376
A0A540MZZ9	765	blue	9.51126	9.05127	8.79464	9.5427	9.46656	9.93806	10.2731	9.15611	9.37202	8.88132	9.00825	9.73887	8.86493	8.97886	9.31921	8.84573	9.16374	9.42164
A0A540N017	766	blue	8.55266	6.41848	6.39511	9.36381	8.19105	5.57343	8.71158	5.85281	6.10698	4.95594	5.33131	NA	5.55859	4.48862	8.5291	6.65159	5.03306	5.36557
A0A540N172	767	blue	10.4599	10.0427	9.16994	10.0215	9.425	9.89848	10.946	9.99647	10.0675	9.18079	9.70347	9.52621	9.18555	9.31266	9.63858	9.00968	9.12158	9.70395
A0A540N1I8	768	blue	10.5426	10.1028	8.73653	10.1672	9.84349	10.1777	8.92726	8.40654	8.64602	8.56889	9.4419	9.50224	9.10496	9.09361	10.1083	8.77453	8.17045	8.71794
A0A540N483	769	blue	10.582	10.8264	10.9677	10.0002	9.91457	10.0953	10.1848	10.6188	10.7797	10.8051	11.2142	10.8337	10.3956	10.3443	10.2371	11.4472	10.7348	10.9089
A0A540N5N8	770	blue	NA	8.34245	8.64618	9.13997	8.73996	NA	NA	8.7423	8.58642	NA	8.19847	NA	NA	8.44034	8.74655	8.55791	8.99009	NA
A0A540N630	771	blue	7.41844	8.09267	5.81922	8.17054	7.06146	7.92318	7.08427	6.00319	5.17032	NA	7.34448	7.97196	5.63165	7.0377	7.33549	6.05256	6.01168	6.24363
A0A540N655	772	blue	5.78935	6.06487	6.05482	NA	5.15283	NA	5.14235	5.99384	6.08002	5.66607	5.80649	NA	5.44366	6.05104	5.77972	NA	5.87964	6.08574
A0A540N6F1	773	blue	7.34394	6.66092	6.56023	6.79491	7.09957	6.73689	NA	7.03693	5.5587	6.37395	7.37248	NA	6.79671	6.59416	7.01533	7.0903	6.89563	6.72958
A0A540N6H2	774	blue	11.4836	11.6477	11.3041	11.6771	11.6002	11.757	11.9313	11.5306	11.5477	11.29	11.7134	11.5695	11.8569	11.6801	11.6942	10.763	11.6961	11.6369
A0A540N8X3	775	blue	9.19516	9.05425	8.77859	9.05783	9.26833	9.50959	9.50846	8.96354	9.02654	8.69408	9.07055	9.12349	9.27418	9.24281	9.45232	8.88759	9.14628	8.81537
A0A540N9E7	776	blue	10.9766	10.8207	9.15702	10.8886	10.4501	10.9811	10.4798	9.13865	9.12888	9.63346	10.7255	10.3119	10.3579	10.4198	10.8611	8.72335	9.17002	9.67997
A0A540NA37	777	blue	11.5234	11.488	11.2609	11.6375	11.6959	11.699	11.4905	11.2115	11.1588	10.7723	11.1014	11.2644	11.3125	11.2844	11.5326	11.7629	11.2979	11.1145
A0A540NA55	778	blue	8.3475	7.97095	9.02366	8.95421	8.31984	8.97187	8.15099	8.73412	8.75714	9.33671	9.05077	9.13313	8.95124	8.85918	8.57222	9.62728	8.87721	9.23549
A0A540NB85	779	blue	8.8024	8.00021	9.32756	8.90699	7.91438	7.88704	8.70289	8.94377	9.08647	10.0943	9.56385	10.7598	9.50303	9.42088	9.69742	10.0352	9.77842	9.97317
A0A540NBC6	780	blue	10.0837	9.31148	9.28257	10.4276	9.97646	10.7085	9.71378	9.44884	9.08983	9.57987	9.41763	9.51596	9.3837	9.60204	9.59081	9.99064	9.37098	9.55518
A0A540NBG7	781	blue	10.3234	10.6453	9.79028	10.3791	10.4925	10.4798	9.90471	9.07678	8.9583	9.82345	10.6767	10.1675	10.4857	10.6435	10.8717	9.2136	9.59815	9.58014
A0A540NED0	782	blue	10.9655	10.5913	9.48361	11.0003	10.5415	10.8637	10.8063	9.60673	9.88755	9.71722	10.218	10.0965	9.94211	9.94313	10.2054	9.05378	9.38471	9.77482
A0A540NGU5	783	blue	8.35955	8.64405	8.95793	8.51518	8.51003	8.4653	8.43157	8.39374	8.58806	8.39158	8.65047	8.86816	8.45497	8.64532	8.37866	8.6669	9.17291	9.03512
A0A540NHF2	784	blue	10.1095	9.95462	9.03995	10.0191	10.1074	10.3477	9.66639	8.15562	8.58829	7.97717	9.62693	10.5355	9.64538	9.54432	9.69882	8.49283	7.75429	7.70515
A0A540NJA8	785	blue	8.72261	NA	8.87646	9.34818	8.94088	9.18984	9.3753	7.87685	8.2349	NA	8.57753	NA	NA	8.64255	8.59938	NA	8.33897	8.75309
A0A540NJP9	786	blue	10.5133	10.3664	10.7263	10.1471	10.1691	9.88629	10.3167	10.7258	10.8434	10.663	10.2501	10.1182	10.1013	10.3266	9.9001	10.9927	10.7238	10.5232
A0A540NKT9	787	blue	8.00091	NA	9.28902	NA	7.85982	7.54557	9.33554	10.1404	10.1766	9.00111	8.70116	9.05868	8.66414	8.35384	8.15869	10.4059	9.8868	9.84498
A0A540NLR9	788	blue	7.66044	7.76243	6.87309	9.03424	8.07814	8.7375	8.58951	7.2812	7.32045	7.40562	7.39989	7.8775	7.8735	7.70806	7.89348	6.72137	7.39968	8.0539
A0A540NLW9	789	blue	9.38338	9.14396	8.70943	9.3279	9.05569	9.42287	9.29075	9.07667	9.22903	8.93652	9.16868	8.96966	8.94887	8.85765	9.08675	9.30292	8.88677	9.2401
A0A540NMB5	790	blue	6.48942	8.68309	7.26682	5.93876	6.39207	NA	NA	7.35363	7.38143	NA	7.24939	NA	NA	6.45341	NA	7.76302	7.52734	6.21664
A0A540NMX8	791	blue	8.83621	8.34546	7.54941	8.99862	8.37943	9.2692	8.25379	NA	7.69645	7.98198	7.77181	8.86147	8.58288	7.85298	8.06439	7.86178	7.80752	8.14507
A0A540NNH8	792	blue	8.81371	9.00356	10.5489	9.47566	8.91678	8.33768	10.3002	11.0906	10.8974	9.79139	9.73322	10.188	8.90548	8.91067	8.20783	11.3591	11.3451	11.1843
A0A540NRK1	793	blue	7.64607	NA	8.19242	6.28109	6.8778	NA	6.85768	7.94051	7.32093	8.69664	8.67988	8.19193	8.10144	8.17804	8.15915	8.43234	7.93122	8.14526
C0LQA3	794	blue	9.02285	8.57398	8.11858	9.30609	9.04237	9.16857	8.0844	8.5009	7.88492	8.31773	8.56158	8.78194	8.38126	8.23049	8.5218	8.59284	8.40146	8.4619
C9K224	795	blue	7.69312	7.64577	8.19443	7.26882	7.07419	7.78872	7.62563	8.09713	7.95598	8.60504	8.43498	8.76129	9.0253	8.68598	8.29545	9.05887	8.44507	8.7065
D9ZJE6	796	blue	11.1526	10.1625	NA	10.8691	10.6204	11.444	10.6057	8.81162	NA	NA	10.399	10.2868	9.73402	9.69814	10.7943	NA	8.806	9.64161
G3FZ80	797	blue	NA	NA	2.62358	9.6227	9.61873	9.93276	NA	7.96493	NA	8.91441	8.91676	9.89316	9.92443	10.044	10.4395	8.82118	8.37811	8.4905
H9U3A3	798	blue	10.1697	9.89609	9.14315	9.93175	9.84137	10.0874	10.7828	9.54563	9.52651	9.13832	9.47381	9.81176	9.56134	8.67805	9.55908	9.37322	9.55008	9.20808
J9PZB0	799	blue	9.92624	9.69168	8.36669	10.5619	9.98291	10.7129	8.96642	8.19551	7.72887	7.02066	9.12173	6.49902	7.32543	8.79734	8.96411	5.87489	5.45618	6.44532
J9PZB2	800	blue	11.2577	10.7687	10.7163	11.1046	10.5754	10.9767	10.9798	10.6797	10.3518	10.7544	10.7349	10.6629	11.0033	11.02	11.831	10.3495	10.9127	10.7695
K4HUT4	801	blue	13.8884	13.8879	12.29	14.5948	14.3101	14.6226	12.3884	11.1463	10.9325	12.7179	13.7476	13.4472	13.888	14.2142	15.0133	11.4496	11.728	12.0121
Q42925	802	blue	7.84818	7.79758	8.31521	7.94565	7.46233	7.82083	8.63278	8.91898	9.20643	8.52688	8.20569	8.90247	8.06553	8.07309	7.75184	8.94958	8.2407	8.82072
Q4VPI3	803	blue	9.13939	8.77198	9.65761	9.183	8.69869	9.26162	8.72612	8.94747	8.56939	9.49505	9.18576	9.15855	8.6703	8.74084	7.94689	9.72846	9.50018	9.73577
S5VRK5	804	blue	NA	NA	8.76715	9.10309	NA	7.7586	9.277	6.83262	NA	8.95906	7.50613	NA	7.38073	7.85461	8.18446	7.33381	7.65438	8.03048
V9SJB6	805	blue	10.9776	10.7156	9.60525	11.256	11.0702	10.8933	10.0006	9.25799	9.30537	9.80356	10.4576	10.4376	10.5896	10.6861	11.0676	9.62543	10.0117	10.0925
A0A023IRP7	1	brown	9.55409	9.90961	9.70743	9.65294	9.75111	9.82343	9.28032	9.41921	9.29893	9.64505	9.55896	9.80192	9.52912	9.40845	9.5274	9.34603	9.41185	9.49486
A0A023IRR3	2	brown	10.4059	10.5584	9.78836	10.4628	10.1316	10.2716	9.38761	8.82658	8.80414	9.60261	10.1079	9.86955	9.77639	9.72951	9.89449	8.50988	8.9459	9.19
A0A059VEH4	3	brown	13.8438	14.0152	13.0392	13.3961	13.0453	13.3943	13.5046	13.297	13.6212	13.501	13.5341	13.261	13.411	12.6913	13.0726	12.2253	12.762	13.0085
A0A060PJX1	4	brown	6.52116	7.67731	7.98264	7.54201	7.68308	7.44313	7.28135	7.65981	7.9138	7.39765	8.20989	8.06369	8.11022	8.13687	8.64422	8.74727	8.68469	8.38984
A0A0B5W3U1	5	brown	14.3641	14.1961	13.2308	13.7002	13.3499	13.6295	13.4542	12.4507	12.6189	12.7798	13.8071	13.244	12.9239	13.1156	13.3778	12.1292	12.2937	12.2312
A0A191XY21	6	brown	8.60398	9.65391	9.13003	8.54358	8.64602	9.38579	8.64639	8.73889	8.68356	9.04305	9.10461	8.77276	8.59438	8.72562	8.57882	8.28345	8.86421	9.32516
A0A1C8YB54	7	brown	NA	NA	6.29375	NA	NA	6.11838	5.41904	7.16136	6.41966	NA	6.60586	NA	5.17607	6.9813	6.67939	7.61657	7.05789	6.85917
A0A1C8YB64	8	brown	11.5503	11.6027	10.2283	11.0103	11.1076	11.0982	10.5933	9.77501	9.56413	10.7735	11.259	10.9857	10.6233	10.6486	10.8266	9.58545	10.1598	10.4707
A0A1C8YB68	9	brown	14.1039	14.4007	14.0901	13.939	13.8296	13.8542	13.4758	13.5602	13.435	13.7641	14.1619	13.6126	13.7009	13.8147	13.8846	12.993	13.1723	13.1168
A0A1C8YB73	10	brown	15.093	15.4759	14.5919	15.2996	15.4603	15.4407	14.1584	14.0046	13.7104	14.7653	14.721	14.7875	14.7345	14.6382	14.7308	13.6036	14.1318	14.4163
A0A1C8YB78	11	brown	9.49543	9.32445	9.06877	9.31885	8.99934	9.43757	9.26688	8.86985	8.95688	9.25735	8.95763	9.466	8.45118	8.55781	8.97054	8.61295	8.8171	8.69465
A0A1C8YB81	12	brown	13.9169	13.9211	13.6574	13.0409	12.854	12.8622	12.4833	12.2633	12.2782	13.6631	13.8047	13.2868	12.8899	12.9444	12.6684	11.5359	12.2366	12.3985
A0A1C8YB95	13	brown	13.9592	13.6308	12.3558	13.4527	13.1893	13.475	12.1341	10.8541	10.5996	12.5811	13.3141	12.8801	12.4893	12.5053	12.9646	10.3178	10.9601	11.4575
A0A1C8YBA5	14	brown	7.75865	7.59849	4.72781	NA	NA	7.92133	8.23998	8.3074	8.49419	NA	2.55713	4.16955	4.69626	6.18849	7.64951	7.64087	7.35519	7.64033
A0A1C8YBB6	15	brown	12.454	11.3001	11.7056	11.4473	10.9874	11.4923	11.154	10.9484	11.3145	11.4734	11.6304	11.2278	10.7879	11.0355	10.9586	9.28324	10.4558	10.8669
A0A1C8YBD0	16	brown	9.76645	9.48023	8.52268	9.83844	9.69642	9.85787	9.12447	8.25273	8.44416	9.11333	9.75421	9.9376	8.99561	8.97686	8.21409	7.50208	7.63442	8.72666
A0A238GSN3	17	brown	10.0263	9.54533	8.95614	9.26906	8.92707	9.5582	9.05607	8.62375	8.37549	8.99765	9.2073	9.04185	7.93723	8.39014	8.66752	8.36621	8.30896	8.32218
A0A2K9VP19	18	brown	8.39529	9.60229	8.13132	9.01382	8.01122	8.01893	NA	7.62772	8.02794	8.47593	8.49793	9.06556	8.79365	7.59528	7.74663	6.94193	7.91032	8.27189
A0A343U716	19	brown	8.85582	9.58152	8.13356	9.24275	8.91949	9.34565	7.90983	8.74064	7.67555	8.09806	8.4767	8.18851	8.40857	8.47692	8.65216	8.49133	7.56972	7.78381
A0A498H8N3	20	brown	7.27893	7.55242	8.01757	7.49268	7.59334	7.42825	7.27809	7.65241	7.47202	7.94391	6.82848	7.03432	7.82459	7.7323	7.46106	8.37091	7.99769	7.13781
A0A498H9B7	21	brown	12.4186	12.1124	11.365	11.8983	11.1077	11.5191	11.1774	10.2918	10.3967	11.6725	12.3016	11.6788	11.4662	11.5326	11.5475	9.49393	9.93416	10.2691
A0A498HAT8	22	brown	8.07332	8.26855	8.72514	8.32453	7.94955	8.23288	9.11048	9.14871	9.13062	8.48791	8.0072	8.22281	8.39869	8.33617	9.15638	9.21263	8.90509	8.89758
A0A498HBS6	23	brown	10.4808	10.3138	9.18634	9.7029	9.63108	9.86969	9.56297	8.85776	8.77524	9.16839	9.78645	9.82904	9.07581	8.66635	8.85435	8.74895	8.98269	9.01886
A0A498HBT5	24	brown	12.4067	12.6357	12.0884	12.3922	12.231	12.2884	11.6337	11.1409	10.9667	11.9229	12.2062	11.9006	11.9763	11.8782	12.0548	10.862	11.2205	11.0778
A0A498HBV9	25	brown	10.0936	9.84657	9.78034	9.64011	8.59136	9.7281	8.83701	9.19096	8.27383	8.69603	9.01304	9.68984	7.47775	8.68426	8.67521	8.12805	7.20813	NA
A0A498HC68	26	brown	8.82288	9.28254	9.72062	9.1312	9.58051	9.35067	9.15078	9.47392	9.21058	9.11273	9.61493	9.36723	9.80982	9.61835	9.94055	10.3927	9.84706	9.16554
A0A498HCD4	27	brown	NA	NA	7.95065	NA	8.97001	NA	5.59802	4.7493	7.05493	NA	7.91236	9.57615	8.82967	8.38709	5.16336	6.26619	5.57242	7.94588
A0A498HCT8	28	brown	8.95939	9.55072	8.39971	9.55618	8.64201	10.5111	9.38379	8.81441	8.50937	8.99623	9.38237	9.5477	8.88969	8.06679	7.87596	8.59699	7.28289	9.42113
A0A498HDM2	29	brown	9.85437	9.86337	9.42854	9.83134	9.45157	9.69492	9.91826	9.50414	9.39045	9.75389	9.76972	9.58898	9.22464	8.90954	8.93869	9.08001	8.87687	9.0473
A0A498HDN1	30	brown	9.50639	9.32298	8.52146	9.90254	9.20786	9.68262	9.1181	8.53004	8.23474	9.33044	8.90105	9.03434	8.62154	8.78622	8.93795	8.26308	8.34701	8.4171
A0A498HDQ6	31	brown	9.79389	8.87084	NA	8.98796	8.71874	9.29048	8.6	8.44397	8.81294	9.00012	8.46867	9.59781	9.05231	8.80381	8.44325	8.38345	8.12582	8.00393
A0A498HDS4	32	brown	9.20029	8.97854	9.46883	9.24513	9.76178	9.15092	9.01127	9.12143	9.03338	8.98254	8.70044	9.16192	9.54387	9.00444	8.97013	10.3183	9.84781	9.52594
A0A498HDV0	33	brown	NA	NA	7.22363	NA	7.48811	NA	7.13747	7.42413	7.45792	6.87555	7.20857	7.06227	NA	NA	7.00761	8.16233	7.68338	7.66003
A0A498HE04	34	brown	12.1645	12.5618	11.1521	12.5439	12.1555	12.2655	10.8971	10.4527	10.5034	11.9403	11.5258	12.0328	11.833	11.0486	11.1025	10.5984	10.9997	11.0241
A0A498HE38	35	brown	9.88525	10.6469	10.4477	9.86281	9.49496	9.1528	9.76216	8.65785	9.3087	9.64055	9.10187	9.6589	8.90199	9.65118	9.80439	8.75728	8.81233	9.15638
A0A498HER4	36	brown	8.0669	NA	7.73453	NA	7.56984	8.08466	8.29253	7.91348	8.15758	NA	8.1032	7.62113	7.77754	7.02001	7.93577	6.39012	7.4805	7.94247
A0A498HEU3	37	brown	10.1802	10.2488	10.0875	9.71003	10.022	9.88123	8.9095	9.68064	9.21668	9.05711	8.85383	9.22239	9.81513	8.73204	8.54565	8.66179	9.066	NA
A0A498HF41	38	brown	8.22363	NA	8.56484	NA	8.32366	8.4092	8.85273	9.39334	9.04117	9.09767	NA	NA	8.62099	8.76065	8.78652	8.37486	8.96975	NA
A0A498HFB9	39	brown	6.0734	NA	6.2093	6.44543	6.74506	NA	7.07087	7.48333	7.55581	5.92088	6.06526	NA	7.06444	6.73752	6.42938	8.35007	7.83152	NA
A0A498HFJ5	40	brown	6.43457	6.5732	7.30318	NA	NA	6.56131	6.44582	7.61879	7.69253	6.82796	7.35058	NA	NA	7.24837	7.49593	8.18688	7.3542	NA
A0A498HFK8	41	brown	11.0885	10.9175	10.4317	11.0981	10.5658	10.7677	10.0629	9.82285	10.0376	10.3904	10.3852	10.9394	9.74801	9.63761	9.95358	9.51056	9.39732	9.495
A0A498HFL0	42	brown	NA	5.82145	6.34433	NA	5.58286	NA	5.52197	6.20981	6.10766	5.55316	NA	NA	6.2559	6.07687	5.90216	7.21859	6.52268	6.1515
A0A498HFP2	43	brown	8.11241	8.96897	8.91078	NA	8.45312	8.97834	8.66494	8.95582	9.10231	8.97295	7.94051	NA	8.60408	8.66107	9.15445	9.63072	9.41184	9.99697
A0A498HFR4	44	brown	11.3527	11.206	10.3649	11.3522	11.0239	11.1123	10.9222	10.3251	10.1292	10.5121	11.0971	10.8968	10.5781	10.5571	10.1676	9.22505	9.78335	10.0878
A0A498HFV3	45	brown	NA	NA	8.25176	8.28329	7.89063	7.86569	8.07107	7.62413	6.93264	7.99047	7.81747	NA	7.48828	7.72804	7.75252	7.62712	7.37703	7.57203
A0A498HFW1	46	brown	7.98119	7.5015	6.51671	NA	NA	6.51191	7.32164	8.17791	8.07681	NA	6.68152	7.86848	8.0404	7.64186	7.38261	8.03806	7.48535	8.54902
A0A498HG25	47	brown	7.12953	7.51793	7.65293	7.52782	7.37352	7.45164	7.35087	7.86027	7.58824	7.40753	7.46864	7.85431	7.61254	7.64719	7.62018	7.95595	7.63695	7.67879
A0A498HG65	48	brown	NA	7.83737	8.07384	8.63456	8.55015	NA	7.6949	8.25327	8.43974	8.0611	7.99651	NA	8.22718	8.30568	8.39971	8.71551	8.35069	NA
A0A498HG84	49	brown	12.7334	12.0608	11.5778	12.6733	11.4695	12.8685	13.414	11.2138	11.6608	12.1873	11.9278	12.9637	11.0834	11.1329	11.6474	9.73524	10.8366	11.3818
A0A498HGF3	50	brown	9.15533	8.87941	8.36866	NA	NA	8.63328	9.05768	8.54801	8.59805	NA	8.60795	NA	7.95641	8.82505	8.14019	8.72959	8.17787	8.64863
A0A498HGI5	51	brown	9.94572	9.87174	9.84062	10.1785	9.51509	9.69434	9.4135	9.52488	9.59847	9.88881	9.5299	9.62625	9.1395	9.23967	9.17209	9.47959	9.24448	9.94689
A0A498HGP6	52	brown	8.94724	8.06787	7.97768	NA	8.05502	8.88682	9.01412	8.1573	8.44444	NA	8.12299	9.12745	8.27306	8.22102	7.78683	7.18091	8.4201	8.34448
A0A498HGR5	53	brown	9.1813	8.95421	NA	NA	9.53379	NA	9.61703	NA	NA	NA	9.38927	9.85981	8.51319	7.96276	7.89253	8.05394	7.49761	7.82605
A0A498HGT7	54	brown	9.12672	9.65557	9.27419	10.0684	10.1545	9.50091	NA	NA	8.26891	NA	9.16381	NA	NA	9.03801	8.87892	NA	8.65583	NA
A0A498HGX6	55	brown	NA	8.15169	7.58893	NA	NA	9.21888	9.06366	5.59232	NA	NA	NA	8.18218	NA	5.6102	5.82963	5.64382	5.77942	NA
A0A498HH39	56	brown	9.35854	NA	NA	9.27563	NA	NA	8.4976	7.34809	7.31596	NA	8.06346	7.39282	8.54745	7.17123	7.46929	7.91807	7.67736	7.26504
A0A498HHA5	57	brown	8.29135	8.82026	NA	8.5597	8.0098	8.26138	8.61918	8.01108	8.12361	8.08965	8.4455	8.48041	7.96449	8.02659	7.82353	7.7895	7.69598	7.52492
A0A498HHQ9	58	brown	NA	NA	6.421	6.59017	6.21787	5.86431	5.60951	6.43081	NA	NA	5.88794	NA	5.73568	6.49311	6.93151	6.78564	6.67245	6.34095
A0A498HHX6	59	brown	10.7118	10.6762	10.511	10.495	10.3579	10.6204	10.1019	10.175	10.1883	10.4425	10.2274	10.4858	9.98274	9.92935	10.1415	10.4589	9.8535	10.0838
A0A498HI40	60	brown	9.52647	9.50118	9.42017	NA	9.35228	9.29731	9.40368	8.59559	8.71661	9.3503	9.27607	9.65311	9.09444	9.2928	9.18975	8.86293	8.48216	8.70006
A0A498HIU6	61	brown	10.4537	10.538	9.96471	10.4678	10.031	10.2413	10.4969	9.76436	10.2748	10.5527	10.0112	10.3116	10.1217	9.7044	9.58317	9.30017	9.56846	9.89949
A0A498HJ34	62	brown	9.49726	9.54551	8.81371	NA	9.15197	8.90141	8.75075	8.60322	8.42191	8.76692	8.94068	9.11635	8.7705	7.99673	9.2952	8.41931	8.75775	8.37022
A0A498HJG9	63	brown	9.04866	9.29412	9.20535	9.29203	9.24599	9.60353	7.74554	8.31563	7.78518	9.70942	8.85034	9.23396	8.83708	8.55654	8.41435	7.58652	8.2663	8.41864
A0A498HJJ7	64	brown	12.5244	12.7257	12.0485	12.5626	12.2547	12.3412	11.7266	10.8748	10.8316	11.9766	12.3547	12.0459	12.1195	12.1199	12.1279	10.6373	10.8523	11.1994
A0A498HJM2	65	brown	NA	NA	8.32615	7.33824	7.38713	NA	7.91273	7.25424	7.92241	8.18701	7.21897	7.54943	8.55215	7.34668	8.1767	7.9696	8.89608	7.90229
A0A498HK22	66	brown	12.5309	11.8337	10.9699	11.6692	10.7293	11.8547	12.3733	11.0088	11.1653	11.7685	11.7051	11.9672	11.2266	11.0126	11.1485	9.33782	10.8065	10.7051
A0A498HK36	67	brown	10.9345	11.1895	10.2693	9.82862	9.99498	9.43847	NA	8.45499	7.97476	9.02548	8.42042	11.4461	9.12058	NA	NA	8.97046	7.64128	NA
A0A498HK46	68	brown	5.49748	6.0157	6.71673	6.29007	6.7446	6.54866	6.27521	6.61151	6.32369	NA	6.70382	NA	7.3622	7.38113	6.20612	7.13046	7.04983	6.95094
A0A498HK68	69	brown	10.3894	10.5207	10.1666	10.4182	10.2194	10.2862	10.3207	9.76379	10.0327	10.0557	10.1944	10.2134	9.90285	9.88784	9.96761	9.20741	9.49247	8.68888
A0A498HKB2	70	brown	10.5805	10.9182	10.7593	11.1582	10.6227	11.1075	10.7868	10.3098	10.385	10.9514	10.68	11.0526	10.5982	10.5892	10.5624	9.66008	10.3724	10.1973
A0A498HKQ9	71	brown	8.84779	8.75608	8.54272	9.08464	8.36319	8.62194	8.6149	7.9992	7.94783	8.36818	8.34786	NA	8.91987	7.5912	8.22588	8.10161	7.98306	7.85437
A0A498HL02	72	brown	9.97844	9.72202	9.14379	9.95399	9.59948	9.75947	10.0698	9.02211	9.37974	9.5065	9.39472	9.62059	9.06983	9.04258	8.88844	8.63014	8.77468	8.97124
A0A498HL38	73	brown	15.7389	15.6894	14.8539	15.5718	15.0179	15.5667	14.8988	14.1401	14.0323	14.7751	15.3353	15.0152	14.9537	14.8719	15.109	13.3138	14.0155	14.154
A0A498HL39	74	brown	9.08949	8.95072	9.42252	8.2582	8.54539	8.22563	9.09406	9.13471	9.2867	8.29272	8.48721	NA	8.58011	9.08873	9.33144	8.64268	9.30592	8.96247
A0A498HL66	75	brown	7.89978	7.4277	7.31178	6.56885	7.03576	7.65997	7.42459	7.19542	NA	NA	7.46605	7.71966	6.71386	6.59567	NA	6.4533	7.14922	6.61678
A0A498HLD9	76	brown	8.78158	8.87044	7.8874	NA	8.63393	8.79628	8.55406	NA	6.1709	NA	8.34251	NA	NA	7.41005	7.48527	NA	6.51639	NA
A0A498HLM1	77	brown	5.93059	NA	6.14621	7.52467	NA	NA	NA	8.06663	7.1902	NA	5.80991	NA	7.26937	7.09373	6.47171	7.95653	7.10286	7.38652
A0A498HLZ5	78	brown	NA	8.69335	NA	NA	4.9197	9.21245	9.59611	7.66198	NA	NA	NA	8.78513	NA	8.54673	8.85093	5.02321	8.99622	8.71021
A0A498HM06	79	brown	8.34738	8.47397	7.89289	8.3753	8.13798	8.52828	7.17672	6.55267	6.7153	7.52491	7.89904	7.92085	7.38221	7.33553	8.19126	6.62402	6.47073	7.20596
A0A498HMK9	80	brown	NA	NA	7.911	7.73559	NA	NA	8.05115	NA	7.40583	NA	7.19521	NA	8.14861	7.85573	7.53918	NA	8.286	8.56366
A0A498HMN6	81	brown	10.0783	9.29276	NA	10.0446	9.93263	10.2487	10.0227	NA	NA	10.0649	9.43856	10.1616	8.7975	9.14445	9.95233	7.51478	7.62032	8.79558
A0A498HMU8	82	brown	9.06817	NA	9.00914	9.39347	9.29672	9.11372	8.02256	8.31535	7.84207	NA	8.80684	NA	8.71304	8.07574	7.98922	8.61946	8.55626	8.27734
A0A498HN93	83	brown	11.67	11.7121	11.6609	10.8524	10.5841	10.903	9.44594	9.7109	9.56702	10.5732	10.6021	10.5699	9.89982	9.753	9.58588	9.4964	9.42134	9.38111
A0A498HNI3	84	brown	8.58684	8.06885	8.2345	8.30463	7.92637	8.88636	7.92775	7.68402	7.92518	7.95796	8.50207	9.36903	8.0113	8.00408	7.75898	8.09174	7.70997	8.05238
A0A498HNR6	85	brown	10.473	NA	NA	10.8991	7.64515	NA	9.83609	7.48416	7.43261	NA	6.8033	NA	NA	NA	8.10329	6.20037	7.3132	7.67637
A0A498HNY3	86	brown	9.96657	9.96345	10.0654	9.04752	9.01332	9.31999	8.74268	8.62246	8.99861	9.89312	9.99133	9.69341	9.38723	9.10633	9.44494	8.11376	8.80075	8.60144
A0A498HNY4	87	brown	12.2742	11.8174	11.7465	12.2492	11.9047	12.4047	12.1948	11.2914	11.6256	11.7648	12.1181	11.8599	12.0035	11.8727	12.0538	10.8061	11.0143	11.1297
A0A498HNY9	88	brown	10.6117	10.2987	9.28584	10.4225	9.0354	10.5252	9.63633	8.63393	9.4144	9.37577	9.63297	9.99903	9.63688	9.3802	9.10468	7.93955	8.20935	8.54128
A0A498HPT4	89	brown	8.00717	NA	7.77741	8.32669	8.26496	7.58529	7.64035	8.13196	8.24444	7.88894	8.15039	7.8789	7.55101	7.98452	7.80525	8.25296	8.16652	8.21115
A0A498HPT8	90	brown	12.575	12.8431	12.0124	12.1615	11.9121	12.1651	11.0584	10.7491	10.5509	12.5494	12.4767	12.4377	11.9214	12.0132	12.1149	10.0152	10.7888	11.0316
A0A498HPU2	91	brown	9.4261	9.45924	8.80555	7.99817	9.11719	9.16019	8.90461	8.58635	7.49495	7.57368	9.06072	8.58098	8.02277	8.54257	9.34307	8.23294	7.8014	8.64405
A0A498HQC6	92	brown	11.2119	11.5622	10.2493	11.0559	10.7585	10.9459	10.8666	9.93567	9.75748	11.0127	11.4255	11.1741	10.9032	10.7354	10.8247	8.80919	9.66588	9.54998
A0A498HQT4	93	brown	9.81308	10.0002	9.51171	10.3326	8.93456	9.53719	9.2302	9.67101	9.14784	9.52669	9.55395	10.3492	9.01778	9.22283	9.27466	9.61475	9.56609	9.28271
A0A498HRB6	94	brown	7.91	8.19677	8.57044	8.31824	8.60903	8.42426	8.07945	8.6036	8.36604	8.42388	8.25397	8.19734	8.77722	8.4361	8.23266	9.12537	8.55611	8.65992
A0A498HRF5	95	brown	9.59946	9.70642	9.52904	9.99079	9.96845	9.88803	10.4804	9.26536	9.62482	9.68854	9.46504	9.64784	9.67858	9.66416	9.70803	8.42359	9.33984	9.53254
A0A498HRG6	96	brown	9.14956	8.79485	7.79492	9.47997	9.02382	8.73975	9.00012	7.86997	8.62619	6.3684	8.84419	10.1944	8.44693	8.80425	8.39996	7.82886	8.33718	8.68852
A0A498HRH1	97	brown	11.5222	11.0423	10.5207	11.029	10.8132	11.1479	11.556	9.85887	10.1825	10.4224	10.2648	10.5321	10.2266	10.0596	10.3896	9.44747	9.91154	10.1713
A0A498HRI0	98	brown	16.6208	16.5853	15.929	16.3576	16.1782	16.3393	15.8223	15.2445	15.15	16.0882	16.1313	16.316	16.1171	15.9463	16.0131	14.5084	15.2106	15.308
A0A498HRP9	99	brown	7.27993	7.34191	7.90081	7.18128	7.13631	7.33041	7.74341	8.3467	8.43205	7.67609	7.47006	NA	7.64372	7.91891	7.69166	8.7104	8.46289	8.41293
A0A498HRS1	100	brown	10.3487	10.504	9.6415	9.77115	9.65811	9.5578	9.23033	9.42114	8.5629	9.77553	9.82889	10.0824	9.37879	9.47808	9.19954	8.75301	8.55894	8.6332
A0A498HRS4	101	brown	10.3635	9.67801	8.69641	9.5632	9.37981	9.81547	9.89332	NA	NA	9.17089	9.56636	9.39891	NA	8.85028	8.53104	NA	8.20062	NA
A0A498HRS7	102	brown	9.15444	8.9159	8.69964	9.35887	8.60338	8.65662	9.12721	8.56588	8.35267	9.04104	9.03332	9.14438	8.94209	8.54805	8.7611	7.81948	8.28307	8.38898
A0A498HRW2	103	brown	6.99171	6.90348	7.67501	7.23331	7.54277	7.45151	7.53838	8.62406	8.45171	6.44265	7.14682	7.05157	7.68633	8.15507	7.45224	8.46543	7.70526	7.93261
A0A498HS46	104	brown	9.7251	10.1989	9.26868	10.2511	9.41766	10.3572	9.80899	9.65203	9.64076	NA	9.58787	10.2055	8.84118	9.21402	8.51901	8.78582	9.21083	9.2397
A0A498HS58	105	brown	11.5881	11.5714	11.4522	11.275	10.9679	11.0907	11.1547	11.1988	11.1281	11.2571	11.2516	11.3562	10.8978	10.8617	10.9614	10.2482	10.8281	10.7338
A0A498HSJ6	106	brown	10.1147	9.28029	9.07021	9.86867	9.15935	9.41393	9.71917	9.05054	9.22732	9.4812	9.45253	9.60749	9.06823	8.84994	8.80905	8.77218	8.45167	8.86656
A0A498HSJ8	107	brown	5.37206	NA	NA	NA	5.01227	5.35282	5.68355	6.1248	5.19364	NA	5.38603	5.47281	5.90793	6.31072	5.95647	6.85285	5.80782	5.87488
A0A498HT15	108	brown	9.7119	9.42894	8.65615	8.87848	8.75012	9.36543	8.61857	NA	8.47095	9.80592	9.21033	9.1277	8.61582	8.45765	8.96273	8.72065	8.38839	8.28208
A0A498HT31	109	brown	12.4411	12.1631	11.4444	11.8753	11.6753	11.757	11.9126	11.5306	11.9423	11.8252	12.1386	11.7188	10.6118	10.9274	11.8734	10.5282	11.1816	11.0414
A0A498HT79	110	brown	10.0663	9.02317	8.36453	9.41508	9.75966	9.54148	9.70123	8.95657	8.73858	9.71762	8.88302	10.2591	8.92087	8.69446	8.89415	8.50072	8.75453	9.17245
A0A498HUB1	111	brown	9.08404	9.42697	8.98846	9.27275	9.26603	9.28585	8.32029	8.65672	8.19358	8.892	8.86447	8.9393	8.87828	8.60132	8.81181	8.46281	8.23852	8.16395
A0A498HUD8	112	brown	10.5389	9.99756	9.74862	10.7758	10.2355	9.42176	10.0142	9.24315	9.31804	10.1373	10.3207	10.3633	10.0042	9.86089	9.28234	8.98674	9.07292	9.17882
A0A498HUT4	113	brown	9.95829	9.7769	8.52063	9.48619	9.68952	9.60308	9.83592	9.08706	9.31415	9.58679	9.48734	9.33466	9.17581	9.20942	9.49901	8.86968	9.2541	8.824
A0A498HUU5	114	brown	9.36921	9.13838	9.01985	9.28169	9.13765	9.16489	8.46782	8.57148	8.74797	8.83413	9.05762	8.95428	8.94117	8.94996	8.49435	8.62172	8.10893	8.62396
A0A498HV69	115	brown	14.8779	14.6298	13.4465	14.0587	13.685	13.9892	13.0098	12.0766	12.2112	13.0706	14.2727	13.4382	12.9809	13.0797	13.3978	11.4381	11.7864	11.8189
A0A498HVE0	116	brown	10.2972	10.6952	11.4119	10.6807	11.2627	10.5704	11.4136	12.3937	12.3373	10.7959	10.327	10.7845	10.9257	11.1626	10.9583	12.6269	12.1223	11.5853
A0A498HVK5	117	brown	10.4505	10.5082	9.89855	9.88757	9.57908	9.73078	10.0632	9.51698	9.801	10.0732	10.3774	10.1051	9.78704	9.94792	9.78709	9.11194	9.38009	9.50231
A0A498HVP2	118	brown	NA	4.08759	5.02116	4.77879	4.94888	NA	6.17473	6.33824	6.22309	NA	4.62811	NA	5.30679	5.61762	4.96936	6.93082	7.11186	6.6086
A0A498HWI4	119	brown	11.4289	11.3265	11.1232	10.0853	10.0475	11.3402	11.2894	9.71	10.0246	11.1322	11.1609	10.9974	10.1714	10.3173	10.1571	9.20682	9.48072	9.09121
A0A498HWJ6	120	brown	12.2026	11.9493	11.9171	12.1015	11.9778	12.3869	11.9344	12.0509	12.1677	12.3317	12.026	11.9761	11.8149	11.9009	11.7477	11.5456	11.5151	11.5591
A0A498HWU2	121	brown	9.1903	6.00912	7.16945	6.998	8.25855	7.1784	8.57802	8.59833	8.52248	NA	8.36268	NA	8.20787	8.33567	8.373	8.68027	8.4668	8.15517
A0A498HX71	122	brown	10.6314	10.5839	10.6555	10.6063	10.4597	10.755	10.6113	10.4717	10.5076	10.6072	10.4739	10.6673	10.5156	10.3203	10.4839	10.3193	10.5595	10.4055
A0A498HXJ8	123	brown	9.83041	10.0197	10.003	9.45062	9.2534	9.26371	9.83582	9.33929	9.25036	9.75198	9.26713	9.80133	9.24584	9.08964	8.7308	8.97898	8.84754	9.24961
A0A498HXQ2	124	brown	11.3166	11.1299	10.5309	11.3683	11.1154	11.2458	10.5488	10.7903	NA	NA	9.93818	NA	9.77276	9.9089	9.8845	NA	9.59225	10.0752
A0A498HXR3	125	brown	8.42156	8.38065	8.03205	8.52455	8.37699	8.63348	8.51345	8.64274	8.82141	8.63202	8.64267	8.48671	8.30008	8.21437	8.05184	8.04399	7.93328	8.04347
A0A498HYA6	126	brown	7.00905	6.75974	5.29109	NA	6.84071	6.49186	NA	NA	5.25915	5.99069	6.49273	6.92485	6.22953	4.69077	5.94635	6.22945	5.20006	6.08754
A0A498HYY7	127	brown	9.91886	9.71122	10.1557	9.035	9.16577	9.13506	9.10665	8.69666	NA	9.49445	8.50967	9.59656	9.08061	9.29348	8.742	8.27763	8.3414	8.709
A0A498HZ94	128	brown	NA	5.67995	NA	NA	7.83016	7.96871	8.58628	8.49456	9.63595	NA	8.20037	NA	NA	8.36033	7.96769	8.00706	NA	NA
A0A498I037	129	brown	6.17369	NA	7.49532	NA	6.56442	6.31072	6.31049	7.37674	6.94151	4.55005	NA	NA	NA	6.52528	5.59091	8.41002	5.05183	8.18791
A0A498I0D5	130	brown	NA	11.1062	8.83791	9.23908	NA	9.03496	9.5628	8.45033	7.90836	9.07569	9.0733	10.258	NA	8.28714	8.39873	8.00169	NA	8.513
A0A498I0G0	131	brown	11.6834	11.8018	11.2256	10.9334	10.2458	11.5072	10.5984	9.9923	11.0055	11.1969	11.6821	11.3261	10.9279	11.2406	11.0882	9.7748	10.1483	10.9824
A0A498I0G2	132	brown	10.2148	10.5862	9.69863	10.4047	10.5031	10.3123	9.34518	8.4813	6.92586	10.0399	10.3584	10.1057	8.89451	9.56022	9.81729	7.46939	8.6213	8.46126
A0A498I0Y4	133	brown	8.70017	7.62029	7.14817	8.42962	7.81068	7.82708	7.44127	7.48799	NA	7.86242	8.16951	7.84019	7.32585	7.38642	7.56767	6.98944	6.50778	7.20115
A0A498I112	134	brown	8.69024	8.22302	9.09205	8.21858	8.62349	8.28771	8.21376	9.44911	9.0536	8.35233	8.90928	8.92246	8.65179	8.90816	8.80938	10.1786	9.18148	9.01413
A0A498I118	135	brown	8.91148	9.33349	8.59647	8.8514	8.78552	9.21776	9.05252	8.50721	8.4729	9.00892	9.23975	8.96861	8.96385	8.58765	8.23056	NA	8.32706	8.35519
A0A498I1A6	136	brown	9.66647	9.20034	9.57926	10.7449	9.20636	9.65021	NA	9.42151	8.71892	9.63272	9.3721	9.63833	9.11163	9.08929	9.18504	9.18522	8.71311	8.55753
A0A498I2P0	137	brown	12.2426	12.3371	11.5446	11.491	10.9423	11.0483	10.3848	10.3047	10.2066	10.7589	11.1296	10.6261	10.1565	10.2688	10.1264	9.8652	9.62351	9.70546
A0A498I2S0	138	brown	9.58908	10.0004	9.3429	9.81669	9.37146	10.0034	9.42111	8.57011	8.44047	9.68035	10.0113	10.7456	8.99284	9.0208	9.05271	8.42932	8.77319	8.95711
A0A498I2Z7	139	brown	6.79639	6.40655	7.25787	NA	6.17933	6.10074	8.00542	8.20553	8.06305	6.30797	6.21315	NA	6.68371	6.78562	7.63489	8.12328	7.74837	7.46262
A0A498I379	140	brown	7.83236	7.29517	8.55531	NA	7.69104	7.4254	7.95508	8.44377	8.65008	8.38608	8.16523	8.18743	8.18172	8.2361	8.64572	9.39519	8.70657	8.7755
A0A498I3A1	141	brown	9.94732	9.94637	9.8602	9.83828	9.78986	9.83085	9.77157	9.63592	9.55389	9.88435	9.84405	9.93618	9.68008	9.72803	9.66817	9.96347	9.70432	9.67907
A0A498I4B5	142	brown	15.4909	15.3503	14.0107	14.5594	14.2588	14.6177	12.8356	11.5294	11.2764	14.0984	14.9397	14.2374	13.7417	14.1566	13.948	12.0925	12.4166	12.884
A0A498I4M4	143	brown	7.57962	8.97924	8.76186	7.38672	8.52711	8.55233	7.92199	8.86221	8.28713	8.87605	8.53037	NA	8.71048	8.9705	8.88661	8.86701	8.40261	7.98296
A0A498I4P8	144	brown	NA	NA	6.92935	5.5051	5.52721	7.16984	5.18434	5.56192	7.40877	4.87795	5.66051	NA	NA	6.86677	6.90214	NA	6.73914	NA
A0A498I4Q5	145	brown	7.83487	7.45231	8.55572	7.5865	7.93854	7.91603	8.96035	9.54192	9.53108	7.97773	8.3551	7.48554	8.3218	8.50211	8.5008	9.75766	9.11847	9.08035
A0A498I4S0	146	brown	10.477	10.2091	8.97274	8.74255	8.39766	9.01944	9.58601	8.94327	9.0934	NA	9.78818	9.21085	9.27389	8.246	8.34598	8.13685	8.76205	8.74116
A0A498I4T3	147	brown	10.3817	10.2447	9.26611	10.586	10.0071	10.6597	8.66372	8.69539	8.56488	9.73594	10.1888	10.0914	9.8679	9.78723	10.0917	8.57601	9.00821	9.33685
A0A498I577	148	brown	8.6576	8.44882	8.28007	6.9228	7.98279	8.42703	NA	NA	5.87571	8.30415	8.31029	8.37846	6.15485	6.43221	7.34282	NA	6.20651	NA
A0A498I5N9	149	brown	9.56336	9.82491	9.20017	9.85496	9.42834	9.60071	7.97212	8.20296	NA	9.04783	9.50976	9.36433	9.18122	9.03744	9.21799	8.6142	8.39066	8.84628
A0A498I697	150	brown	10.9653	10.5698	10.0405	10.5945	10.1836	10.1635	10.4062	9.31828	9.44843	10.4296	10.4611	10.5829	9.88586	9.7193	10.0103	8.49471	9.20282	9.45746
A0A498I6E6	151	brown	10.3308	10.4435	9.80975	9.34004	9.89488	9.3246	9.39843	NA	9.54749	9.72648	9.83791	9.85155	9.78253	9.72088	NA	8.58475	9.35298	8.37417
A0A498I6H8	152	brown	10.6522	10.094	10.939	10.5459	10.6767	10.6182	9.21719	9.6829	9.17485	10.2785	11.2859	11.1876	9.41684	10.7218	9.78576	10.3558	10.0671	10.1012
A0A498I733	153	brown	11.473	11.4166	11.0258	11.031	10.9784	11.2661	11.3635	11.151	11.6604	11.2196	11.6051	11.3367	10.9707	11.0586	10.9855	10.692	10.7334	10.7022
A0A498I786	154	brown	13.1096	13.0856	13.292	12.8085	12.3904	12.9321	13.1086	12.2401	12.3852	13.1714	12.9689	12.7145	12.8432	12.4817	12.3986	11.5604	12.4401	12.5528
A0A498I7I3	155	brown	8.24524	8.71233	9.18069	8.65722	9.06887	8.92844	8.87918	9.25728	9.19055	8.7052	8.9639	8.58994	9.26408	9.46865	9.57117	9.79476	9.3688	9.30148
A0A498I7X2	156	brown	12.6997	12.6759	12.5253	12.3532	12.1634	12.0971	11.5589	11.4716	11.431	12.6792	12.5994	12.5535	12.073	12.1872	12.2725	11.19	11.5805	11.5335
A0A498I886	157	brown	9.14022	8.67668	9.14759	8.32364	8.63882	8.79943	8.23607	8.69878	8.29368	8.44405	8.07782	8.37988	8.51565	NA	8.45491	7.89036	6.47749	8.15375
A0A498I8L0	158	brown	12.0839	12.2662	11.8382	12.1386	11.8574	12.1562	11.7441	10.9516	11.0031	11.7645	11.7708	12.8059	11.6509	11.5722	11.7996	10.1718	10.8269	11.0741
A0A498I904	159	brown	8.86116	8.6281	8.56411	8.82299	8.26679	8.70714	8.7803	8.48676	8.92946	8.94824	8.05098	8.6824	8.07114	8.25542	8.41557	8.20617	7.90864	7.95534
A0A498I966	160	brown	10.2578	9.57872	8.86825	9.93102	9.46736	9.94071	10.0593	8.31886	8.70828	9.1544	9.18492	9.72508	8.74529	8.92664	9.14911	7.32442	8.78744	9.18071
A0A498I978	161	brown	11.1843	10.147	NA	10.7652	10.313	10.8408	9.56457	NA	NA	NA	10.0971	10.5445	NA	NA	9.56695	NA	NA	7.87595
A0A498I9C0	162	brown	8.32654	8.53935	8.97261	9.00392	9.04825	9.03045	8.91807	9.11201	9.10055	8.86059	NA	9.05504	8.97673	8.9709	9.17354	8.85012	9.05764	9.08954
A0A498I9K2	163	brown	10.8145	10.659	10.286	10.2986	9.99497	10.4243	10.4291	9.94488	10.0876	10.3171	10.3933	10.3178	9.70586	9.69162	9.78922	9.524	9.70515	9.73608
A0A498I9V0	164	brown	9.97801	9.8904	10.2463	11.0857	10.5929	10.0073	9.93472	9.59096	9.52351	9.9791	10.5671	10.4104	10.1238	9.6824	9.59919	9.41551	9.69138	9.93208
A0A498IA78	165	brown	NA	NA	7.58559	NA	7.01451	NA	NA	9.4145	9.2586	6.16872	NA	NA	NA	7.31012	8.11096	8.40791	7.11052	9.4426
A0A498IAG1	166	brown	12.7687	12.0059	12.3879	12.7024	12.2648	12.5725	13.2303	11.7883	12.0865	12.1089	12.5392	12.2442	12.1268	12.1516	12.3533	11.104	11.9662	11.4954
A0A498IAP2	167	brown	8.06183	7.54705	7.59205	8.56704	8.11578	8.01197	7.79711	8.25714	7.1803	NA	8.14387	8.20718	7.84245	7.96485	8.06778	NA	7.48697	5.59781
A0A498IAW0	168	brown	9.83203	9.7956	9.67288	9.40322	9.54292	9.66412	9.76228	9.4067	10.0695	10.1544	10.2657	9.87035	9.59659	9.7024	10.0672	8.82866	9.17099	8.9073
A0A498IB87	169	brown	10.3397	10.4915	10.168	9.89546	9.84238	9.97335	9.61947	10.0836	10.1493	10.3254	9.91217	9.91131	9.56487	9.71261	9.15022	10.0055	9.45676	9.75048
A0A498IBA5	170	brown	11.0927	11.2303	10.9889	11.0829	10.9472	11.0153	10.7344	10.8987	10.9098	10.7511	11.1028	10.805	10.6912	10.7247	10.8542	11.2464	10.7542	10.8154
A0A498IBR6	171	brown	9.16952	9.15032	8.66613	9.48152	9.21516	8.54388	8.96219	8.4198	8.22182	NA	8.63488	NA	8.76697	8.78015	8.80099	NA	7.95416	8.30365
A0A498ICX2	172	brown	9.14279	9.10904	8.66717	9.67848	8.38524	8.86274	8.4029	8.34497	8.43866	9.11141	8.3604	9.51394	8.50575	8.45985	8.42068	8.57189	8.32966	8.31966
A0A498ICY4	173	brown	9.82536	9.08312	10.864	9.58473	9.13928	9.38278	11.5636	12.0093	12.1558	10.6415	10.8159	10.5431	10.155	10.2651	10.5092	12.3108	11.6322	11.5776
A0A498ID20	174	brown	10.878	10.7053	9.97601	10.5498	10.4586	10.6869	10.9875	9.67684	9.65866	9.9578	9.84598	10.9162	10.0248	9.89203	9.40142	NA	NA	9.38727
A0A498ID23	175	brown	12.9377	12.6418	11.8587	12.633	12.4746	12.7322	12.3735	11.7108	12.0029	12.1265	12.6243	12.4337	12.0688	12.2	12.6675	11.388	11.4239	11.4608
A0A498ID32	176	brown	8.85689	9.14145	7.74308	9.01214	8.99174	9.523	8.07081	5.20693	7.83926	NA	8.97788	9.22599	4.04766	7.5433	7.24174	NA	5.84926	7.81975
A0A498IDD5	177	brown	NA	NA	7.02013	NA	NA	9.54947	5.04839	7.93384	8.17643	NA	3.25137	NA	NA	7.74134	6.52556	8.20184	7.84847	NA
A0A498IDS0	178	brown	11.5986	11.5246	11.0316	10.8864	10.8227	10.9322	11.7944	9.84149	10.2449	10.8512	10.9588	10.8851	10.6544	10.0845	10.22	8.78422	9.42225	9.76677
A0A498IE01	179	brown	11.7508	11.6488	10.7363	11.4537	11.2082	11.6529	11.46	9.62137	9.37733	10.7717	11.7721	11.2975	10.7862	10.6484	11.258	8.56972	9.43505	9.69329
A0A498IE51	180	brown	8.69468	8.47109	8.39999	8.77942	8.63221	8.72044	9.10409	8.31358	8.44373	8.57804	8.14698	9.5812	8.66826	8.30506	8.96262	7.26929	7.78208	8.42903
A0A498IED2	181	brown	NA	9.00312	8.8155	8.55975	8.79902	8.68981	8.12915	8.38019	8.21646	8.68412	8.78437	8.81828	8.62846	8.61039	7.99272	8.16297	8.18128	8.38198
A0A498IET7	182	brown	7.62024	7.12743	6.90584	7.44684	7.91537	8.42141	7.86923	8.31729	8.39264	8.01089	7.76297	7.0426	7.54867	7.87248	7.80126	8.46685	8.58549	8.47756
A0A498IEU4	183	brown	9.05067	9.03163	8.88462	9.36816	8.89864	9.06243	9.06321	8.35917	7.98053	9.16094	8.56792	9.72037	8.80174	7.35234	6.78546	8.26394	8.31871	8.23089
A0A498IF47	184	brown	9.44058	9.70612	9.36286	9.73934	9.44291	9.85526	9.24394	9.36471	9.49758	9.54011	9.40889	9.44545	9.38134	9.20591	9.62959	9.33421	9.29569	8.77699
A0A498IF74	185	brown	9.61591	9.54329	9.26647	9.37126	8.97962	9.57443	8.54333	8.63459	8.14787	9.10015	8.66197	8.78931	8.7888	8.47306	8.39391	8.1527	8.285	8.40385
A0A498IFM9	186	brown	8.00528	8.06367	8.3635	7.99093	8.55606	8.52523	7.85142	8.33744	8.53221	8.43654	8.31157	8.66221	8.61166	8.23386	8.20996	8.65338	8.44205	8.55677
A0A498IFU7	187	brown	8.70155	8.24805	8.08873	NA	8.83721	9.10946	8.02023	8.44701	8.51229	7.35442	8.47341	NA	8.76068	7.97376	8.35434	9.07888	8.97586	8.97388
A0A498IG03	188	brown	9.55152	9.62497	8.92183	9.02841	9.19503	8.88396	8.65502	7.69363	7.56784	8.99675	8.97509	9.11935	8.26457	8.48066	8.52832	7.81612	8.52366	7.77899
A0A498IGL9	189	brown	13.0351	13.0899	12.6623	13.0681	12.8512	13.0266	13.9724	12.66	12.5786	12.7811	12.7352	12.8512	12.727	12.8965	13.0337	11.2937	12.2715	12.394
A0A498IGN2	190	brown	11.4815	11.2645	11.1914	11.1096	11.1366	11.4993	11.5559	10.0356	10.2132	10.5052	11.0637	10.8719	10.7122	10.7635	10.719	9.26575	10.2782	9.93016
A0A498IHY6	191	brown	10.1531	10.1809	9.89937	10.4695	10.1152	10.2937	10.1498	9.01204	8.74029	9.36765	9.68292	NA	9.60303	9.57299	9.41776	8.34234	9.20319	9.17408
A0A498II19	192	brown	9.39357	8.52856	7.42211	8.97978	6.69599	9.32937	8.8906	7.17229	7.57188	NA	7.05097	NA	8.04423	7.84589	8.36212	6.72647	7.2206	7.63344
A0A498IIH8	193	brown	9.32903	9.52545	9.28963	10.0385	9.18743	NA	NA	8.41931	8.19271	9.71251	9.57736	9.82517	9.33071	9.03166	8.94177	8.80894	8.46315	8.72889
A0A498IIL3	194	brown	12.0056	12.0072	11.9325	11.5978	11.3486	11.3526	11.4843	11.3901	11.6576	11.8459	11.3212	11.5725	11.3766	11.5993	11.5212	10.7239	11.1895	11.1041
A0A498IIN1	195	brown	9.76106	10.5314	8.5104	9.4425	8.9135	9.49056	8.57711	8.93917	8.94514	9.97703	9.43952	10.2363	8.92608	8.96257	9.12416	9.07059	8.7909	9.24558
A0A498IIT0	196	brown	8.18244	NA	8.63022	9.08857	8.98609	8.22612	8.20996	8.92531	8.07431	8.70293	8.7546	8.09977	8.46591	8.54668	8.65254	9.04832	8.93872	8.88872
A0A498IIY5	197	brown	8.6235	8.64444	8.98227	9.07536	9.15126	8.87316	8.95111	9.08903	8.95743	8.70214	8.96312	8.69848	8.70182	8.79825	8.88916	9.3194	9.16529	8.84776
A0A498IJ18	198	brown	9.24274	9.35903	NA	NA	8.86593	9.37036	8.96223	NA	8.31973	NA	8.85685	NA	NA	8.42687	8.21022	NA	0	NA
A0A498IJA6	199	brown	11.1276	11.2611	10.9188	11.1568	10.8668	11.1647	10.9821	10.7063	11.0578	11.0689	11.3105	11.1655	10.9265	10.9059	10.8351	9.99742	10.4307	10.6094
A0A498IJG7	200	brown	7.94836	8.45207	8.5292	7.77595	7.72658	8.3882	7.90306	8.23071	9.05389	8.25148	9.14311	8.48946	8.09881	8.7599	8.36398	8.92017	9.25538	9.31385
A0A498IK00	201	brown	10.3062	10.4113	9.30065	9.72962	9.63689	9.43297	8.18913	7.75011	6.90554	9.28321	9.68648	9.95238	9.57688	9.74117	9.85307	8.47576	8.2458	8.25717
A0A498IK35	202	brown	9.30625	9.06842	8.74296	8.8433	8.87077	9.17519	8.70876	8.1001	8.56914	8.93465	8.30923	8.74491	8.67373	8.20224	8.82783	7.75201	7.92291	7.79133
A0A498IK64	203	brown	8.61744	8.40613	9.13027	8.24253	8.52216	8.68575	9.74603	10.0743	10.4031	8.69008	8.70147	8.59882	8.42619	9.01257	9.24357	9.79217	9.47361	9.29142
A0A498IKE4	204	brown	11.9676	11.4636	9.76878	11.58	9.92122	10.2738	10.4593	9.45159	9.05246	10.857	11.3009	11.4921	9.86587	9.39529	10.0862	9.57601	9.29495	10.8553
A0A498IKL2	205	brown	8.63734	8.77951	NA	8.42815	8.05446	8.39646	8.37509	8.29339	8.11105	8.20061	8.46355	7.99482	8.14065	8.55999	8.07516	7.82215	8.01288	7.48806
A0A498IKM1	206	brown	8.66173	8.78455	7.67833	8.58382	8.36862	8.42713	8.98451	8.08805	NA	8.42429	8.67074	8.70346	8.51247	8.08423	8.18516	NA	7.51377	8.18695
A0A498IL15	207	brown	NA	NA	7.0537	6.47594	NA	NA	6.55141	6.33045	6.07764	6.71396	NA	NA	NA	6.62465	6.16201	6.07795	6.07991	5.93845
A0A498IL20	208	brown	9.18074	9.04803	8.27868	8.60002	8.72732	8.99184	8.11361	8.22292	8.67128	9.52517	9.47565	9.0429	8.77419	8.86259	7.55616	8.0451	7.95561	8.4466
A0A498IL75	209	brown	9.28193	9.0336	9.63852	9.59998	9.39935	9.38778	9.33527	9.29658	9.25042	9.36514	9.1795	9.49386	8.91537	8.56774	8.4499	9.28147	9.28985	8.81717
A0A498IL82	210	brown	4.74206	NA	5.81863	4.71064	NA	NA	NA	NA	6.2245	6.31758	5.65614	NA	5.34126	6.07095	5.97921	6.70162	NA	NA
A0A498ILF0	211	brown	6.56564	6.99003	6.61654	NA	8.99752	6.89926	6.46692	9.98101	NA	NA	9.14218	NA	8.97107	9.1681	9.28538	8.06029	7.04659	9.81451
A0A498ILJ4	212	brown	7.73733	8.08896	7.07107	7.92606	7.08687	7.63883	7.96481	7.12569	NA	NA	7.55436	8.39209	7.54116	7.36047	6.92484	6.4201	7.08859	7.85264
A0A498IM55	213	brown	NA	NA	7.78738	NA	8.62357	7.81292	7.72171	8.27511	7.08252	NA	8.44599	NA	7.94934	8.08145	6.90607	8.31167	7.46742	6.09042
A0A498IM89	214	brown	9.56564	9.80688	9.19558	9.46651	9.39886	9.39103	8.30688	7.9552	7.77326	9.57628	9.29529	9.43937	9.53085	9.32804	9.15459	8.25695	8.54809	8.4278
A0A498IMT1	215	brown	9.98351	9.57895	9.06796	10.0313	9.99366	10.2889	10.3872	10.6889	10.8614	10.0396	10.1844	10.0746	10.2199	10.4219	10.2692	10.6948	10.2879	10.3893
A0A498IN58	216	brown	9.68759	9.87762	10.1527	9.56757	10.009	9.8524	9.72744	10.2068	10.1345	9.95861	10.0126	9.97851	10.0454	9.97878	9.94459	10.9155	10.4573	10.1384
A0A498INL9	217	brown	7.24413	NA	8.07585	NA	7.78724	7.87384	NA	7.90283	7.68143	NA	7.10964	7.53523	7.75856	7.74237	7.32468	8.4157	8.48425	7.66617
A0A498IP00	218	brown	12.1886	12.4112	11.9055	12.9902	12.6119	12.5253	10.8364	11.3848	10.6795	11.5311	11.8564	11.5715	11.453	11.4335	10.8653	11.5815	11.6253	11.4679
A0A498IP07	219	brown	11.6568	11.6535	10.9333	11.6477	11.2325	11.7217	12.5779	11.0721	11.2921	11.205	11.2115	11.2827	10.969	11.0174	10.8747	9.51919	10.5484	10.8606
A0A498IP58	220	brown	9.01067	9.09128	8.85388	9.4645	9.21523	9.24106	8.39865	8.33588	8.24124	8.90355	9.18268	9.23979	9.13424	8.93751	8.84901	8.69367	8.39137	8.63579
A0A498IPE3	221	brown	8.77491	7.61522	8.3771	8.11202	7.98354	7.88601	8.05977	NA	7.76279	NA	7.49031	8.0874	8.03932	7.83895	7.70575	8.14194	7.12591	6.93933
A0A498IPI4	222	brown	8.8577	8.79085	8.14572	8.88404	8.56664	8.58255	9.33098	8.17453	8.19812	8.21797	8.53448	8.96772	8.86339	8.58539	8.12699	8.12006	8.16659	8.24925
A0A498IPL8	223	brown	12.1758	11.9709	11.0578	11.81	10.9806	11.4851	11.8173	10.4883	10.9385	11.065	11.5128	11.2564	10.5673	10.327	10.5582	9.79764	9.92678	9.86593
A0A498IQ69	224	brown	11.5071	11.4496	8.99806	10.5833	10.363	10.7652	11.1857	9.86412	10.0571	10.0063	11.3599	10.8989	10.3088	10.3255	9.64194	8.82285	9.38673	9.94011
A0A498IQB1	225	brown	11.74	11.5608	11.3024	11.8974	11.1562	11.522	10.3177	10.4344	10.1969	11.3759	11.4687	11.1832	11.3536	11.3237	11.3978	10.704	10.3592	10.1628
A0A498IQE5	226	brown	9.07097	8.82141	8.31148	9.35921	NA	9.43155	8.35169	NA	8.40334	NA	8.72177	9.20962	8.38938	8.45572	8.46908	7.81186	NA	NA
A0A498IQS6	227	brown	7.0975	NA	NA	7.86897	8.35167	8.0024	NA	8.2999	7.708	NA	7.75621	7.75358	NA	7.99537	8.20245	8.07777	NA	NA
A0A498IQW0	228	brown	7.73808	7.88147	8.41545	7.62705	7.88849	7.47679	7.82229	7.42356	7.23239	7.76248	7.88938	7.34217	7.42748	7.6197	7.47615	6.84781	7.45687	7.06077
A0A498IR42	229	brown	7.46253	7.13813	8.61172	7.73939	7.59969	7.31221	8.78996	8.88896	9.21784	NA	7.38777	NA	8.08283	7.87082	7.55377	8.76263	9.09981	9.2275
A0A498IRN5	230	brown	NA	8.52453	8.60916	NA	NA	8.79917	NA	8.28568	7.99795	NA	NA	9.1448	8.37951	8.04772	8.47012	7.7994	8.28748	8.20988
A0A498IRX1	231	brown	10.9955	11.2076	10.8726	11.0902	10.7224	10.8105	11.2395	10.757	10.8179	10.513	11.0029	10.7768	10.6044	10.7661	10.8496	10.436	10.5902	10.5591
A0A498IS27	232	brown	12.1053	12.0723	11.3656	11.2432	11.1388	11.2478	11.0027	10.5026	10.6721	11.659	11.1636	11.1681	10.5242	10.356	10.2889	10.1785	10.1032	10.1626
A0A498ISH0	233	brown	10.4854	11.1749	10.2053	9.91372	9.89551	10.0504	10.0672	9.82817	10.3104	10.4981	10.7864	10.1157	9.21107	10.6132	9.39661	9.65932	9.66264	9.6764
A0A498ISI1	234	brown	8.72089	8.52029	8.57048	8.6154	8.36622	8.72739	9.09299	8.12926	8.14948	8.69373	8.37098	9.14506	8.74782	8.27741	7.60059	8.41104	8.46236	8.14166
A0A498ISL3	235	brown	8.94157	8.11333	8.00734	8.5096	8.86748	8.63847	8.64951	8.88458	7.76656	8.72018	8.83552	NA	8.16447	7.04353	7.40983	7.43999	8.36404	7.88968
A0A498ISP2	236	brown	9.17452	9.32083	8.60864	NA	8.96369	NA	8.46218	NA	6.66132	NA	8.37886	8.54299	NA	8.24009	8.18031	8.79695	NA	8.31499
A0A498ISV4	237	brown	10.479	9.23909	10.0789	10.0455	9.6912	9.87453	10.1894	9.31345	9.67063	9.85265	9.77859	9.88095	9.3948	9.41588	9.51468	6.09477	9.42657	9.37565
A0A498ISW3	238	brown	9.74312	9.54247	9.0216	9.86652	9.64456	9.83469	10.0537	8.11224	8.31004	8.91942	10.1304	10.1602	8.93526	8.96191	8.88948	7.07114	8.04522	7.97264
A0A498ISX2	239	brown	11.244	11.0276	10.6015	11.1569	10.627	11.0505	11.0542	10.9969	10.9022	10.1439	10.9869	10.9765	10.5685	10.6663	10.2384	10.3542	10.2724	10.4661
A0A498IT09	240	brown	9.33933	9.16509	8.2992	9.34101	NA	8.92586	9.03361	8.64025	8.75898	9.00842	9.26198	9.64504	8.50759	8.48231	8.44962	8.58505	8.80802	8.47948
A0A498IT95	241	brown	9.73242	8.44679	10.4796	9.30584	8.9678	NA	10.1084	10.0452	10.6716	9.31314	8.19038	NA	9.68539	10.3093	9.62227	9.57379	9.9078	9.60961
A0A498ITQ2	242	brown	NA	NA	10.0051	NA	9.61007	9.32576	9.40789	9.73156	9.94578	NA	9.31698	9.58206	9.74071	9.62803	10.1999	10.7358	10.2572	9.54049
A0A498ITR8	243	brown	8.42807	8.63818	8.84492	9.00232	8.98052	9.08535	8.7609	9.08464	9.09126	9.31205	8.81072	8.73364	9.17299	NA	9.33096	9.56568	9.06789	9.05901
A0A498ITS5	244	brown	10.7761	11.1115	10.0607	10.7847	10.7149	10.8417	9.55551	9.2739	9.18489	10.3725	10.8596	10.8613	10.7446	10.3196	10.4911	9.08725	9.42722	9.59747
A0A498ITV5	245	brown	10.3793	11.0105	9.46167	10.2322	9.79686	10.3633	10.9432	9.71982	9.49308	9.39637	9.4056	10.8243	9.71558	9.4835	9.44716	8.74266	9.86908	10.0393
A0A498ITX0	246	brown	10.2257	10.0167	9.56813	10.4181	10.1895	10.3737	9.90438	NA	8.9137	9.44321	9.65082	10.1308	9.73408	9.76444	9.14271	NA	9.09119	9.11219
A0A498ITX7	247	brown	6.78547	7.55915	7.61006	NA	NA	7.04792	7.54979	7.26094	7.32976	7.02904	6.53952	NA	NA	7.15501	NA	7.74358	6.9998	7.46084
A0A498IU63	248	brown	8.39202	8.04087	7.56223	7.83775	7.34913	8.17224	7.84515	7.39641	7.18878	7.05281	8.09974	7.8777	7.76681	7.35938	7.54826	7.05142	7.39275	7.46321
A0A498IUY3	249	brown	11.0167	11.1151	10.572	10.8039	10.5974	10.5566	10.5096	9.7617	9.72395	10.3695	10.6023	10.5515	10.1215	10.0123	10.1121	9.17692	9.68476	9.68709
A0A498IVB5	250	brown	10.553	11.1119	10.3025	10.7096	11.1785	10.8048	11.1016	10.3961	10.9625	10.0594	10.8866	9.83096	10.471	10.3449	10.4187	9.0508	10.2121	9.86364
A0A498IVK1	251	brown	8.62156	8.80902	NA	8.32537	NA	8.61847	7.9854	NA	8.15934	NA	8.48841	8.4201	7.88204	8.08798	7.88557	8.09351	NA	NA
A0A498IVU5	252	brown	NA	NA	6.76733	NA	6.45097	5.74489	6.87942	7.21971	7.95762	NA	6.45156	NA	7.684	7.21598	6.51003	7.71247	7.78528	7.56876
A0A498IVY2	253	brown	8.88274	8.79521	7.53721	9.1584	8.81281	7.76658	8.23013	7.35037	7.32856	NA	8.66095	7.73153	7.89456	7.65204	7.36997	8.48124	7.64104	7.90372
A0A498IVY4	254	brown	8.66093	8.90943	7.94516	8.69923	8.59526	NA	7.97947	7.97356	8.20878	8.09387	8.71643	NA	7.48477	7.31784	7.80371	6.83737	6.5301	NA
A0A498IW70	255	brown	11.7497	10.9225	10.9176	11.4651	11.0458	10.8933	11.8362	9.16196	9.34497	11.166	11.7331	11.1633	10.0844	10.2735	11.0215	8.63219	9.19646	10.7088
A0A498IWG4	256	brown	9.43195	9.52099	9.2755	9.66662	9.27063	9.42797	9.65999	9.24674	9.24014	9.57793	9.06257	10.197	9.11525	9.18928	9.37173	8.88757	8.88038	8.6369
A0A498IWK7	257	brown	7.76645	8.02026	8.62001	7.82651	8.30885	7.85225	8.45324	9.17191	9.25262	8.1404	8.03796	8.0017	8.45892	8.49142	8.42818	9.8371	9.29515	8.9543
A0A498IWS0	258	brown	9.3803	8.92375	9.13553	8.98705	8.76702	9.17085	8.85463	7.89769	7.92093	9.29848	9.01582	9.53042	8.30153	8.64439	8.82287	8.21137	7.91795	8.37442
A0A498IX35	259	brown	10.3441	10.0176	9.57766	9.85378	9.59381	10.1187	9.88704	8.33277	8.73663	9.76438	9.57871	9.78819	9.31789	9.08582	9.20506	7.2832	8.29124	8.5489
A0A498IX83	260	brown	7.893	NA	6.95639	7.22921	7.97385	NA	8.92814	8.74796	8.47954	8.69781	8.14964	7.54795	8.42164	8.37992	7.9943	9.17466	9.18055	8.39876
A0A498IXF3	261	brown	8.9937	8.53754	7.9618	8.58585	7.76624	NA	8.97775	7.56942	7.10724	NA	8.40888	7.94295	8.03096	8.04041	8.12615	NA	7.95429	8.02212
A0A498IXG5	262	brown	9.78612	9.70907	9.64912	10.351	9.55113	9.87259	9.51564	9.02093	9.04868	10.5752	9.72785	9.91438	9.43952	9.05874	9.49632	9.159	8.93447	9.3425
A0A498IXJ8	263	brown	10.158	10.101	8.95031	10.1193	9.72612	10.1428	9.48136	8.37085	8.28249	9.28065	9.34078	9.58534	9.24119	9.19521	9.529	8.08786	8.23349	8.31511
A0A498IXR3	264	brown	9.36663	9.61804	8.98228	9.02703	8.69423	9.25722	9.05753	8.44564	8.53844	9.25739	8.92196	9.47287	9.03361	9.30048	8.86151	8.53848	8.61299	8.18225
A0A498IYJ2	265	brown	10.2703	9.74111	9.64439	10.2077	9.84839	10.1644	10.0771	9.75421	10.1513	9.64286	9.87949	10.1262	9.5558	9.51921	9.3584	10.1258	9.58939	9.74448
A0A498IYV7	266	brown	10.8164	10.6323	9.99732	10.4427	10.2369	10.5878	11.0868	9.75001	10.2772	10.2343	10.8402	NA	10.0031	10.1128	NA	9.59459	9.66922	10.2587
A0A498IZ97	267	brown	7.47736	7.57507	7.81932	7.30306	7.68609	7.78784	7.57851	8.51318	7.71515	7.85039	7.84895	6.03244	7.86821	7.67139	7.98901	8.62934	7.90576	8.09476
A0A498IZI5	268	brown	NA	NA	7.49803	NA	NA	6.71372	NA	7.73117	7.62079	NA	6.99324	NA	7.11601	7.18096	7.56505	7.35659	7.70095	7.60517
A0A498IZI6	269	brown	14.2474	14.1079	13.8997	13.7288	13.7084	13.8054	12.2767	12.481	11.9312	12.0566	12.232	12.0582	10.8551	10.9761	11.187	10.5552	10.9412	10.654
A0A498IZS0	270	brown	10.4455	10.6683	10.0239	11.2082	10.267	10.3513	10.8044	9.89369	9.866	9.92561	10.0415	9.94832	9.90502	9.81654	10.0975	8.93605	9.51798	9.45804
A0A498IZZ8	271	brown	8.16742	8.13861	8.33463	7.74364	8.33759	8.1412	8.20251	8.45381	8.48752	7.97762	8.09605	8.03492	8.38879	8.375	8.51461	8.91949	8.65289	8.35167
A0A498J0A0	272	brown	11.4437	11.2691	10.7579	11.4861	10.989	11.3962	11.1507	10.5626	9.9906	10.3155	10.7809	10.5219	10.605	10.548	10.4964	10.4701	10.4435	10.5135
A0A498J0A4	273	brown	6.58691	7.22786	7.23818	7.0076	7.32071	7.45995	7.04818	NA	7.39166	7.24733	6.21978	NA	7.13129	7.31875	7.311	7.36391	7.33469	NA
A0A498J0I0	274	brown	11.3237	11.8122	11.3556	11.043	10.8596	10.835	10.8935	11.1554	11.4021	10.8587	11.2158	10.9462	10.5865	10.6229	10.9254	10.7729	10.5108	10.2077
A0A498J0J9	275	brown	7.33732	8.5535	7.88112	7.56725	8.25694	8.6223	8.5291	7.60552	7.72827	7.97118	8.09806	8.25231	8.36771	7.6603	7.58716	7.54408	7.33838	6.69436
A0A498J0M6	276	brown	9.59965	9.53852	8.97533	9.37624	9.1607	9.62086	9.14813	8.93272	8.97652	9.05792	9.15961	9.49786	8.75247	8.9755	8.84512	8.9947	8.33846	8.31802
A0A498J0X5	277	brown	13.1406	12.7328	13.0396	12.7417	12.5631	12.6116	11.8361	11.5415	11.7781	12.5624	13.0173	12.6726	12.4279	12.4251	12.6317	11.3725	11.7311	11.6741
A0A498J1X8	278	brown	7.93621	8.22364	8.69189	8.53848	8.43614	8.54265	NA	8.74451	8.1966	8.35391	7.25862	NA	8.40951	8.41625	8.03498	8.75488	8.63544	8.84989
A0A498J2D5	279	brown	8.90352	9.3738	9.06906	9.79608	9.69193	9.03059	9.85561	8.75729	9.10317	8.32525	9.0212	8.7424	8.86088	8.71715	9.08649	8.28084	8.08962	7.88421
A0A498J2F9	280	brown	11.1434	11.6152	10.7905	11.5247	11.2156	11.4355	9.35661	9.32158	9.25667	11.3822	10.9682	10.9908	11.1973	10.982	9.97446	9.33361	9.49628	9.90804
A0A498J2Q6	281	brown	8.18405	8.17513	7.72892	8.09576	8.02499	NA	7.87892	8.53506	8.13583	8.1703	NA	NA	7.6725	7.7559	7.71413	6.62691	7.32553	7.66667
A0A498J394	282	brown	12.3017	12.2671	10.7522	12.2041	11.9745	12.2588	9.85752	9.29655	8.83545	11.718	12.5793	12.2118	11.4744	11.4254	11.7125	10.1341	10.0382	10.3789
A0A498J4Z9	283	brown	8.83463	NA	7.8709	8.72895	8.68452	8.75275	7.75506	7.76602	8.47605	NA	7.97309	8.41798	7.97915	7.95174	8.20243	7.47301	7.58186	7.85734
A0A498J555	284	brown	10.2559	10.6178	9.87057	9.95874	9.6108	9.60761	10.1602	9.68532	9.73794	10.4968	10.6118	10.3805	10.0973	9.85928	10.2586	8.63791	9.22639	9.04794
A0A498J5P8	285	brown	10.8729	10.8629	10.3793	10.7573	10.4439	10.7646	10.1023	9.80375	9.58413	10.6593	10.713	10.6941	10.6034	10.4878	10.4868	9.72183	9.83252	10.2458
A0A498J5T2	286	brown	8.753	8.99602	8.60333	8.14688	8.44811	8.12986	NA	8.16469	7.74222	8.65518	8.30416	8.1291	7.59648	7.6006	7.23471	7.9839	7.72676	8.01788
A0A498J5Y6	287	brown	7.3151	7.65819	8.36109	8.20874	8.27603	8.40624	8.51149	8.95919	8.87031	8.24217	7.74239	8.05964	8.84483	8.73848	8.6384	9.05841	8.60817	8.41556
A0A498J6A3	288	brown	11.7573	11.7688	11.8821	11.4014	11.5577	11.5514	10.9162	11.1613	11.2388	11.9307	11.3138	11.529	11.1439	11.1656	11.0972	11.3123	11.1184	11.103
A0A498J6R1	289	brown	11.7457	11.8862	11.3208	11.517	11.0265	11.4358	9.80304	9.61826	9.54193	10.6515	11.6468	10.8529	10.5383	10.9416	10.243	9.95904	10.1964	10.1479
A0A498J715	290	brown	11.5567	12.1095	10.6144	11.0142	11.247	10.988	9.05978	8.54775	8.04798	10.8551	11.0786	11.0777	10.8599	10.7056	10.8543	9.08421	8.78139	9.35484
A0A498J7F4	291	brown	8.63559	7.55701	8.34011	8.19069	8.86502	8.62908	8.35913	8.64715	8.50404	7.51955	7.83735	8.35696	8.52414	8.17325	7.83822	9.71439	9.03008	9.17082
A0A498J7M4	292	brown	9.90502	9.81415	9.28774	9.22949	8.22919	9.23684	9.26697	9.12281	9.07812	9.03588	9.39692	9.58556	8.66199	8.42424	8.37144	8.65474	8.69288	8.27914
A0A498J861	293	brown	8.71016	9.74524	9.49815	9.79461	9.59469	9.61541	9.2216	9.14691	8.84677	9.11523	9.26631	9.64855	9.13104	9.32191	8.94706	9.00387	9.4467	9.28841
A0A498J8E2	294	brown	8.85028	8.94013	8.41807	8.89679	8.47263	8.71066	7.50883	7.27779	7.08475	8.47989	8.9663	8.41573	8.55952	8.68989	8.6955	7.6171	7.48544	7.39046
A0A498J8F9	295	brown	15.5102	15.3384	15.1153	15.2912	14.8948	15.2273	14.722	14.8408	14.9058	15.4959	15.4568	15.2011	14.5616	14.6788	14.7089	14.3972	14.4005	14.3008
A0A498J9Y1	296	brown	9.52377	9.35138	8.47415	9.2966	9.24977	9.27582	8.88057	7.29497	NA	9.14646	8.71201	NA	7.8807	8.7103	8.85104	NA	7.14224	4.76802
A0A498JAP6	297	brown	9.04559	8.67405	7.70386	9.48774	9.01457	8.69323	8.51804	8.36165	8.5537	NA	8.42061	NA	8.37612	7.83305	7.96386	8.3145	7.90018	7.56255
A0A498JAQ4	298	brown	10.0266	NA	9.14789	9.87962	10.0314	9.82739	9.59566	8.83506	8.0388	NA	9.20112	7.90577	8.65779	9.41073	8.62699	9.67621	8.8609	8.89997
A0A498JAR5	299	brown	9.67152	9.23289	8.91677	9.26008	9.2218	9.69073	9.72973	7.85905	7.84991	9.14489	9.39258	9.5632	8.7738	8.64619	8.92775	7.84971	8.65996	8.7546
A0A498JB13	300	brown	6.45786	6.5112	5.90857	6.28364	6.69662	7.05776	6.72297	6.91954	6.67439	6.99754	6.52375	5.93812	7.0263	7.43636	6.90549	7.25481	7.14707	7.46892
A0A498JB22	301	brown	10.253	10.1413	9.69767	NA	NA	9.9557	9.69793	9.7289	NA	9.8043	9.95871	NA	9.8118	9.84824	9.55606	NA	9.45364	NA
A0A498JB40	302	brown	8.09244	8.10493	7.66027	7.31115	6.68674	6.78143	6.67375	5.60632	6.73761	7.86754	8.08097	7.50602	6.78467	6.99037	6.96447	5.82327	6.02703	6.22433
A0A498JB74	303	brown	NA	NA	7.39947	7.18354	7.44454	7.36564	7.34016	6.40721	6.06814	NA	7.25487	NA	NA	6.79273	7.23125	6.64321	6.42111	NA
A0A498JBG1	304	brown	7.08863	7.56668	7.45606	7.19167	7.48342	7.19524	6.77899	6.75991	6.99612	7.36775	7.2233	6.96219	7.49856	7.12425	6.86687	8.07561	7.94034	7.77966
A0A498JBU0	305	brown	11.8358	11.9605	12.2597	11.7122	11.6542	11.6851	10.7733	11.3103	10.9847	11.5495	11.8071	11.2295	11.0749	10.8848	10.7952	11.9239	11.0314	11.4436
A0A498JC60	306	brown	10.2981	10.0803	9.07225	10.2103	9.68118	10.0289	9.8459	10.02	9.4066	9.27621	9.41855	9.05405	9.13006	8.69414	8.80491	9.3063	9.1585	9.21433
A0A498JC92	307	brown	10.0032	10.0426	9.62705	9.73733	9.79194	9.66073	9.70822	9.37862	9.48392	9.34166	9.93549	NA	9.56344	9.66141	9.62248	9.03046	9.2018	9.20304
A0A498JCG1	308	brown	9.4841	9.44672	9.20744	9.80731	8.94276	9.45711	9.07547	9.2616	9.22734	9.75667	9.47306	9.47035	9.23593	8.88641	9.42147	8.75172	9.17947	8.94451
A0A498JCM9	309	brown	NA	9.42431	8.26035	8.99999	8.5745	8.8776	8.57219	8.15863	7.84932	9.50845	8.41288	9.73873	8.84338	7.59371	7.90244	6.92272	8.8068	8.69492
A0A498JCU5	310	brown	7.58961	7.64596	8.48487	8.32061	8.33455	7.6367	7.78431	NA	8.51751	8.57086	8.91621	8.95117	8.47047	8.59042	8.53956	9.20823	8.72829	8.97319
A0A498JD61	311	brown	10.1923	9.68319	8.70134	9.38016	9.05193	9.3183	9.35349	9.08304	8.95203	9.19899	9.57045	9.59102	8.52478	8.70124	9.64003	8.45845	8.33429	8.74156
A0A498JD68	312	brown	7.1921	6.2415	6.96839	6.56861	7.01127	6.45887	7.29239	6.54853	7.25108	6.64811	7.14005	6.8378	7.28937	7.08541	7.52008	7.10498	7.42171	7.40297
A0A498JD77	313	brown	13.2714	12.7036	11.5083	12.2295	11.5303	11.9119	11.0189	9.3839	9.19177	11.3851	12.5632	11.8451	11.2358	11.2396	11.2908	8.80768	9.65754	9.86689
A0A498JD99	314	brown	11.4894	11.6036	11.2642	11.6497	11.3104	11.2874	11.0316	10.9751	11.0202	11.0822	10.9572	11.1432	10.6575	10.7226	10.7499	9.96808	10.488	10.4736
A0A498JDJ3	315	brown	8.527	8.77721	9.20601	8.46807	8.45738	9.2675	8.33531	7.97814	8.64816	9.15354	8.87147	8.46495	8.49491	8.52276	8.55561	8.45914	7.9718	8.59945
A0A498JDZ9	316	brown	10.7662	10.2306	9.7627	10.2305	10.5131	10.5082	9.86623	9.2169	9.44353	10.0163	9.98238	10.0969	9.22154	9.21787	9.28067	8.87814	8.97813	8.90208
A0A498JE21	317	brown	10.8825	10.6413	10.2907	10.4758	10.2313	10.3709	10.2323	9.37631	9.57291	9.99752	10.4385	10.2271	9.75678	9.6948	9.83987	8.96136	9.60293	9.58715
A0A498JE33	318	brown	10.337	9.93097	9.4969	10.4411	9.75505	10.0145	10.226	9.09613	8.8703	10.1158	9.41589	10.798	9.53935	9.08816	8.95627	9.05704	9.32366	9.53514
A0A498JE72	319	brown	7.67346	8.49701	8.53859	8.69717	9.28226	8.82553	NA	9.486	NA	9.06871	8.63782	NA	9.40911	9.28431	9.19737	9.43957	8.88931	8.46118
A0A498JEN7	320	brown	5.67069	NA	7.03867	6.15019	6.38994	NA	6.71097	7.06355	6.75313	NA	5.96221	6.35633	6.51226	6.30643	6.93818	8.46552	7.74423	7.20614
A0A498JF18	321	brown	NA	NA	8.52255	NA	8.3606	8.82522	8.69599	8.68739	8.05387	NA	8.3325	6.93585	8.60751	7.94639	NA	7.22448	7.52201	8.52356
A0A498JF38	322	brown	10.9351	10.3609	9.70553	10.52	10.2456	10.5883	10.6773	NA	NA	9.92461	10.3749	10.4621	9.76563	9.74742	8.76309	NA	NA	9.34439
A0A498JF42	323	brown	9.18646	9.98697	9.68908	9.69057	9.29104	9.08423	8.9653	9.21117	9.06001	10.1176	9.02344	9.88166	9.81728	9.87386	9.04512	8.35148	8.92581	9.45754
A0A498JFB1	324	brown	7.06272	7.25914	7.48883	7.40389	7.56295	7.49567	7.03089	7.76296	7.56693	6.92941	7.30727	7.82033	7.58473	7.62843	7.44126	7.89762	7.79351	7.51532
A0A498JFE5	325	brown	9.38366	9.15833	8.79978	8.8851	8.67741	9.3587	9.07221	8.47685	8.68723	9.53204	8.62574	8.96745	8.84792	8.3627	8.56179	8.52994	8.50232	8.31704
A0A498JFZ4	326	brown	9.87563	9.8671	9.79316	NA	9.67223	9.90035	NA	9.42055	9.27842	NA	9.90798	9.87852	9.36837	9.50493	9.27994	9.74193	9.78116	9.67668
A0A498JG11	327	brown	8.79765	8.60033	8.55458	8.59105	8.52432	8.53717	8.16738	8.62931	8.83982	NA	7.91223	NA	NA	7.84292	8.09547	NA	7.81463	NA
A0A498JG98	328	brown	6.7111	6.73735	7.21379	7.19375	7.49811	6.98972	7.85216	8.3982	8.8693	7.3615	7.01597	7.00058	7.25309	7.23755	7.91435	8.63	7.97989	8.2767
A0A498JGR2	329	brown	10.1149	9.93784	9.55274	9.89087	9.98506	9.81829	9.40154	9.2751	9.08127	9.88097	9.58089	9.78179	9.56272	9.46205	9.38633	8.94408	9.20116	9.1199
A0A498JH83	330	brown	7.98798	NA	7.852	7.66001	7.85858	7.67764	7.13627	7.87225	7.80139	8.10349	7.43693	7.86259	7.72937	7.93163	7.59243	8.35461	8.03407	8.45366
A0A498JHB1	331	brown	9.68576	9.88754	8.52298	9.51388	8.45651	8.61693	8.89783	7.22492	NA	9.33794	9.52613	8.67024	8.54903	8.33551	8.59479	8.67752	8.77222	8.10818
A0A498JHB5	332	brown	8.1947	8.11238	8.4158	8.59357	8.32344	8.41976	8.49922	8.69881	7.93943	8.44015	8.42672	8.42561	8.45084	8.34473	8.29218	8.67774	8.68092	8.86813
A0A498JHH2	333	brown	9.71738	10.2736	9.36959	9.36232	9.8698	10.1297	10.5375	9.3988	9.66289	10.1014	9.35631	10.2973	9.64869	9.26784	8.75262	8.9456	9.07517	9.57547
A0A498JHN3	334	brown	9.42302	9.80756	9.17294	8.53797	9.42498	8.57813	10.1691	9.6729	9.97408	9.25434	8.95814	9.66933	9.28782	9.36247	9.47883	10.1637	9.34628	9.96033
A0A498JHS0	335	brown	8.46937	7.512	8.24031	8.68517	8.62891	7.58785	8.72077	8.51088	8.4028	7.75594	8.23244	8.26238	7.69124	8.15557	8.59017	8.39284	8.3903	8.4487
A0A498JHS7	336	brown	14.5043	14.4719	14.3844	14.4945	14.3451	14.4701	14.0587	13.9593	14.1353	14.3078	14.386	14.2677	14.2216	14.1555	14.3789	13.6326	13.7385	13.7415
A0A498JHW7	337	brown	10.8951	10.7797	9.88941	9.9473	9.91767	10.2294	10.5081	8.79776	8.75472	9.64307	9.77577	9.93285	9.45497	9.5042	9.96815	NA	8.74816	9.04989
A0A498JHZ0	338	brown	10.3145	9.6614	8.5139	8.89312	8.97687	9.69	9.3422	NA	6.096	NA	8.62151	9.26114	8.47529	8.41501	8.87617	5.39713	NA	NA
A0A498JI11	339	brown	11.5788	11.7099	11.1503	11.4518	11.1133	11.2999	10.696	10.2901	10.0358	11.0304	11.1265	11.0176	10.9662	10.9465	10.9574	10.2479	10.4009	10.4156
A0A498JI39	340	brown	9.48111	9.49008	8.19471	9.25935	NA	NA	8.60047	NA	7.6701	NA	8.26627	NA	8.26449	NA	7.45496	8.70576	NA	NA
A0A498JIB8	341	brown	9.56028	9.69546	9.52775	9.6147	9.38634	9.37535	8.96533	9.22096	9.48379	9.16355	10.2714	9.22808	9.26538	8.49549	9.01519	8.99366	8.66958	8.36093
A0A498JID0	342	brown	10.1214	9.71106	9.44238	10.0112	9.78433	10.1772	9.78365	8.61744	8.90823	9.56995	9.72646	10.082	9.47454	9.37808	8.94582	8.32085	8.66638	9.16167
A0A498JIL2	343	brown	10.3478	10.9218	10.3034	10.1949	9.7569	10.1909	10.1881	9.61686	9.4642	9.94925	9.72292	10.1225	9.83851	9.22367	9.2633	8.9988	9.73915	8.62776
A0A498JIN7	344	brown	9.27736	NA	8.9341	9.39844	8.99946	NA	9.54792	NA	8.36798	8.61522	8.84273	NA	9.29418	8.77011	9.02454	NA	8.38815	8.32922
A0A498JIP7	345	brown	10.1955	9.83508	8.85276	9.5705	9.27549	9.51195	8.82673	8.36097	8.50939	9.32175	9.49632	9.43895	8.94193	8.16909	9.00754	NA	8.40621	8.6791
A0A498JIU2	346	brown	9.44964	9.85984	9.18167	9.31321	9.3475	9.04897	9.29786	9.4511	8.92315	8.68962	8.98214	9.88628	8.63851	8.6422	8.86511	7.65491	8.15457	8.98153
A0A498JIV4	347	brown	9.49443	10.2588	9.57071	9.9733	9.79959	9.66533	9.4793	8.92509	8.87939	9.72724	9.58396	NA	9.20989	9.34169	9.64412	NA	8.94282	8.84436
A0A498JJH1	348	brown	16.2238	15.8991	15.1888	16.0785	15.6916	16.1978	15.7125	14.8911	14.9731	15.3906	15.9444	15.5719	15.6137	15.5937	15.7959	13.6535	14.3333	14.4813
A0A498JJW3	349	brown	6.38744	8.16397	7.32462	6.32086	7.95414	8.36811	8.39227	7.40032	8.73674	NA	8.06097	NA	8.26728	8.37362	8.40273	8.30856	8.06135	8.01834
A0A498JJX7	350	brown	9.4296	9.46819	9.37009	9.19179	9.5619	9.17495	9.12007	9.01197	9.24892	9.15946	9.10988	8.99449	9.10839	8.89528	8.92797	9.19395	8.96781	8.9979
A0A498JK38	351	brown	9.82842	9.57893	9.38687	9.30514	9.30626	9.52791	9.82554	9.11315	9.53275	9.72793	9.33686	9.05726	8.90158	8.90414	9.03033	8.91358	8.8698	9.07786
A0A498JK58	352	brown	8.13771	8.34388	8.69114	8.49961	8.67917	8.59835	8.58625	8.91689	8.81069	8.51459	8.23035	8.53088	8.52535	8.54112	8.46105	9.40426	9.0552	8.97882
A0A498JKH0	353	brown	8.81593	8.35187	7.51277	8.94438	8.17056	8.9745	8.28848	8.34596	7.95935	8.33851	8.58832	8.56698	8.42881	8.35364	8.40706	7.30491	8.28531	6.33531
A0A498JKJ2	354	brown	10.2304	10.4648	10.4455	10.2015	9.99429	10.1546	10.0067	9.83356	9.72729	10.5291	10.4854	10.2632	10.0652	10.0572	9.93287	9.26072	9.98136	10.0765
A0A498JKJ7	355	brown	11.916	11.8467	10.3373	11.8694	11.6937	11.6176	9.4807	8.97234	9.1853	11.1032	11.3985	11.6643	11.1652	10.2075	11.4899	9.62248	9.75613	9.07393
A0A498JL44	356	brown	10.9803	10.9791	10.8489	11.7424	11.3929	11.7304	9.21262	8.74578	8.69495	10.375	10.4724	10.2134	10.4736	10.2371	10.2755	9.17355	9.23836	9.44908
A0A498JL99	357	brown	8.6482	8.52591	7.90658	8.67954	7.42763	8.57743	7.40407	6.86212	7.25771	8.31216	7.31	8.02749	7.53353	7.19385	7.92396	7.03287	7.69098	7.33699
A0A498JLE2	358	brown	8.6974	8.64628	8.58963	8.7558	8.44374	8.61419	8.2857	8.11883	7.68311	8.76302	8.57579	8.63012	8.29641	8.41873	8.54973	8.3896	7.70356	7.73205
A0A498JLG7	359	brown	13.3507	13.1276	12.9877	13.1799	12.933	13.0418	13.2119	12.4728	12.6009	12.8734	13.2375	13.0438	12.6773	12.7726	13.0498	12.6024	12.422	12.4424
A0A498JLJ0	360	brown	12.3513	12.1424	11.2565	13.2028	12.3769	12.4811	9.43525	9.41288	9.00341	11.8972	11.991	11.982	11.6438	11.5761	11.5749	9.82556	9.57263	10.0802
A0A498JLT8	361	brown	13.6428	13.5021	12.1559	12.5093	11.9951	12.6494	12.5573	10.6312	10.4505	12.5278	13.1273	12.6093	11.5323	11.5539	11.6404	9.242	10.7786	11.1237
A0A498JLY4	362	brown	9.0173	8.61818	8.05701	9.41986	NA	8.70925	8.64882	8.12888	8.20478	NA	8.06449	8.48571	8.15606	7.8928	7.7917	7.63387	7.15403	7.49691
A0A498JMK4	363	brown	9.50788	8.99487	8.29099	8.93124	8.71663	9.01195	8.9063	7.56159	7.44562	8.58568	8.858	8.90344	8.28785	7.83165	8.10277	6.64973	6.90151	7.61187
A0A498JMR2	364	brown	15.9704	15.3783	14.5146	15.6215	15.3065	15.66	13.7197	13.126	13.0205	15.085	15.4245	15.634	14.8832	14.6634	14.953	13.3806	13.4174	13.6269
A0A498JN44	365	brown	10.3472	11.0396	10.8974	11.1338	10.2365	11.0412	11.6164	10.2421	9.21393	10.528	11.0828	10.7896	10.337	10.5269	10.6526	NA	9.762	10.4617
A0A498JNB7	366	brown	13.2688	13.4174	12.8545	12.6587	12.3189	12.4643	11.8737	11.7218	11.6	11.9641	12.2671	11.8162	11.7052	11.8856	11.4669	11.2365	11.0414	11.0601
A0A498JNR6	367	brown	7.65119	8.27463	8.53085	7.93854	9.16816	9.21134	8.77527	8.6452	8.86732	8.66952	8.56775	8.82112	8.33423	8.88778	8.33437	8.94787	8.98382	8.78746
A0A498JPA8	368	brown	8.53941	8.59279	7.97256	NA	8.15633	8.05256	8.03842	NA	NA	NA	7.2737	NA	6.81855	7.68236	8.01593	NA	6.92105	NA
A0A498JPE1	369	brown	10.2871	10.9738	10.5093	11.105	10.2085	10.3072	9.93098	10.2117	11.0347	10.1202	10.2527	10.0966	9.71287	9.75272	9.61679	9.60953	9.62807	9.70843
A0A498JPH7	370	brown	9.28476	9.31284	9.97976	9.28613	9.44842	9.39443	10.1116	10.1634	10.195	9.48186	9.63821	9.5296	9.66905	9.67157	9.54198	10.1966	10.1163	9.90049
A0A498JPL7	371	brown	10.1291	10.7127	10.6419	9.88324	9.82722	9.84647	9.30903	8.95173	8.74012	9.99391	9.59241	10.0652	9.42957	10.0039	9.98745	8.32279	8.60149	9.32898
A0A498JPW3	372	brown	9.72477	9.85667	9.40242	9.68685	9.52016	9.81305	9.79036	9.33242	9.24254	9.5022	9.38322	9.5558	9.23798	9.43322	9.4889	8.48672	9.02625	9.23342
A0A498JQ03	373	brown	7.9879	7.80661	8.19857	7.91634	8.25349	8.13316	7.48439	8.30652	8.55798	7.84175	8.43998	8.05034	7.77314	8.27805	8.75085	9.28597	8.71988	8.44799
A0A498JQ68	374	brown	11.123	11.0185	10.6285	10.8519	10.5859	10.9172	10.9047	10.4471	10.7554	10.5953	11.2435	10.8438	10.6093	10.4736	10.6391	10.4594	10.0186	10.2096
A0A498JQ77	375	brown	7.1829	7.5972	8.418	7.98273	8.3088	7.58426	7.74873	8.21509	8.20948	7.73776	7.7166	7.83892	8.3069	8.08639	8.03698	9.17142	8.5259	8.47109
A0A498JQA4	376	brown	11.3465	11.5401	10.1174	11.7849	11.4228	11.8369	11.1079	NA	NA	10.7673	11.6886	11.3607	10.3063	10.2902	10.4344	NA	9.31522	NA
A0A498JQZ9	377	brown	9.33051	9.90119	10.7444	10.0395	9.99456	10.0307	9.8325	10.8037	9.85884	10.7806	10.0281	9.78556	10.3755	10.0076	9.72457	11.3312	9.73673	9.30565
A0A498JRW6	378	brown	7.10234	6.89235	6.78487	6.76966	7.60326	6.82747	7.48895	7.5243	7.51263	6.90153	7.01163	7.60809	7.00546	7.02069	7.83631	8.01259	7.15459	7.37541
A0A498JRZ5	379	brown	12.8752	12.629	11.4046	12.1162	11.7324	11.8039	12.3436	11.2203	11.6544	11.5029	12.2603	12.1317	11.3135	11.2839	11.6463	10.5026	11.1337	11.5176
A0A498JSJ7	380	brown	15.603	15.4027	14.362	15.0926	14.7487	15.2698	14.1346	13.2187	13.1255	14.4223	14.9278	15.035	14.0994	14.0749	14.4197	12.8055	13.1999	13.2037
A0A498JSS5	381	brown	10.4528	10.5841	9.69303	9.75308	9.47573	9.65576	9.12346	8.5341	8.37627	9.55658	9.83299	9.66629	9.08369	8.88665	8.96841	8.38323	8.59128	8.1411
A0A498JT41	382	brown	9.97401	9.95843	9.64899	10.052	9.0546	10.2533	9.8009	9.78722	8.74507	10.2035	9.64313	9.7406	9.71713	9.35535	9.39242	8.88168	9.47159	9.73242
A0A498JT62	383	brown	10.3641	10.4573	10.8415	10.4454	10.5879	10.3749	10.288	10.5162	10.4133	10.5238	10.9587	10.4816	10.567	10.8848	10.972	11.4566	11.0366	10.7941
A0A498JTS3	384	brown	10.2807	10.5923	10.4371	9.6483	9.74019	10.1	9.23192	9.89057	9.97959	10.5843	9.63502	9.8741	9.73666	9.71295	9.60503	9.56884	9.73054	9.78657
A0A498JTZ0	385	brown	7.17003	6.30705	8.18349	7.30017	7.13587	7.12066	8.7367	9.0244	8.81103	7.32752	7.46956	7.03693	6.6814	8.10121	8.0183	8.74852	8.57448	8.62451
A0A498JU58	386	brown	11.19	11.3089	10.8031	10.9478	10.9168	11.0139	11.1426	10.407	10.7839	10.3937	10.7079	10.3115	10.4292	10.2486	10.5516	9.30012	9.9836	9.95926
A0A498JUX8	387	brown	6.90852	NA	NA	8.55965	8.60585	8.99889	NA	9.28525	8.27592	8.68298	7.96588	8.66449	8.55568	8.94612	7.75987	8.90597	9.51169	9.63034
A0A498JV34	388	brown	11.9268	11.7846	10.8812	11.0477	10.8101	11.0994	11.0495	10.2377	11.1517	10.941	11.1012	11.1797	9.97553	10.2551	10.5264	8.73126	9.79786	11.2077
A0A498JW40	389	brown	10.4138	10.5366	10.2579	10.4922	10.3193	10.5071	10.5456	9.90157	9.90491	10.2175	10.3366	10.4169	10.3393	10.0823	9.97169	9.52812	9.92057	9.77621
A0A498JX55	390	brown	10.3108	10.4029	10.9337	10.7169	10.8346	10.9108	11.136	11.5738	11.6916	10.7601	10.5527	10.6053	11.2405	11.1564	11.0891	11.8081	11.5343	11.4451
A0A498JXF3	391	brown	9.19202	9.19776	9.05551	9.37407	9.01057	9.15016	8.85128	8.83809	8.82926	9.21997	9.07703	9.17894	9.03238	8.74785	8.97606	9.58951	9.11113	9.02912
A0A498JXI8	392	brown	10.0958	9.84256	8.92708	10.1896	10.0794	9.04278	9.43244	7.75531	8.92546	NA	10.1963	NA	10.0238	8.61275	8.24168	9.43913	6.83579	6.99038
A0A498JXJ8	393	brown	NA	NA	6.33885	NA	6.78805	NA	NA	NA	7.35783	NA	6.12436	NA	6.80695	7.02666	6.87617	7.60225	6.83255	7.70605
A0A498JXQ2	394	brown	12.7757	12.7249	11.583	12.507	11.8061	12.013	11.1014	10.2227	10.2344	11.8377	12.2627	12.2325	11.7945	11.6927	11.8753	10.061	10.416	10.7892
A0A498JXR2	395	brown	7.72301	NA	NA	7.71222	NA	7.58987	8.49899	NA	7.68328	NA	7.14021	NA	NA	6.74712	8.01662	8.12325	NA	7.27131
A0A498JXX0	396	brown	4.54262	NA	6.30115	NA	5.97827	NA	5.86566	6.62743	6.99355	NA	6.20224	6.0484	6.01201	6.51637	6.13504	7.41374	6.71497	6.02165
A0A498JXX1	397	brown	8.73125	8.77523	9.54978	8.792	9.07673	8.93963	9.8477	10.1802	10.1615	9.24305	9.34503	8.9933	9.16929	9.43239	9.35722	10.2336	9.96149	9.7608
A0A498JY47	398	brown	6.51755	5.84468	6.83639	7.17073	7.14092	6.86123	NA	7.36216	6.98953	6.30339	7.15419	NA	6.84705	7.22159	7.08008	7.68231	6.20429	6.06214
A0A498JY99	399	brown	7.7052	8.53491	8.21274	NA	8.01371	8.06226	NA	7.09692	7.12044	7.9215	8.13362	7.74765	6.954	7.03466	NA	8.37944	7.03011	NA
A0A498JYF8	400	brown	10.0644	9.96981	NA	NA	9.9439	10.0675	10.2604	8.90761	9.07031	NA	9.21089	NA	NA	9.21416	9.24876	NA	NA	8.45243
A0A498JYM0	401	brown	11.6126	11.8999	11.6528	11.4708	11.4397	11.3724	11.032	11.0299	10.8746	11.6728	11.4449	11.4912	11.5156	11.4608	11.389	10.7384	10.9795	11.0476
A0A498JYR3	402	brown	9.2126	9.50606	8.66545	9.46655	8.95798	9.19074	8.0276	8.31742	7.86549	8.92168	8.82199	8.88729	8.6913	9.03819	8.95381	8.31574	8.16906	8.18847
A0A498JYS7	403	brown	9.06857	9.14218	9.4051	9.68782	9.31022	9.42579	8.67088	8.70889	8.41005	9.7428	8.81367	9.58499	9.09094	8.66924	8.66721	8.57615	7.81165	8.17269
A0A498JYZ2	404	brown	NA	NA	7.07121	NA	NA	6.72421	7.71466	7.77687	8.08163	7.69507	7.50562	NA	7.77472	7.37563	NA	8.24543	7.7628	6.98922
A0A498JZC0	405	brown	8.60348	8.82326	9.16311	9.17028	9.291	9.22487	NA	NA	7.52494	9.40132	9.01867	8.77555	8.84386	8.21072	8.70318	8.62614	8.61774	8.93968
A0A498JZC2	406	brown	10.3607	11.6407	10.4646	10.2673	10.0682	10.2361	9.87984	9.96295	9.73945	10.0086	10.4754	11.0203	10.093	10.094	10.1056	9.74019	9.93105	9.645
A0A498JZW1	407	brown	8.26601	7.82676	8.08841	NA	NA	7.78449	8.52503	6.38656	7.70816	7.72477	7.59347	8.29621	NA	NA	6.06621	7.38853	6.6863	NA
A0A498K0X5	408	brown	10.3531	10.304	10.4689	10.7102	10.6054	10.7001	10.8263	10.892	10.9094	10.575	10.4865	10.5751	10.6304	10.6323	10.6225	11.3189	11.058	10.8256
A0A498K1F3	409	brown	9.41468	8.61693	7.86219	9.64766	10.8683	9.48604	9.03973	8.26217	8.51405	7.91382	8.75966	10.3837	NA	NA	8.20418	7.77922	7.80852	6.69285
A0A498K1K6	410	brown	7.77988	8.0644	8.59951	7.64021	8.41406	7.96237	7.76506	8.1202	7.72103	7.46626	7.97443	8.06963	7.69759	8.25507	8.19695	8.32578	8.35617	8.28216
A0A498K1U3	411	brown	11.0611	11.4991	10.4978	10.7134	10.925	11.3493	11.2733	10.3152	10.9385	11.2262	10.8768	10.5986	10.8476	10.7745	10.3786	9.97321	10.4476	10.2283
A0A498K1Z2	412	brown	6.66861	6.91935	7.19756	6.65	6.73871	7.22019	6.81366	7.35853	7.80925	7.05851	7.22022	7.20529	7.11111	7.24269	7.46626	8.17983	7.49538	7.95091
A0A498K2C0	413	brown	9.27505	9.07086	8.91832	9.0683	8.95285	9.54248	8.93502	8.71781	8.7387	9.53009	9.17167	9.29899	8.8904	8.55553	8.40279	8.56043	8.69834	8.67731
A0A498K2E5	414	brown	7.45291	7.91673	7.73576	6.53582	7.52886	7.1867	6.89008	7.85996	7.2911	7.24018	6.4761	7.00821	7.57025	7.64703	7.269	8.22185	7.56134	7.15065
A0A498K2M5	415	brown	9.99242	10.5895	10.642	9.52975	9.98224	9.64496	11.1371	10.0158	10.3985	10.8618	10.2845	11.0366	9.59778	9.75652	9.4535	NA	9.10448	9.61138
A0A498K2N6	416	brown	8.53586	8.83947	7.72674	8.75967	8.81678	8.8843	8.37416	7.9157	7.8931	NA	8.28218	NA	8.77134	7.71409	7.44034	8.14948	7.91234	7.96216
A0A498K2T0	417	brown	9.29113	9.2762	8.6462	9.41084	9.03662	8.90862	9.40111	NA	NA	NA	8.39985	NA	8.63198	8.34422	8.32263	NA	7.83607	NA
A0A498K2V6	418	brown	8.38472	8.43374	8.32973	8.30411	8.2968	8.33163	8.63056	8.4628	8.11387	8.64706	8.06258	9.12519	8.31932	8.37737	8.44041	7.58255	8.26417	8.15819
A0A498K3F2	419	brown	14.9991	15.1293	13.9252	14.1299	13.6475	14.0469	13.2016	12.4328	12.6394	14.2141	14.8215	14.3716	13.7721	13.8126	13.9253	11.5972	11.9789	12.1802
A0A498K3I3	420	brown	NA	NA	8.52484	8.84637	8.95646	8.72353	8.87852	9.38145	10.1972	8.37874	8.78196	9.2266	9.10338	9.16173	9.0822	9.41209	9.23376	9.06624
A0A498K3U7	421	brown	9.40069	9.88164	9.44215	9.42059	9.20174	9.26847	9.10032	9.27487	9.1121	9.41001	9.42886	9.12244	9.46856	9.28557	9.07927	8.93737	8.9865	9.09793
A0A498K417	422	brown	9.07467	8.61873	8.54979	9.18133	8.20595	8.29101	9.27642	9.13447	9.64981	7.25605	8.17102	7.33666	6.97995	8.99748	9.28864	8.99441	8.89707	8.96183
A0A498K476	423	brown	8.28252	8.81554	8.72149	8.80432	9.06701	8.89338	8.78797	8.38329	8.35323	8.76255	8.65581	8.79969	8.85623	8.57196	8.56922	8.97871	8.20596	8.32334
A0A498K4M7	424	brown	8.72787	8.67158	9.43078	9.20371	9.08687	9.02867	9.13534	9.0156	9.18324	8.72433	8.79985	8.99074	9.16354	9.07087	9.08135	9.67628	9.47259	9.38061
A0A498K4P7	425	brown	8.10894	6.15916	6.67781	5.8689	5.94663	5.90437	6.73236	7.61936	7.66626	NA	5.86588	NA	6.321	6.68216	8.17144	7.46772	7.28626	7.19517
A0A498K4T7	426	brown	8.14281	11.5177	11.2278	10.9949	10.7003	NA	8.00141	9.9197	8.29492	11.335	9.31112	11.4481	10.8386	10.6199	7.96306	7.75824	NA	NA
A0A498K4Y0	427	brown	10.385	10.1825	10.4224	10.0995	9.88249	10.0988	10.6552	10.615	10.4915	10.125	10.5345	10.1958	10.3953	10.4114	10.7641	10.5123	10.2344	10.2363
A0A498K541	428	brown	11.879	11.024	10.0113	11.4615	11.1403	11.8035	11.0867	10.8855	10.9259	11.2253	11.5597	11.0043	10.5399	10.5808	10.8094	10.5838	10.4778	10.6365
A0A498K579	429	brown	7.67939	8.18761	8.19906	7.21317	8.13519	8.05761	7.98035	8.22547	8.47585	8.03638	8.33737	7.98213	8.26694	8.54076	8.20647	8.66568	8.30103	7.94626
A0A498K5N2	430	brown	10.0067	9.79041	9.53781	9.31138	9.30893	9.75914	9.54831	8.96506	9.20064	9.97296	9.92698	9.06135	9.19623	9.3044	9.57514	9.70609	8.98971	9.08306
A0A498K5S6	431	brown	9.24552	9.04001	9.73347	10.8721	8.67939	8.6555	9.27263	8.67685	7.87159	9.54122	10.5708	9.97984	8.48578	8.11977	8.67307	8.94891	8.71505	8.4191
A0A498K5W5	432	brown	8.47221	8.66203	7.59379	7.58672	7.96819	7.8704	8.36038	7.6467	7.38852	6.84858	8.11217	8.33515	7.63404	6.96683	7.8419	7.42428	7.26167	7.94809
A0A498K6Z4	433	brown	9.68894	9.9288	8.83301	9.42497	9.3619	10.0692	9.4875	9.12249	9.03752	8.91779	9.01726	10.018	9.59336	8.94615	8.68951	8.1288	8.38185	8.93038
A0A498K730	434	brown	12.4736	12.7928	12.1182	12.0803	12.3904	12.4335	11.2937	11.5433	11.4266	12.1695	11.521	11.8268	11.4792	11.5859	11.3745	11.5811	11.1799	11.8413
A0A498K7I9	435	brown	7.69589	6.91565	7.76375	NA	6.07816	6.96608	7.20059	6.90194	6.91386	7.09028	7.89188	6.3987	6.41266	6.04316	6.72979	NA	5.98876	5.61413
A0A498K7K5	436	brown	12.1054	12.0133	11.6244	11.2454	11.1082	11.242	11.8926	11.0647	11.5148	11.6434	11.9068	11.6318	11.1212	11.2418	11.3457	10.5211	10.7828	10.3839
A0A498K7U8	437	brown	8.66329	8.90867	9.21448	9.44591	9.1091	8.72674	8.48458	8.51913	7.97449	9.16572	9.06142	9.10869	8.54581	8.47196	8.3049	8.96494	8.39962	8.67783
A0A498K7V0	438	brown	10.9343	10.878	10.5422	11.019	10.3045	10.8655	10.1132	10.4366	10.4208	11.182	10.5325	10.2702	10.452	10.3697	10.4495	10.374	9.71451	9.99717
A0A498K7X5	439	brown	13.1191	12.771	11.4117	12.4465	12.427	12.7978	11.9203	9.86641	10.4979	11.7748	12.5505	12.451	11.5446	11.4745	11.8129	9.06715	10.0405	10.3679
A0A498K843	440	brown	10.6417	10.5676	8.30885	9.92375	8.37791	8.51506	7.61829	7.29304	6.47746	8.09027	10.2867	10.1419	7.75245	6.7219	7.67646	5.92323	7.5791	7.4607
A0A498K8H8	441	brown	12.9619	12.8717	11.7991	12.9236	12.5139	12.8208	12.4208	10.0471	10.0908	11.4827	12.8112	12.222	11.8043	12.0723	11.7083	NA	NA	10.2986
A0A498K8K7	442	brown	7.18036	7.05585	6.91679	NA	5.82617	NA	6.49378	6.16069	6.62092	6.28015	6.61791	6.51894	6.62552	6.43477	NA	6.28001	5.85774	6.61637
A0A498K8T5	443	brown	9.13866	8.94763	8.40733	8.96378	NA	8.41637	9.30822	7.36922	7.74112	NA	8.89746	9.09683	8.67138	7.98737	8.15136	7.34613	8.16961	6.68847
A0A498K8X9	444	brown	8.98973	9.02319	8.3827	9.37246	8.3175	8.2008	9.35947	8.20939	7.96451	9.27543	8.7929	9.44165	8.23194	7.96876	7.88662	7.90491	7.84659	7.10082
A0A498K8Z8	445	brown	12.4171	12.2266	10.4209	12.0911	11.3875	10.9451	10.5637	9.47082	9.57978	11.1909	11.2855	11.909	11.2601	10.5945	10.8137	8.77829	9.70505	9.94168
A0A498K958	446	brown	11.7754	12.698	11.64	11.765	10.8967	11.7281	11.1566	11.2114	11.3375	12.0083	11.3443	11.9937	11.2364	11.192	11.1225	10.2478	10.6999	10.7946
A0A498K9Q5	447	brown	8.17349	8.32839	7.95578	8.46374	8.70806	10.3006	8.6787	8.07692	NA	7.91269	8.53908	8.29195	8.64908	9.53775	8.82578	10.6743	10.0448	NA
A0A498KA74	448	brown	16.8674	16.5637	15.9053	16.9703	16.4849	16.9193	16.2625	15.528	15.5898	16.1371	16.5372	16.4706	16.3357	16.1771	16.2711	14.2405	14.9802	15.1752
A0A498KAL0	449	brown	9.76766	9.90587	9.33203	9.53051	9.05104	8.94183	10.2309	8.91217	9.23972	9.28763	9.32515	9.39552	9.08262	9.01315	8.28808	7.98203	8.50125	8.1795
A0A498KC62	450	brown	11.0861	11.1323	10.7204	10.847	10.5987	11.0006	10.3823	9.97797	9.82806	10.7286	10.5913	10.6218	10.4228	10.3907	10.5621	10.305	10.0586	10.032
A0A498KCP1	451	brown	13.2395	13.3387	12.4693	12.7151	12.2874	12.518	10.8352	10.2163	9.43049	11.7927	12.2892	11.6376	11.0732	11.0753	11.1158	10.0791	9.72668	9.78954
A0A498KD32	452	brown	12.3779	12.2414	11.9195	11.4071	11.1889	11.2814	10.077	10.0988	10.176	10.7622	11.3004	10.8334	10.5541	10.7799	10.9267	9.67355	9.59105	9.57748
A0A498KD55	453	brown	7.65997	8.02449	7.51937	8.26116	7.6025	7.92354	7.85569	7.39634	7.16154	NA	7.54544	8.20173	7.50046	7.70841	7.46353	7.82139	7.00147	6.81541
A0A498KD90	454	brown	NA	NA	6.69392	NA	6.92955	6.78272	6.95038	7.01543	6.94081	6.71392	NA	NA	7.07043	7.38665	6.57593	7.29618	6.8481	6.97813
A0A498KDD0	455	brown	6.93115	5.92997	7.68036	6.54408	6.95562	7.13414	5.7638	7.62729	7.48249	6.84333	6.6673	6.89942	7.13069	6.71818	8.40192	8.0567	7.19518	7.25211
A0A498KDK8	456	brown	10.3789	10.0408	10.5771	10.2134	10.0337	10.6224	10.6271	8.67984	8.80963	9.77436	9.94007	10.1382	9.67259	9.53488	10.0177	8.56249	8.81739	9.19896
A0A498KEB4	457	brown	9.93281	10.1861	9.03814	9.75839	9.61348	10.3254	10.5823	9.83366	10.3302	10.0076	10.0353	10.7575	10.1359	9.64978	9.45134	8.85048	8.838	9.36607
A0A498KEC8	458	brown	NA	NA	6.4272	NA	NA	5.46857	7.64639	8.29827	8.51415	6.18481	5.32595	NA	6.5486	6.70479	6.95143	8.13278	7.97668	7.78097
A0A498KES8	459	brown	8.50811	8.02999	9.41738	8.51853	8.19297	8.11281	9.34899	9.39134	9.48374	8.18054	8.6397	NA	8.69845	8.66628	8.66439	9.47017	9.45265	9.14795
A0A498KEV6	460	brown	NA	NA	9.87045	7.59766	8.4537	8.49804	8.8068	9.31655	9.54509	NA	6.88325	9.12314	8.76253	8.85788	8.53433	7.87598	9.2203	8.33242
A0A498KEV8	461	brown	9.9283	9.65842	10.6267	10.6852	10.401	10.456	10.4877	10.884	10.8849	11.0616	10.7269	10.7994	10.9781	10.8581	10.4214	11.34	11.2052	11.1556
A0A498KF19	462	brown	10.5347	10.561	10.134	10.4447	10.0553	10.4473	10.1905	9.54732	10.1255	10.6178	10.4853	10.3256	10.0744	10.1576	10.1888	9.48856	9.85186	9.52505
A0A498KF50	463	brown	10.0362	10.6143	9.65215	10.5955	9.76667	9.97034	10.5774	10.0149	10.2124	10.4022	10.6056	10.133	9.33917	9.50285	9.59925	8.88134	9.32551	10.0742
A0A498KF67	464	brown	NA	NA	8.01542	8.79579	8.78496	9.31221	9.4298	NA	7.03383	NA	8.15037	9.04732	7.9828	8.05634	7.55507	NA	7.4293	7.94206
A0A498KFD4	465	brown	7.77913	7.57977	7.81531	7.25175	7.78945	7.44388	7.03603	7.75929	7.88179	7.88975	7.71475	7.3643	7.85426	7.87664	7.69081	8.51301	7.6576	8.0387
A0A498KFH2	466	brown	6.96981	6.15857	4.15728	NA	6.90573	7.62268	7.76191	7.76701	8.2906	7.87261	7.14421	7.25899	7.8105	7.47876	7.66745	7.88574	7.17997	6.86193
A0A498KG03	467	brown	10.4098	10.0589	9.73895	10.3693	10.0819	10.3039	11.0093	9.47845	9.6962	9.74526	9.82162	10.0064	9.864	9.60416	9.55128	8.24831	9.30081	9.41913
A0A498KGB8	468	brown	9.13818	9.54808	9.18683	9.37029	9.16564	9.11998	NA	8.74078	NA	9.45916	9.50801	9.28217	9.24432	9.25091	9.25462	8.56026	8.77065	9.04812
A0A498KH86	469	brown	9.20695	9.09883	8.83327	8.0081	9.01749	9.27665	9.58624	9.42132	9.48703	8.85125	8.66606	8.753	8.93191	8.99184	9.57077	9.02636	9.02746	9.11853
A0A498KHC5	470	brown	10.7689	NA	NA	10.2352	10.0673	10.0162	9.61448	9.04239	NA	NA	10.758	10.533	NA	10.0709	10.0669	8.40355	NA	NA
A0A498KHT9	471	brown	9.22236	8.47359	8.04877	8.76686	8.98618	9.64241	9.693	8.60257	8.74735	7.50454	8.13168	8.18429	8.31251	8.35911	7.35713	9.14214	7.71653	7.9234
A0A498KI55	472	brown	10.2271	9.88529	9.34479	9.75768	8.66339	9.96132	8.87609	8.26092	8.06533	9.13797	8.74339	9.3004	8.80206	8.58016	9.20012	7.58861	7.25412	8.07473
A0A498KJ40	473	brown	10.8522	10.9544	9.10889	10.5952	11.2017	11.6696	10.4451	8.87584	8.67821	9.21873	9.91483	6.90533	5.64226	9.40498	9.43821	7.34914	8.36558	7.36024
A0A498KJ75	474	brown	10.8085	11.0043	10.4501	10.615	10.5377	10.7091	10.0171	10.033	9.9518	11.0226	10.6442	10.9559	10.3125	10.1984	10.1478	9.09396	9.69286	9.80445
A0A498KJH9	475	brown	8.89977	9.48812	8.50354	8.93434	8.75311	8.17503	8.06806	7.74736	7.95744	9.04705	8.57126	8.56597	8.04756	8.24435	8.39664	7.43023	7.32648	7.9409
A0A498KJS2	476	brown	10.5954	11.1738	10.0316	10.1548	10.4717	10.6674	10.751	10.0745	10.3609	9.80759	10.4177	10.7327	10.37	10.0434	10.5368	9.50924	9.49062	9.74471
A0A498KJZ2	477	brown	7.96349	8.24047	8.38979	8.24551	8.48848	8.12191	8.23344	8.35455	8.71169	8.30871	8.48166	8.36544	8.71025	8.62978	8.58869	9.22456	8.70117	8.51004
A0A498KKD5	478	brown	9.92122	10.1208	10.1148	10.4633	10.4917	10.6169	9.14665	8.91585	8.26647	10.3556	10.2197	9.82687	10.1294	10.0059	9.52116	8.74487	8.97816	9.13785
A0A498KKK2	479	brown	8.91694	9.10656	8.61423	8.9475	8.59927	8.85926	8.12991	7.66223	7.40518	8.42338	8.681	8.57572	8.78426	7.84068	7.83883	7.48819	7.50657	7.45172
A0A498KKN3	480	brown	9.77777	9.32866	8.91925	9.60624	9.37748	9.44185	9.70511	8.80423	8.87363	9.633	9.34804	9.4704	9.0835	9.16585	9.1945	8.08395	7.80107	7.82202
A0A498KL06	481	brown	NA	10.328	NA	7.14736	NA	NA	9.4602	10.5274	7.86376	7.71611	7.48592	7.64018	9.39026	9.26923	9.26793	NA	10.1437	7.51189
A0A498KLE0	482	brown	9.87301	10.1436	9.29088	10.0271	9.72747	9.89163	8.3573	NA	NA	8.53758	10.2683	9.12414	8.53998	8.18616	7.69096	NA	7.14307	7.4264
A0A498KLI6	483	brown	12.4279	12.7442	12.9466	12.6115	12.9519	12.8768	13.0516	13.2521	13.297	12.6702	12.8734	12.8777	13.1923	13.024	13.4094	13.5051	13.1677	12.8949
A0A498KLM3	484	brown	NA	NA	7.39877	NA	7.72486	NA	7.52812	8.03295	7.9825	NA	8.01944	7.7429	NA	8.1239	7.97474	8.11355	8.43	8.10098
A0A498KLQ7	485	brown	9.76537	10.031	9.5167	8.68526	8.42146	9.69498	9.43678	9.40654	9.82621	10.1549	9.44284	9.78861	8.77389	9.19023	9.06468	7.88939	8.39166	8.90405
A0A498KLR5	486	brown	7.74117	NA	7.75843	8.68696	7.38425	8.32864	NA	7.66405	NA	NA	7.40049	NA	7.42531	7.73392	6.86844	7.05856	7.14971	NA
A0A498KM44	487	brown	9.36479	9.8045	9.01245	9.88275	9.72644	10.441	8.85388	8.52422	9.07829	9.25937	8.77015	9.74378	9.42923	8.78208	8.92784	7.77939	7.45099	8.83707
A0A498KMB4	488	brown	NA	7.23781	8.23458	7.49407	7.75911	7.48439	8.0336	7.96603	8.42325	7.83768	7.6524	NA	8.04861	8.09569	7.92149	8.72766	8.37358	7.98941
A0A498KNH1	489	brown	12.2763	12.2609	11.6766	11.564	11.0602	11.3075	11.7636	11.4449	11.771	11.7259	11.9374	11.6264	10.9116	11.0063	11.0521	10.7525	10.8083	10.9
A0A498KNY7	490	brown	6.11918	5.77828	7.82245	NA	6.48544	6.33168	7.77871	8.51306	8.53585	6.96986	6.91311	NA	6.51695	6.39819	7.09133	8.74499	7.99326	8.10876
A0A498KP08	491	brown	7.81231	8.12243	7.70273	8.58859	7.52134	7.91419	8.29651	7.71033	7.439	8.71587	8.45774	8.55743	8.22253	8.02351	7.07146	7.00727	7.42964	6.44857
A0A498KP98	492	brown	8.97563	9.46937	8.63537	8.2039	8.789	9.18139	NA	8.35606	NA	7.68616	8.91409	9.8211	8.9561	8.64776	8.5875	8.43303	8.34092	8.74737
A0A498KQ66	493	brown	NA	8.4167	NA	8.94828	NA	8.56978	8.73111	NA	NA	NA	8.40006	NA	7.92836	8.39521	8.0077	7.25577	7.38713	NA
A0A498KQS8	494	brown	9.75747	9.13623	9.11987	9.10923	9.30025	9.55917	9.5582	9.34308	8.33074	9.06532	9.32565	9.44221	8.85052	9.2823	8.73065	NA	8.80672	8.90362
A0A498KS60	495	brown	9.93999	9.43925	8.63848	9.51371	9.14289	9.42484	8.82743	7.03882	6.87329	9.12964	9.24976	8.91624	8.62103	8.69739	8.82891	NA	NA	8.10574
A0A498KSA0	496	brown	12.7197	12.2364	11.9329	12.3506	11.8344	12.4006	12.4603	11.6883	11.8855	11.6493	11.9705	11.9139	11.5375	11.6151	11.8448	10.7824	11.3807	11.6166
A0A498KSU5	497	brown	10.7898	10.7101	9.84309	10.7574	10.3474	10.8526	10.2173	9.56349	9.35728	10.3053	10.3172	11.6431	9.96405	9.99357	10.2016	8.6209	9.28504	9.40591
A0A498KW22	498	brown	9.37438	9.4955	9.11507	9.16449	9.0267	8.92415	9.34044	9.0448	9.23802	9.03539	9.0985	8.98321	8.93757	8.85988	9.07067	8.61049	8.5549	8.72424
A0A498KX63	499	brown	13.314	13.212	12.7947	12.8561	12.7112	12.8982	12.4635	12.688	12.8918	12.8756	12.8676	12.6695	12.3927	12.5388	12.6322	12.9239	12.4249	12.2049
A0A540K457	500	brown	11.3502	10.9593	11.1641	11.3284	11.2093	11.2634	11.3775	10.6428	10.8153	10.9951	10.5267	11.0607	10.8287	10.6764	10.4884	9.71709	10.412	10.6888
A0A540K569	501	brown	9.84958	9.21386	8.60713	9.89217	10.1193	9.95409	9.93306	8.69812	8.57674	9.73321	9.2801	10.2781	8.90708	8.54393	8.5746	7.6438	8.30676	8.76306
A0A540K631	502	brown	11.0069	11.1755	10.4778	11.145	10.6376	10.68	10.4923	9.85891	9.80583	10.2282	10.8042	9.82608	9.89884	10.0077	10.0819	9.76506	9.56698	9.45346
A0A540K674	503	brown	11.3449	11.5051	10.5071	11.7769	11.3535	11.6053	11.4177	10.2544	9.80497	NA	10.5873	11.255	10.7363	10.3724	9.61363	8.24381	9.54813	10.4769
A0A540K679	504	brown	8.30562	8.48667	8.04001	7.79797	7.90599	7.81896	7.8046	7.33331	7.35955	8.04042	7.55584	8.5186	8.4362	7.48535	6.98345	7.97836	7.01573	7.73253
A0A540K6L8	505	brown	8.26021	7.28975	7.68385	8.88374	8.3474	8.76934	8.14214	7.42776	7.10133	8.58639	8.33559	NA	NA	8.31751	7.63272	8.05557	NA	7.59379
A0A540K700	506	brown	11.4937	10.9843	8.3428	10.5464	9.75944	9.77847	8.97412	NA	NA	10.638	10.4965	10.5416	8.8548	9.11121	9.15844	NA	8.45568	9.18374
A0A540K7R9	507	brown	9.88095	9.56752	9.74135	10.0441	9.66032	9.67467	9.74732	9.37813	8.9547	9.24917	9.31192	9.63151	9.19505	9.25985	9.1	8.72994	8.73279	9.25738
A0A540K8K4	508	brown	8.58653	8.94929	8.85941	8.82258	8.99081	9.05522	8.83999	9.19243	8.97597	8.63485	8.64054	8.71513	8.97161	8.85839	8.80355	9.25785	9.03601	8.84717
A0A540K8U3	509	brown	9.57099	9.48743	6.6785	NA	8.98231	NA	8.56154	NA	9.03356	9.57367	9.98259	NA	NA	NA	8.91318	NA	NA	8.7112
A0A540K8Y1	510	brown	11.6511	11.9148	11.5872	10.8899	10.7734	10.7109	9.39905	9.51635	9.47288	10.9099	10.8812	10.8064	10.213	10.1956	10.1694	9.20507	9.07094	9.22579
A0A540KD52	511	brown	7.99738	8.20142	8.09442	NA	8.51883	8.23426	8.17696	8.0797	7.69487	8.0509	7.99106	8.20293	8.49564	8.12514	7.86339	8.50164	7.56531	8.43977
A0A540KDD0	512	brown	13.6276	13.7109	13.1374	13.3477	12.9183	13.2585	12.4149	12.2871	12.1171	12.8665	13.1777	12.7635	12.9586	12.8397	12.8419	11.9236	12.1983	12.3332
A0A540KDE6	513	brown	11.1493	10.8278	10.2921	10.8439	10.4932	10.832	10.2835	10.5466	10.657	10.5548	11.0166	10.288	9.89219	10.0202	10.0701	10.0596	10.0166	10.0757
A0A540KE05	514	brown	7.46282	7.65986	7.85863	NA	7.79895	7.93258	NA	8.32175	8.05659	NA	7.44006	NA	7.73383	7.75746	7.73962	8.93642	8.44043	8.61946
A0A540KER6	515	brown	12.9076	12.5198	11.7999	12.4959	12.0144	12.3641	12.6816	11.9451	12.2661	12.3814	12.4994	12.1541	11.8857	11.8603	11.7565	11.5691	11.6848	11.5718
A0A540KFT4	516	brown	11.0927	10.6275	10.5717	10.7395	10.4696	10.8492	10.7371	10.1364	10.2659	10.4425	10.8959	10.3935	10.2161	10.1689	10.2843	10.0082	10.0518	9.89518
A0A540KFU3	517	brown	9.85675	9.66577	9.2262	10.1026	9.83275	10.0396	9.98116	9.56686	9.49274	10.2684	9.42094	10.0549	9.44635	9.15135	8.96245	8.11026	9.38895	9.61611
A0A540KGV2	518	brown	9.50751	9.21384	9.27835	8.94697	9.08841	8.93222	9.45984	9.06747	8.83644	9.13144	9.05778	9.57731	8.87379	9.00787	8.87575	7.49157	8.76799	9.09187
A0A540KIA4	519	brown	14.3346	14.0714	12.2622	13.4934	12.9142	13.2407	12.3544	10.113	10.4881	12.7199	13.7125	13.179	12.5246	12.3402	11.7629	8.88313	9.86032	11.2621
A0A540KJ00	520	brown	9.44542	8.91479	8.71568	9.2596	8.71994	9.35867	9.01336	8.70585	8.77507	NA	8.39776	9.43733	8.65982	8.70716	8.98573	8.42555	8.71151	8.81754
A0A540KKV5	521	brown	10.9047	10.9217	10.8373	10.8921	10.6556	10.8674	11.2538	10.8216	11.1241	10.6823	10.9579	10.6863	10.7132	10.8708	11.0061	10.6364	10.4407	10.013
A0A540KL04	522	brown	11.5857	10.6445	11.0351	10.7992	10.5531	10.6695	10.6556	10.3719	11.1156	10.8934	10.9732	10.757	10.5083	10.6654	10.8419	9.10517	10.1224	9.9675
A0A540KLP7	523	brown	7.75094	8.03572	8.84693	8.69161	8.8631	8.60164	8.78157	9.52789	9.32176	8.59191	8.0633	7.98082	9.04749	8.84987	8.62339	9.80484	9.40497	9.07189
A0A540KMH4	524	brown	9.61341	9.9022	9.61563	9.5362	9.45938	9.48533	9.55165	9.18722	9.06898	9.49218	9.50984	9.72566	9.40279	9.45985	9.54432	9.05161	9.04054	9.20835
A0A540KNS3	525	brown	8.45101	8.54305	7.55366	NA	8.78026	8.29546	8.48964	8.11258	8.77132	NA	8.34466	NA	7.98585	8.20548	7.52085	7.68351	7.5596	7.62146
A0A540KP13	526	brown	11.4739	11.5504	10.4362	11.0875	10.927	11.0463	11.2073	10.183	10.4687	10.3927	10.7392	10.8251	10.7066	10.4528	10.6182	9.71336	10.0312	10.0979
A0A540KPX6	527	brown	8.7044	8.88686	8.37224	9.11868	9.12585	8.97007	8.85689	9.21381	6.63332	9.08536	8.72876	8.22588	8.65721	8.69006	8.58126	8.32956	8.1257	8.8136
A0A540KQ04	528	brown	11.4292	10.9328	10.5653	10.6835	9.94108	10.5047	11.5902	9.70216	9.68657	10.734	11.3263	11.1447	10.3138	10.3652	10.5781	8.70444	9.46389	9.82973
A0A540KQF1	529	brown	7.88266	7.48363	8.23486	NA	8.29784	7.87083	8.56238	7.10942	8.23728	NA	7.85564	8.36182	8.30824	8.22835	8.43525	9.08888	8.62912	8.89614
A0A540KTF1	530	brown	9.65376	8.69639	8.67583	9.14456	8.78199	9.93425	9.2185	8.73122	8.96894	8.07475	8.08773	7.8368	8.59707	8.47577	8.06579	NA	7.53142	8.3131
A0A540KTS7	531	brown	7.97939	NA	7.49761	7.02742	7.63861	8.27387	6.96154	7.88548	7.76188	8.01907	7.04103	8.40734	7.72899	7.64022	7.57876	8.54847	7.56427	8.13144
A0A540KUU5	532	brown	9.73648	9.46119	9.4783	9.46764	9.64754	9.42526	9.66796	8.99159	8.88888	9.12182	8.86153	NA	9.00057	9.07191	8.97427	8.85876	8.88201	8.93483
A0A540KV96	533	brown	NA	NA	5.13723	NA	3.7579	3.49174	6.18167	6.77212	7.24979	NA	3.5062	NA	4.40037	NA	NA	6.75853	6.73104	6.46868
A0A540KXM9	534	brown	12.7956	12.9911	12.3259	13.2579	13.0263	12.773	10.8097	10.9237	10.509	12.1321	12.5294	12.3556	12.1666	12.1835	12.4802	11.3896	11.2447	11.4623
A0A540KYQ3	535	brown	NA	7.85898	8.87989	8.95894	9.03207	8.23937	9.03764	7.94653	7.9959	NA	9.33348	8.90694	NA	8.8569	8.88483	7.24794	7.98353	8.65495
A0A540KZ93	536	brown	10.3425	10.4468	8.9105	9.16156	9.02288	9.0258	9.31046	8.33663	8.41868	8.94936	9.45577	10.0226	9.38348	9.07076	9.02182	7.80652	8.47841	8.85003
A0A540L0G7	537	brown	8.95998	9.03495	8.69278	NA	9.05697	NA	8.77165	8.74546	9.27103	8.35439	8.38126	8.71102	8.12685	8.46063	8.37442	8.01519	8.26556	8.31487
A0A540L1G2	538	brown	9.57729	9.62822	9.96899	9.66216	9.79738	9.65699	9.96747	10.1505	10.2955	9.80447	9.74255	9.69502	9.94002	10.1068	10.1105	10.164	10.0332	9.78489
A0A540L1H1	539	brown	12.7781	12.498	12.7938	11.8752	11.9111	11.8185	9.98785	10.3652	10.1106	11.2305	11.0469	10.5087	10.4638	10.8225	10.5174	9.78426	9.69548	9.95916
A0A540L294	540	brown	11.6365	11.1788	9.56152	10.7127	9.99157	10.6052	9.9612	8.17953	8.35567	9.56347	10.3032	10.3593	9.16591	8.72106	9.20401	NA	7.72911	NA
A0A540L2A4	541	brown	NA	6.75469	7.38727	6.77747	6.84343	7.19512	NA	7.27635	7.39118	7.76076	7.30509	8.00834	7.31597	6.2738	6.35685	6.84372	6.93941	3.13897
A0A540L2D7	542	brown	9.78359	8.40073	8.38133	8.93568	8.78012	9.28941	9.39966	8.77718	9.23184	8.35577	9.56678	8.63695	8.34417	8.71012	9.01223	7.16634	7.75887	8.20177
A0A540L547	543	brown	9.32812	9.74215	8.59981	9.46072	8.87296	9.1236	8.49369	7.54855	6.69703	8.5105	8.78029	8.53235	8.37602	8.33839	8.16121	7.0007	5.94504	7.59321
A0A540L632	544	brown	8.99052	9.16492	8.86486	9.16148	9.0845	9.04083	7.81607	8.49072	8.37481	8.76167	8.81868	7.68074	8.38973	8.30591	8.39722	8.1972	7.66905	7.66349
A0A540L8R3	545	brown	9.84382	9.11257	9.59017	9.50918	8.47112	8.22273	8.6383	8.56434	8.77179	9.6899	9.19214	9.5567	9.16968	7.89665	8.46055	8.32901	8.34731	9.0002
A0A540L9D8	546	brown	7.29603	7.28607	8.17915	8.46899	8.51237	8.23295	NA	8.58524	7.67766	8.0835	7.79995	8.03122	8.24523	8.05006	7.96833	9.25674	8.27736	8.47667
A0A540LA69	547	brown	12.7547	11.7025	11.4393	12.2995	11.7891	12.2646	12.3024	10.9383	11.2801	11.5812	11.7821	11.807	11.2747	11.3005	11.3802	9.5656	10.5925	11.0405
A0A540LBM5	548	brown	8.51701	8.09039	8.42335	8.69226	8.73761	8.22033	8.66634	8.5451	8.587	NA	8.26623	8.46696	8.52021	8.38948	8.51619	9.18961	8.83208	8.8317
A0A540LDV0	549	brown	10.08	9.81498	8.50526	10.2184	9.15821	10.1387	10.593	9.86512	9.2768	10.1715	10.2699	10.2424	9.66565	9.69381	9.65103	8.96204	9.05716	9.81198
A0A540LFK0	550	brown	9.37767	NA	8.76891	NA	9.22175	NA	9.41925	8.8698	NA	NA	9.03983	NA	8.82169	8.96081	9.05564	NA	NA	8.22884
A0A540LFM4	551	brown	5.8702	6.6732	NA	NA	6.60889	NA	7.1361	NA	7.71139	7.56559	8.09903	8.21142	7.46937	7.53023	7.0122	7.21791	7.84881	7.99842
A0A540LFV5	552	brown	10.0196	9.99594	9.46287	9.95473	9.68293	9.7958	9.65755	8.9568	8.92641	9.66558	9.6704	9.9184	9.48922	9.41784	9.48954	8.36236	8.96236	9.10391
A0A540LG53	553	brown	12.0566	11.8445	12.202	11.8184	11.5235	11.5777	10.8522	11.4164	11.3763	11.8789	11.8054	11.6678	11.1008	11.2895	10.913	11.4915	11.1231	11.3605
A0A540LHR9	554	brown	10.4853	10.4426	10.0042	9.96878	9.76335	9.48375	9.33341	10.0945	10.2987	10.3153	10.4052	10.1166	9.60428	9.81119	8.83286	10.1258	9.47607	9.42293
A0A540LIW9	555	brown	10.7595	11.6323	10.3372	10.5808	10.0799	10.3032	10.5797	9.63999	10.2264	10.3073	10.3644	10.1851	9.44447	9.90143	9.62608	8.27228	9.46383	9.42709
A0A540LJ28	556	brown	11.0492	11.3946	10.1278	10.2203	10.717	10.7642	8.62489	8.54049	8.32183	10.0813	10.4571	10.1956	10.0745	10.4269	11.0817	9.44475	8.79208	9.04849
A0A540LJJ5	557	brown	10.0377	10.282	9.86915	9.55179	9.86643	9.54472	8.70431	8.84761	9.27121	9.93414	9.8956	9.55383	9.69305	9.56698	9.27247	8.43118	8.63677	8.51013
A0A540LJL9	558	brown	10.6784	10.1217	10.1343	10.3831	10.1844	9.86004	9.92663	9.98287	10.2831	10.0896	10.0028	9.75649	9.5389	9.67428	9.29542	9.12417	9.4663	9.55177
A0A540LJY9	559	brown	11.741	11.9553	11.49	11.7487	11.6905	11.6918	11.0207	11.0893	10.839	11.4534	11.2797	11.2834	10.9449	10.7934	10.589	10.6292	10.6063	10.7908
A0A540LL24	560	brown	6.65117	6.63676	7.81949	6.99194	6.7606	6.57226	7.06429	7.71814	7.55564	7.77928	7.73161	7.20424	7.20845	7.74434	7.59196	9.25005	8.27225	7.74441
A0A540LM40	561	brown	9.66235	9.82508	9.19176	9.9671	9.35682	9.32584	8.53781	8.15693	8.34778	9.80551	9.36065	9.79851	9.79496	9.44946	9.52484	8.6043	8.73898	8.83564
A0A540LM70	562	brown	9.62779	9.8383	9.62698	10.2691	10.0219	10.237	8.42092	8.18132	7.73885	9.17919	9.0204	8.80272	8.91829	8.7994	8.47191	8.44431	8.28562	8.71418
A0A540LMN9	563	brown	9.16605	8.97144	9.58987	9.32979	9.54866	9.43224	9.77158	10.0809	9.7279	9.28395	9.24021	9.23714	9.53368	9.36527	9.25807	10.6038	9.90754	10.2968
A0A540LP26	564	brown	9.9926	9.95095	7.86011	10.6481	10.2801	10.763	9.54004	NA	NA	9.29201	10.0525	10.3051	8.97457	8.90548	9.32114	NA	NA	6.97817
A0A540LQ32	565	brown	11.1463	10.2461	10.6177	11.0473	10.4611	10.8203	10.7425	10.3986	10.6918	10.6207	10.6551	10.5312	10.3494	10.4371	10.0777	11.0835	10.0223	9.94489
A0A540LSL9	566	brown	9.11483	NA	8.77563	9.14188	NA	NA	NA	NA	9.0821	9.89611	9.27735	8.8065	9.21684	9.5074	8.52835	7.70609	8.87154	7.82878
A0A540LT00	567	brown	6.31909	6.9975	7.95562	7.46878	7.02842	6.82298	8.42022	8.90513	8.89615	6.48937	7.61631	7.59971	7.54191	8.59451	8.17382	8.658	8.20971	8.09401
A0A540LT48	568	brown	15.0873	14.0226	13.5903	13.2874	12.9434	13.5869	12.9731	11.4459	11.5003	14.0381	14.4632	14.0426	13.7492	13.7785	13.3779	10.3231	11.8477	12.0625
A0A540LUW8	569	brown	9.32332	9.61907	9.46663	9.18906	8.86922	8.90574	7.7519	7.85721	7.08088	6.92194	NA	10.1303	NA	6.16443	NA	6.68185	NA	NA
A0A540LVJ1	570	brown	8.9261	8.97077	9.29081	9.25305	9.19004	9.40246	9.47993	8.96136	NA	8.80768	8.74143	NA	8.7888	8.6857	8.47882	NA	8.45863	8.71666
A0A540LYH9	571	brown	11.2345	11.0687	10.4832	10.5926	10.1204	10.4777	10.71	10.0997	10.5809	10.4831	10.6966	10.4784	9.96595	9.94915	10.3811	7.29778	9.54972	9.77616
A0A540LZL8	572	brown	10.8989	NA	NA	10.9489	10.5194	11.3526	10.4701	NA	NA	NA	9.98061	10.1489	NA	9.12573	9.03376	NA	NA	8.99128
A0A540LZP0	573	brown	9.12329	NA	9.3679	8.84458	8.84577	9.17056	9.25235	7.66503	8.93423	9.39329	8.89356	9.27155	9.38297	8.49892	7.88777	NA	8.76027	8.45869
A0A540M0H1	574	brown	7.9149	8.48591	8.06829	7.96732	8.16939	8.65038	7.44742	7.71767	7.61743	8.7683	7.80734	8.28511	7.92888	7.85824	8.00207	7.81565	7.4762	7.49577
A0A540M2E0	575	brown	9.94388	9.25167	8.10081	10.2053	8.38345	9.83404	9.40079	NA	NA	NA	8.55206	8.68795	NA	NA	8.22442	NA	7.50576	6.94678
A0A540M2M7	576	brown	7.88103	8.54503	7.57753	8.25938	8.43223	8.28897	8.11992	8.42517	8.07415	7.86272	7.65831	8.02566	8.23235	8.20984	8.14698	8.46631	8.2211	8.24649
A0A540M4A5	577	brown	7.32299	8.31503	7.95254	NA	8.91418	7.99545	NA	8.10334	7.29253	7.9312	8.00417	8.36362	7.86258	7.68291	7.91994	7.7889	7.33583	7.06474
A0A540M4H3	578	brown	9.65438	9.66748	9.79061	9.54311	8.46576	8.61427	9.06571	8.93247	7.46481	9.64804	9.03801	9.47324	9.5172	8.6842	9.24465	9.33428	8.04463	7.791
A0A540M4R1	579	brown	13.0813	12.1702	11.8479	12.9803	11.3919	13.1105	12.297	11.6195	12.4129	11.6736	11.8976	12.071	11.7393	11.787	11.7828	10.9969	11.6131	11.4486
A0A540M5H6	580	brown	8.21109	NA	10.3631	9.01398	8.74238	9.06342	10.9755	11.246	11.6998	NA	9.62264	9.89678	9.57197	9.91829	9.99612	10.725	10.7944	10.2871
A0A540M5J9	581	brown	9.31007	9.24783	9.18626	9.23942	9.05558	9.0344	9.01812	8.82027	8.64542	9.53478	8.38594	9.18771	8.70293	8.58132	8.34158	NA	8.54087	8.28912
A0A540MB23	582	brown	9.45647	9.54241	6.84544	8.89303	7.8431	8.94132	8.41362	8.56275	9.08272	9.00177	9.26232	8.56005	8.05145	7.9827	7.8546	8.42766	7.96304	7.85955
A0A540MB71	583	brown	6.36859	6.80661	6.74267	7.35272	7.39757	NA	NA	8.54075	8.13104	NA	NA	8.52012	8.1718	8.0845	8.01459	7.9403	8.18828	7.9352
A0A540MBP1	584	brown	8.38999	8.40715	8.27916	8.25273	8.61599	8.41124	8.2721	8.04123	8.68303	8.07042	8.73982	7.9385	NA	7.46272	7.04876	8.40751	5.56235	NA
A0A540MCU3	585	brown	9.04332	8.97907	9.30873	8.69338	9.14804	9.02351	9.2457	9.3283	9.31189	9.49252	9.35211	9.15925	9.59051	9.36801	9.35357	9.45792	9.61095	9.74048
A0A540MCV1	586	brown	9.56312	10.5305	9.98308	9.79681	10.455	9.70579	9.45297	NA	NA	10.3342	9.56808	10.1285	9.36737	9.28157	8.6331	8.06431	8.23491	9.42844
A0A540MDE8	587	brown	10.5307	9.63267	9.4003	NA	9.04983	9.70615	9.0518	8.88189	9.20539	9.0101	6.73838	9.98133	8.16919	8.17979	NA	8.17491	8.54716	8.19919
A0A540MDP8	588	brown	10.0988	9.92711	9.20439	9.95841	9.82234	9.79358	10.2214	8.53243	8.85051	NA	9.66324	9.94347	9.51386	8.36346	NA	6.24182	8.14405	9.94827
A0A540MEM6	589	brown	5.84162	5.88923	6.44058	NA	6.0514	5.37588	7.3411	8.35414	8.55359	6.44841	5.72047	NA	7.28052	7.61371	6.27083	8.34646	7.7368	7.67866
A0A540MF77	590	brown	NA	NA	7.37708	9.94739	8.79244	9.79	8.77407	8.91402	9.39205	NA	9.32099	NA	NA	NA	8.86005	8.49308	8.29308	7.74321
A0A540MFD6	591	brown	9.50695	8.82884	7.61978	9.36945	8.81249	9.3118	8.14482	6.45809	7.69624	8.3244	8.91539	8.79388	8.31922	8.37979	8.50076	6.59943	6.67645	7.40167
A0A540MGW5	592	brown	7.83608	8.0351	8.29283	8.56536	8.86519	8.52646	8.43445	8.32776	8.22063	8.30338	8.07342	8.39972	8.7352	8.58943	8.52226	8.45327	8.60632	8.81222
A0A540MGW9	593	brown	7.48056	NA	7.97722	6.22711	8.03173	8.14615	6.6397	7.40378	7.65936	7.47039	7.70046	NA	7.40068	7.56627	8.09288	8.30351	8.24191	8.2767
A0A540MHF0	594	brown	9.66859	10.2967	9.44181	10.0576	9.89057	10.0251	9.30222	8.75898	9.04881	9.99563	9.30864	10.1025	8.98956	9.01673	9.11492	9.49255	9.40853	9.3037
A0A540MI96	595	brown	7.3476	7.03778	8.1672	8.09816	7.85964	7.69173	9.07884	8.82906	8.91137	8.41494	7.74129	8.37938	7.9685	7.91251	7.76708	8.89437	8.61448	8.87366
A0A540MIC2	596	brown	9.89644	10.1043	9.23828	9.60324	9.27698	9.22052	NA	8.05736	NA	10.0422	10.0986	10.0385	9.60458	9.49399	9.542	7.72394	8.21045	8.27749
A0A540ML94	597	brown	11.185	11.3902	11.2563	10.971	10.7157	10.699	9.84975	9.9596	9.77453	10.7684	10.793	10.7298	9.7115	9.75356	9.5731	9.5679	9.72372	NA
A0A540MNV2	598	brown	9.29741	9.29253	8.89302	9.06725	8.74214	9.06585	9.54288	9.28364	8.27697	8.46128	8.07117	9.07202	NA	8.51852	8.83672	6.75397	9.83134	8.89915
A0A540MPN0	599	brown	9.72842	9.38523	8.86005	9.64557	9.63984	9.45049	9.22012	9.06208	9.6085	9.83555	9.39347	9.4604	9.21332	9.18914	8.99011	9.61328	8.85312	9.13351
A0A540MRY8	600	brown	NA	NA	5.97581	NA	5.12501	5.87778	6.20396	6.43908	6.60849	NA	5.79124	NA	6.17109	6.10456	6.32603	6.78855	6.03067	5.75751
A0A540MTP7	601	brown	12.028	12.4133	11.4816	12.5764	12.0571	12.3458	8.66608	8.71181	8.46757	11.7562	11.6858	11.5884	11.7042	11.7351	11.8487	8.81647	8.82374	9.13769
A0A540MU59	602	brown	8.60124	10.0607	8.67883	8.96956	8.65828	8.52192	8.69867	8.11352	8.37449	8.89084	8.28591	8.95785	8.45144	5.77111	7.89617	6.79002	7.72653	8.23026
A0A540MUJ6	603	brown	10.5378	10.3943	10.0762	10.2232	9.90728	10.1701	10.0181	9.15006	10.428	9.9482	10.3346	10.0823	9.53433	9.96515	10.3589	8.98267	9.24569	9.2306
A0A540MV70	604	brown	NA	6.73702	7.86977	7.79745	NA	7.82122	8.31536	8.9071	8.41888	7.42336	7.36789	7.66772	NA	8.11857	8.05856	9.60185	8.98056	9.00719
A0A540MVB4	605	brown	11.7825	11.6047	10.5779	12.4115	11.7528	11.987	10.7831	9.12233	9.01867	10.0802	11.2239	11.1802	10.3466	10.3289	10.2385	8.77642	9.33586	9.11522
A0A540MW65	606	brown	7.74862	8.0947	8.61214	7.98894	7.68817	8.05052	7.96234	8.03557	7.96554	8.38263	8.60743	8.10598	8.55794	8.62574	8.75482	8.93147	8.60576	8.68889
A0A540MWK7	607	brown	8.73595	8.53392	7.88061	8.55171	8.12134	8.31588	8.87797	7.96611	7.54433	NA	8.27671	8.49075	7.83197	7.61701	8.38978	7.37677	7.40004	7.07276
A0A540MX65	608	brown	7.28344	NA	7.74421	NA	7.95928	NA	7.87566	7.91682	8.25706	7.76349	8.01966	7.77227	7.86996	8.36009	8.32998	8.13115	8.57523	7.9664
A0A540MXE2	609	brown	13.2011	12.5259	13.023	12.8723	12.722	13.0295	13.0272	12.6477	12.9316	12.9802	13.1807	13.2395	12.6107	12.3808	12.7807	11.7223	12.3764	12.3821
A0A540MYZ9	610	brown	10.7051	10.8303	10.6833	10.6837	10.3587	10.3804	10.1241	10.6287	10.7908	10.6762	11.1166	10.6614	10.4734	10.4237	10.747	10.3602	9.88459	9.96809
A0A540N1P8	611	brown	8.6284	8.92354	8.89171	8.34373	8.04248	8.36646	9.06149	8.36443	8.82811	9.05559	8.78089	9.08383	8.29176	8.18514	8.4747	7.08071	7.89083	8.05486
A0A540N1T2	612	brown	NA	NA	5.71976	NA	6.09011	NA	7.41436	7.32676	7.45611	NA	5.0324	NA	NA	5.54537	6.928	6.94221	7.18235	7.24241
A0A540N2C0	613	brown	9.65352	9.29772	8.76005	9.37642	9.37303	9.27927	9.22674	NA	8.22159	8.37841	9.44636	NA	8.70658	9.2957	8.44355	NA	NA	7.4654
A0A540N5H4	614	brown	10.9826	11.2856	10.5005	10.9386	10.75	10.9406	9.97838	10.3625	10.191	9.61152	10.2377	9.08456	8.53404	8.28436	9.64019	9.37854	8.08495	8.69509
A0A540N5Q9	615	brown	8.82995	8.09296	6.63418	8.51668	8.32478	8.72269	9.08914	9.20442	9.40916	9.17476	9.34384	8.77673	8.42661	8.52896	8.67226	8.92157	8.87517	8.95488
A0A540N663	616	brown	6.57265	6.6306	7.41536	6.88667	7.6723	6.98298	7.171	8.09274	8.06924	7.47692	7.85003	6.90765	7.09644	7.90386	7.76652	8.83333	7.84243	7.86551
A0A540N7V9	617	brown	8.78551	9.59245	8.75713	9.54322	8.70047	8.70314	NA	7.83834	8.22293	8.91553	8.77836	9.30843	8.69448	8.75151	8.2716	8.33693	8.25151	8.40425
A0A540N800	618	brown	11.3506	11.578	11.1656	11.4931	11.1456	11.3956	10.3929	10.1444	9.77282	11.0578	11.382	11.1982	11.0105	10.8899	10.9672	10.2797	10.2713	10.2183
A0A540N9B7	619	brown	9.84125	9.65055	9.70122	9.75836	8.97178	9.50612	9.66082	9.39751	9.71026	10.0173	9.73712	9.89611	9.48014	9.60856	9.51898	9.31054	9.29612	9.37764
A0A540NER5	620	brown	11.93	11.9663	10.1586	10.9117	10.5195	11.2287	9.57159	8.89521	8.68374	10.7194	11.0619	10.6118	9.94784	10.2334	10.4226	8.62169	8.8694	8.9516
A0A540NEY6	621	brown	8.85703	9.2863	NA	9.4136	6.18849	9.7208	8.57769	NA	NA	NA	8.18707	NA	NA	8.59455	7.60707	7.57094	8.06074	NA
A0A540NFD6	622	brown	12.1147	11.9994	12.1983	11.8122	11.7194	12.0069	11.7677	11.686	11.7551	12.0025	11.9869	11.1328	11.7675	11.8245	11.794	11.5221	11.5113	11.4282
A0A540NI12	623	brown	8.17115	8.23062	8.68816	8.10824	8.49823	8.28696	8.50154	9.1329	9.04354	8.17505	7.87594	8.11641	8.50646	8.55291	8.53033	9.6246	9.1577	8.95619
A0A540NKR3	624	brown	11.1536	11.1012	11.1225	10.8652	10.9376	11.0847	12.2987	12.7564	12.6986	10.9752	10.5875	10.7481	11.1597	11.2636	11.6559	12.5257	12.2209	11.8511
A0A540NLH1	625	brown	10.7491	10.7352	9.75605	10.2443	10.0092	10.5983	10.1792	9.22808	9.38584	10.0627	10.4317	10.3159	9.92457	10.0896	10.0509	8.80545	9.10826	9.19156
A0A540NLU3	626	brown	11.6013	11.7444	10.789	11.592	11.2944	11.7074	10.8119	8.94325	9.13043	11.6881	10.8657	10.6613	11.025	10.0603	10.0235	8.20298	8.60523	8.26483
A0A540NLW8	627	brown	9.55839	9.73275	9.26519	9.27428	9.2594	9.17308	8.53709	8.39725	8.22227	8.98904	9.21233	9.03951	8.74382	8.77574	8.44869	9.0587	7.89455	7.75552
A0A540NPM5	628	brown	10.1845	10.4267	10.5102	10.3262	10.5302	10.4662	10.5821	10.5875	10.5996	10.4398	10.4346	10.1223	10.6237	10.5969	10.5093	10.9665	10.8698	10.6642
A0A540NQZ6	629	brown	11.2133	11.686	11.086	11.4564	11.4615	11.6261	9.68993	9.5766	9.19343	11.6253	11.2485	11.2036	11.3264	10.9465	10.7547	10.137	9.90915	9.97879
A0A540NR29	630	brown	7.91371	8.34379	8.34159	7.75825	8.11583	8.12548	7.54226	7.64144	7.46257	8.27341	7.88033	8.06693	7.52526	7.68504	7.53831	7.3836	7.34469	7.19369
A0A540NRR9	631	brown	7.82442	8.08313	8.09169	9.21839	7.65629	7.38794	7.54654	8.33372	9.55413	8.73391	7.63275	9.35137	8.35716	8.31765	8.12032	9.2165	8.50913	8.62342
A0A540NTG0	632	brown	10.4799	10.2129	9.10829	10.1937	NA	10.2558	8.2834	8.28805	8.89375	NA	9.54897	9.63746	9.19082	9.15823	9.35486	8.40969	NA	8.50558
A0A650DFL2	633	brown	11.882	11.2903	11.5174	11.972	11.0718	11.4253	10.6244	10.5226	9.78875	11.2339	11.4794	11.1943	11.0068	11.0827	10.2869	11.0375	10.7556	10.7967
A7M6H2	634	brown	9.54438	10.162	10.0881	9.73003	9.90457	9.36949	9.90785	10.0236	10.1544	9.79993	9.43717	9.95286	9.78444	9.59984	9.96193	9.89306	10.2504	10.0472
C5IGQ5	635	brown	10.0154	10.3308	9.8865	9.45081	9.48139	9.64327	9.6519	9.66426	9.79554	9.80207	9.79257	9.31769	9.29322	9.38377	9.2024	8.80792	9.20348	9.03237
C8CMH6	636	brown	8.96099	9.77131	8.63547	7.87213	7.84077	8.61631	7.72264	7.87228	8.46606	8.58303	8.66045	8.53144	7.87774	7.54874	7.76582	7.31753	7.73923	7.80323
D3UAG0	637	brown	10.35	10.4248	9.70449	10.6659	10.5442	10.6028	9.1043	8.41315	8.46202	9.59745	9.79416	10.113	9.71404	9.66953	9.76388	9.11252	8.87813	9.06501
P93271	638	brown	6.28254	6.16696	6.68517	6.07939	6.64428	NA	6.11482	6.83089	7.1507	7.1305	6.74144	NA	6.62012	6.85282	6.70368	7.57674	6.55285	6.50398
Q2V6D8	639	brown	15.1995	13.9617	14.8643	14.6438	14.6776	15.1225	14.9259	14.9511	15.3149	15.1622	15.2324	15.1782	14.8534	14.9724	14.7333	12.965	14.0878	14.4327
Q5J011	640	brown	15.2454	14.3597	14.7135	14.6512	14.6612	15.4115	14.5902	14.608	14.99	13.7326	13.7133	13.1313	13.9432	13.7318	13.009	11.3628	12.2375	13.4113
Q6PN68	641	brown	9.94205	NA	9.25887	10.3088	9.16718	10.3313	9.03087	8.9792	8.90391	9.63408	9.37646	NA	9.58554	9.54429	8.65116	8.20632	7.50537	8.28738
S4U6N6	642	brown	8.41105	8.86879	8.52335	9.41047	8.38089	8.30627	8.97151	8.23339	8.30015	9.16514	8.69348	8.70329	7.8791	8.03336	7.91025	8.12885	7.78874	7.94238
A0A059U7J8	1	green	7.73071	6.88181	6.74512	7.04626	7.86934	6.80743	8.64377	7.93997	8.70471	6.80423	7.70118	6.53676	5.84732	7.48416	7.72062	6.84987	7.78382	7.28945
A0A076JVE4	2	green	10.5184	10.2564	10.5027	9.85496	10.1942	9.92944	8.05571	9.6628	NA	10.7638	9.12407	9.70331	9.85892	9.69492	9.87602	9.85605	9.65933	8.59153
A0A089WYN7	3	green	6.71565	7.12354	7.26731	NA	7.12185	7.27667	8.22687	7.7567	7.63578	6.86859	6.88378	NA	7.88294	7.17931	7.5856	8.31768	7.65581	7.69358
A0A0E3T3B5	4	green	9.9748	10.2394	10.0632	10.0247	10.133	10.144	9.42711	9.33809	9.34688	10.3868	10.0701	10.2257	10.1629	10.331	10.3792	9.55904	9.55972	9.56232
A0A0U2P8X0	5	green	NA	7.92547	8.32729	8.05464	7.96792	7.91027	9.09006	9.49285	9.23655	7.56252	7.55978	NA	8.4278	8.16885	7.89689	8.21373	8.82539	8.54155
A0A1C8YB69	6	green	11.2883	11.6318	11.0802	10.6499	10.599	10.6403	10.0041	10.3803	10.228	11.235	11.2408	10.7177	10.5306	10.9125	10.8352	10.3939	10.4149	10.4531
A0A1C8YB75	7	green	12.8524	13.0795	12.4281	12.6059	12.3309	12.5226	11.7326	11.8345	11.7869	12.4706	12.7326	12.4144	12.3549	12.478	12.6557	11.9127	11.8212	12.1252
A0A1C8YB77	8	green	12.4466	12.5669	12.4682	12.0312	11.8925	11.798	11.3979	11.3836	11.2651	12.5785	12.3647	12.3157	11.8612	11.9829	12.1108	11.1896	11.6173	11.7753
A0A498HAP2	9	green	9.49684	5.66796	8.70478	8.26383	8.40508	8.60841	9.11356	9.11093	9.16732	4.67788	NA	4.3491	8.80522	NA	8.40475	8.5428	8.56335	9.06954
A0A498HBD7	10	green	8.71329	8.97994	9.18818	9.22254	8.98525	8.39124	9.94593	9.58171	9.71133	NA	7.2673	9.32906	8.87178	8.95455	8.82067	8.81991	8.69947	8.90149
A0A498HBI0	11	green	8.65644	8.6423	8.84254	7.67331	7.95851	8.24961	7.08834	6.89471	6.67181	10.1135	10.2121	9.87941	9.3886	9.93285	9.19305	NA	8.12594	8.16874
A0A498HD87	12	green	9.40951	9.59086	8.75088	8.93902	8.34124	8.87662	8.07797	7.70963	7.77332	8.35736	8.81615	9.1253	8.67982	8.64904	8.72776	8.32473	7.80665	8.28424
A0A498HDP1	13	green	6.39695	6.71393	NA	NA	7.1513	7.55815	7.81546	7.37283	NA	NA	5.69338	6.36209	6.77876	6.69799	6.54091	NA	7.3103	7.04726
A0A498HDS9	14	green	8.23986	NA	7.78666	NA	8.41476	8.72598	9.11479	8.54971	8.88202	NA	8.03139	NA	8.67036	7.93494	NA	8.39869	8.26472	8.10952
A0A498HE12	15	green	8.39741	8.4129	8.25098	8.36004	8.05359	8.40881	9.64269	9.52482	9.88457	7.06119	6.60407	7.62623	7.92328	7.09461	7.41969	9.20455	8.87375	8.79199
A0A498HE63	16	green	11.8345	12.0485	10.6563	10.9097	10.8047	10.859	9.18363	8.4146	8.56272	11.733	12.2159	11.969	11.0625	11.1769	11.259	9.88246	9.19642	9.32147
A0A498HEL6	17	green	9.12054	9.16669	8.71022	8.6779	8.61248	8.92444	8.54773	NA	8.84212	9.20961	9.31759	9.22141	9.10572	8.98152	8.85629	8.44056	8.7629	8.65797
A0A498HEU8	18	green	7.25964	6.76203	7.47664	7.08796	7.37681	7.39209	7.85881	8.70006	8.80706	6.76147	5.71237	6.82321	5.9539	6.25658	5.64262	7.92723	6.96372	7.46442
A0A498HFI4	19	green	8.13253	8.37735	8.19346	8.18112	8.31604	8.3251	7.66146	NA	NA	8.42507	8.54338	8.44823	8.4534	8.42749	8.43037	8.47783	8.20452	8.11389
A0A498HFS9	20	green	8.72641	8.81751	8.4351	9.43382	9.32505	9.50126	9.54512	9.44865	9.52793	8.36311	8.49859	8.5416	8.82686	8.92321	9.17301	8.88145	8.70417	8.89621
A0A498HG34	21	green	10.3299	10.0379	10.3387	10.4013	10.1689	10.2036	9.32822	9.64189	9.56018	10.6105	10.5364	10.4059	10.4623	10.4271	10.3284	9.73945	9.53895	9.61709
A0A498HGA1	22	green	9.39539	9.71059	9.01054	8.76069	9.25177	8.70659	NA	7.43689	7.00769	9.5652	9.64234	9.79434	9.18682	9.1136	9.23687	8.46253	8.41193	8.568
A0A498HGF0	23	green	8.72593	8.83036	8.01393	NA	7.15637	7.76378	6.83274	6.8525	NA	8.05841	7.42733	7.90342	7.44366	7.467	7.98104	NA	6.75468	6.51286
A0A498HHA9	24	green	7.96837	7.44392	7.21961	7.78077	7.70014	8.0389	8.80976	8.52436	8.99328	7.81235	7.70355	7.72768	7.47206	7.2033	8.82684	8.16402	7.76372	7.71817
A0A498HHF4	25	green	8.1647	8.26907	8.26578	8.20787	8.08351	7.97376	8.89512	9.12439	9.12985	7.81785	7.13674	7.34171	7.38853	7.61307	7.8581	9.2437	9.08437	8.67025
A0A498HHH9	26	green	8.03454	6.25193	7.40888	NA	6.86467	NA	9.35882	8.15387	8.23883	NA	8.02909	NA	7.42278	8.1424	8.08437	6.99184	7.81159	7.62507
A0A498HHW2	27	green	10.3122	10.4415	10.5658	10.296	10.1454	10.1177	9.69214	9.97033	9.79263	10.4956	10.4955	10.4032	9.93906	10.2898	10.3407	9.84886	9.76146	9.79917
A0A498HIL5	28	green	9.85759	9.75609	8.74217	8.39766	8.19934	9.36828	8.51432	8.28593	8.56183	9.72629	9.78681	9.78986	9.16461	8.53326	8.64404	8.4033	8.65801	7.96469
A0A498HIW4	29	green	11.9828	12.2637	12.187	11.982	11.9375	11.9324	10.2915	10.8255	10.2617	12.6809	12.6323	12.4727	12.5269	12.6235	12.3675	12.1803	11.9318	11.9212
A0A498HJE4	30	green	9.0363	8.91407	9.64104	9.40794	9.5337	9.65615	11.0951	10.5149	10.5942	9.29099	9.28167	9.28109	9.18812	9.23167	9.46338	9.76716	10.1573	9.88598
A0A498HJF6	31	green	9.70089	9.50376	9.69825	9.83427	9.56839	9.73926	10.7077	10.2163	10.2884	9.17371	9.20585	9.41496	9.45435	9.37204	9.3643	9.04314	9.61964	9.71488
A0A498HJU5	32	green	10.8368	10.9306	10.8453	11.1016	11.0343	10.7234	9.87591	10.0433	9.75762	11.4172	11.0957	11.4136	11.2108	11.0887	11.0843	10.4769	10.738	10.7761
A0A498HK42	33	green	13.9218	13.9462	13.5924	13.0187	12.9666	13.1135	13.0796	13.0825	13.1811	13.5695	13.6486	13.5815	13.1776	13.2221	13.5009	12.988	12.6571	12.8208
A0A498HK84	34	green	9.65664	9.84755	9.40423	9.60811	9.55564	9.69068	9.73049	9.49309	9.42085	8.41841	8.72034	9.53906	9.8652	9.31416	9.7231	10.121	9.55325	9.6252
A0A498HKU2	35	green	7.65461	6.08493	6.72168	7.15458	7.20359	7.97273	9.58401	7.81055	7.96851	NA	6.81039	NA	6.462	6.26005	6.52276	6.72535	8.01132	8.04686
A0A498HMJ1	36	green	NA	11.9099	11.1825	NA	10.7238	11.011	9.16653	9.26336	9.08929	11.4667	NA	10.928	10.9136	NA	10.8752	NA	9.45206	9.30293
A0A498HMK3	37	green	9.46082	9.15225	9.49538	9.46516	9.14021	9.13891	8.99051	9.11775	9.35303	9.66881	9.17453	9.37509	9.40085	9.5015	9.57721	9.33436	9.18675	9.09901
A0A498HNB3	38	green	10.521	9.56576	9.35121	NA	9.13201	8.74814	8.65314	8.0844	8.81957	9.63778	9.89891	9.14592	9.14813	9.22862	9.58106	8.86586	NA	NA
A0A498HNJ7	39	green	8.44606	NA	7.38574	NA	NA	7.98593	9.10008	8.62985	8.42639	NA	7.57526	NA	NA	NA	7.49248	8.03515	8.05316	NA
A0A498HNK4	40	green	9.7573	9.73221	9.9296	9.71747	9.56906	9.70928	9.29319	9.31366	9.33122	10.0074	10.0614	9.74853	9.93564	10.1442	10.2138	9.82659	9.61406	9.34963
A0A498HP76	41	green	13.1294	13.542	13.3056	13.052	13.0898	13.1074	12.4431	12.6898	12.556	13.2721	13.5492	13.1882	13.2845	13.2425	13.2795	13.0211	12.7694	12.7893
A0A498HPB7	42	green	8.68142	8.59447	8.20833	8.8106	8.47161	8.65461	9.07881	9.07374	8.79831	8.72827	8.66162	8.74032	8.5916	8.64847	8.79425	8.59679	8.86908	8.81891
A0A498HPN2	43	green	6.69127	7.12456	7.40977	NA	7.25004	7.90927	8.5373	8.72901	8.76446	6.91179	7.46298	6.44984	7.84516	7.52016	7.67723	8.84875	8.46061	8.36952
A0A498HPU8	44	green	9.92397	9.84585	10.3301	9.93702	9.96353	10.1567	9.41842	9.82497	9.88111	10.6409	10.1876	10.3954	9.84461	9.93001	9.89074	9.90081	9.3248	9.58644
A0A498HPX8	45	green	8.63537	8.67764	9.09904	8.80331	8.61691	8.35149	7.80344	8.43065	8.2776	9.01258	8.85098	8.95145	8.7665	8.52603	8.47592	8.99526	8.88393	8.97248
A0A498HQF5	46	green	8.86444	8.72528	9.09328	8.77653	8.98941	9.00331	9.46541	9.52129	9.36335	8.75952	8.69348	8.62579	8.57739	8.58058	8.7748	9.03179	9.41832	9.11655
A0A498HQZ3	47	green	10.508	10.0855	7.16645	10.5267	10.2779	10.9239	12.1364	12.044	12.454	9.68702	9.37421	9.73904	9.25236	9.29461	9.21601	9.78738	10.0166	10.1042
A0A498HRD8	48	green	8.73237	9.14753	9.24345	8.49013	8.24171	8.56856	7.89781	8.40448	8.43913	9.55212	8.96801	9.35161	8.83158	8.85204	8.81792	8.71761	8.44382	8.19234
A0A498HRU5	49	green	11.0854	11.4741	11.4238	10.7834	10.8772	10.9003	10.1745	10.9883	10.9965	11.58	11.3385	11.4419	11.0882	11.189	11.3292	11.4875	10.9222	10.7771
A0A498HSX4	50	green	10.0796	10.1338	9.89516	9.74155	9.74978	9.48316	9.63002	9.73422	9.74162	10.0164	10.3475	10.2575	9.77798	9.93496	9.74199	9.41546	9.39899	9.49683
A0A498HU70	51	green	9.03173	9.07731	9.07086	8.6052	8.62549	8.6875	8.24641	8.59875	8.2637	9.29097	9.35518	9.12843	8.57513	8.78613	8.8852	9.01494	8.58267	8.51478
A0A498HUE3	52	green	8.38011	8.58653	8.50286	8.73911	8.19423	8.09168	6.13166	6.87015	6.38435	8.70966	8.40796	8.64845	8.14932	8.31457	8.08911	8.35694	6.81023	8.00659
A0A498HUR2	53	green	10.0698	10.7903	10.391	9.38224	9.27076	9.44301	8.25085	9.40077	9.32261	10.2434	10.0389	9.18291	10.0317	9.56593	9.03847	10.0801	8.97459	9.79895
A0A498HUU4	54	green	13.9319	13.8591	13.7429	13.7448	13.1594	13.2232	12.0005	12.4628	12.1639	13.5987	13.8511	13.1139	12.8323	13.1443	13.3169	12.3954	12.2122	12.5187
A0A498HV77	55	green	8.96099	8.92397	8.68582	9.01449	8.6843	8.98413	7.90501	7.93573	7.89893	9.32189	8.98444	9.16688	8.99844	8.76766	9.04852	8.24158	8.36528	8.48875
A0A498HVM7	56	green	8.83472	8.96567	8.46302	8.64175	9.15257	9.06776	9.07502	9.10013	9.01634	8.48279	8.59596	8.89359	9.05892	8.90083	8.85782	9.00179	9.24116	9.03323
A0A498HVP0	57	green	8.60709	7.78978	8.70085	NA	7.49715	7.40244	5.31048	7.56859	6.95987	8.36162	8.03175	NA	7.96566	8.00497	6.46417	8.08496	8.15261	8.53034
A0A498HVU2	58	green	8.59209	8.31227	9.07302	8.57399	8.95436	8.77726	9.75739	9.39271	9.19467	8.08397	8.10094	7.943	8.68559	8.62782	8.8514	9.4469	9.60367	9.10969
A0A498HW02	59	green	9.73323	9.68898	10.2122	9.95546	10.0486	9.93951	10.7009	10.519	10.63	9.72186	9.6379	9.93651	9.78662	10.2617	9.56433	10.0597	10.5841	10.3958
A0A498HW63	60	green	12.2348	12.4804	12.2429	12.1201	12.03	12.0995	11.4303	11.5996	11.485	12.6239	12.689	12.4514	12.4841	12.4383	12.334	11.7543	11.7761	11.8657
A0A498HWA3	61	green	12.3931	12.2767	12.0044	11.7613	11.2439	11.2035	10.3432	10.5145	10.3491	12.0209	12.318	11.592	11.3428	11.4465	11.325	10.9636	10.5228	10.562
A0A498HXP3	62	green	7.42945	7.41073	7.55038	8.28088	7.94278	7.88122	7.81078	7.41748	7.16551	8.76016	8.78176	8.53459	8.37436	8.32771	8.21574	7.7521	7.80372	7.60296
A0A498HY13	63	green	10.1165	10.2215	10.1591	10.0763	9.82972	10.08	10.0607	9.583	9.70552	10.0876	10.5244	10.3962	10.1982	10.0119	10.2884	9.86323	9.66736	9.76056
A0A498HZC2	64	green	7.92808	8.60537	8.82913	8.58391	8.28512	8.01486	9.54232	10.0273	9.95014	7.56786	7.0532	7.29192	7.83115	7.72989	7.35938	10.158	9.22173	8.91963
A0A498HZM1	65	green	9.43668	9.64106	9.54134	9.57281	9.54359	9.64643	8.8797	8.83571	9.02675	10.1179	10.0553	10.0598	10.2954	10.1966	10.3134	9.45117	9.41435	9.39242
A0A498HZN5	66	green	10.7517	10.5778	10.2445	10.5686	10.4167	10.4408	10.299	10.0796	10.0286	10.6721	10.7034	10.7766	10.2589	10.4849	10.5491	10.295	10.0373	10.2193
A0A498HZP9	67	green	8.95311	9.07287	9.06186	8.82945	9.08503	9.05938	8.46602	8.50809	8.24856	9.21413	9.1273	9.45632	9.07553	9.23376	9.07273	9.1167	8.83871	8.84227
A0A498I014	68	green	9.23281	9.53161	9.89363	9.5964	9.02118	9.11965	10.5988	10.7816	10.8559	8.4912	8.09399	9.35607	8.55045	8.45657	8.59818	11.1882	10.5857	10.457
A0A498I0L5	69	green	8.5062	8.28535	8.98057	8.80539	8.38682	9.27821	8.86715	8.90604	8.52258	9.82385	9.11785	9.52829	9.08316	9.12678	8.96777	9.20923	9.15011	9.24608
A0A498I0V5	70	green	NA	NA	7.37619	8.86549	8.04363	7.91317	8.17325	8.38495	8.43746	NA	7.26133	8.45793	8.10379	7.9534	7.77788	7.94965	8.19424	7.99688
A0A498I0Z8	71	green	8.06349	8.8083	8.33082	8.20759	12.7613	9.62014	13.9313	12.7525	9.06199	13.0579	8.77952	8.56399	8.98227	9.02536	8.48761	8.24075	12.7308	13.3488
A0A498I133	72	green	11.2672	10.4524	10.6709	11.4129	11.3952	11.5301	12.5016	11.3612	11.7539	10.4403	10.7717	11.0092	10.6772	10.652	10.8962	10.9573	11.0784	11.415
A0A498I168	73	green	9.47662	9.67714	9.46978	9.59334	9.63383	9.86006	10.1447	9.83604	9.68266	9.2363	9.50004	9.31614	9.60747	9.34882	9.2779	9.59108	9.92305	9.74482
A0A498I1Y1	74	green	13.6732	14.0743	13.1879	12.9697	13.3382	13.2869	11.5124	11.1652	11.0314	13.3341	14.0625	13.6664	13.6205	13.4537	13.547	12.0711	12.3545	12.1209
A0A498I2A3	75	green	7.11012	7.88506	7.59251	NA	6.29411	NA	6.35266	6.83975	7.19537	8.06076	7.56625	7.28015	6.71588	6.27113	6.80808	6.8648	6.83358	6.65538
A0A498I2F4	76	green	9.61539	9.6712	9.81191	9.69739	9.41652	9.40198	10.8124	10.2978	10.5647	9.42816	9.12551	9.72788	9.8012	9.74274	9.85337	9.53503	9.74752	9.64972
A0A498I2I0	77	green	14.6167	14.9224	14.9101	14.4135	14.3826	14.4298	14.1018	14.7773	14.7729	15.0388	14.7683	14.9106	14.5729	14.6008	14.4277	14.7605	14.4203	14.2616
A0A498I2Q7	78	green	9.72111	9.97886	9.7451	9.5651	9.50567	9.29693	8.21354	8.52347	7.26079	10.3863	10.421	10.2447	10.2869	10.3367	10.3287	9.47877	9.37086	9.3849
A0A498I3Q6	79	green	4.97052	NA	6.61769	NA	7.30404	NA	7.57584	8.18614	8.02801	5.76381	NA	NA	7.28212	5.59039	5.85502	6.64955	7.63293	8.22754
A0A498I489	80	green	9.26201	9.10828	9.32184	9.42808	9.42428	9.34007	9.5864	9.50428	9.4223	8.5456	8.65203	8.54765	8.6012	8.74269	8.94106	9.57663	9.48072	9.48196
A0A498I4Z4	81	green	9.51348	8.18098	7.99557	8.61638	9.26626	8.83569	10.1851	10.0892	10.449	NA	8.33761	8.60321	8.67023	9.05239	8.48519	8.81854	9.25977	9.25239
A0A498I793	82	green	12.466	12.9492	11.582	11.7162	10.6884	11.2395	10.4919	9.95878	10.6449	12.1089	12.882	11.879	11.3656	11.428	10.9014	9.99494	10.6951	10.7635
A0A498I7K4	83	green	9.59322	10.0258	8.74437	8.15959	8.12556	7.57009	7.60312	NA	NA	9.13684	9.46722	9.38423	8.54804	8.74138	8.75604	NA	7.76252	7.88956
A0A498I7L5	84	green	8.06573	8.22582	7.92964	8.49816	8.4329	NA	8.32633	8.4303	8.26234	7.67194	7.64048	8.34216	8.38805	8.14056	8.23344	8.0259	8.17152	8.19515
A0A498I846	85	green	11.6883	11.4266	11.6049	11.8299	11.6858	11.9014	12.3282	12.0581	12.5159	11.7123	11.4934	11.6057	11.617	11.638	11.7792	12.1042	11.967	11.8893
A0A498I8H6	86	green	10.3699	10.3536	10.2056	10.5988	9.47286	9.57637	8.96019	8.95638	8.94472	10.5023	10.4782	10.3548	9.95617	9.95825	10.2186	9.55139	9.41904	9.45331
A0A498I959	87	green	8.51294	8.53665	8.58528	8.37596	8.31593	8.75977	7.79815	7.71639	7.67826	8.30499	8.3868	8.30195	8.07929	8.14562	8.25122	8.42652	8.11704	8.08429
A0A498I9B2	88	green	10.4596	10.8919	10.2823	10.0507	10.2286	10.1063	8.39116	9.20353	9.06831	10.5633	10.9699	10.8589	10.2597	10.4882	10.8179	9.5318	9.29629	9.25448
A0A498I9Z2	89	green	13.3392	12.0705	11.9238	13.6317	12.3893	14.6979	13.6201	12.7874	13.0758	11.7105	11.7965	11.9285	12.1841	12.0391	12.1852	12.7329	12.2586	12.5551
A0A498IA33	90	green	11.8516	11.8432	11.6699	11.6336	11.4006	11.681	11.1098	11.2376	11.0047	11.6412	11.8789	11.5775	11.7962	11.9925	12.0507	11.4615	11.294	11.3674
A0A498IAQ8	91	green	9.23706	9.56142	9.36182	9.55874	8.95766	8.87705	8.64176	8.80167	8.82553	9.25188	9.37129	9.45308	9.17012	9.406	9.48391	8.98871	8.92635	8.99182
A0A498IB64	92	green	10.1944	10.2216	11.1759	10.1975	9.88897	10.0389	9.71902	9.45883	9.80341	11.1858	11.103	11.0724	11.2054	11.321	11.2991	9.78387	10.2341	10.3253
A0A498IB94	93	green	NA	7.48435	7.80864	8.27398	NA	8.04992	9.07321	NA	NA	8.18166	8.06032	8.20884	8.11164	8.12256	8.51281	NA	8.86733	8.42169
A0A498IC13	94	green	7.14254	7.26937	7.62521	8.25467	6.74558	6.79847	NA	7.21599	4.55986	8.46293	7.61496	6.779	7.31044	6.62559	6.59724	6.60197	6.91268	7.43753
A0A498IC50	95	green	8.87946	9.42165	NA	8.12123	NA	NA	NA	8.57176	NA	NA	8.88959	NA	7.64556	8.90671	7.38947	7.96556	NA	7.74141
A0A498ICB0	96	green	7.09591	8.25005	8.09411	5.86411	6.63714	NA	5.96092	6.86239	6.82665	8.58099	7.75709	7.81115	7.48285	7.74434	6.96546	7.70776	7.31337	7.61442
A0A498IDI1	97	green	10.9374	11.3157	11.5217	10.6919	10.1392	10.0481	NA	9.44004	NA	13.9286	13.425	13.7088	12.5752	12.7949	12.6409	9.73597	11.0652	11.3546
A0A498IDI3	98	green	7.0405	7.54374	7.8603	7.91121	8.04123	7.79079	8.29706	8.61045	8.75416	7.72576	7.81561	7.28854	8.10168	7.83347	8.02005	8.56024	8.24141	8.17752
A0A498IDT5	99	green	11.476	10.969	9.72727	11.3955	11.157	11.6501	12.9956	12.9079	13.3689	11.576	11.3038	11.6456	11.3235	11.2563	10.7597	12.1816	12.2688	12.3579
A0A498IE71	100	green	11.5286	11.1774	10.8047	11.0154	10.6559	11.0085	9.84113	9.74415	9.94582	10.5055	10.7393	10.5294	10.6193	10.7108	11.0128	9.75286	9.73059	9.56359
A0A498IF95	101	green	10.8578	10.9723	10.058	10.0393	9.8267	9.96756	9.74291	9.49684	9.7996	10.2727	11.4715	10.5635	9.84054	10.5391	11.2778	9.74124	9.67524	9.5464
A0A498IF99	102	green	13.55	12.9776	12.8911	12.3824	12.0064	12.2058	10.4071	10.2625	9.44578	12.6816	12.8665	12.6216	11.8023	11.9199	11.8339	11.2377	10.9882	11.4871
A0A498IFL7	103	green	13.6912	13.4522	12.8496	12.4572	12.1921	12.5919	11.8032	12.284	12.5576	12.8584	13.1128	12.7511	12.3072	12.3699	12.4937	12.1041	11.2023	11.9053
A0A498IG66	104	green	8.07923	NA	NA	8.56349	NA	9.30096	9.57008	NA	NA	NA	6.79692	NA	8.06144	8.16262	8.76032	NA	8.36024	8.57055
A0A498IGR8	105	green	6.54551	6.27356	6.69203	6.53245	7.61747	6.9852	7.2681	7.10914	7.8537	6.38633	6.3059	6.53702	6.05249	7.34553	6.63532	7.53252	7.41594	8.06026
A0A498IH68	106	green	11.4435	12.0332	11.902	10.9878	11.3045	11.1767	10.7342	11.1274	10.9824	11.6482	11.6263	11.6493	11.5357	11.4708	11.6451	11.3433	11.1763	10.8952
A0A498II20	107	green	10.1108	10.3334	10.2671	10.409	10.4506	10.1142	9.18119	9.44171	9.07339	10.8532	10.5829	10.7977	10.666	10.3578	10.1324	10.3675	10.0323	10.0585
A0A498II25	108	green	8.27845	8.79668	8.47047	8.2231	8.84676	8.56538	8.88043	8.99811	9.05339	NA	8.26188	8.34112	8.68536	8.30601	8.6626	8.20106	8.84748	8.48379
A0A498IIU4	109	green	10.6307	10.5611	9.9993	10.0951	9.74713	9.98588	8.73522	8.87421	7.79559	9.526	9.86777	9.79979	9.14695	8.92772	9.4328	9.32726	8.86536	9.06933
A0A498IIV3	110	green	10.0481	9.49741	9.92771	9.70527	9.54236	9.91336	11.2864	10.4249	10.9025	9.07648	9.95703	8.95421	9.32211	10.1657	10.7118	9.43148	10.0202	9.85608
A0A498IKA7	111	green	8.63005	8.66888	8.66716	8.95151	8.90983	9.08506	9.41619	9.4576	9.39337	8.58344	8.82775	9.10334	8.90299	8.87496	9.04966	9.41623	9.18771	9.02653
A0A498IKL9	112	green	9.35542	8.67637	9.67391	9.52839	9.21238	9.27896	12.2607	12.1273	12.0986	9.2043	8.93388	9.48517	8.91731	8.9232	9.01946	10.743	10.6324	10.8373
A0A498IL94	113	green	7.60854	NA	8.47839	9.36913	8.2528	8.29311	9.10719	8.87855	9.20723	8.0434	NA	8.26227	8.78873	8.84215	8.33991	8.29214	8.35851	8.59912
A0A498ILH2	114	green	13.7101	13.8083	13.5289	13.5598	12.9606	13.0183	11.8518	12.2323	12.2397	13.2969	13.2493	12.801	12.9704	13.0622	12.9705	12.3212	12.0729	12.5219
A0A498IME9	115	green	9.99342	8.63257	8.12325	8.91332	8.60969	9.21223	9.65651	8.96282	8.74835	8.01866	7.42053	8.58431	8.33969	8.21471	8.32679	8.5876	8.77555	9.00283
A0A498IMJ2	116	green	8.37353	8.06314	8.77252	8.84529	8.64722	8.64355	8.78616	9.2268	9.10257	8.56232	8.24965	8.16375	8.89499	8.80441	9.06285	9.22058	8.9421	8.86206
A0A498IMK7	117	green	9.89778	9.89832	9.62864	10.2203	10.304	10.3136	11.5076	10.8707	11.0838	9.24638	9.10161	9.96951	9.48585	9.33472	9.41231	9.92527	10.2448	10.1155
A0A498INH6	118	green	8.42255	8.33283	8.30578	8.1546	8.21787	8.33323	7.10745	8.21244	7.91422	8.10919	8.14956	8.56186	8.21391	8.02608	8.66197	8.52159	7.94451	8.27701
A0A498IPU7	119	green	10.1459	10.3192	10.6199	10.1238	9.0706	9.61851	7.89877	9.33023	8.1805	10.5778	10.016	9.9032	9.185	9.36033	8.97394	8.96831	8.41515	8.73957
A0A498IQT6	120	green	9.71967	9.91731	9.64378	9.30373	9.90576	9.53045	8.71011	9.02492	8.62846	9.75125	10.2406	9.75304	9.94543	9.19928	10.1432	9.10026	9.1828	9.30451
A0A498IR15	121	green	9.22789	9.16842	9.44086	9.1375	8.79061	8.332	8.56259	8.80979	9.06157	8.54356	9.17487	9.21063	9.04085	9.03023	8.95694	9.44782	8.77687	9.12281
A0A498IRG0	122	green	9.14782	9.2079	9.29922	9.7577	10.0192	10.0761	10.1561	10.1544	10.1408	9.04021	9.21126	8.9887	9.10799	9.41834	9.31377	10.0633	10.3187	10.144
A0A498IT21	123	green	NA	NA	6.42477	6.10203	6.08086	NA	6.85883	6.99595	6.61186	5.63906	5.62811	5.71739	5.67912	NA	5.00691	7.09764	6.83782	6.78996
A0A498IT98	124	green	6.7645	6.77824	6.45762	7.71488	7.21662	7.46612	7.59884	8.63724	8.71621	6.83398	6.99429	NA	7.28694	7.35124	7.36235	7.59503	8.68636	8.51011
A0A498ITA0	125	green	9.02543	9.41172	9.65421	9.12713	8.71892	8.88187	8.64809	9.14776	8.57973	9.47819	9.59148	9.08247	9.14179	8.96889	8.9866	9.72028	8.78042	9.10017
A0A498ITD4	126	green	8.90022	9.40909	8.53121	9.26283	8.70209	8.9352	7.1545	7.61378	7.45845	8.83061	8.74979	8.59052	8.21397	8.36848	7.90907	NA	7.78291	8.16284
A0A498ITN0	127	green	10.3365	10.217	10.4921	10.4015	10.229	10.1683	9.4276	10.119	9.83311	10.6833	10.1276	10.3407	9.91229	9.68875	9.61888	10.5651	9.97738	10.1413
A0A498ITR2	128	green	10.3809	10.6863	10.5224	10.2884	10.1805	10.2721	9.98951	10.0408	10.0481	10.6529	10.442	10.5972	10.483	10.5798	10.6396	10.0747	10.2683	10.1099
A0A498ITW3	129	green	13.8504	14.1269	14.078	14.1011	14.1057	14.0631	13.6384	13.9231	13.767	14.205	14.0759	14.0781	14.1146	13.8546	13.9504	13.9537	13.9074	13.8281
A0A498IU47	130	green	8.16268	NA	6.69828	NA	7.39766	NA	6.76974	7.53994	6.98861	NA	8.47457	6.9665	8.01459	8.00651	7.40825	8.53104	7.83924	7.80873
A0A498IUG9	131	green	10.0332	10.3973	10.5451	10.3781	10.2765	10.1927	9.74628	9.98071	9.86176	10.2799	10.5595	10.0701	10.1737	10.2631	10.3005	10.2895	10.0279	10.0009
A0A498IV41	132	green	NA	6.63309	7.06684	7.26268	7.66274	7.26637	8.10958	7.91833	7.05111	NA	5.40536	NA	8.34376	7.85047	7.04857	7.14416	7.32657	7.14174
A0A498IVM7	133	green	11.3503	11.7482	11.2006	11.0832	11.4896	11.1496	9.87544	9.6626	9.35424	11.4484	11.4593	11.2841	11.2469	11.0771	11.1102	10.9141	10.3862	10.5204
A0A498IW06	134	green	8.96661	9.26278	9.40442	NA	8.74055	NA	8.29001	8.98	8.70506	9.37933	9.04782	NA	9.24858	9.079	7.66984	8.73881	8.32666	8.58451
A0A498IWN2	135	green	9.41701	8.78008	8.82294	9.42278	9.15932	9.5594	10.1544	9.17766	9.35325	8.68113	8.79815	9.13553	9.03883	8.65198	9.08209	9.05862	8.94076	9.10184
A0A498IWZ8	136	green	14.9921	15.2248	15.0845	14.9565	14.855	14.9303	14.2569	14.3876	14.3609	14.9695	14.8747	14.9595	14.7537	14.5335	14.6437	14.5571	14.4649	14.3006
A0A498IX19	137	green	7.63098	6.91107	8.14313	7.31784	7.90012	7.85043	9.61799	10.3283	10.4579	6.84233	6.6031	NA	6.70469	6.46316	6.18152	9.60634	9.12217	8.94229
A0A498IX23	138	green	NA	NA	8.30512	NA	8.66356	8.76379	9.91619	9.53511	9.456	NA	8.06	NA	8.17561	8.19728	NA	9.06089	9.32823	9.29639
A0A498IXH9	139	green	10.0756	10.2147	10.0585	10.0167	9.55864	9.80143	8.8988	9.30859	9.27209	9.95199	10.1938	10.0199	10.0105	9.71156	9.64566	9.79885	9.09852	9.25881
A0A498IXV9	140	green	11.2392	11.3614	11.2706	10.996	11.157	11.2107	11.4685	11.4963	11.4687	11.0187	11.0281	10.9754	11.092	11.0414	10.7712	11.4201	11.3403	11.2932
A0A498IZ35	141	green	13.3584	13.2792	12.4645	12.6025	12.3727	12.4106	11.3582	11.2907	11.3802	12.4698	12.1068	12.4687	12.2208	12.525	12.5533	11.5765	11.362	11.4116
A0A498IZG9	142	green	8.3164	8.74909	8.76212	8.47923	7.95946	8.36153	8.11858	8.32736	7.32848	9.88773	8.94694	9.04349	8.84068	8.90103	8.85071	8.5906	8.47819	8.44706
A0A498J021	143	green	10.0793	10.3183	10.1741	10.1225	9.95456	10.2495	9.95456	9.93928	9.86261	10.5623	10.5594	10.4933	10.5064	10.5942	10.5945	10.0635	10.2338	10.2
A0A498J059	144	green	9.75244	9.80755	10.1015	10.0897	10.0536	9.96176	10.3147	10.1389	10.1754	9.61846	9.73785	9.74925	9.86921	9.85721	9.76274	10.2713	10.4133	10.2587
A0A498J104	145	green	10.5912	10.9965	10.8833	10.8583	10.8562	10.8278	9.90185	10.3098	10.0897	11.1406	11.3208	10.8793	11.2628	11.1695	10.9719	11.1934	10.8631	10.9133
A0A498J133	146	green	8.42628	8.20195	7.95016	8.62529	8.8278	8.75086	8.7171	8.64073	8.6663	8.25618	8.4832	7.57166	8.77772	8.56883	8.74037	8.80927	8.76989	8.69657
A0A498J1G2	147	green	12.6673	12.7416	13.0028	12.877	13.0002	12.9765	13.1642	12.9458	12.9535	12.7738	12.6497	12.5902	12.8739	12.8503	12.82	12.6228	12.9876	12.8859
A0A498J1K4	148	green	9.62599	9.6728	9.20438	9.08024	9.37834	9.38298	8.57454	8.31052	8.48185	9.2968	9.99845	9.8819	9.43577	9.41928	9.72569	8.91581	8.64254	8.78004
A0A498J1M3	149	green	NA	NA	5.09155	NA	NA	8.10658	9.79869	9.24183	9.5016	9.27014	NA	NA	6.9858	NA	5.80162	7.18857	6.58067	NA
A0A498J2I8	150	green	8.89402	8.51823	8.26447	8.83094	9.13824	9.08874	9.4387	9.63939	9.26367	NA	8.88897	NA	9.12333	9.28802	9.20201	9.1348	8.96238	9.05496
A0A498J2N1	151	green	10.5171	11.0947	10.307	10.2659	10.3571	10.2193	8.32102	8.67872	8.21302	11.0469	10.9266	10.8449	10.4442	10.5383	10.8503	9.71265	9.48797	9.22823
A0A498J2T1	152	green	8.92304	9.57268	9.41329	9.54306	8.95823	8.90979	7.93194	6.90176	NA	9.62403	9.11817	9.44356	8.89868	8.88254	8.88409	8.51567	8.3852	7.29384
A0A498J3F6	153	green	11.5978	11.1302	11.1372	11.6025	11.2373	11.8987	13.1705	12.3837	12.6404	11.2523	10.6352	11.1917	11.2953	11.3039	11.3536	11.5827	11.5407	11.8814
A0A498J4G9	154	green	13.3382	13.6057	13.4727	13.4029	13.3254	13.4259	12.9988	13.0702	13.0862	13.6375	13.6571	13.5199	13.4852	13.5726	13.5809	13.0925	12.9686	12.8627
A0A498J4Z7	155	green	10.9594	10.1718	10.4383	10.6783	10.533	11.0494	12.27	11.3251	11.4376	9.55442	10.0337	10.2309	9.70749	9.78588	10.1488	10.3146	11.0394	11.288
A0A498J507	156	green	9.29534	8.88325	9.22999	9.40952	9.40698	9.61488	9.76369	9.80453	9.98791	9.41333	9.24185	9.24337	9.54758	9.45056	9.54911	9.76237	9.73277	9.69678
A0A498J545	157	green	5.22479	NA	7.92572	NA	7.11535	6.28173	8.01891	8.48039	8.29132	4.89961	4.13113	NA	5.20522	NA	NA	8.48869	8.30575	8.31206
A0A498J565	158	green	12.4572	12.6167	12.7329	12.0322	11.8702	12.0251	11.8718	12.359	12.7239	12.7426	13.3576	12.6455	12.0023	12.0507	12.2783	12.4019	11.8658	11.9129
A0A498J573	159	green	9.65719	9.81399	9.62554	9.48713	9.39603	9.5549	8.43528	8.89089	8.90206	9.67435	9.42441	9.54068	9.57156	9.55796	9.5965	9.28057	9.21674	9.25482
A0A498J5Y8	160	green	10.2285	10.2219	9.89365	9.95361	9.74192	9.80115	8.04815	8.06655	8.14562	10.3207	10.4583	10.3357	10.6988	10.8328	10.802	8.8065	8.87081	8.77117
A0A498J630	161	green	8.53512	8.47152	8.96447	8.60921	8.14373	7.77551	8.0843	NA	7.84063	9.33384	9.06078	9.41979	9.04086	9.26442	8.15426	8.26932	8.54803	8.07953
A0A498J684	162	green	11.3616	11.5987	11.6177	11.4945	11.7648	11.685	10.5775	10.7711	10.487	11.9359	11.9651	11.9751	11.7414	11.3913	11.4304	11.4986	11.1921	11.3532
A0A498J6P1	163	green	10.4536	10.6711	10.4288	10.5086	10.521	10.5202	9.77807	9.67164	9.64312	10.3563	10.6744	10.5756	10.3932	10.5003	10.6652	10.2065	10.1197	9.93472
A0A498J8F8	164	green	7.99456	7.81957	7.5185	NA	7.71225	NA	8.8417	6.03757	8.83959	NA	6.7694	NA	NA	7.85529	7.99579	7.256	8.67145	8.53025
A0A498J8R0	165	green	7.9461	8.54521	7.68167	7.87127	8.09929	7.78925	9.59398	9.42763	9.21127	7.55872	7.39443	7.94625	7.32477	7.35973	8.3155	8.97537	8.82802	8.91214
A0A498JB98	166	green	9.32398	9.53997	9.36723	7.99977	8.18222	8.45886	7.97831	8.16565	6.46596	10.8063	10.3663	10.7251	9.43062	9.3774	9.11501	9.51821	8.84186	9.28789
A0A498JBQ3	167	green	13.8195	13.8625	13.9944	13.6774	13.3045	13.4821	13.3882	13.4501	13.486	14.4786	14.5998	14.4449	14.2164	13.7222	13.7754	13.6369	13.8191	14.0605
A0A498JCE7	168	green	10.7894	10.9054	10.5213	10.5882	10.3337	10.8299	10.1588	9.83438	9.70591	10.8526	10.4502	10.8727	10.6059	10.1743	10.5477	10.6386	10.2647	10.1727
A0A498JCF1	169	green	9.0715	8.89897	8.67985	9.02685	8.87751	9.03328	9.76605	9.72635	9.87538	9.16672	8.59136	9.09152	8.78884	8.63151	9.2047	9.11219	9.31313	9.42741
A0A498JDV9	170	green	11.4546	10.2866	10.8242	11.3907	10.8282	11.6985	12.5404	11.8877	12.23	9.77982	10.8624	10.4311	10.4871	10.4478	10.8357	11.3486	11.4964	11.659
A0A498JEZ0	171	green	10.4874	10.0878	9.92148	9.33977	9.69991	10.0049	9.27113	9.52437	9.48155	9.7374	10.3289	9.99192	9.63931	10.0375	10.0778	9.84782	9.28855	9.34268
A0A498JF68	172	green	10.5472	10.7628	10.6211	10.4571	10.3488	10.5347	10.3816	10.3419	10.0428	10.9871	10.8431	10.7937	10.5028	10.3478	10.1395	10.0193	10.3562	10.6205
A0A498JFA7	173	green	11.1232	11.3389	10.5612	10.3588	10.1905	10.2276	9.26461	9.04992	9.11722	11.4767	11.5938	11.6214	10.6134	10.6123	10.6965	9.68216	9.92797	10.0254
A0A498JFS5	174	green	7.37344	NA	7.87147	8.86839	8.30837	8.67983	9.19709	8.84892	8.86118	NA	8.50506	7.63689	7.75042	8.27004	8.81025	8.88821	8.19087	8.52335
A0A498JG24	175	green	14.1267	13.9076	14.1564	14.1488	14.0433	14.5373	14.7896	14.5264	14.5988	13.6356	13.6982	13.6663	13.6681	13.5784	13.6545	14.3212	14.2379	14.2658
A0A498JGX5	176	green	10.8817	10.9073	10.672	10.0171	9.98117	10.2878	10.234	9.7683	10.4032	10.1727	11.1819	11.1734	10.0119	10.8067	11.1025	9.90095	10.0645	9.82533
A0A498JI25	177	green	10.0914	11.3698	10.9518	10.7964	10.0993	10.7208	9.12584	9.72474	7.02391	11.6024	11.0357	NA	10.8978	9.77695	NA	11.4517	NA	10.8153
A0A498JI49	178	green	9.3802	9.77206	10.0297	9.79029	9.33889	9.59941	NA	9.58723	9.47228	10.3153	10.0004	9.89076	10.1133	9.65109	9.53957	9.73421	9.83601	9.90069
A0A498JJ58	179	green	9.3856	9.53565	8.96753	8.68826	8.64077	8.58021	NA	7.12734	NA	9.30626	4.46659	8.9123	8.68631	8.68529	8.83223	6.92355	NA	6.93911
A0A498JJD3	180	green	10.435	10.8481	9.95397	9.61007	9.6954	9.69546	7.9409	8.2865	8.1431	10.1618	10.0173	9.83049	9.15279	9.26957	9.23426	8.72921	8.24493	8.19233
A0A498JK46	181	green	8.80446	9.24892	8.96304	9.67522	8.676	8.67855	8.40159	8.54411	8.66759	9.42851	9.03625	9.77167	8.71506	9.16232	8.74788	8.83713	8.771	8.80568
A0A498JL77	182	green	11.6643	12.3965	11.5155	10.577	10.3664	11.1504	10.1307	10.2303	10.3517	13.5429	12.5435	12.8881	12.3391	11.656	10.6424	11.222	10.2673	11.5871
A0A498JME5	183	green	10.4133	10.6224	10.5362	10.4616	10.4247	10.4105	9.91227	9.99355	10.0058	10.6525	10.5792	10.4493	10.6663	10.6734	10.6574	10.3023	10.105	10.0122
A0A498JMK6	184	green	8.56668	8.37403	7.78826	9.00246	8.16003	8.81092	9.14137	8.70035	9.02857	8.94772	8.01482	NA	7.91395	7.96017	7.79645	7.92923	8.21952	7.07552
A0A498JMW3	185	green	8.84074	8.65206	NA	8.97849	8.65321	9.00807	8.98428	8.62538	9.17889	8.9075	7.91792	8.77511	7.86947	7.96643	7.73624	8.62417	8.72243	8.40617
A0A498JMX2	186	green	8.59201	9.29745	9.05883	9.07317	8.95611	9.05487	7.90452	7.93245	8.20727	8.99751	9.21042	8.87343	8.38513	8.38083	8.45778	8.56364	8.5139	8.65449
A0A498JNG3	187	green	10.255	10.4746	10.5997	10.49	9.82321	9.97336	9.70606	9.81314	9.90694	10.3313	10.4994	10.2039	10.0538	10.1228	9.94934	10.1091	9.8657	9.83575
A0A498JNV6	188	green	8.20679	8.5668	8.30198	7.9863	8.08429	8.36723	7.0575	7.67725	7.16243	8.26814	8.4655	8.07869	8.51697	8.03141	7.96042	7.87636	7.45801	7.58819
A0A498JNX4	189	green	9.47605	9.41974	8.36179	10.1354	8.39249	8.82934	8.6106	NA	NA	11.7407	11.7643	11.4931	10.2932	10.7355	10.4775	7.72693	7.91766	8.83041
A0A498JQ89	190	green	9.74383	9.762	10.098	9.69479	8.88161	9.25848	8.9933	8.51921	8.38747	10.0997	9.38733	9.4399	9.4751	8.90461	8.70662	8.88989	8.96993	9.02989
A0A498JQC8	191	green	9.46564	9.60386	9.09372	9.20099	8.70993	9.07356	8.10259	7.06234	6.32642	10.345	10.4969	10.6413	10.1511	10.0642	10.2979	8.96092	8.77829	9.07084
A0A498JR44	192	green	10.9168	10.9578	10.6826	9.73577	9.44749	9.88527	8.0284	8.20735	8.23833	10.5377	11.0667	10.4177	9.56874	9.6809	8.77683	8.96538	8.96809	9.36436
A0A498JRR5	193	green	10.6476	10.6492	10.791	10.2508	9.95922	10.04	9.71106	10.4393	10.3678	10.986	10.9745	10.727	10.7175	10.711	10.6692	10.7989	10.4417	10.5198
A0A498JSF3	194	green	8.49914	NA	8.03703	NA	6.67272	5.9619	NA	NA	3.45233	6.85102	7.86748	6.66702	6.96866	5.99905	6.3957	8.16488	5.40371	NA
A0A498JST9	195	green	7.59067	7.97535	8.24317	8.32794	7.93654	8.07707	8.66756	8.68918	8.98101	7.6048	7.53124	7.8071	7.29467	7.20036	7.49293	8.55316	8.11758	8.16597
A0A498JSY6	196	green	9.83395	9.71566	9.3389	10.2408	9.71791	9.75619	8.3401	8.71392	8.30867	9.97192	10.2609	10.0859	9.6328	9.57364	9.57406	9.50801	8.57616	9.0443
A0A498JTY3	197	green	8.60225	8.64433	8.72327	8.91354	8.74772	8.54823	8.19115	8.48224	8.39039	8.86112	8.90313	8.96306	8.88904	8.67761	8.82742	8.59593	8.59181	8.60533
A0A498JUE0	198	green	9.76562	9.52559	10.5275	9.7557	9.2003	10.0305	8.8725	9.00322	9.62297	10.3118	9.89211	NA	9.44189	9.44606	9.93858	10.3441	9.97992	9.44806
A0A498JUS5	199	green	9.82936	10.2085	9.88161	9.57961	9.13803	9.46543	9.24312	8.99153	8.90864	11.0612	10.2979	10.7697	9.83789	9.93621	9.77858	9.52267	9.2767	9.51396
A0A498JUV5	200	green	11.4735	11.5581	11.0151	11.1065	10.7585	10.8568	9.58622	9.67145	9.62381	11.2305	11.2818	10.8853	11.0869	11.1537	11.1182	10.144	9.88062	9.97428
A0A498JV96	201	green	9.84614	10.014	9.80298	9.08478	8.88999	8.75523	8.56076	9.17619	8.71327	9.4048	9.57206	9.70899	8.93267	8.9699	8.57069	9.0365	8.43394	8.94924
A0A498JWF1	202	green	9.31389	9.33727	9.3205	9.6819	8.97349	9.24918	9.13907	8.60222	8.0485	9.8492	9.86462	9.97055	9.6194	9.44738	9.60318	8.76943	9.24753	9.33791
A0A498JXF1	203	green	8.35525	7.87721	7.70631	7.30645	7.72197	7.78956	8.63675	8.14324	8.04811	7.57931	7.65681	NA	8.11381	7.86815	7.49005	7.65633	7.81603	7.67278
A0A498JXY2	204	green	10.5246	10.3878	8.73806	10.911	10.2961	10.3472	11.2982	11.1323	11.0917	10.0616	8.98218	9.72121	9.95033	10.1378	9.11474	10.1466	10.2518	10.6262
A0A498JZ32	205	green	NA	NA	7.13174	NA	9.22128	NA	10.7164	9.87313	10.4563	NA	7.48085	NA	8.53619	8.48918	8.44727	NA	9.34458	8.8358
A0A498JZB6	206	green	9.432	9.40657	9.14567	9.54556	8.80089	8.95155	8.08502	8.60189	7.2889	9.47777	9.49903	9.41186	9.02694	8.86068	9.08363	8.3393	8.26429	8.52165
A0A498JZF4	207	green	11.3728	11.5754	11.1476	11.0041	10.9196	11.0884	10.5292	10.269	10.184	11.3882	11.6935	11.3877	11.1113	11.1672	11.364	10.5161	10.5262	10.6278
A0A498K047	208	green	12.4877	12.8302	12.5516	12.2707	12.2156	12.0963	11.1483	11.6404	11.672	12.7697	12.7535	12.6595	12.3927	12.5858	12.8552	12.0459	11.8082	11.6576
A0A498K0N2	209	green	12.0587	11.6939	11.6884	12.7907	12.5492	13.174	13.7636	12.9773	13.3179	12.0118	11.7867	11.9789	12.0785	12.2149	12.4227	11.7632	12.2309	12.3229
A0A498K0Q9	210	green	12.3097	12.8392	11.9337	11.4052	11.2251	11.2002	9.77907	9.89278	9.58594	12.1404	12.5844	12.1711	11.4765	11.6938	11.8096	9.8491	10.1536	10.1675
A0A498K122	211	green	9.20347	10.0945	8.80364	9.13864	8.87358	8.86235	7.74477	8.35604	7.36716	9.03188	9.32883	9.33511	8.91866	9.02088	9.25042	8.91913	8.05204	7.915
A0A498K137	212	green	11.5917	11.3248	12.1728	10.8016	11.0338	10.6048	9.19604	10.0301	9.58703	12.2028	11.9707	11.3833	10.9343	11.36	11.2068	11.6643	11.0896	11.2662
A0A498K174	213	green	8.12058	8.47055	8.377	NA	8.00726	8.02493	6.97239	7.49534	NA	7.76887	8.14532	NA	7.84817	8.03277	7.68865	7.69883	7.33885	7.70203
A0A498K1A4	214	green	10.2993	8.65772	8.69841	10.7835	10.4968	10.5062	10.5033	11.0007	10.9988	8.88199	8.99669	9.04407	10.1464	9.16924	9.43524	11.4896	10.6892	10.7824
A0A498K1Y0	215	green	10.5704	10.7835	10.3328	10.1418	9.98842	9.89726	9.29635	9.68158	9.69649	10.4837	9.9079	10.0288	10.0896	10.463	9.75418	9.78616	9.57786	9.77334
A0A498K282	216	green	9.80358	9.08987	8.58905	8.7922	8.19837	8.63757	8.37364	8.76286	8.65963	9.73928	9.13792	9.65056	8.85527	8.91608	8.81182	9.28242	8.98951	9.08219
A0A498K2Z3	217	green	8.28169	8.36798	7.39598	7.80574	7.45396	7.68048	6.86933	6.41233	6.62995	8.73667	9.34033	8.76551	8.13122	8.22309	9.39299	6.79707	7.46424	8.33199
A0A498K349	218	green	11.3274	11.5304	10.8785	10.477	10.3258	10.5117	10.1015	10.0234	10.129	11.0303	11.4309	11.1311	10.5918	10.5682	10.8945	10.352	10.0981	10.3108
A0A498K363	219	green	10.5326	10.4638	11.1151	10.5297	9.78891	10.2258	8.72565	9.25812	8.18491	12.329	12.1185	11.8729	10.7998	10.7521	10.8335	10.1548	9.88894	10.0948
A0A498K3J2	220	green	8.45467	8.83973	8.597	7.93931	7.78155	7.71652	NA	8.90284	NA	9.06393	8.96533	8.84461	8.23092	8.20866	8.33885	8.30978	7.72548	7.99877
A0A498K409	221	green	8.76196	9.03904	9.89178	9.25643	9.86316	9.52287	10.2158	10.7179	11.0464	8.9922	8.02353	8.8997	9.60027	9.79552	8.96461	10.7542	10.7568	10.6094
A0A498K426	222	green	8.12928	8.01297	7.61875	8.18093	7.67453	8.0272	5.92208	7.08758	7.02126	8.83797	7.94792	8.40592	8.36218	7.74204	7.65079	8.1961	7.36591	7.58009
A0A498K488	223	green	8.68399	7.87139	8.46128	8.39621	8.83625	8.39497	9.30511	8.5147	8.73043	8.61834	8.36492	8.29453	8.77782	8.58783	8.57012	8.14974	8.70776	8.96454
A0A498K4Z5	224	green	8.83235	8.97266	8.70554	8.80664	9.14776	9.17874	10.073	10.0551	10.2601	7.79797	8.37898	7.81286	8.09223	8.31017	8.43563	9.33344	9.50707	9.34135
A0A498K514	225	green	10.3687	10.6726	10.4176	10.3053	10.312	10.197	9.44011	9.67272	9.70242	10.5196	10.5066	10.3987	10.7614	10.6373	10.9127	10.4511	10.0561	10.01
A0A498K5G2	226	green	8.88229	8.73079	8.97858	8.96235	8.89128	9.01181	8.52174	8.61709	8.70682	9.31513	9.19994	9.41261	9.31723	9.26915	9.33344	8.80072	8.50151	9.00182
A0A498K5N0	227	green	11.1704	10.6454	11.5551	10.8996	10.7403	10.8765	12.6531	12.1481	12.4323	9.85847	10.0955	10.7045	10.533	10.6341	10.6291	11.2387	11.5129	11.5547
A0A498K5X8	228	green	8.61798	8.58795	8.90137	9.33523	8.9386	8.75592	10.3623	9.72756	9.623	8.70357	8.43918	8.71469	8.31896	8.45339	9.27181	8.74096	9.34303	8.90193
A0A498K671	229	green	10.2331	10.4202	10.2613	10.0806	10.163	10.3848	9.26098	9.2904	9.09583	10.401	10.3845	10.1867	10.3683	10.3963	10.4552	10.2544	9.62404	9.69207
A0A498K6E9	230	green	8.92157	9.15374	9.36658	9.3081	9.38451	9.75213	9.9301	9.69824	9.79291	NA	9.16666	9.13192	9.31241	9.38368	9.17296	9.11199	9.52855	9.45571
A0A498K6I3	231	green	13.2813	13.6442	12.4504	11.9609	11.4323	11.4387	10.665	10.2501	9.92685	12.9362	13.6199	12.5943	11.7539	12.2864	12.3348	10.4677	10.9376	10.8221
A0A498K711	232	green	9.02781	9.18971	9.50193	9.45192	9.70513	9.57253	9.51085	9.5573	9.45575	9.13202	9.24947	8.79336	9.36837	9.29606	9.37714	9.29224	9.65323	9.32959
A0A498K7P9	233	green	8.4456	8.15029	9.17559	8.83822	8.14086	8.62049	10.1046	10.2733	10.1156	6.76027	6.15539	7.02881	6.84269	8.00838	7.49474	9.94743	9.68623	9.5838
A0A498K828	234	green	9.8458	9.76218	10.2785	10.0489	9.7747	9.94844	10.6792	11.1359	10.9975	9.82562	9.28504	9.63449	9.63721	9.6	9.67255	10.6531	10.5919	10.4168
A0A498KB17	235	green	8.95034	8.78667	8.78531	9.11643	9.12675	9.46233	10.6234	10.1177	10.4875	8.66221	8.49419	8.77218	8.64932	8.65588	8.47953	9.16499	9.33377	9.52083
A0A498KBH1	236	green	6.21973	NA	6.85847	NA	7.02799	7.01196	7.59341	7.93107	7.90898	NA	6.12811	NA	7.15667	NA	6.12264	NA	7.44498	7.31253
A0A498KBN9	237	green	8.42511	8.28408	8.65542	8.4276	8.85388	9.11966	9.21499	8.84462	8.68303	8.87926	8.14404	8.11098	8.6907	8.70953	8.80724	8.5951	9.01836	8.8294
A0A498KBR4	238	green	12.4614	12.9906	12.2879	11.9992	11.5934	11.4826	11.2888	11.72	11.3693	12.0991	12.7478	12.0283	11.9175	11.9032	11.8105	11.5644	11.2162	11.1411
A0A498KBZ9	239	green	10.6956	10.8911	10.7322	10.4404	10.3155	10.3698	10.2795	10.5006	10.6368	10.7287	10.8564	10.6906	10.3167	10.2915	10.4914	10.638	10.1409	10.3527
A0A498KCW0	240	green	9.18134	9.19054	9.77578	9.92907	9.77831	9.78215	11.6364	10.4194	10.873	9.81093	10.285	10.4072	10.1323	10.243	10.1094	10.2368	10.722	10.3095
A0A498KCW1	241	green	7.22692	6.87395	7.01824	7.10841	6.30652	6.78348	6.32127	6.50897	6.82752	7.12957	7.0445	7.29085	6.52156	6.44132	6.9258	6.84081	6.20045	6.37149
A0A498KD76	242	green	9.41092	9.27499	8.58437	8.23386	7.79061	8.10562	7.40496	7.09722	7.27702	9.23666	9.36949	8.99782	8.28564	8.29126	8.07645	7.78286	7.46603	7.69817
A0A498KDF0	243	green	9.58303	9.47114	9.15234	9.66291	9.42444	9.22057	8.2751	8.2372	7.82547	10.0869	10.0601	10.1961	9.52586	9.54193	9.70616	8.75387	8.7385	9.0948
A0A498KE48	244	green	13.5768	13.7946	13.1449	13.1727	13.0859	13.2132	11.7196	11.6255	11.7904	12.9969	13.3262	12.962	12.784	12.9439	12.8697	11.6985	11.6037	11.6863
A0A498KEB8	245	green	12.2174	12.0559	12.0228	11.8049	11.6092	11.8462	11.7405	11.2534	11.5432	11.8839	12.77	11.7745	11.5275	11.681	11.9032	11.4444	11.6092	10.9967
A0A498KET8	246	green	10.4509	10.5122	10.1267	10.6482	10.4385	10.5231	9.67818	9.61178	9.38262	10.4463	10.7332	10.5629	10.5021	10.4743	10.6222	10.1787	9.70965	9.83399
A0A498KG32	247	green	11.4293	10.7616	11.075	10.6113	10.4742	10.5528	9.50766	9.42701	9.39222	11.2573	11.6525	11.4845	10.4747	10.2302	10.3714	9.96175	9.96235	10.2416
A0A498KG70	248	green	NA	NA	7.6796	NA	8.34772	NA	8.60879	7.60007	7.52479	NA	5.53715	NA	NA	NA	7.62456	9.71415	7.03172	7.56993
A0A498KGM5	249	green	10.9414	10.6938	10.8848	11.0496	11.1836	11.409	11.9958	11.6522	11.7171	10.4587	10.4415	10.4433	10.5973	10.4942	10.674	11.4901	11.1885	11.5886
A0A498KGZ1	250	green	8.68447	8.18566	8.56092	8.511	8.45301	8.65096	9.84305	9.11756	9.37358	7.91952	7.92384	7.59464	8.29883	8.31474	8.56611	8.72781	8.5811	8.67365
A0A498KHP0	251	green	6.76894	7.45507	8.81298	8.2449	8.83355	8.79162	9.4444	9.47775	9.57679	8.09427	7.79601	NA	NA	8.05201	7.91216	9.02013	9.12715	8.93166
A0A498KI68	252	green	6.65182	6.26657	7.1192	NA	7.07775	NA	7.52558	NA	7.70066	NA	6.34226	6.39776	7.03177	7.3334	6.50499	7.61547	8.02357	7.46584
A0A498KIT0	253	green	11.1776	11.4361	11.4977	10.4242	10.9131	10.9429	10.7371	10.8728	10.2837	11.2605	11.0392	11.0191	11.2744	11.0902	10.6382	10.9229	10.5711	10.3924
A0A498KJ62	254	green	8.2754	8.53664	8.32015	8.15602	6.93445	8.30746	6.77656	NA	NA	9.2553	9.25374	8.89325	8.84464	7.82744	8.19797	7.62184	7.45774	7.68299
A0A498KJP4	255	green	10.4628	10.6298	10.2974	10.3187	10.0923	10.0196	9.39062	9.39105	9.351	10.4685	10.3458	10.3986	10.1059	10.129	10.1594	9.65442	9.64989	9.67803
A0A498KJV5	256	green	10.9651	11.2258	10.825	10.8505	10.8561	10.8713	9.85728	9.98802	9.9129	11.3122	11.394	11.3338	11.0448	11.1024	11.1701	10.4794	10.2497	10.3875
A0A498KKE0	257	green	8.18137	9.70684	8.06809	7.56573	8.06864	9.07717	8.59896	8.70717	8.7425	7.9278	7.16325	7.32167	7.79279	8.2366	7.11102	8.52067	8.3331	8.51802
A0A498KKN7	258	green	12.6221	11.9797	11.9941	11.271	11.1902	11.0542	10.2013	10.5652	10.4013	12.3822	12.5587	11.8503	11.8305	11.9787	11.7902	11.8972	11.2161	11.4854
A0A498KKP9	259	green	12.1022	11.2567	11.7287	11.9421	11.8504	12.116	13.167	12.6407	13.0457	11.87	11.9968	11.8788	11.6732	11.6583	11.8872	12.2245	12.2823	12.3059
A0A498KL29	260	green	11.972	12.2572	11.6609	11.4541	11.2415	11.4095	8.87827	9.84649	9.51571	11.8919	11.8052	11.5321	11.1685	11.1917	11.1482	9.90035	9.29315	9.51371
A0A498KL33	261	green	13.9913	13.5635	11.8578	13.0081	12.7091	13.0671	11.1674	10.5708	10.5416	15.5167	15.7121	15.6504	14.5672	14.9843	15.1199	12.0058	12.2587	13.0224
A0A498KLW3	262	green	12.5644	12.9423	12.5823	12.2289	12.0621	12.3714	10.2511	10.7537	9.77814	12.6707	12.7067	12.0293	12.2932	12.2844	12.057	11.6198	10.9271	11.5135
A0A498KMI9	263	green	9.96611	10.2379	9.59612	9.39647	9.40432	9.93659	8.83229	8.92915	9.23087	9.68865	9.44794	9.45942	9.2702	9.52641	9.49202	8.81197	8.90677	8.86545
A0A498KMZ2	264	green	9.85182	9.92355	9.65246	9.53712	9.32367	9.56019	9.13824	8.96638	8.99182	9.56828	9.88765	9.85273	9.47394	9.32754	9.4712	9.19614	9.07302	9.00963
A0A498KN40	265	green	15.4865	15.653	15.3355	15.068	14.7947	14.6402	12.6834	13.4187	12.9208	16.0435	15.7104	16.0267	15.4697	15.4453	15.2829	15.0803	14.3262	14.3936
A0A498KP51	266	green	11.1904	10.9143	10.942	10.4922	10.2367	10.2421	9.3617	9.44356	9.40078	10.426	10.6438	10.2587	10.016	10.2931	10.051	9.36134	9.29908	9.34384
A0A498KQA3	267	green	8.05466	8.33943	8.60641	8.84418	8.76082	9.15577	9.3383	9.23392	9.20059	8.38679	8.03634	8.18255	8.524	8.50858	8.92803	9.07497	8.98293	9.04011
A0A498KSD6	268	green	7.49953	7.65791	8.32754	8.9436	8.73295	8.9668	8.51915	8.90253	9.01323	8.22044	7.85564	8.01113	8.87133	8.20935	8.57863	8.40767	8.35361	8.49332
A0A540K4P9	269	green	8.75815	8.6751	8.61461	9.14431	8.5931	8.14943	7.53983	NA	8.07066	9.44992	8.67555	9.19765	9.28667	9.35793	8.87557	8.43916	8.24471	8.30131
A0A540K581	270	green	9.28032	9.54986	8.20182	8.07596	7.81761	7.57499	6.75945	7.36349	7.35136	8.29235	8.8037	7.56615	7.72926	8.13988	8.49253	7.51631	7.33817	7.53611
A0A540KCT4	271	green	13.1529	13.4392	13.5982	13.0653	12.9905	13.1007	12.5519	12.807	12.927	13.053	13.5852	13.0739	13.0889	13.2105	13.4578	13.0698	12.6216	12.4839
A0A540KDC3	272	green	11.3397	10.4524	10.3195	10.4406	10.37	10.0855	10.0644	10.0794	9.74492	11.0022	11.1406	10.9808	10.4178	10.2635	10.3684	9.89883	10.0693	9.97057
A0A540KFG3	273	green	8.31422	8.04445	8.13821	8.48228	8.14373	8.08952	7.56095	7.02533	7.12931	8.92781	8.78283	9.15072	8.69011	8.46806	8.46415	7.04535	7.55216	7.72288
A0A540KHJ7	274	green	9.68686	9.69274	9.42671	9.32597	9.30775	9.20003	9.5938	9.07298	8.2488	10.3863	10.0611	9.9227	9.58909	9.35323	9.11069	9.04289	8.99602	8.85301
A0A540KJG8	275	green	12.1538	11.6527	11.2306	10.4803	10.3207	10.0361	10.0812	9.54443	10.2119	11.7247	11.5412	10.7106	10.9635	10.9559	10.5435	9.73549	10.3093	10.3469
A0A540KLJ5	276	green	9.96095	9.70254	9.47952	10.2364	10.1889	10.3735	8.90849	9.26632	9.37846	12.2555	11.568	11.9151	11.1351	11.4568	11.2233	10.3596	10.2371	10.6607
A0A540KLP6	277	green	9.47594	9.28406	9.10397	9.16451	9.25902	9.39152	7.87285	8.46976	8.39413	10.8807	10.0596	10.5712	9.77671	9.99586	9.61089	9.2968	9.09059	9.20202
A0A540KPC5	278	green	10.597	11.0575	10.8065	10.6874	10.9374	10.7765	9.30723	9.5075	9.88279	11.1788	11.2777	11.117	11.3359	11.2465	11.3327	10.8806	10.1996	10.1387
A0A540KPQ3	279	green	8.26369	8.35636	8.14017	8.02673	8.06398	8.41397	7.65271	7.80729	7.64321	8.58767	8.57973	8.25572	8.24022	8.24154	8.37636	8.28831	8.06244	8.09345
A0A540KRC8	280	green	10.2742	10.1522	10.4959	9.9315	9.93417	9.81406	9.01995	9.67999	9.35094	10.624	10.9871	10.5864	10.2815	10.2628	10.532	9.94551	10.002	10.1972
A0A540KSL5	281	green	NA	NA	7.94897	NA	9.08765	NA	9.53073	8.93458	9.06844	NA	7.16524	8.64943	NA	8.64638	8.34081	8.84675	8.33349	8.54622
A0A540KSM3	282	green	12.6585	12.5809	12.3205	11.6568	11.8075	11.9363	11.9023	11.7063	11.8579	12.2534	12.655	12.3717	11.9495	11.932	12.1024	12.1749	11.6262	11.6239
A0A540KWW3	283	green	9.72928	8.13327	9.14822	9.46148	8.8442	9.4922	11.1592	10.8663	10.9478	8.26728	8.70078	NA	7.99888	NA	8.76793	10.4952	9.83222	10.0446
A0A540KWW8	284	green	14.6416	14.512	14.0848	14.0954	13.3732	13.528	12.2505	12.3642	12.1337	13.5695	13.7855	14.1226	13.6988	12.8664	12.9848	13.0572	12.7033	13.413
A0A540KXS3	285	green	8.05864	8.29392	7.82915	8.22351	8.22528	8.15386	8.38535	8.13802	8.16094	7.89487	7.86305	7.77673	8.53369	8.21028	8.03488	8.12356	8.21273	8.25208
A0A540L1U8	286	green	12.9771	13.156	13.3126	13.2786	13.4752	13.3202	13.3961	13.4668	13.5568	12.9059	13.1181	12.9931	13.3937	13.4539	13.419	13.4671	13.4721	13.2215
A0A540L2M1	287	green	8.67697	9.32817	8.77115	8.91521	8.3157	8.65884	NA	7.87614	NA	9.9259	9.76393	9.38931	8.68875	8.56914	9.08378	8.56904	8.27797	7.75133
A0A540L330	288	green	10.0062	9.75205	10.3128	10.2264	10.0385	10.0285	9.04733	9.92839	9.38562	10.7639	10.0942	10.1787	9.5848	9.47255	9.57613	10.3635	10.0314	10.182
A0A540L6A9	289	green	10.9283	11.1831	10.6871	10.4809	10.2197	10.2152	9.76164	10.0996	9.93698	10.7491	10.7103	10.5975	10.3684	10.368	10.43	9.73717	9.89362	9.86101
A0A540L8A4	290	green	9.34407	9.37915	9.81791	NA	9.02527	9.1616	8.58524	9.09883	8.66555	9.63802	9.7034	9.72937	9.07029	9.08301	8.99301	9.25776	9.28624	9.4059
A0A540L9C8	291	green	8.49184	8.70364	8.65356	NA	8.41924	7.8749	7.32667	8.19401	8.44918	8.61217	9.18813	7.98598	8.04085	8.38136	7.43698	8.53293	7.8758	8.2864
A0A540LBT4	292	green	9.32913	8.44717	8.55383	7.85439	7.76388	8.20082	7.35722	6.68816	7.21824	8.07888	8.97249	7.83895	7.12943	7.44281	8.06339	6.76938	6.62481	6.15699
A0A540LC80	293	green	8.39158	8.13257	8.47882	8.18933	8.60775	8.57557	8.7444	8.58132	8.17926	6.56498	7.90733	8.89406	7.90127	8.05924	8.12309	8.08977	8.52398	8.44678
A0A540LEF6	294	green	6.12352	6.23872	7.27801	7.31293	7.2232	6.55094	7.96812	8.02241	8.38423	6.51863	5.64462	6.50394	7.66826	6.42224	7.19523	7.65009	7.27709	6.99542
A0A540LG99	295	green	8.9962	8.96636	9.03811	8.61291	8.64029	8.62931	8.60741	9.02139	8.67781	9.51355	9.14964	9.34803	8.99199	9.01181	8.96157	8.88363	9.18263	8.89077
A0A540LIF0	296	green	8.52548	8.70598	8.6463	8.48181	8.47648	8.45934	8.02279	8.15463	8.31998	8.90037	8.60819	8.78608	8.66057	8.33113	8.42234	8.57001	8.31064	8.35931
A0A540LKS2	297	green	10.1552	10.1682	10.0949	9.3876	9.20923	9.51952	8.83899	8.85493	9.15683	10.3503	9.54281	10.8828	9.70255	9.68395	9.60474	8.80058	9.30773	8.85162
A0A540LKU9	298	green	8.88598	9.08682	9.23118	9.10428	9.1484	9.13394	8.8167	9.35246	9.0665	8.76149	8.78314	8.61363	8.85706	8.83939	8.64543	9.45382	8.87098	8.73442
A0A540LMP4	299	green	8.5307	8.57103	8.35646	8.49089	8.41955	8.56692	8.13172	7.79207	7.91212	8.83515	8.5205	8.46115	8.47063	8.38543	8.35642	8.42093	7.99436	7.93989
A0A540LPY0	300	green	9.66208	9.94846	9.62619	9.63401	9.51909	9.65569	8.55176	8.9563	8.44108	10.3426	10.115	10.0621	9.71568	9.43441	9.45886	9.09952	8.89605	8.9119
A0A540LTK0	301	green	9.5431	9.63116	9.57022	8.71349	8.69542	8.40028	NA	8.0608	7.9714	9.64206	9.30396	9.1722	8.8088	8.40696	8.32653	8.22528	8.55743	8.89097
A0A540LTQ6	302	green	NA	9.4549	9.89432	7.81181	7.88423	NA	8.15776	7.83769	9.07723	7.53395	6.82321	7.46866	7.69499	7.35128	6.79605	7.44339	7.91627	7.29694
A0A540LY29	303	green	9.39205	9.36113	9.09785	8.86358	8.87508	8.48553	7.41138	NA	NA	9.47769	8.97267	8.93603	8.47768	9.21304	8.55963	7.71681	7.59846	NA
A0A540M0H8	304	green	9.14184	9.24038	8.96227	9.07901	8.85131	8.74329	8.5572	8.87728	8.86814	9.34534	9.44647	9.07303	8.92848	9.1353	9.18993	8.78741	8.75571	8.76724
A0A540M2Q7	305	green	10.1837	10.4214	10.4582	10.397	10.4161	10.2742	9.38464	9.60834	9.67412	10.6406	10.6967	10.457	10.5529	10.6377	10.9069	9.96247	10.0513	9.98369
A0A540M6Z8	306	green	NA	NA	9.21123	NA	7.54311	NA	NA	NA	7.68437	11.5976	10.3574	10.788	9.41996	9.42206	8.79737	9.38596	8.37008	9.11504
A0A540M707	307	green	9.21886	9.11444	8.635	9.07632	8.89553	8.81433	8.1723	7.8655	7.81971	9.70871	9.94937	9.85111	9.65653	9.83875	10.0007	8.09703	8.56112	8.61366
A0A540M9H4	308	green	10.2596	10.2486	9.57022	9.64702	9.70236	9.19457	8.78189	8.76912	8.66881	10.1517	9.48867	8.75731	9.09621	9.19752	9.45604	9.10124	9.09488	9.08366
A0A540MB62	309	green	5.02278	NA	7.69068	7.35151	7.06099	7.9131	7.74466	8.59645	8.471	NA	4.56747	NA	NA	5.99748	6.73264	8.48158	7.7006	7.86787
A0A540MBH4	310	green	NA	NA	8.08937	NA	8.22623	8.40588	8.68474	8.94343	9.25647	NA	7.13517	NA	8.26179	7.24312	7.58522	8.39708	8.92762	8.81712
A0A540MD33	311	green	NA	NA	5.69743	NA	6.54315	NA	NA	6.59588	NA	NA	6.0817	NA	6.36583	6.98138	6.22775	6.4002	6.52256	6.96566
A0A540MFJ9	312	green	9.56456	9.29811	9.02306	7.67175	9.21267	8.78274	8.75587	7.5648	7.90598	9.13565	8.53034	9.83015	8.40573	8.7128	8.90629	7.94852	8.36886	7.90985
A0A540MJ46	313	green	9.44934	8.93547	8.68034	9.50282	9.49098	9.80183	10.5299	9.71277	9.73926	9.07073	9.87839	9.89544	10.0125	9.64971	9.74595	9.37629	9.8536	10.2443
A0A540MK89	314	green	9.11776	9.74433	9.04271	9.17879	8.74303	8.98365	8.53445	8.87295	8.84802	8.29067	9.36602	9.28913	9.10838	8.93034	8.94449	9.43557	8.77157	8.83217
A0A540MN52	315	green	8.56063	8.74967	8.3868	8.09635	8.03782	8.0398	7.38117	7.96683	8.02852	8.69329	8.25471	8.32726	7.55526	8.14636	8.25382	8.33129	7.88982	7.70271
A0A540MV91	316	green	12.7311	13.0443	12.979	12.8138	12.6206	12.7263	11.8257	12.0266	11.7204	13.1716	13.1813	12.8801	12.9501	12.8404	12.7846	12.4243	12.236	12.3893
A0A540MYA4	317	green	15.3454	14.7308	14.5739	NA	15.6014	15.7916	16.0539	15.4993	15.759	15.345	NA	15.7171	15.6418	NA	15.7962	15.1048	15.5806	15.6708
A0A540N1A2	318	green	14.2621	14.1981	14.2922	13.967	13.5699	13.6222	12.8728	13.4839	13.5964	14.1798	14.389	14.1143	13.504	13.5216	13.6493	13.762	13.0314	13.48
A0A540N289	319	green	12.4521	12.5132	12.0961	12.3284	11.8803	12.1539	11.0823	10.6539	10.6047	12.903	13.1234	12.8704	13.0794	13.0608	13.1835	11.382	11.6489	11.8663
A0A540N2D9	320	green	9.2903	9.36283	8.8681	9.82385	8.46301	8.58417	8.81408	8.31901	8.10836	9.73926	9.79984	9.38317	9.79931	9.8269	10.1088	9.14044	9.08453	8.90413
A0A540N3X2	321	green	9.19502	9.24361	9.12358	9.33667	9.14361	8.8272	8.19652	8.52785	8.4116	9.91088	9.6873	9.76936	9.47746	9.60478	9.60668	8.69145	8.97627	9.02025
A0A540N5J7	322	green	9.12822	9.66518	8.77292	NA	7.1034	4.98832	7.20478	6.37345	7.75104	NA	8.09388	NA	NA	7.62439	7.93253	7.55296	6.95183	NA
A0A540N7Q1	323	green	10.8189	10.2906	9.95895	10.785	10.7201	11.1116	12.4638	12.4052	12.4408	10.4975	10.5098	10.7296	10.4954	10.7851	10.7318	11.7957	11.566	11.5832
A0A540NAE9	324	green	7.49765	7.83164	6.92666	NA	7.74291	7.38573	7.6037	7.76902	8.07231	7.28633	7.31881	NA	7.56323	7.72229	7.28699	7.61963	7.88434	7.53574
A0A540ND24	325	green	9.18984	9.43139	9.28805	9.52981	9.39371	9.36382	8.24599	8.75501	8.32941	9.20392	9.43631	9.30405	9.13369	9.28021	9.01356	9.08718	8.64976	8.61594
A0A540NE24	326	green	10.0201	10.4929	10.0188	10.1879	10.2025	10.1724	8.5557	NA	8.26898	10.4727	10.6342	10.1925	10.289	10.3106	10.1495	NA	9.14325	8.8802
A0A540NFY9	327	green	NA	NA	6.29503	NA	NA	6.79666	8.1575	7.55402	8.25349	NA	6.7979	6.59167	7.70577	7.74956	6.72189	7.75669	7.41282	7.6788
A0A540NGQ5	328	green	9.54327	9.98718	9.94739	9.60737	9.48864	9.53166	8.59774	9.40497	8.94188	10.0352	9.77952	9.74569	9.68219	9.31186	9.31021	9.64698	9.60115	9.35799
A0A540NKF3	329	green	9.57304	10.0022	9.64699	9.50259	9.56004	9.05285	8.44383	8.68101	8.77329	9.70381	9.96473	9.78669	9.35489	9.55252	9.493	9.30687	8.88966	9.18147
A0A540NMB0	330	green	10.8046	10.415	10.8917	10.532	10.4684	10.5905	12.108	11.645	12.1738	10.5498	10.7882	10.5988	10.7528	10.9521	10.9421	11.2003	11.2939	11.1196
A0A540NMC9	331	green	10.3443	10.8112	9.73688	10.0697	9.73652	9.98663	7.8769	7.83696	7.95986	10.1011	10.5018	10.1505	9.63042	9.53177	9.66563	7.96908	8.1257	8.23207
A0A540NMZ5	332	green	8.85077	9.15468	8.87288	8.48255	8.68602	8.6068	7.7033	7.72257	7.33341	9.13663	9.0926	8.92195	8.7424	8.53725	8.52798	8.76322	8.06863	8.13706
A0A540NNG5	333	green	7.87989	7.19221	7.81855	NA	7.82912	7.99179	8.34669	8.35582	8.27991	NA	7.71348	7.33899	7.64197	8.12515	8.0058	7.01736	8.11806	NA
A0A540NQW3	334	green	12.0747	11.6147	11.9923	12.1458	12.2551	12.0301	12.7906	12.1994	12.4756	11.7222	11.3146	11.3813	12.0189	12.1279	12.1545	11.1454	11.6489	11.9351
A4IEB0	335	green	12.8918	13.0265	12.8539	12.0825	12.0215	12.0608	10.6327	10.8825	10.6015	12.5432	12.8519	11.7572	11.6865	11.9424	11.2696	11.9182	11.5343	11.4614
B2LUN5	336	green	14.7375	15.1177	14.2012	11.1427	11.1256	11.0687	9.61197	9.50847	9.24821	15.1047	15.2484	14.8834	11.471	11.1086	11.2268	11.07	11.3493	11.648
B7VFP0	337	green	10.0974	7.94133	9.59919	8.99575	9.12649	9.05386	9.02315	9.09873	9.03534	10.3745	10.7202	10.5256	9.57415	10.0735	9.671	NA	NA	9.19898
C0IRH7	338	green	9.20247	9.19997	8.81712	NA	8.52934	8.3884	8.07817	8.28074	8.44556	9.09442	8.56058	8.73397	8.7584	8.97524	8.91959	8.45907	8.31364	8.50977
J9Q0P7	339	green	11.6639	11.8077	11.21	11.5575	10.6894	11.4502	8.81197	8.92337	8.61183	10.5993	10.5275	10.9763	9.96269	10.067	10.0646	9.74773	9.02445	9.78681
P43211	340	green	16.6439	16.8875	16.468	16.3759	16.3421	16.4134	15.2259	15.5449	15.4333	16.8619	16.7766	16.7334	16.3879	16.2713	16.3162	15.9068	15.6368	15.6307
Q0ZPW3	341	green	10.6669	10.7675	10.0464	10.2284	10.1431	10.2498	9.65057	9.27411	9.26499	10.631	11.3139	10.9257	10.2655	10.3144	10.4639	9.56017	9.44799	9.35285
Q1KLZ2	342	green	12.4156	12.5941	12.0406	11.9963	11.6887	11.8255	10.6288	10.6632	10.4194	11.7663	12.3241	11.8021	11.3561	11.4243	11.4668	10.8236	10.7173	10.7745
A0A0U2HUH5	1	grey	6.6018	NA	6.75028	7.45588	6.71799	6.90266	7.12407	6.65359	NA	NA	6.58467	NA	7.01819	7.02037	7.08418	NA	7.29766	6.75661
A0A0U2PH88	2	grey	9.29634	9.32429	8.18886	8.6893	9.14165	9.39165	9.48722	9.1202	8.84707	7.91972	8.43125	9.19232	9.34503	9.32317	9.31852	8.37448	9.12738	9.65516
A0A1C8M582	3	grey	9.88783	9.6943	9.79028	9.57847	9.58214	9.76547	9.75593	9.77743	9.88319	10.0729	9.8188	10.1132	9.69599	9.74134	9.88816	10.0603	9.73464	9.7498
A0A1C8YB56	4	grey	NA	NA	6.88266	7.28673	7.78898	6.91957	7.05771	NA	7.77649	NA	6.93497	NA	7.30792	7.12108	8.04521	6.44387	7.59511	8.5887
A0A1C8YB66	5	grey	NA	NA	7.03286	5.30913	NA	7.43883	7.92963	7.48357	7.969	7.5024	7.74382	8.32529	7.36714	7.14039	7.95376	7.22025	7.76697	7.01372
A0A1C8YB96	6	grey	11.237	10.9371	10.4613	10.5884	10.5911	10.8367	10.8084	10.77	10.6167	10.2896	10.4788	10.3679	10.4248	10.7232	11.1758	10.6841	10.3436	10.2487
A0A346QE48	7	grey	7.32194	7.59761	8.37232	8.19616	8.25756	7.8502	8.0157	7.54402	8.15105	8.95544	7.78718	9.00229	7.80109	6.80939	7.3886	6.55183	7.21162	7.68247
A0A385MI74	8	grey	7.89021	7.26269	7.4535	8.64634	8.76289	8.89254	8.02318	7.9958	8.05264	7.03784	6.9574	6.68321	8.85206	9.33543	9.31622	8.54538	8.41981	8.67297
A0A498H7J0	9	grey	8.96663	9.18357	8.23657	7.25897	8.08381	9.24029	8.38708	8.79412	8.44449	9.08757	8.41837	8.69225	8.83285	8.39045	8.04038	8.69821	8.65369	8.41342
A0A498H8M3	10	grey	8.70407	8.58512	8.71463	8.64572	8.94239	8.87768	8.65047	8.86499	8.73769	8.79901	8.82571	8.87502	8.88252	8.66412	8.75242	8.85198	8.92792	9.04247
A0A498H8Z3	11	grey	8.4251	8.68724	7.33836	8.21309	7.51458	8.30634	8.97026	8.70625	8.48626	7.84922	8.01496	9.15297	8.89956	8.10112	8.73196	8.58187	8.20196	8.54394
A0A498H952	12	grey	8.14964	8.37387	8.51719	8.08036	7.03192	7.97841	4.00539	7.7626	8.88419	NA	8.61481	NA	7.90107	7.32366	8.20105	8.47256	8.93202	8.60926
A0A498HA34	13	grey	11.963	12.3825	12.8446	12.669	12.6	12.3795	11.2219	11.469	11.1951	13.0283	12.146	12.1585	7.59716	12.8405	8.08444	11.0044	12.0653	10.8618
A0A498HBB0	14	grey	9.72095	9.39142	8.98263	9.303	9.25136	9.59593	9.43172	9.67731	9.30279	8.43918	9.5649	9.17404	9.06642	9.37745	9.07994	9.4612	9.21608	9.46049
A0A498HBV4	15	grey	8.50665	8.61753	8.4989	8.84348	8.77109	8.84953	8.83269	8.97895	8.57234	8.67928	8.93836	8.00406	8.82446	8.82693	7.60434	8.35605	8.76155	8.09844
A0A498HCI5	16	grey	10.6473	10.8529	10.6994	9.9628	10.2074	10.1985	10.1203	10.3104	10.1045	10.7011	10.3874	10.4194	9.81214	9.7772	9.65268	10.4053	10.4247	10.3903
A0A498HCU7	17	grey	9.17419	9.51127	8.74655	9.40345	NA	8.39844	8.92605	8.27565	8.30635	NA	8.75829	6.75388	8.3684	8.27107	8.17645	8.65333	8.5975	8.61326
A0A498HCV8	18	grey	9.82791	9.58749	9.95678	9.81228	9.89791	9.95033	10.1336	9.91447	9.99071	9.54917	10.0293	10.1571	9.92715	9.91203	10.1894	10.0487	10.0121	10.1133
A0A498HDA9	19	grey	9.00681	8.05923	8.2521	8.5525	8.22298	8.11869	7.95516	8.31488	8.2907	8.84522	8.76516	8.59211	8.23027	7.77373	7.21196	8.78585	8.45178	8.10259
A0A498HDH3	20	grey	8.96565	8.00409	9.37864	9.17558	NA	8.32332	8.45554	7.37795	8.66056	NA	8.69528	NA	8.42445	8.55673	8.65538	8.51495	8.40426	7.7523
A0A498HDH9	21	grey	9.30895	9.63384	9.24152	10.2407	10.1095	10.1997	10.2261	9.65513	9.54356	9.93583	9.56563	10.1834	10.0607	9.72134	10.1557	10.1598	10.1046	10.3418
A0A498HDQ0	22	grey	9.42585	8.761	8.91958	7.97824	8.09126	9.73888	NA	NA	8.5305	NA	8.39857	NA	NA	8.50139	8.76156	NA	8.96081	NA
A0A498HDZ8	23	grey	8.40835	8.7928	8.69513	8.91245	8.78668	9.03785	8.56282	8.66587	8.82141	8.29819	8.30633	8.63836	8.92606	8.57836	8.69328	8.44812	8.85307	8.72102
A0A498HEL2	24	grey	9.42739	8.71291	8.76132	8.40295	8.23738	8.15746	7.8969	8.60461	8.21999	8.42332	8.22852	NA	8.2721	8.45656	8.15334	8.65703	8.20923	8.63474
A0A498HEU2	25	grey	8.17531	7.7647	8.31078	8.16861	7.31538	8.04566	8.43847	8.44463	8.26886	8.22984	8.34671	8.53788	7.99285	8.0563	8.40177	8.19009	7.87447	7.99464
A0A498HFD7	26	grey	5.77419	6.45663	7.20179	6.97184	7.1214	7.04329	7.10163	6.54668	6.87954	7.51888	7.12017	6.17449	7.35563	7.15594	7.25017	7.32713	7.35268	7.31772
A0A498HFP0	27	grey	9.05702	8.96308	9.26179	8.44397	8.24336	NA	8.39422	8.53861	8.41277	9.39884	7.95827	8.76095	8.09101	8.36688	8.06251	8.81296	7.88479	9.02722
A0A498HG15	28	grey	10.1653	9.84005	10.0156	9.78973	9.49084	9.81524	10.0113	9.6423	9.59146	9.90447	9.99074	9.55207	9.55321	9.44112	9.87806	10.1804	9.76756	9.81077
A0A498HG40	29	grey	6.84988	NA	7.0972	NA	6.66998	NA	7.30803	NA	6.26819	NA	6.9161	NA	7.16355	6.5382	6.82577	7.10685	7.38395	6.45896
A0A498HHV1	30	grey	NA	NA	7.73505	NA	7.75269	NA	NA	8.20524	7.38794	NA	6.75691	NA	7.46271	7.49536	6.48054	7.96765	6.24139	8.00194
A0A498HHV7	31	grey	NA	NA	7.98622	NA	9.2155	NA	NA	8.92499	9.32478	9.42448	NA	NA	9.37161	8.91386	9.18872	9.55977	9.35044	9.01157
A0A498HI82	32	grey	8.90794	9.2079	8.7116	8.05375	8.08078	8.71378	8.42568	8.66317	8.74033	8.38744	8.63663	8.96985	8.25987	8.33507	8.4619	8.52303	8.44776	8.75682
A0A498HIB2	33	grey	9.53974	10.0819	10.0211	9.73074	9.7635	9.77039	9.67184	9.6161	9.46901	9.77286	10.2573	10.3151	9.69096	9.65994	9.70154	10.2548	9.6861	9.5132
A0A498HIF5	34	grey	11.6527	NA	9.67486	NA	8.99442	11.8016	NA	10.0227	NA	NA	9.93928	NA	10.8908	10.2349	8.43754	9.13332	10.8632	9.76188
A0A498HIN2	35	grey	7.83722	8.04994	NA	6.10036	7.19009	7.69688	5.82213	8.55609	5.86504	6.04209	5.99407	NA	6.29644	7.20012	7.22371	6.32371	5.87215	NA
A0A498HJ56	36	grey	8.41099	8.23887	8.39272	NA	8.49975	9.87885	8.24181	8.80492	8.95589	6.50049	8.32098	8.65996	NA	8.37246	9.68445	9.0875	8.52984	8.37665
A0A498HJ59	37	grey	9.21004	9.20874	8.53999	9.2145	10.0648	9.39683	9.75878	10.0294	9.63402	9.24688	9.52995	10.0641	9.99344	9.32131	8.89737	9.03489	9.49485	9.69362
A0A498HJH6	38	grey	NA	6.73263	7.25688	6.15658	6.4522	6.96634	7.11873	7.42047	6.83874	NA	6.49663	NA	8.33724	6.10022	8.31094	6.83494	7.03061	6.2097
A0A498HJL0	39	grey	13.0671	13.0869	13.0398	12.7814	12.6535	12.8364	13.01	12.7156	12.625	12.0489	12.9866	12.4093	12.5279	12.8408	13.2319	12.6403	12.7241	12.381
A0A498HKB8	40	grey	8.81221	8.77213	8.73998	8.76767	8.73054	9.07343	9.04322	8.40717	8.60178	8.64086	8.56492	8.80165	8.95329	8.56236	8.14182	8.98858	8.61618	8.65798
A0A498HKL4	41	grey	NA	7.99781	7.8906	8.51729	8.22949	8.17125	7.83586	8.30509	8.23583	8.57392	7.68797	8.14315	8.28602	7.60469	NA	8.2121	7.97778	8.54671
A0A498HKN1	42	grey	NA	8.36016	4.20707	NA	3.7889	NA	8.7579	7.23153	7.09342	NA	NA	9.48838	NA	4.80043	NA	5.35092	6.8255	7.25228
A0A498HKQ4	43	grey	NA	8.93737	9.23635	9.01079	9.20077	9.33755	9.27803	8.89952	9.35301	9.26467	9.30914	9.14948	9.78473	9.51707	9.60148	9.32159	9.43131	9.33399
A0A498HKZ4	44	grey	10.5933	10.4713	9.57284	9.21933	10.0574	10.2554	10.43	9.73401	9.5804	9.60752	10.2324	10.709	10.059	9.74131	8.83234	10.1804	9.99146	10.5596
A0A498HLN1	45	grey	8.52333	8.63936	8.88755	7.35568	8.88935	9.16562	6.88928	9.35218	9.8381	5.80835	8.88125	8.93785	8.53178	8.63075	8.89247	9.55697	9.37609	9.28549
A0A498HLS6	46	grey	6.89265	9.63502	7.57214	8.00697	7.70254	7.34324	10.1804	7.65132	7.48499	7.54848	9.23389	9.20705	7.77896	8.01586	8.10645	7.74827	7.58945	8.40503
A0A498HM08	47	grey	7.54365	NA	7.43279	NA	7.07586	NA	8.13769	7.96198	7.20689	NA	NA	11.1526	NA	7.40576	NA	7.93931	7.69752	NA
A0A498HMB0	48	grey	7.83021	7.60228	7.23178	7.9478	8.33751	7.91277	7.50757	8.42165	7.81825	7.50696	7.91262	7.8576	7.99675	7.96579	8.12656	8.02127	7.78803	7.82787
A0A498HMH1	49	grey	8.86238	9.11776	7.50715	8.71459	9.12389	8.7896	8.80081	8.60701	8.63056	8.29663	8.45061	9.94363	NA	8.5622	8.83344	8.67609	8.9665	NA
A0A498HMI2	50	grey	8.73415	8.92682	8.89078	9.02155	9.13089	8.90295	8.67341	8.98366	8.77398	9.59846	8.79548	8.68416	9.2879	9.30318	8.81401	9.09865	9.00008	8.73349
A0A498HN56	51	grey	9.57564	9.56649	9.52942	9.88407	10.1802	9.85528	11.2155	9.77294	9.98616	9.74728	9.22428	10.0623	10.059	9.68989	9.68431	NA	9.66482	9.4372
A0A498HNA6	52	grey	7.38044	7.793	7.66241	8.20225	7.77176	7.83236	7.36285	7.72899	7.59591	6.79071	7.35285	NA	7.30046	7.85313	7.96547	7.77058	7.47403	7.7099
A0A498HQ73	53	grey	9.73083	9.81513	8.80621	9.50394	9.42157	9.37334	8.9086	8.46186	10.2071	9.33284	9.33927	8.11862	8.48482	8.70165	9.32651	9.37878	8.5449	9.77393
A0A498HQC8	54	grey	6.92559	7.94519	8.4439	6.31326	8.19734	8.28281	8.28782	7.90058	7.61312	NA	NA	8.65248	8.50729	7.94613	7.95477	7.87581	8.42437	7.60231
A0A498HRQ0	55	grey	8.11885	8.80165	8.32012	9.05849	7.92252	8.66366	8.96393	8.30397	8.2716	7.04239	8.58754	8.24042	8.11176	7.70334	8.63886	9.38708	8.45428	8.50548
A0A498HRY0	56	grey	9.11389	9.38959	9.27426	9.41664	10.0125	9.297	9.07717	9.16065	10.353	9.13559	9.17342	9.16038	9.32818	9.52662	9.24493	8.9053	9.32493	9.53921
A0A498HS88	57	grey	8.93733	9.25391	9.44661	9.69199	9.14485	9.16496	9.73982	9.23477	9.2658	9.18048	9.01777	9.25469	9.20901	9.45058	9.22519	9.01065	9.38179	9.34008
A0A498HSF5	58	grey	NA	NA	7.79021	7.74339	7.59028	NA	NA	7.66954	7.1693	NA	7.6122	NA	NA	7.07002	7.43323	7.96752	7.10781	7.60262
A0A498HT26	59	grey	8.84285	5.06026	8.71939	5.18385	7.83324	6.25164	6.68785	7.06065	8.92589	6.54133	NA	6.96754	5.88639	6.16367	8.17311	6.8775	8.29445	6.98459
A0A498HTB0	60	grey	7.91035	8.21148	8.1249	NA	7.86956	7.35426	7.75562	7.84949	7.7546	7.60172	7.66056	7.84496	7.81747	7.98438	7.85511	NA	7.66586	NA
A0A498HTJ9	61	grey	8.8123	9.33315	8.45327	7.62864	5.08506	9.4271	7.84225	8.63483	8.36975	NA	8.68143	8.57029	6.10254	8.67938	8.37423	8.47923	7.85727	NA
A0A498HTW3	62	grey	7.94486	9.02804	9.26214	8.77331	9.23139	NA	8.47862	8.93217	NA	9.56652	9.2965	9.43217	8.93391	8.68942	8.35533	9.13332	8.82249	9.2863
A0A498HTZ4	63	grey	9.07362	8.45867	9.11341	9.7848	8.86961	9.55856	NA	NA	7.44352	NA	8.14705	8.87252	8.64113	8.49896	8.43477	10.0042	9.32929	9.93571
A0A498HUH3	64	grey	7.85107	7.15679	7.64894	6.7906	7.40138	6.8965	7.17383	7.19561	7.26209	6.98686	7.21148	7.59634	7.81819	7.65709	7.80923	7.93981	7.57763	7.20799
A0A498HUJ8	65	grey	6.96241	7.40712	6.91638	NA	6.81596	NA	8.06509	6.79574	7.95589	7.34527	7.30397	7.29493	7.36461	7.15857	7.83798	7.05431	8.0425	7.254
A0A498HUU0	66	grey	9.76604	9.18756	9.53656	9.60579	9.45135	9.46303	9.42183	9.58433	10.0176	9.44507	9.26235	8.78081	9.02331	9.82213	9.89892	9.50951	9.19195	9.1615
A0A498HUZ2	67	grey	10.5739	10.1501	9.7262	9.62242	9.66803	10.9868	9.55146	9.75366	9.63782	10.2041	9.47175	10.7816	9.7788	9.58583	9.50978	9.74476	9.85259	9.9459
A0A498HVR5	68	grey	7.77826	8.32478	8.10905	NA	7.98563	8.4429	8.43524	8.33107	8.17317	NA	7.90843	8.53439	7.93221	7.93762	8.019	7.91796	7.19308	7.99601
A0A498HVS8	69	grey	8.72578	9.16374	NA	9.08503	7.93451	8.07568	7.99205	8.63312	8.52195	5.67469	7.27491	NA	8.01475	7.80936	7.52805	8.46011	7.91827	8.54658
A0A498HVY8	70	grey	NA	7.97243	8.05263	NA	8.27635	7.71189	NA	7.87111	7.82034	8.33022	NA	NA	8.18779	7.72397	7.35142	NA	7.65329	7.77343
A0A498HVZ4	71	grey	8.43231	8.44842	8.67495	9.22472	8.96746	8.45881	9.01117	8.44948	9.24491	9.01145	8.45264	9.29565	8.52684	8.56189	8.5746	8.88656	8.54115	8.88785
A0A498HW70	72	grey	8.59955	8.6559	8.86751	8.41563	8.6026	8.65459	8.2821	8.37824	8.68205	8.69319	9.46297	9.53528	8.70251	8.935	8.69379	9.3655	8.27145	8.02524
A0A498HW95	73	grey	7.66931	7.98383	8.08329	8.40717	7.36961	7.78919	7.53826	8.35264	7.31495	8.11101	7.60407	8.30312	8.50886	7.71353	7.16258	8.48596	7.95613	8.03194
A0A498HWI8	74	grey	9.21619	9.35277	9.50302	NA	8.25291	8.366	8.99399	9.51048	8.55064	NA	8.6799	NA	8.49921	8.92063	8.25344	8.93708	8.6165	8.47619
A0A498HXB9	75	grey	NA	NA	7.41046	NA	7.19727	NA	4.40844	7.83203	7.78861	NA	6.63112	NA	6.74805	6.59907	7.53953	8.17029	7.55068	7.38777
A0A498HXC0	76	grey	8.84584	8.12296	8.13115	9.23159	8.14035	8.86948	8.04844	8.66914	8.51757	9.00384	8.72107	9.31057	9.18601	8.57753	8.59385	9.29079	8.84105	9.05886
A0A498HXD6	77	grey	7.61041	8.97006	8.50653	8.42575	8.316	8.25919	8.43989	8.34935	8.40319	6.35955	7.5028	8.4633	8.34883	8.44634	8.45943	8.48439	8.76122	8.58091
A0A498HXM1	78	grey	12.65	12.5715	12.7587	12.5475	12.5051	12.5776	12.5104	12.8404	12.8708	12.9688	12.9187	12.6667	12.5692	12.5524	12.7047	12.421	12.4246	12.4617
A0A498HXP7	79	grey	9.4643	8.76012	7.78446	8.77778	10.2185	10.4531	8.22728	NA	8.30999	8.73528	9.22814	9.40313	8.65091	8.51099	7.96315	9.32677	NA	8.90857
A0A498HY00	80	grey	9.29204	9.1975	8.79962	5.63709	8.75982	8.76275	8.8739	8.91607	8.45717	9.34336	8.77646	8.67198	8.83707	9.09866	9.53225	8.69772	8.8697	8.83995
A0A498HYF8	81	grey	9.19158	9.43292	9.2105	9.06909	8.13029	9.0269	8.91008	8.71205	8.50452	9.01561	8.04098	8.83607	8.00147	7.77605	8.61866	8.91514	8.15439	8.71647
A0A498HYQ8	82	grey	10.7252	10.8051	9.24207	8.37572	8.66644	8.73681	8.15008	8.26955	NA	11.0107	8.60594	10.9666	8.8358	8.49055	8.95188	9.45005	9.6193	10.6702
A0A498HZQ2	83	grey	7.99665	8.71434	8.29682	8.59796	8.52636	7.72266	8.43446	8.46541	8.39919	NA	7.54894	NA	8.17359	8.07218	8.40421	7.81193	8.04895	7.99751
A0A498HZW3	84	grey	NA	6.31565	NA	8.13634	7.01112	8.73636	NA	7.24368	7.60271	9.27906	7.79825	NA	NA	8.38772	6.79756	8.31906	8.06821	7.13459
A0A498I069	85	grey	NA	6.22369	5.87351	5.95467	6.76099	6.48853	5.76624	6.36392	7.30188	NA	6.88678	NA	6.26725	6.29765	7.10835	6.77665	5.89314	NA
A0A498I0X8	86	grey	8.83394	9.59091	9.0689	9.47122	9.47081	9.41692	8.96962	9.50811	9.28946	9.53434	9.3751	8.58772	9.2646	9.22946	9.05474	8.80674	8.90422	8.77454
A0A498I1P7	87	grey	NA	7.84797	8.42726	NA	8.41028	NA	8.47829	9.67178	7.5098	NA	8.38677	NA	9.33249	8.21043	8.25236	8.05205	7.3929	8.58665
A0A498I220	88	grey	7.71169	7.06751	7.945	7.7595	8.40428	7.65907	7.0097	8.57313	8.28716	7.99254	7.21161	8.01692	8.27505	7.77281	7.38593	8.10986	7.61623	7.46317
A0A498I2N0	89	grey	7.96465	8.1231	8.01601	7.81924	7.73066	7.9577	7.78768	8.23814	8.33774	7.37222	8.14644	7.68791	7.04441	8.40394	9.63678	8.28289	8.22937	7.34188
A0A498I2W0	90	grey	9.97257	10.8373	9.55345	9.87096	8.82769	9.83931	10.346	9.35466	9.79456	9.4473	9.42678	10.0016	9.42861	8.76492	9.66916	9.17008	9.6387	9.69447
A0A498I395	91	grey	7.38442	7.79102	6.42168	NA	4.94122	NA	6.9459	7.98541	7.47474	NA	7.13859	NA	7.02032	7.18632	NA	7.56887	6.92047	6.85464
A0A498I3V7	92	grey	8.06709	8.54812	7.68117	7.17502	7.87684	7.28856	7.50218	7.54485	7.2287	7.31278	7.89324	7.08887	7.38806	6.95147	6.9119	7.51515	7.27122	7.42893
A0A498I475	93	grey	7.84431	7.87975	8.182	7.3377	7.80051	7.9953	7.53048	7.34815	8.0224	7.21675	7.90275	7.45111	7.63579	7.27753	7.64593	7.96759	7.67898	7.06456
A0A498I4D4	94	grey	NA	6.20857	4.99186	5.79498	5.92142	8.12414	NA	6.71592	7.00859	6.84674	6.5301	NA	6.81292	6.36264	6.24581	7.13324	6.49314	7.13218
A0A498I4U5	95	grey	NA	8.29972	8.43535	8.06044	8.3818	7.62169	NA	8.2686	NA	8.84307	7.57703	NA	NA	8.06177	8.00657	8.23838	7.93925	NA
A0A498I526	96	grey	6.6568	6.78643	7.35545	6.79839	6.21738	6.6213	7.07833	6.68756	6.72263	7.15597	6.87725	6.72642	7.26774	7.26068	6.69315	7.08012	7.15154	6.55948
A0A498I5S2	97	grey	9.26575	9.12919	8.68264	8.97516	8.65517	8.85777	8.9239	8.80614	8.8087	8.23365	9.38723	9.05948	8.68676	8.9178	8.97314	8.93192	8.83969	8.78146
A0A498I5X3	98	grey	8.68013	9.0107	8.04408	9.29975	8.7219	9.13774	8.18729	8.53406	8.54281	8.6724	8.50446	8.69269	8.81842	8.50096	8.59332	8.85613	8.84221	8.11261
A0A498I6G4	99	grey	8.84328	9.75305	9.89279	NA	9.67164	NA	9.97189	9.29357	10.3819	NA	9.03827	NA	NA	9.5203	9.56124	9.25478	8.9624	8.89593
A0A498I6V2	100	grey	9.06055	9.0506	8.63458	8.94965	8.87016	8.67473	8.7057	9.41895	8.50466	9.63009	8.33082	8.20184	8.53795	8.81278	8.62939	8.26657	8.37882	8.47819
A0A498I797	101	grey	8.14441	7.79015	7.97348	6.68906	7.52688	8.18623	7.0831	7.53195	7.80188	8.10227	8.3003	8.22933	8.10419	8.07983	7.84738	8.1547	8.06408	7.85427
A0A498I7F0	102	grey	10.0033	10.1429	10.2605	9.63068	9.57902	9.80417	10.1264	9.8382	9.92075	9.75867	10.003	9.69912	9.6924	10.0634	10.101	9.49017	9.80596	9.64528
A0A498I7G2	103	grey	7.76418	7.70802	8.06675	11.9369	7.60543	7.52786	10.5361	7.77117	9.54881	8.08515	7.8036	7.82536	9.71351	8.01571	8.11795	8.43792	8.07359	7.78431
A0A498I7N5	104	grey	11.5714	11.3676	11.7708	12.0056	12.1145	12.0605	12.3214	12.1198	12.3449	11.3945	11.2969	11.1562	12.2454	12.3298	12.316	11.0916	11.5081	11.6728
A0A498I8C7	105	grey	10.2352	10.5804	10.267	10.2352	10.3707	10.3932	9.99185	10.5045	10.3992	10.5822	10.5245	10.5223	10.7123	10.5408	9.82402	10.7294	10.4344	10.4883
A0A498I8E2	106	grey	8.45039	8.27446	8.47658	9.77069	8.48043	7.99389	7.91972	8.20299	8.72238	8.99727	7.83516	8.49126	8.2652	8.24753	8.02283	8.72928	8.42862	8.49938
A0A498I8T2	107	grey	10.1775	10.3215	10.2044	10.2176	10.0306	10.2036	10.2483	10.4788	10.455	11.5328	10.3615	10.678	10.316	10.2853	10.2516	10.3611	10.1675	9.76951
A0A498I8Y1	108	grey	8.51858	NA	8.57387	NA	8.66894	8.76309	8.76504	NA	NA	NA	9.16545	8.99216	NA	NA	7.79127	8.05716	8.54688	NA
A0A498I9J8	109	grey	8.19063	8.71649	8.36539	8.50936	8.25616	7.9069	8.06012	7.70033	8.52431	8.36472	8.05023	NA	7.8726	8.18925	8.07167	8.00181	7.87454	8.06073
A0A498I9L3	110	grey	9.13025	7.47291	8.34922	NA	9.14957	8.62477	NA	NA	7.70564	NA	8.14596	NA	NA	7.39784	8.13225	8.18213	8.40835	8.19823
A0A498I9N3	111	grey	8.23314	10.8255	7.9028	10.4402	10.5059	10.8495	8.36512	7.90666	12.3678	10.9422	10.2685	10.6499	10.4495	10.3131	8.79873	12.8363	7.66882	11.3786
A0A498I9R2	112	grey	7.95581	4.69796	9.10324	8.44393	8.64294	8.34806	8.07768	8.56257	8.33392	8.66012	8.51248	8.9014	8.92046	8.70924	8.95516	8.78638	8.81404	8.63821
A0A498I9Z9	113	grey	7.98064	8.18337	7.72949	8.33867	6.89951	8.63438	5.38751	7.21443	7.62269	7.63595	8.25764	7.87781	7.65486	7.79139	8.03066	7.56185	7.85192	7.70743
A0A498IAH0	114	grey	7.5615	8.05093	7.65174	7.18274	8.57301	6.97485	6.68195	8.28341	7.94363	8.08643	7.8992	9.2784	8.3593	5.70794	6.91041	7.50339	8.38271	7.51117
A0A498IAW8	115	grey	10.093	10.4977	10.6694	10.8368	10.5137	10.086	10.6068	10.5886	10.323	10.939	11.2142	11.0993	10.2402	9.88482	9.83833	9.84562	10.6243	10.5464
A0A498IBW0	116	grey	9.37352	8.79773	9.03573	9.07579	7.12152	9.16875	10.0009	8.70191	8.39024	9.3415	8.41149	9.36582	8.96763	7.98762	7.03753	8.41526	8.3376	9.12964
A0A498ICA2	117	grey	9.00642	7.99661	9.14455	9.20295	9.02373	8.85847	8.32349	9.32653	8.61461	7.28391	8.87964	9.81285	8.81283	8.75661	9.49925	8.13324	8.90498	8.80921
A0A498ICX7	118	grey	9.10272	8.98282	8.5736	9.1239	8.56259	8.84744	9.16517	8.49886	9.46042	8.68292	9.08479	9.03174	8.66198	8.60982	8.76288	9.02072	8.45476	9.32539
A0A498IEF2	119	grey	7.61004	8.78391	8.58423	7.8574	8.67957	9.44076	8.87224	8.56844	9.41699	NA	8.65949	7.49918	9.00993	8.14957	8.44139	8.45382	8.38542	8.43052
A0A498IEM7	120	grey	9.28982	9.4637	8.33096	9.12346	8.5897	8.99151	9.09622	9.33448	8.62298	NA	9.32874	NA	8.43715	8.73509	NA	9.89138	8.3215	9.26425
A0A498IEP7	121	grey	8.90858	8.85039	8.87727	9.07792	8.92798	9.05863	9.13482	8.87146	8.79454	9.39971	9.54532	8.8786	8.76765	9.24745	9.39487	10.1906	8.77863	8.89804
A0A498IFR7	122	grey	7.1461	7.42077	7.65056	7.31091	5.89671	5.96188	7.55423	6.3061	8.17257	6.42348	7.84711	7.44834	7.18997	6.33833	7.29052	8.13308	7.33464	6.5175
A0A498IFS4	123	grey	9.69408	8.82233	8.52867	9.12263	6.97441	8.47757	9.04216	8.81403	8.91243	9.60588	8.93168	9.48725	8.17944	8.44253	8.33654	8.60869	8.32928	8.44696
A0A498IFU1	124	grey	7.56171	11.2697	8.88493	NA	8.39676	7.17136	8.01862	8.13456	8.49981	9.08168	8.7646	10.374	7.9054	7.46498	7.73083	8.41189	8.75177	9.23864
A0A498IGW7	125	grey	10.654	10.1871	10.4079	10.1722	10.278	10.3681	10.7672	10.5622	11.045	10.1272	10.2398	10.2498	10.1228	10.3908	12.0373	10.3912	10.4561	10.0288
A0A498IHN3	126	grey	8.40648	6.55225	5.91258	6.15769	7.22421	NA	6.62477	6.46123	6.64579	7.93411	6.32777	NA	6.48003	7.04078	7.09542	7.08128	6.81472	7.09251
A0A498IHV9	127	grey	8.40204	9.47431	8.30588	8.55342	8.2295	9.76529	8.91152	8.47741	8.44662	8.07896	7.9235	8.40859	8.17896	8.09962	8.06779	8.90603	8.3411	8.31927
A0A498II06	128	grey	9.73248	9.88609	8.47311	8.38044	6.33572	8.89861	9.02723	7.56853	8.46354	8.59037	9.67844	6.69145	9.49096	9.08014	9.32286	7.94364	8.54417	8.80803
A0A498II73	129	grey	8.22335	8.36339	8.66836	8.12194	8.12214	9.1681	7.81153	8.30843	8.06702	8.19228	8.53239	8.77602	8.56581	8.4665	8.5484	9.0743	8.58844	8.55771
A0A498IIB6	130	grey	3.45679	NA	NA	5.06068	3.40616	3.95633	3.4446	4.14293	NA	3.55119	NA	NA	3.94472	3.4439	5.19447	NA	4.31507	3.86044
A0A498IIP4	131	grey	8.05947	8.09683	7.8279	9.00735	7.94822	8.22836	7.95323	8.24737	8.2344	8.36645	8.23086	7.45079	8.14736	8.21412	8.37572	8.55606	8.1416	8.23776
A0A498IJA5	132	grey	NA	NA	4.84792	NA	4.84464	NA	NA	5.08104	5.13613	5.73481	4.03727	NA	4.3373	4.72264	4.96535	4.37808	3.65007	4.77326
A0A498IKV1	133	grey	10.4538	9.22613	10.7614	10.4952	10.424	10.3652	10.923	10.2151	10.2569	10.6302	10.7037	10.538	10.5684	10.637	10.5715	10.2882	10.7207	10.6161
A0A498ILJ1	134	grey	7.26248	7.58711	6.66627	8.73667	8.03913	NA	7.84841	8.43781	8.06755	8.47147	7.70031	5.94767	NA	7.31778	6.32349	7.94042	7.1183	7.33445
A0A498ILM9	135	grey	8.10141	8.06511	7.85554	7.9349	7.59211	7.81675	8.02744	7.87075	8.16503	7.48991	8.23093	7.43969	7.86941	7.92733	7.96361	7.71648	8.10701	7.96928
[truncated: 2,573 more rows]
